# Supplementary material for: Developmental modulation of schizophrenia risk gene methylation in offspring exhibiting cognitive deficits following maternal immune activation
Source: Mol Psychiatry. 2025 Aug 29;31(1):418–29. doi: 10.1038/s41380-025-03147-1 (PMC12700827; doi:10.1038/s41380-025-03147-1)
Supplement: Supplementary file 4 — Supplement S3: Chromosomal location of RRBS-identified DMCs and DMRs. [file 41380_2025_3147_MOESM4_ESM.xlsx]

## Sheet: Supplement S3 details
Supplement S3. Chromosomal location of all RRBS-identified DMCs and DMRs.
Table S3.1. Unfiltered DMCs. Table denotes all DMCs (Poly(I:C) vs Vehicle) with their chromosomal and strand position.
Table S3.2. Filtered DMCs. Table denotes DMCs (Poly(I:C) vs Vehicle) which passed the cut off criteria (qvalue≤0.01, meth.diff ±25%) with their chromosomal and strand position.
Table S3.3. Unfiltered DMRs. Table denotes all DMRs (Poly(I:C) vs Vehicle) with their chromosomal and strand position.
Table S3.4. Filtered DMRs. Table denotes DMRs (Poly(I:C) vs Vehicle) which passed the cut off criteria (qvalue≤0.01, meth.diff ±25%) with their chromosomal and strand position.
Table headings:
chr	chromosome on which the DMC/DMR is located
start	DMC/DMR start position within the chromosome
end	DMC/DMR end position within the chromosome
strand	Genomic strand of DMC sense (+) or antisense (-); NA (*) for DMRs
pvalue	pvalue generated from logistic regression of poly(I:C) vs vehicle
qvalue	qvalue generated from corrected pvalue using the sliding window modle (SLIM)
meth.diff	computed methylation difference between poly(I:C) and vehicle groups

## Sheet: Table S3.1
chr	start	end	strand	pvalue	qvalue	meth.diff
chr1	38433	38433	-	9.45452e-07	2.40163e-06	5.24476
chr1	38439	38439	-	0.184931	0.150579	-2.13174
chr1	448477	448477	+	0.000118413	0.000178727	-14.409
chr1	578544	578544	+	5.69898e-06	1.18536e-05	-10.596
chr1	592574	592574	+	0.0345381	0.0326798	-2.8716
chr1	592593	592593	+	0.128466	0.108873	-4.59576
chr1	592855	592855	+	0.831145	0.33836	-0.372866
chr1	592857	592857	+	0.0722259	0.0644715	-3.60288
chr1	592869	592869	+	0.714034	0.33836	-0.831087
chr1	615338	615338	-	3.4961e-05	5.97559e-05	-3.95328
chr1	615340	615340	-	0.317617	0.235027	0.28936
chr1	615343	615343	-	0.344197	0.251854	-0.189182
chr1	615357	615357	-	1	0.33836	0
chr1	615364	615364	-	0.131977	0.111559	2.00658
chr1	615384	615384	-	0.0052161	0.00568341	-11.5321
chr1	615392	615392	-	0.0257881	0.0249338	-8.07617
chr1	615414	615414	-	0.000215288	0.000306628	-13.7169
chr1	615419	615419	-	0.00316579	0.00358109	-13.2592
chr1	615432	615432	-	0.0294163	0.0281646	-9.25087
chr1	615497	615497	-	1.91128e-05	3.4832e-05	7.26861
chr1	615505	615505	-	0.0205077	0.020168	-1.02281
chr1	615510	615510	+	2.21448e-06	5.11293e-06	25.7994
chr1	615511	615511	-	2.81729e-07	8.17288e-07	5.14169
chr1	615516	615516	+	5.40259e-09	2.39821e-08	20.5143
chr1	615517	615517	-	0.000409695	0.000549319	6.47236
chr1	615519	615519	+	1.90607e-06	4.47565e-06	25.8946
chr1	615520	615520	-	1	0.33836	0
chr1	615530	615530	+	0.0231068	0.0225278	-7.89406
chr1	615531	615531	-	0.0817496	0.0721979	2.2991
chr1	615546	615546	-	0.221106	0.174993	-3.88863
chr1	615568	615568	-	2.00012e-07	6.0293e-07	8.90287
chr1	615589	615589	+	0.000125552	0.000188392	18.2279
chr1	615596	615596	+	2.63937e-06	5.97805e-06	-18.5096
chr1	615627	615627	+	0.616704	0.33836	2.52106
chr1	615633	615633	+	2.05265e-06	4.77976e-06	23.9017
chr1	615657	615657	+	1.08995e-08	4.50541e-08	25.9317
chr1	615666	615666	+	0.303292	0.226043	-4.1145
chr1	615668	615668	+	0.000125552	0.000188392	18.2279
chr1	615692	615692	+	0.000247948	0.000348319	11.7169
chr1	615696	615696	+	1.52027e-08	6.06761e-08	17.9911
chr1	615697	615697	-	5.4071e-05	8.83005e-05	-14.8057
chr1	615699	615699	+	0.010055	0.010424	8.57429
chr1	615700	615700	-	0.127714	0.108302	-5.30992
chr1	615716	615716	+	4.08283e-06	8.80588e-06	15.854
chr1	615717	615717	-	1.64495e-06	3.92958e-06	-18.1193
chr1	615718	615718	+	2.74962e-17	6.83753e-16	30.4445
chr1	615719	615719	-	0.00417307	0.00462329	-11.2476
chr1	615737	615737	+	0.0586135	0.0532508	6.63628
chr1	615738	615738	-	2.0438e-05	3.69847e-05	-15.9006
chr1	615752	615752	-	0.000107512	0.000163799	-13.5257
chr1	616481	616481	-	0.424409	0.30319	-3.06572
chr1	616528	616528	-	1	0.33836	0
chr1	728147	728147	+	0.000858296	0.00107933	-7.47342
chr1	728152	728152	+	0.100346	0.087023	-5.17321
chr1	728177	728177	+	0.635801	0.33836	2.00587
chr1	760527	760527	-	0.930156	0.33836	-0.337191
chr1	760546	760546	-	2.78118e-06	6.26349e-06	-14.64
chr1	768006	768006	-	5.23267e-08	1.82858e-07	21.1864
chr1	768129	768129	-	1	0.33836	0
chr1	768144	768144	-	1	0.33836	0
chr1	768153	768153	-	2.16946e-05	3.90086e-05	-11.7647
chr1	827365	827365	+	0.111226	0.0955573	-6.48148
chr1	827449	827449	+	0.211616	0.16874	-4.93386
chr1	2825762	2825762	+	1	0.33836	0
chr1	2825772	2825772	+	1	0.33836	0
chr1	2825773	2825773	-	1	0.33836	0
chr1	2825821	2825821	+	1	0.33836	0
chr1	2825822	2825822	-	1	0.33836	0
chr1	2825838	2825838	+	1	0.33836	0
chr1	2825839	2825839	-	0.000215926	0.000307447	4.31034
chr1	2825840	2825840	+	1	0.33836	0
chr1	2825841	2825841	-	1	0.33836	0
chr1	2825849	2825849	+	1	0.33836	0
chr1	2825850	2825850	-	0.246184	0.19082	0.431034
chr1	2825854	2825854	-	1	0.33836	0
chr1	3177280	3177280	+	0.228087	0.179461	-0.792726
chr1	3177299	3177299	+	0.00420501	0.00465579	-3.85225
chr1	3244009	3244009	+	1.07744e-09	5.62993e-09	27.9368
chr1	3244017	3244017	+	0.000423297	0.000565834	15.8286
chr1	3244022	3244022	+	5.70804e-06	1.18702e-05	-15.0126
chr1	3244024	3244024	+	0.000861228	0.00108274	15.4403
chr1	3244028	3244028	+	0.0254859	0.024665	10.2873
chr1	3244059	3244059	+	0.806727	0.33836	1.20076
chr1	3244062	3244062	+	0.533494	0.33836	2.63319
chr1	3244068	3244068	+	1.77192e-08	6.96375e-08	-25.5565
chr1	3244074	3244074	+	0.100465	0.0871175	6.9735
chr1	3368923	3368923	+	1	0.33836	0
chr1	3368931	3368931	+	1	0.33836	0
chr1	3368932	3368932	-	1	0.33836	0
chr1	3368941	3368941	+	1	0.33836	0
chr1	3368942	3368942	-	1	0.33836	0
chr1	3368958	3368958	+	1	0.33836	0
chr1	3368959	3368959	-	1	0.33836	0
chr1	3368964	3368964	-	1.02916e-09	5.39954e-09	15.2778
chr1	3369096	3369096	+	1	0.33836	0
chr1	3369143	3369143	+	1	0.33836	0
chr1	3369144	3369144	-	1	0.33836	0
chr1	3369157	3369157	+	0.30095	0.224621	-0.18797
chr1	3369158	3369158	-	1	0.33836	0
chr1	3369162	3369162	-	1	0.33836	0
chr1	3369170	3369170	-	1	0.33836	0
chr1	3369175	3369175	-	1	0.33836	0
chr1	3369179	3369179	-	1	0.33836	0
chr1	3369185	3369185	-	1	0.33836	0
chr1	3369189	3369189	-	1	0.33836	0
chr1	3369195	3369195	-	1	0.33836	0
chr1	3369217	3369217	-	1	0.33836	0
chr1	3369265	3369265	-	1	0.33836	0
chr1	3386747	3386747	-	0.67151	0.33836	1.35094
chr1	3386926	3386926	-	1	0.33836	0
chr1	3386945	3386945	-	1	0.33836	0
chr1	3386953	3386953	-	0.0616101	0.0557472	1.66667
chr1	3387048	3387048	+	1	0.33836	0
chr1	3387134	3387134	-	0.374984	0.271534	1.47059
chr1	3387394	3387394	+	0.000196847	0.000282732	-6.76692
chr1	3387398	3387398	+	0.00019018	0.000274104	-6.76692
chr1	3387399	3387399	-	0.038431	0.0360703	5.65812
chr1	3387441	3387441	+	1	0.33836	0
chr1	3387442	3387442	-	1	0.33836	0
chr1	3387503	3387503	-	6.20622e-09	2.71714e-08	13.089
chr1	3390228	3390228	+	1	0.33836	0
chr1	3390254	3390254	+	1	0.33836	0
chr1	3390262	3390262	+	1	0.33836	0
chr1	3400150	3400150	-	1	0.33836	0
chr1	3400249	3400249	-	1	0.33836	0
chr1	3400255	3400255	-	8.17541e-05	0.000127977	-4.34783
chr1	3400268	3400268	-	1	0.33836	0
chr1	3400400	3400400	+	0.00147254	0.00176987	-4.38596
chr1	3400413	3400413	+	0.0180285	0.0178979	3.07692
chr1	3400414	3400414	-	1	0.33836	0
chr1	3400422	3400422	+	1	0.33836	0
chr1	3400423	3400423	-	1	0.33836	0
chr1	3400426	3400426	+	1	0.33836	0
chr1	3400427	3400427	-	1	0.33836	0
chr1	3400429	3400429	+	1	0.33836	0
chr1	3400430	3400430	-	1	0.33836	0
chr1	3400435	3400435	-	1	0.33836	0
chr1	3400451	3400451	+	1.26056e-08	5.13247e-08	5.22388
chr1	3400456	3400456	+	1	0.33836	0
chr1	3400457	3400457	-	1	0.33836	0
chr1	3400471	3400471	+	1	0.33836	0
chr1	3400472	3400472	-	1.28741e-06	3.15852e-06	-6.55738
chr1	3400503	3400503	+	1	0.33836	0
chr1	3400504	3400504	-	1	0.33836	0
chr1	3400506	3400506	+	1	0.33836	0
chr1	3400507	3400507	-	1	0.33836	0
chr1	3400516	3400516	-	0.0625395	0.056515	2.19328
chr1	3400548	3400548	+	1	0.33836	0
chr1	3400553	3400553	+	1	0.33836	0
chr1	3400554	3400554	-	1	0.33836	0
chr1	3400560	3400560	+	0.285652	0.215187	0.416667
chr1	3400561	3400561	-	1	0.33836	0
chr1	3400566	3400566	+	1	0.33836	0
chr1	3400567	3400567	-	1	0.33836	0
chr1	3400585	3400585	-	1	0.33836	0
chr1	3400591	3400591	-	1	0.33836	0
chr1	3400594	3400594	-	1	0.33836	0
chr1	3400607	3400607	-	1	0.33836	0
chr1	3400609	3400609	-	1	0.33836	0
chr1	3400613	3400613	-	1	0.33836	0
chr1	3400624	3400624	-	6.98831e-07	1.83517e-06	-7.55814
chr1	3400628	3400628	-	1	0.33836	0
chr1	3400735	3400735	+	1.69342e-05	3.12584e-05	-5.55556
chr1	3400763	3400763	+	1	0.33836	0
chr1	3400766	3400766	+	1	0.33836	0
chr1	3400778	3400778	+	1	0.33836	0
chr1	3400784	3400784	+	3.24874e-06	7.18928e-06	-6.48148
chr1	3400790	3400790	+	1	0.33836	0
chr1	3400792	3400792	+	1	0.33836	0
chr1	3400806	3400806	+	8.19266e-10	4.3941e-09	7.96703
chr1	3400819	3400819	+	1.44756e-06	3.50651e-06	-4.6875
chr1	3400820	3400820	-	1	0.33836	0
chr1	3400824	3400824	+	1	0.33836	0
chr1	3400825	3400825	-	0.779979	0.33836	-0.140498
chr1	3400841	3400841	-	5.64491e-05	9.18019e-05	-3.7037
chr1	3400936	3400936	+	1	0.33836	0
chr1	3400942	3400942	+	1	0.33836	0
chr1	3400943	3400943	-	1	0.33836	0
chr1	3400946	3400946	+	2.32642e-08	8.86906e-08	-7.21649
chr1	3400947	3400947	-	1	0.33836	0
chr1	3400955	3400955	+	1	0.33836	0
chr1	3400956	3400956	-	1	0.33836	0
chr1	3400963	3400963	+	1	0.33836	0
chr1	3400964	3400964	-	1	0.33836	0
chr1	3400968	3400968	+	1	0.33836	0
chr1	3400969	3400969	-	1	0.33836	0
chr1	3400981	3400981	+	1	0.33836	0
chr1	3400982	3400982	-	1	0.33836	0
chr1	3400986	3400986	+	1	0.33836	0
chr1	3400987	3400987	-	1	0.33836	0
chr1	3400995	3400995	+	1	0.33836	0
chr1	3400996	3400996	-	1	0.33836	0
chr1	3401001	3401001	+	1	0.33836	0
chr1	3401002	3401002	-	1	0.33836	0
chr1	3401019	3401019	-	1	0.33836	0
chr1	3401026	3401026	-	1	0.33836	0
chr1	3401030	3401030	-	4.31267e-12	3.82476e-11	20.6601
chr1	3401042	3401042	-	1	0.33836	0
chr1	3401047	3401047	-	9.63657e-06	1.89307e-05	-8.55615
chr1	3442691	3442691	-	2.62224e-06	5.94272e-06	11.5556
chr1	3442708	3442708	-	0.0430028	0.0400255	-1.78571
chr1	3464546	3464546	-	1	0.33836	0
chr1	3464573	3464573	-	1	0.33836	0
chr1	3464616	3464616	-	1	0.33836	0
chr1	3464619	3464619	-	1	0.33836	0
chr1	3464633	3464633	-	1	0.33836	0
chr1	3464673	3464673	+	6.65988e-09	2.89611e-08	6.50792
chr1	3464682	3464682	+	0.190067	0.15418	-1.04556
chr1	3464683	3464683	-	1	0.33836	0
chr1	3464684	3464684	+	1	0.33836	0
chr1	3464685	3464685	-	1	0.33836	0
chr1	3464689	3464689	+	1.33514e-13	1.62446e-12	-6.79348
chr1	3464690	3464690	-	1	0.33836	0
chr1	3464692	3464692	+	1	0.33836	0
chr1	3464693	3464693	-	1	0.33836	0
chr1	3464706	3464706	+	1	0.33836	0
chr1	3464707	3464707	-	1	0.33836	0
chr1	3464725	3464725	+	0.0003722	0.000503684	2.11864
chr1	3464726	3464726	-	1	0.33836	0
chr1	3464730	3464730	+	1	0.33836	0
chr1	3464731	3464731	-	1.34891e-06	3.29222e-06	-3.8961
chr1	3464734	3464734	+	1	0.33836	0
chr1	3464750	3464750	+	1	0.33836	0
chr1	3468588	3468588	+	1.29978e-05	2.46952e-05	3.30579
chr1	3468615	3468615	+	1	0.33836	0
chr1	3468616	3468616	-	1	0.33836	0
chr1	3468620	3468620	+	0.160784	0.133226	-0.276243
chr1	3468621	3468621	-	0.110794	0.0952245	-0.464037
chr1	3468646	3468646	-	1	0.33836	0
chr1	3480534	3480534	-	1	0.33836	0
chr1	3480538	3480538	-	1	0.33836	0
chr1	3480540	3480540	-	1	0.33836	0
chr1	3480554	3480554	-	1	0.33836	0
chr1	3480561	3480561	-	1	0.33836	0
chr1	3480568	3480568	-	1	0.33836	0
chr1	3480570	3480570	-	1	0.33836	0
chr1	3480573	3480573	-	1	0.33836	0
chr1	3480575	3480575	-	1	0.33836	0
chr1	3480579	3480579	-	5.58534e-09	2.47044e-08	-21.8045
chr1	3480661	3480661	-	1	0.33836	0
chr1	3480665	3480665	-	1	0.33836	0
chr1	3480669	3480669	-	1.09318e-07	3.52301e-07	-10.7914
chr1	3480676	3480676	-	1	0.33836	0
chr1	3480694	3480694	-	1	0.33836	0
chr1	3480699	3480699	-	1	0.33836	0
chr1	3480703	3480703	-	1	0.33836	0
chr1	3480709	3480709	-	1	0.33836	0
chr1	3481006	3481006	+	1	0.33836	0
chr1	3481013	3481013	+	1	0.33836	0
chr1	3481014	3481014	-	1	0.33836	0
chr1	3481019	3481019	+	1	0.33836	0
chr1	3481020	3481020	-	1	0.33836	0
chr1	3481021	3481021	+	0.355173	0.258824	-0.403226
chr1	3481022	3481022	-	1	0.33836	0
chr1	3481025	3481025	+	1	0.33836	0
chr1	3481026	3481026	-	1	0.33836	0
chr1	3481064	3481064	-	1	0.33836	0
chr1	3481125	3481125	+	1.23273e-07	3.92172e-07	-9.04255
chr1	3481128	3481128	+	1	0.33836	0
chr1	3481129	3481129	-	1	0.33836	0
chr1	3481137	3481137	+	0.00703418	0.00749317	2.62009
chr1	3481138	3481138	-	0.000208078	0.000297328	-8.18713
chr1	3481147	3481147	+	1	0.33836	0
chr1	3481148	3481148	-	1	0.33836	0
chr1	3481153	3481153	+	1	0.33836	0
chr1	3481154	3481154	-	1	0.33836	0
chr1	3481168	3481168	+	1	0.33836	0
chr1	3481169	3481169	-	1	0.33836	0
chr1	3481178	3481178	+	1	0.33836	0
chr1	3481179	3481179	-	1	0.33836	0
chr1	3481181	3481181	+	1	0.33836	0
chr1	3481182	3481182	-	0.00181229	0.0021418	-5.84795
chr1	3481190	3481190	+	1	0.33836	0
chr1	3481191	3481191	-	1	0.33836	0
chr1	3481195	3481195	+	1	0.33836	0
chr1	3481196	3481196	-	1	0.33836	0
chr1	3481200	3481200	+	1	0.33836	0
chr1	3481222	3481222	+	1	0.33836	0
chr1	3481266	3481266	+	1	0.33836	0
chr1	3521900	3521900	+	0.305143	0.227197	-0.442478
chr1	3521928	3521928	+	1	0.33836	0
chr1	3522922	3522922	+	1	0.33836	0
chr1	3523067	3523067	-	1	0.33836	0
chr1	3523072	3523072	-	1	0.33836	0
chr1	3523074	3523074	-	1	0.33836	0
chr1	3523077	3523077	-	1	0.33836	0
chr1	3523084	3523084	-	1	0.33836	0
chr1	3523140	3523140	-	1	0.33836	0
chr1	3523152	3523152	-	1	0.33836	0
chr1	3523172	3523172	-	1	0.33836	0
chr1	3523181	3523181	-	1	0.33836	0
chr1	3523185	3523185	-	1	0.33836	0
chr1	3558738	3558738	-	0.771835	0.33836	1.68067
chr1	3558919	3558919	-	1.80177e-05	3.30452e-05	-10.7843
chr1	3558951	3558951	-	0.519255	0.33836	2.81569
chr1	3581939	3581939	-	1	0.33836	0
chr1	3581963	3581963	-	1	0.33836	0
chr1	3581976	3581976	-	8.97536e-06	1.77758e-05	-5.88235
chr1	3581991	3581991	+	1	0.33836	0
chr1	3581992	3581992	-	8.97536e-06	1.77758e-05	-5.88235
chr1	3582045	3582045	+	1	0.33836	0
chr1	3582046	3582046	-	1	0.33836	0
chr1	3582061	3582061	+	0.00152972	0.0018328	3.47926
chr1	3582062	3582062	-	1	0.33836	0
chr1	3582092	3582092	+	1	0.33836	0
chr1	3582093	3582093	-	1	0.33836	0
chr1	3582096	3582096	+	1	0.33836	0
chr1	3582097	3582097	-	1	0.33836	0
chr1	3582109	3582109	-	1	0.33836	0
chr1	3582112	3582112	+	0.221415	0.175189	-0.35461
chr1	3582113	3582113	-	1	0.33836	0
chr1	3582122	3582122	+	1	0.33836	0
chr1	3582123	3582123	-	1	0.33836	0
chr1	3582145	3582145	+	1	0.33836	0
chr1	3582146	3582146	-	1	0.33836	0
chr1	3582147	3582147	+	1	0.33836	0
chr1	3582148	3582148	-	1	0.33836	0
chr1	3582149	3582149	+	1	0.33836	0
chr1	3582150	3582150	-	1	0.33836	0
chr1	3582156	3582156	+	1	0.33836	0
chr1	3582157	3582157	-	0.000419078	0.000560716	2.7027
chr1	3582166	3582166	+	1	0.33836	0
chr1	3582179	3582179	+	1	0.33836	0
chr1	3582186	3582186	+	1	0.33836	0
chr1	3582199	3582199	+	1	0.33836	0
chr1	3582230	3582230	+	1	0.33836	0
chr1	3582240	3582240	+	0.15675	0.130211	-0.78125
chr1	3582247	3582247	+	1	0.33836	0
chr1	3582282	3582282	-	0.240417	0.187234	-0.324675
chr1	3582298	3582298	-	1	0.33836	0
chr1	3582303	3582303	-	0.240417	0.187234	-0.324675
chr1	3582323	3582323	-	1	0.33836	0
chr1	3582330	3582330	+	1.44412e-07	4.51297e-07	-9.71429
chr1	3582331	3582331	-	1.82516e-06	4.30608e-06	5.2459
chr1	3582344	3582344	+	1	0.33836	0
chr1	3582357	3582357	+	1	0.33836	0
chr1	3582363	3582363	+	0.209507	0.167345	-0.571429
chr1	3582365	3582365	+	0.000219772	0.000312352	5.26316
chr1	3582415	3582415	+	1	0.33836	0
chr1	3582427	3582427	+	1	0.33836	0
chr1	3582451	3582451	+	1	0.33836	0
chr1	3582453	3582453	+	1	0.33836	0
chr1	3582472	3582472	+	0.0511041	0.0469375	3.08305
chr1	3582474	3582474	+	1	0.33836	0
chr1	3582484	3582484	+	1	0.33836	0
chr1	3582503	3582503	+	1	0.33836	0
chr1	3582507	3582507	+	1	0.33836	0
chr1	3582508	3582508	-	1	0.33836	0
chr1	3582514	3582514	+	1	0.33836	0
chr1	3582515	3582515	-	1	0.33836	0
chr1	3582517	3582517	+	1	0.33836	0
chr1	3582518	3582518	-	1	0.33836	0
chr1	3582520	3582520	+	3.42998e-05	5.87428e-05	-3.85757
chr1	3582521	3582521	-	1	0.33836	0
chr1	3582528	3582528	+	1	0.33836	0
chr1	3582529	3582529	-	1	0.33836	0
chr1	3582550	3582550	+	2.78484e-05	4.87706e-05	-6.75676
chr1	3582551	3582551	-	2.41196e-07	7.12184e-07	-5.44747
chr1	3582553	3582553	+	1	0.33836	0
chr1	3582560	3582560	+	1	0.33836	0
chr1	3582563	3582563	+	1	0.33836	0
chr1	3582576	3582576	+	1	0.33836	0
chr1	3591313	3591313	+	0.313568	0.232452	-2.13056
chr1	3591338	3591338	+	0.566106	0.33836	1.52671
chr1	3591403	3591403	+	0.632612	0.33836	1.08014
chr1	3593849	3593849	+	0.0015614	0.00186796	3.0581
chr1	3593873	3593873	+	1	0.33836	0
chr1	3593876	3593876	+	1	0.33836	0
chr1	3593879	3593879	+	1	0.33836	0
chr1	3593885	3593885	+	0.000922367	0.00115284	3.36391
chr1	3593916	3593916	+	1	0.33836	0
chr1	3593923	3593923	+	1	0.33836	0
chr1	3593929	3593929	+	1	0.33836	0
chr1	3593931	3593931	+	1	0.33836	0
chr1	3593933	3593933	+	1	0.33836	0
chr1	3593942	3593942	+	1	0.33836	0
chr1	3593948	3593948	+	1	0.33836	0
chr1	3624438	3624438	+	0.135449	0.114194	-3.10627
chr1	3639086	3639086	-	0.0017072	0.00202749	9.87237
chr1	3639098	3639098	-	0.150738	0.125729	5.1326
chr1	3666923	3666923	+	0.42611	0.304276	-2.11301
chr1	3666931	3666931	+	1	0.33836	0
chr1	3666933	3666933	+	1	0.33836	0
chr1	3666940	3666940	+	1	0.33836	0
chr1	3666944	3666944	+	6.07902e-05	9.81014e-05	-7.05128
chr1	3667127	3667127	-	9.02884e-06	1.78677e-05	6.08365
chr1	3667139	3667139	-	0.000475854	0.000629778	3.80228
chr1	3667151	3667151	-	0.025495	0.0246729	-5.03408
chr1	3667162	3667162	-	1.01458e-08	4.22607e-08	-9.21659
chr1	3667164	3667164	-	1	0.33836	0
chr1	3667166	3667166	-	0.00175029	0.0020744	3.06513
chr1	3667173	3667173	-	1.01458e-08	4.22607e-08	-9.21659
chr1	3667190	3667190	-	0.00368149	0.00411694	-6.21743
chr1	3667193	3667193	-	1	0.33836	0
chr1	3667239	3667239	-	0.0972069	0.0845403	6.511
chr1	3667245	3667245	-	1.19759e-14	1.78957e-13	28.9655
chr1	3667277	3667277	-	5.97829e-08	2.05802e-07	15.1724
chr1	3667324	3667324	-	4.97968e-21	2.51897e-19	40.6897
chr1	3667331	3667331	-	0.818265	0.33836	1.01159
chr1	3667334	3667334	-	1.64461e-09	8.23496e-09	35.6883
chr1	3667874	3667874	-	1.14241e-06	2.84068e-06	19.329
chr1	3770303	3770303	+	0.919587	0.33836	-0.18792
chr1	3770310	3770310	+	1	0.33836	0
chr1	3770311	3770311	-	1	0.33836	0
chr1	3770324	3770324	+	1	0.33836	0
chr1	3770325	3770325	-	1	0.33836	0
chr1	3770326	3770326	+	0.00284419	0.00324357	-2.43161
chr1	3770327	3770327	-	1	0.33836	0
chr1	3770335	3770335	-	0.0450306	0.0417634	-2.01769
chr1	3778540	3778540	+	0.17245	0.1417	-3.78106
chr1	3778545	3778545	+	1	0.33836	0
chr1	3778546	3778546	-	1	0.33836	0
chr1	3778547	3778547	+	1	0.33836	0
chr1	3778548	3778548	-	1	0.33836	0
chr1	3778549	3778549	+	1	0.33836	0
chr1	3778550	3778550	-	1	0.33836	0
chr1	3778552	3778552	+	1	0.33836	0
chr1	3778553	3778553	-	1	0.33836	0
chr1	3778555	3778555	+	1	0.33836	0
chr1	3778556	3778556	-	1	0.33836	0
chr1	3778564	3778564	+	1	0.33836	0
chr1	3778565	3778565	-	1	0.33836	0
chr1	3778566	3778566	+	1	0.33836	0
chr1	3778567	3778567	-	1	0.33836	0
chr1	3778573	3778573	-	1	0.33836	0
chr1	3778719	3778719	+	1	0.33836	0
chr1	3778724	3778724	+	1	0.33836	0
chr1	3778725	3778725	-	4.36783e-08	1.55555e-07	-8.4507
chr1	3778735	3778735	+	3.10535e-07	8.9115e-07	6.87831
chr1	3778736	3778736	-	1	0.33836	0
chr1	3778737	3778737	+	1	0.33836	0
chr1	3778738	3778738	-	1	0.33836	0
chr1	3778745	3778745	+	1	0.33836	0
chr1	3778746	3778746	-	1	0.33836	0
chr1	3778749	3778749	+	1	0.33836	0
chr1	3778750	3778750	-	1	0.33836	0
chr1	3778754	3778754	-	0.025303	0.0245018	-4.49287
chr1	3786105	3786105	-	0.568597	0.33836	-1.94937
chr1	3786143	3786143	-	1.36827e-05	2.5855e-05	-10.9435
chr1	3819504	3819504	-	5.52884e-07	1.48854e-06	12.4352
chr1	3819618	3819618	-	1.58649e-07	4.9065e-07	17.6579
chr1	3862779	3862779	-	1	0.33836	0
chr1	3862806	3862806	-	0.00712493	0.00758209	6.93491
chr1	3862828	3862828	-	2.37338e-10	1.43505e-09	17.6255
chr1	3919701	3919701	+	0.371923	0.269555	3.33661
chr1	3919735	3919735	+	0.00111195	0.0013677	12.6344
chr1	3919736	3919736	-	0.372475	0.269909	-3.75997
chr1	3919752	3919752	+	0.564378	0.33836	-2.66667
chr1	3919753	3919753	-	0.0309234	0.0295005	-10.4172
chr1	3919764	3919764	+	1.15994e-06	2.87881e-06	23.5518
chr1	3919765	3919765	-	0.987187	0.33836	-0.0758922
chr1	3919786	3919786	+	5.19272e-16	1.01314e-14	37.5997
chr1	3919787	3919787	-	0.807834	0.33836	-1.09844
chr1	3919829	3919829	+	9.25769e-12	7.63613e-11	29.3481
chr1	3919830	3919830	-	0.0244273	0.023716	-9.8087
chr1	3919915	3919915	-	2.94007e-06	6.57859e-06	-18.7625
chr1	3920168	3920168	-	2.6272e-20	1.16881e-18	-22.8571
chr1	3923122	3923122	+	0.000218964	0.000311315	-19.2161
chr1	3923255	3923255	-	0.0142675	0.0144102	-9.98561
chr1	3972591	3972591	+	4.04083e-13	4.46216e-12	-17.2662
chr1	3972605	3972605	+	0.00304289	0.00345253	9.74723
chr1	3972640	3972640	+	0.976722	0.33836	0.127638
chr1	3972781	3972781	-	0.117296	0.100269	-3.09014
chr1	3972812	3972812	-	0.38549	0.278235	-2.24499
chr1	3998334	3998334	-	5.10353e-08	1.78794e-07	-8.76494
chr1	4012244	4012244	-	1	0.33836	0
chr1	4012263	4012263	-	5.17222e-05	8.48526e-05	-9.19684
chr1	4012293	4012293	-	0.473604	0.334309	-1.42833
chr1	4021900	4021900	+	0.281711	0.212755	1.33035
chr1	4022023	4022023	+	0.300461	0.224317	1.05487
chr1	4034248	4034248	-	1.50844e-07	4.69013e-07	25.6804
chr1	4034278	4034278	-	0.0128965	0.013123	12.2371
chr1	4034283	4034283	-	8.28235e-09	3.52278e-08	28.2686
chr1	4034303	4034303	-	0.333179	0.244868	-4.62233
chr1	4034400	4034400	-	2.15384e-07	6.44072e-07	20.2141
chr1	4051760	4051760	-	4.21366e-05	7.0611e-05	-14.8185
chr1	4070103	4070103	-	0.782978	0.33836	-0.914533
chr1	4070110	4070110	-	2.67039e-08	1.00279e-07	17.7502
chr1	4070122	4070122	-	1	0.33836	0
chr1	4155777	4155777	+	0.142473	0.119519	-8.22326
chr1	4155824	4155824	+	1	0.33836	0
chr1	4155984	4155984	+	0.000620956	0.000802687	-8.78533
chr1	4161195	4161195	-	0.000176371	0.000256066	5.45455
chr1	4161242	4161242	-	1	0.33836	0
chr1	4161250	4161250	-	0.0110701	0.0113938	2.54545
chr1	4200521	4200521	+	1.36092e-22	9.13602e-21	-32.8829
chr1	4241391	4241391	-	0.272263	0.206933	-2.63
chr1	4241434	4241434	-	0.0473065	0.0437017	5.93542
chr1	4302840	4302840	-	4.13119e-06	8.898e-06	-3.5
chr1	4302852	4302852	-	4.6191e-05	7.6665e-05	-6.2507
chr1	4302872	4302872	-	7.93296e-05	0.000124522	2.69663
chr1	4302894	4302894	-	3.19382e-13	3.59733e-12	8.98876
chr1	4308350	4308350	+	0.690182	0.33836	-2.25764
chr1	4308357	4308357	+	0.370644	0.26873	-5.04352
chr1	4313155	4313155	+	1.81054e-07	5.51897e-07	6.94444
chr1	4313158	4313158	+	1	0.33836	0
chr1	4313159	4313159	-	1	0.33836	0
chr1	4313185	4313185	+	1	0.33836	0
chr1	4313186	4313186	-	1	0.33836	0
chr1	4313192	4313192	+	1.94792e-07	5.8894e-07	6.89655
chr1	4313193	4313193	-	1	0.33836	0
chr1	4313203	4313203	+	1	0.33836	0
chr1	4313259	4313259	+	1	0.33836	0
chr1	4313260	4313260	-	1	0.33836	0
chr1	4313276	4313276	+	5.28675e-09	2.35214e-08	8.62069
chr1	4313277	4313277	-	1	0.33836	0
chr1	4313284	4313284	+	0.000549476	0.000718075	-1.5873
chr1	4313285	4313285	-	7.95636e-06	1.59699e-05	-7.91367
chr1	4313296	4313296	+	7.16885e-05	0.000113731	2.37691
chr1	4313297	4313297	-	1	0.33836	0
chr1	4313313	4313313	+	1	0.33836	0
chr1	4313314	4313314	-	1	0.33836	0
chr1	4313320	4313320	+	1	0.33836	0
chr1	4313321	4313321	-	0.106771	0.0920809	-3.57143
chr1	4313323	4313323	+	1	0.33836	0
chr1	4313343	4313343	+	1	0.33836	0
chr1	4313351	4313351	+	1	0.33836	0
chr1	4313385	4313385	+	1	0.33836	0
chr1	4313387	4313387	+	5.35184e-05	8.7483e-05	9.02778
chr1	4313390	4313390	+	1	0.33836	0
chr1	4313393	4313393	+	1	0.33836	0
chr1	4313396	4313396	+	3.70757e-06	8.08419e-06	-5.86592
chr1	4313424	4313424	+	1	0.33836	0
chr1	4313425	4313425	-	1	0.33836	0
chr1	4313428	4313428	+	1	0.33836	0
chr1	4313429	4313429	-	1	0.33836	0
chr1	4313433	4313433	+	1	0.33836	0
chr1	4313434	4313434	-	1	0.33836	0
chr1	4313436	4313436	+	1	0.33836	0
chr1	4313437	4313437	-	1	0.33836	0
chr1	4313441	4313441	+	1	0.33836	0
chr1	4313442	4313442	-	1	0.33836	0
chr1	4313450	4313450	+	1	0.33836	0
chr1	4313451	4313451	-	1	0.33836	0
chr1	4313454	4313454	+	9.91491e-10	5.22075e-09	12.906
chr1	4313455	4313455	-	4.33471e-06	9.28986e-06	-4.65686
chr1	4313478	4313478	+	1	0.33836	0
chr1	4313481	4313481	+	1	0.33836	0
chr1	4313501	4313501	+	0.117461	0.100395	0.46729
chr1	4313505	4313505	+	1	0.33836	0
chr1	4313525	4313525	+	1	0.33836	0
chr1	4313540	4313540	+	1	0.33836	0
chr1	4313550	4313550	+	1	0.33836	0
chr1	4313561	4313561	+	0.26843	0.204574	0.2331
chr1	4313570	4313570	+	7.72899e-08	2.58627e-07	6.97248
chr1	4313605	4313605	+	1.72365e-06	4.09556e-06	5.50459
chr1	4313606	4313606	-	1	0.33836	0
chr1	4313609	4313609	+	1	0.33836	0
chr1	4313610	4313610	-	1	0.33836	0
chr1	4313614	4313614	+	1	0.33836	0
chr1	4313615	4313615	-	1	0.33836	0
chr1	4313639	4313639	+	1	0.33836	0
chr1	4313640	4313640	-	4.97255e-08	1.74661e-07	5.62347
chr1	4313646	4313646	+	1	0.33836	0
chr1	4313647	4313647	-	1	0.33836	0
chr1	4313649	4313649	+	1	0.33836	0
chr1	4313650	4313650	-	1	0.33836	0
chr1	4313661	4313661	+	1	0.33836	0
chr1	4313662	4313662	-	1.23098e-05	2.35173e-05	-5.6338
chr1	4313674	4313674	+	1	0.33836	0
chr1	4313679	4313679	-	0.00209794	0.00245021	-2.8169
chr1	4313683	4313683	-	1	0.33836	0
chr1	4313685	4313685	-	1	0.33836	0
chr1	4313687	4313687	-	1	0.33836	0
chr1	4313703	4313703	-	1	0.33836	0
chr1	4313710	4313710	-	1	0.33836	0
chr1	4313723	4313723	-	1	0.33836	0
chr1	4313735	4313735	-	0.31367	0.232514	0.323625
chr1	4313738	4313738	-	5.50235e-06	1.14924e-05	-5.39216
chr1	4313740	4313740	-	1	0.33836	0
chr1	4313745	4313745	-	4.60574e-05	7.64649e-05	5.19481
chr1	4313787	4313787	+	8.98718e-11	5.9724e-10	-6.50224
chr1	4313803	4313803	+	0.00159736	0.00190723	-1.56951
chr1	4313804	4313804	-	1	0.33836	0
chr1	4313805	4313805	+	3.68967e-07	1.03903e-06	-4.03587
chr1	4313806	4313806	-	1	0.33836	0
chr1	4313809	4313809	+	0.00159736	0.00190723	-1.56951
chr1	4313810	4313810	-	1	0.33836	0
chr1	4313812	4313812	+	1	0.33836	0
chr1	4313813	4313813	-	1	0.33836	0
chr1	4313825	4313825	-	4.30563e-05	7.19977e-05	-4.70588
chr1	4313836	4313836	-	1	0.33836	0
chr1	4313867	4313867	-	7.33498e-06	1.48529e-05	3.29861
chr1	4313924	4313924	-	1	0.33836	0
chr1	4313951	4313951	-	1	0.33836	0
chr1	4314005	4314005	-	0.867804	0.33836	0.173751
chr1	4314012	4314012	-	1	0.33836	0
chr1	4314015	4314015	-	1	0.33836	0
chr1	4314032	4314032	-	1	0.33836	0
chr1	4314037	4314037	-	1	0.33836	0
chr1	4314120	4314120	-	1	0.33836	0
chr1	4314135	4314135	-	1	0.33836	0
chr1	4314147	4314147	-	1	0.33836	0
chr1	4314161	4314161	-	1	0.33836	0
chr1	4390014	4390014	-	2.50628e-08	9.47931e-08	-9.77654
chr1	4390097	4390097	-	1	0.33836	0
chr1	4396032	4396032	+	0.511713	0.33836	2.38294
chr1	4396067	4396067	+	1	0.33836	0
chr1	4396083	4396083	+	2.66161e-05	4.68438e-05	-5.62771
chr1	4396103	4396103	+	1.35154e-06	3.29784e-06	25.6598
chr1	4404981	4404981	-	1.9034e-05	3.47008e-05	6.75676
chr1	4406951	4406951	+	0.0235602	0.0229343	-3.66636
chr1	4406962	4406962	+	0.383721	0.277097	-1.10938
chr1	4406981	4406981	+	1.32457e-10	8.47907e-10	14.9912
chr1	4460676	4460676	+	3.41152e-05	5.84626e-05	-5.88235
chr1	4460729	4460729	+	5.0354e-05	8.28213e-05	6.77966
chr1	4460732	4460732	+	1.13936e-09	5.92004e-09	14.7679
chr1	4475003	4475003	+	1	0.33836	0
chr1	4475049	4475049	+	0.28649	0.215711	2.96426
chr1	4475050	4475050	-	0.136464	0.114971	-5.37585
chr1	4475866	4475866	+	4.39113e-05	7.3282e-05	-15.0943
chr1	4475909	4475909	+	1	0.33836	0
chr1	4475910	4475910	-	1	0.33836	0
chr1	4475926	4475926	+	1	0.33836	0
chr1	4475927	4475927	-	3.723e-12	3.35064e-11	-16.4286
chr1	4475941	4475941	+	0.00777275	0.00821619	-5.46875
chr1	4475942	4475942	-	4.24976e-06	9.12718e-06	9.2437
chr1	4475954	4475954	-	4.57362e-05	7.59902e-05	9.36975
chr1	4481480	4481480	-	2.00488e-13	2.35583e-12	-25
chr1	4481523	4481523	+	0.00377626	0.00421475	-15.903
chr1	4481524	4481524	-	0.267479	0.203982	5.07847
chr1	4481528	4481528	+	1.36521e-05	2.58039e-05	11.7647
chr1	4481529	4481529	-	1	0.33836	0
chr1	4481549	4481549	+	0.451384	0.320378	-4.50514
chr1	4481550	4481550	-	0.000449147	0.000597341	-15.5186
chr1	4481588	4481588	+	1.52872e-08	6.09844e-08	-28.6311
chr1	4481589	4481589	-	0.242155	0.188319	6.86977
chr1	4481601	4481601	-	3.54482e-06	7.76868e-06	25.5626
chr1	4487602	4487602	+	1.98889e-05	3.60913e-05	16.9742
chr1	4487650	4487650	+	6.55521e-05	0.000104958	-7.82609
chr1	4488322	4488322	+	0.212356	0.169231	3.66339
chr1	4490621	4490621	-	0.541565	0.33836	-2.79327
chr1	4490642	4490642	-	9.98805e-07	2.52141e-06	-18.2124
chr1	4496693	4496693	-	7.48419e-08	2.51283e-07	10.4575
chr1	4496705	4496705	-	2.03145e-06	4.73529e-06	-9.43396
chr1	4496755	4496755	-	1	0.33836	0
chr1	4496784	4496784	-	0.000784308	0.000993753	-4.70085
chr1	4503309	4503309	-	0.74412	0.33836	0.750735
chr1	4503325	4503325	-	1.11884e-16	2.47413e-15	-18.2266
chr1	4503369	4503369	-	0.00357246	0.00400487	6.21636
chr1	4515429	4515429	+	2.48135e-09	1.1925e-08	-26.8925
chr1	4515451	4515451	+	5.30899e-22	3.19065e-20	-44.0968
chr1	4515587	4515587	+	2.81349e-16	5.78587e-15	-32.957
chr1	4544921	4544921	+	0.000101502	0.000155524	-5.64516
chr1	4544963	4544963	-	0.0694464	0.0621891	8.74092
chr1	4545061	4545061	-	2.07077e-09	1.01395e-08	27.1344
chr1	4545066	4545066	-	0.209011	0.167015	4.87013
chr1	4545437	4545437	+	0.104427	0.0902465	6.31619
chr1	4627991	4627991	+	0.298673	0.223204	4.3873
chr1	4629111	4629111	-	0.000713674	0.000911535	-14.4855
chr1	4629226	4629226	-	0.00280589	0.00320305	-12.472
chr1	4631198	4631198	+	1	0.33836	0
chr1	4631206	4631206	+	4.53379e-08	1.60852e-07	-8.57118
chr1	4631207	4631207	-	3.87458e-05	6.5504e-05	4.81928
chr1	4631208	4631208	+	1.4485e-05	2.71992e-05	-4.60358
chr1	4631209	4631209	-	3.68089e-05	6.25711e-05	4.81928
chr1	4631246	4631246	+	4.72204e-05	7.81847e-05	3.42205
chr1	4631247	4631247	-	1	0.33836	0
chr1	4631249	4631249	+	1	0.33836	0
chr1	4631250	4631250	-	1	0.33836	0
chr1	4631260	4631260	+	1	0.33836	0
chr1	4631261	4631261	-	0.00176823	0.00209405	2.82258
chr1	4631268	4631268	+	1	0.33836	0
chr1	4631269	4631269	-	1	0.33836	0
chr1	4631273	4631273	+	1	0.33836	0
chr1	4631274	4631274	-	1	0.33836	0
chr1	4631277	4631277	+	1	0.33836	0
chr1	4631278	4631278	-	1	0.33836	0
chr1	4631283	4631283	-	1	0.33836	0
chr1	4631350	4631350	-	1	0.33836	0
chr1	4631365	4631365	-	1	0.33836	0
chr1	4631367	4631367	-	1	0.33836	0
chr1	4631383	4631383	-	0.245694	0.190513	-0.283286
chr1	4631385	4631385	-	0.978741	0.33836	0.0108943
chr1	4631391	4631391	-	1	0.33836	0
chr1	4631398	4631398	+	1	0.33836	0
chr1	4631399	4631399	-	0.000219058	0.000311431	-2.849
chr1	4631510	4631510	+	1	0.33836	0
chr1	4631516	4631516	+	1	0.33836	0
chr1	4631517	4631517	-	1	0.33836	0
chr1	4631551	4631551	+	1	0.33836	0
chr1	4631552	4631552	-	1	0.33836	0
chr1	4631554	4631554	+	1	0.33836	0
chr1	4631555	4631555	-	1	0.33836	0
chr1	4631558	4631558	+	1	0.33836	0
chr1	4631559	4631559	-	1	0.33836	0
chr1	4631560	4631560	+	1	0.33836	0
chr1	4631561	4631561	-	1	0.33836	0
chr1	4631719	4631719	-	0.30114	0.224738	0.235294
chr1	4631730	4631730	-	1	0.33836	0
chr1	4631764	4631764	-	6.28966e-05	0.000101151	6.33333
chr1	4631780	4631780	-	1	0.33836	0
chr1	4631792	4631792	-	1	0.33836	0
chr1	4631862	4631862	-	1	0.33836	0
chr1	4636526	4636526	+	0.126942	0.107717	-3.56285
chr1	4636639	4636639	-	0.050725	0.046613	-5.23075
chr1	4636677	4636677	-	1	0.33836	0
chr1	4636819	4636819	-	0.716443	0.33836	-0.43457
chr1	4636829	4636829	-	0.00222759	0.00258934	-5.15248
chr1	4636934	4636934	-	1.89764e-08	7.40181e-08	-7.94105
chr1	4641222	4641222	+	0.042229	0.039357	-5.30281
chr1	4641295	4641295	+	1	0.33836	0
chr1	4641296	4641296	-	2.25082e-06	5.18805e-06	-8.60215
chr1	4641301	4641301	-	1	0.33836	0
chr1	4643424	4643424	+	1	0.33836	0
chr1	4643503	4643503	+	0.27803	0.210487	-0.502513
chr1	4643510	4643510	+	1	0.33836	0
chr1	4659376	4659376	+	0.000124584	0.000187081	-17.9714
chr1	4659435	4659435	-	1.40628e-05	2.64942e-05	7.81893
chr1	4692637	4692637	-	3.07352e-10	1.81265e-09	-21.5054
chr1	4692660	4692660	-	5.67781e-11	3.94394e-10	-23.1183
chr1	4692686	4692686	-	0.00417869	0.00462902	15.1451
chr1	4695081	4695081	+	2.07293e-31	5.94406e-29	-45.8599
chr1	4695125	4695125	-	0.00681604	0.00727791	13.7566
chr1	4714366	4714366	+	0.146959	0.122904	-4.28091
chr1	4714386	4714386	+	0.000741443	0.000943926	-6.60774
chr1	4714387	4714387	-	0.851098	0.33836	0.453762
chr1	4714417	4714417	+	0.125184	0.106358	-3.25455
chr1	4714418	4714418	-	0.211391	0.168584	-3.15555
chr1	4714433	4714433	+	0.0619287	0.0560101	-4.37831
chr1	4714434	4714434	-	0.228159	0.179506	-2.64204
chr1	4714448	4714448	-	0.44254	0.314716	-2
chr1	4768742	4768742	-	0.758834	0.33836	-0.64564
chr1	4768786	4768786	-	1.56149e-07	4.83726e-07	21.3803
chr1	4792146	4792146	+	5.11197e-05	8.39652e-05	12.3166
chr1	4792173	4792173	+	1.00905e-13	1.25821e-12	26.6822
chr1	4881846	4881846	+	6.07042e-13	6.46212e-12	-21.2264
chr1	4881966	4881966	-	6.43188e-05	0.000103165	-10.34
chr1	4982379	4982379	+	0.572673	0.33836	2.41304
chr1	4982395	4982395	+	5.32608e-10	2.9777e-09	-14
chr1	4982399	4982399	+	1	0.33836	0
chr1	4982403	4982403	+	0.534082	0.33836	1.65217
chr1	4982421	4982421	+	1.78629e-06	4.22595e-06	-8.5
chr1	5036008	5036008	+	0.248286	0.192131	-3.60409
chr1	5071814	5071814	+	0.16022	0.132805	-5.21625
chr1	5071821	5071821	+	0.0111799	0.0114976	8.47491
chr1	5089723	5089723	+	1.82076e-10	1.13095e-09	15.528
chr1	5089750	5089750	+	0.00168686	0.00200501	14.6397
chr1	5090055	5090055	+	0.0786515	0.0696959	-5.16263
chr1	5246468	5246468	+	0.0015695	0.00187687	-14.163
chr1	5246687	5246687	+	0.00941178	0.00980279	-14.1333
chr1	5255809	5255809	+	0.0374613	0.0352257	6.8567
chr1	5287674	5287674	+	0.562856	0.33836	1.50288
chr1	5334142	5334142	+	5.26786e-09	2.34472e-08	10.7011
chr1	5334233	5334233	-	6.16132e-15	9.7427e-14	13.9535
chr1	5352550	5352550	+	0.642152	0.33836	-2.84296
chr1	5352653	5352653	+	4.72131e-16	9.2844e-15	33.3333
chr1	5415995	5415995	+	4.25388e-05	7.12184e-05	-12.237
chr1	5416059	5416059	-	0.473611	0.334313	-2.1245
chr1	5429079	5429079	-	0.0848975	0.0747316	4.26352
chr1	5437214	5437214	+	1	0.33836	0
chr1	5437287	5437287	-	1	0.33836	0
chr1	5437296	5437296	+	1	0.33836	0
chr1	5437297	5437297	-	1	0.33836	0
chr1	5437298	5437298	+	1	0.33836	0
chr1	5437299	5437299	-	0.0492554	0.0453619	1.71429
chr1	5437317	5437317	+	1	0.33836	0
chr1	5437318	5437318	-	1	0.33836	0
chr1	5437334	5437334	+	1	0.33836	0
chr1	5437335	5437335	-	1	0.33836	0
chr1	5437337	5437337	+	1	0.33836	0
chr1	5437338	5437338	-	1	0.33836	0
chr1	5437351	5437351	+	1	0.33836	0
chr1	5437352	5437352	-	1	0.33836	0
chr1	5437353	5437353	+	1	0.33836	0
chr1	5437354	5437354	-	1	0.33836	0
chr1	5437363	5437363	+	0.000443561	0.00059055	3.86266
chr1	5437364	5437364	-	1	0.33836	0
chr1	5437368	5437368	+	1	0.33836	0
chr1	5437369	5437369	-	1	0.33836	0
chr1	5437377	5437377	+	1	0.33836	0
chr1	5437378	5437378	-	1	0.33836	0
chr1	5437384	5437384	+	1	0.33836	0
chr1	5437385	5437385	-	1	0.33836	0
chr1	5437389	5437389	+	1	0.33836	0
chr1	5437390	5437390	-	0.318731	0.235733	0.324675
chr1	5437407	5437407	+	1	0.33836	0
chr1	5437408	5437408	-	1	0.33836	0
chr1	5437413	5437413	+	1	0.33836	0
chr1	5437419	5437419	+	1	0.33836	0
chr1	5437430	5437430	+	1	0.33836	0
chr1	5437458	5437458	-	1	0.33836	0
chr1	5437461	5437461	-	1	0.33836	0
chr1	5437464	5437464	-	1	0.33836	0
chr1	5437469	5437469	-	1	0.33836	0
chr1	5437471	5437471	-	1	0.33836	0
chr1	5437486	5437486	-	1	0.33836	0
chr1	5437492	5437492	-	1	0.33836	0
chr1	5437502	5437502	-	1	0.33836	0
chr1	5437510	5437510	-	4.23346e-09	1.92716e-08	10.2459
chr1	5437537	5437537	-	0.0278802	0.0268035	2.44776
chr1	5437597	5437597	-	1	0.33836	0
chr1	5437629	5437629	-	1	0.33836	0
chr1	5437636	5437636	-	1	0.33836	0
chr1	5437638	5437638	+	6.45589e-06	1.32479e-05	5.59441
chr1	5437639	5437639	-	1	0.33836	0
chr1	5437658	5437658	+	5.37141e-07	1.45064e-06	-6.47773
chr1	5437659	5437659	-	1	0.33836	0
chr1	5437663	5437663	+	1	0.33836	0
chr1	5437664	5437664	-	1	0.33836	0
chr1	5437718	5437718	+	1	0.33836	0
chr1	5437719	5437719	-	1	0.33836	0
chr1	5437736	5437736	+	1	0.33836	0
chr1	5437737	5437737	-	1	0.33836	0
chr1	5437754	5437754	-	1	0.33836	0
chr1	5442890	5442890	-	1	0.33836	0
chr1	5442893	5442893	-	1	0.33836	0
chr1	5442901	5442901	-	0.303336	0.22607	-0.4329
chr1	5442920	5442920	-	1	0.33836	0
chr1	5442949	5442949	-	1	0.33836	0
chr1	5442966	5442966	-	1	0.33836	0
chr1	5442972	5442972	-	1	0.33836	0
chr1	5442980	5442980	-	1	0.33836	0
chr1	5442988	5442988	-	1	0.33836	0
chr1	5444212	5444212	+	0.00142046	0.00171176	6.52174
chr1	5444320	5444320	+	1	0.33836	0
chr1	5444323	5444323	+	1	0.33836	0
chr1	5444354	5444354	+	1	0.33836	0
chr1	5503749	5503749	+	5.50389e-14	7.22079e-13	40.9396
chr1	5503852	5503852	-	0.0051536	0.00562056	11.6086
chr1	5522003	5522003	-	0.000283533	0.000393427	4.6537
chr1	5522023	5522023	-	0.000187381	0.000270473	3.21285
chr1	5522042	5522042	-	1	0.33836	0
chr1	5522048	5522048	-	1	0.33836	0
chr1	5522057	5522057	-	1	0.33836	0
chr1	5522075	5522075	-	1	0.33836	0
chr1	5581904	5581904	+	0.0211429	0.0207459	-6.73743
chr1	5581961	5581961	+	0.111912	0.0960899	-1.77467
chr1	5581962	5581962	-	7.40417e-06	1.49786e-05	-14.5976
chr1	5581970	5581970	-	0.477076	0.336494	-1.79177
chr1	5619265	5619265	+	8.35629e-06	1.66822e-05	-7.36196
chr1	5619284	5619284	+	4.15319e-12	3.69878e-11	-17.1779
chr1	5619291	5619291	+	1	0.33836	0
chr1	5619314	5619314	+	0.00180289	0.00213155	-3.7037
chr1	5619504	5619504	+	0.397037	0.285632	3.77513
chr1	5682115	5682115	-	1	0.33836	0
chr1	5682129	5682129	-	0.00984554	0.0102228	-2.10084
chr1	5682135	5682135	-	1	0.33836	0
chr1	5682139	5682139	-	1	0.33836	0
chr1	5682160	5682160	+	2.78665e-10	1.6598e-09	-10.9848
chr1	5682166	5682166	+	1	0.33836	0
chr1	5682167	5682167	-	8.33548e-05	0.000130242	3.69231
chr1	5682173	5682173	+	1	0.33836	0
chr1	5682174	5682174	-	1	0.33836	0
chr1	5682178	5682178	+	1	0.33836	0
chr1	5682179	5682179	-	1	0.33836	0
chr1	5682185	5682185	+	1	0.33836	0
chr1	5682186	5682186	-	0.259057	0.198812	0.307692
chr1	5682197	5682197	-	0.00550882	0.00597706	1.85185
chr1	5682209	5682209	-	1	0.33836	0
chr1	5682213	5682213	-	6.18134e-08	2.12023e-07	-8.08511
chr1	5682219	5682219	-	0.000313331	0.000430641	3.81679
chr1	5682226	5682226	-	1	0.33836	0
chr1	5682235	5682235	-	1	0.33836	0
chr1	5682242	5682242	-	0.00262622	0.00301348	2.68199
chr1	5682255	5682255	+	1	0.33836	0
chr1	5682267	5682267	+	1	0.33836	0
chr1	5682270	5682270	+	1	0.33836	0
chr1	5682275	5682275	+	3.03611e-05	5.26852e-05	5.99251
chr1	5682277	5682277	+	1	0.33836	0
chr1	5682286	5682286	+	1	0.33836	0
chr1	5682290	5682290	+	1	0.33836	0
chr1	5682293	5682293	+	1	0.33836	0
chr1	5682295	5682295	+	1	0.33836	0
chr1	5682298	5682298	+	1	0.33836	0
chr1	5682304	5682304	+	1	0.33836	0
chr1	5682319	5682319	+	1	0.33836	0
chr1	5682321	5682321	+	1	0.33836	0
chr1	5682326	5682326	+	1	0.33836	0
chr1	5683102	5683102	-	1	0.33836	0
chr1	5683104	5683104	-	1	0.33836	0
chr1	5683201	5683201	-	1	0.33836	0
chr1	5683242	5683242	-	1	0.33836	0
chr1	5683248	5683248	-	1	0.33836	0
chr1	5688500	5688500	-	0.426172	0.304316	1.58654
chr1	5688551	5688551	-	1.9212e-14	2.75837e-13	34.8485
chr1	5688569	5688569	-	7.30263e-15	1.13807e-13	32.2917
chr1	5729821	5729821	+	8.12912e-12	6.79295e-11	-10.566
chr1	5729830	5729830	+	7.56759e-24	6.28114e-22	-21.9697
chr1	5810423	5810423	+	0.130677	0.11056	2.41868
chr1	5810444	5810444	+	0.0294225	0.0281703	6.51263
chr1	5841405	5841405	+	0.936043	0.33836	-0.352444
chr1	5841447	5841447	+	0.001631	0.00194396	9.02256
chr1	5897248	5897248	+	1	0.33836	0
chr1	5897249	5897249	-	3.33274e-08	1.22159e-07	22.7692
chr1	5897284	5897284	+	1	0.33836	0
chr1	5897285	5897285	-	0.995377	0.33836	0.0193783
chr1	5897296	5897296	+	1	0.33836	0
chr1	5897297	5897297	-	0.000946424	0.00118028	-13.5145
chr1	5913805	5913805	-	6.81699e-07	1.79528e-06	-9.73732
chr1	6080265	6080265	-	0.0343409	0.0325061	-3.49833
chr1	6080288	6080288	-	0.00758665	0.00803375	-5.90576
chr1	6097458	6097458	+	2.19144e-09	1.06696e-08	-19.7917
chr1	6097469	6097469	+	1	0.33836	0
chr1	6097470	6097470	-	0.000716312	0.000914603	5.40541
chr1	6097599	6097599	+	1	0.33836	0
chr1	6097600	6097600	-	1	0.33836	0
chr1	6110024	6110024	-	0.266306	0.203266	-0.311526
chr1	6110054	6110054	-	1.4183e-05	2.66912e-05	-4.6729
chr1	6231560	6231560	-	1	0.33836	0
chr1	6231570	6231570	-	0.014795	0.0149009	10.4093
chr1	6233990	6233990	+	1.41807e-06	3.44208e-06	19.8268
chr1	6233995	6233995	+	3.1698e-16	6.44958e-15	33.4343
chr1	6257282	6257282	+	3.98233e-06	8.61516e-06	4.61095
chr1	6257318	6257318	+	3.31463e-05	5.69791e-05	3.7464
chr1	6257331	6257331	+	0.269093	0.204996	1.73904
chr1	6257398	6257398	+	9.70963e-07	2.45899e-06	5.18732
chr1	6261939	6261939	-	8.14319e-07	2.10267e-06	-23.0308
chr1	6265796	6265796	-	1.71813e-08	6.77559e-08	-11.7241
chr1	6265900	6265900	-	0.86732	0.33836	0.555646
chr1	6293644	6293644	+	0.00126465	0.00153858	6.62952
chr1	6310519	6310519	+	0.0351209	0.0331906	9.2418
chr1	6310534	6310534	+	0.000479855	0.000634498	-13.4772
chr1	6310535	6310535	-	0.0259944	0.0251198	-10.7252
chr1	6310584	6310584	+	0.516293	0.33836	-2.47324
chr1	6310585	6310585	-	2.18485e-05	3.9256e-05	21.5079
chr1	6310596	6310596	-	3.21144e-14	4.41002e-13	-22.884
chr1	6314491	6314491	+	0.00890108	0.00931093	-4.20545
chr1	6314503	6314503	+	1	0.33836	0
chr1	6314504	6314504	-	1	0.33836	0
chr1	6314505	6314505	+	0.00031163	0.000428532	2.97619
chr1	6314506	6314506	-	1	0.33836	0
chr1	6314541	6314541	+	1	0.33836	0
chr1	6314542	6314542	-	1	0.33836	0
chr1	6314546	6314546	+	1	0.33836	0
chr1	6314547	6314547	-	1	0.33836	0
chr1	6314557	6314557	+	0.00294447	0.0033489	3.0581
chr1	6314558	6314558	-	1	0.33836	0
chr1	6314574	6314574	+	1	0.33836	0
chr1	6314575	6314575	-	1	0.33836	0
chr1	6314578	6314578	+	1	0.33836	0
chr1	6314579	6314579	-	1	0.33836	0
chr1	6314586	6314586	+	1	0.33836	0
chr1	6314587	6314587	-	1	0.33836	0
chr1	6314588	6314588	+	1	0.33836	0
chr1	6314589	6314589	-	1	0.33836	0
chr1	6314627	6314627	+	3.66651e-05	6.23498e-05	5.82822
chr1	6314628	6314628	-	1	0.33836	0
chr1	6314644	6314644	-	4.10019e-08	1.46945e-07	-6.52174
chr1	6394910	6394910	+	1	0.33836	0
chr1	6394918	6394918	+	0.262568	0.20097	-2.93248
chr1	6394919	6394919	-	1.27917e-08	5.19965e-08	12.8049
chr1	6394985	6394985	+	1	0.33836	0
chr1	6394986	6394986	-	1	0.33836	0
chr1	6395000	6395000	+	3.84707e-07	1.07831e-06	-8.94309
chr1	6395001	6395001	-	8.87541e-10	4.72436e-09	-15.1685
chr1	6395016	6395016	+	1.07119e-13	1.32808e-12	16.5775
chr1	6395017	6395017	-	0.20551	0.164691	4.38883
chr1	6395030	6395030	-	0.33582	0.246537	-2.84324
chr1	6415646	6415646	+	0.00249999	0.00287958	10.662
chr1	6415710	6415710	-	1.0669e-19	4.25196e-18	-36.5494
chr1	6424551	6424551	-	9.07756e-12	7.5015e-11	36.3211
chr1	6424619	6424619	-	9.71189e-05	0.000149447	21.2795
chr1	6424621	6424621	-	0.00154686	0.00185193	17.0968
chr1	6424648	6424648	-	6.38236e-10	3.50868e-09	33.5772
chr1	6424651	6424651	-	7.2552e-07	1.89756e-06	26.8661
chr1	6515521	6515521	+	3.3431e-20	1.46029e-18	10.4274
chr1	6515531	6515531	+	0.0403995	0.0377817	-1.09697
chr1	6515669	6515669	+	5.0347e-06	1.06145e-05	-6.28321
chr1	6557326	6557326	+	0.126295	0.107219	2.56892
chr1	6557489	6557489	-	1	0.33836	0
chr1	6562026	6562026	+	0.00117503	0.00143852	-19.7125
chr1	6562063	6562063	+	0.427923	0.30542	4.77612
chr1	6562064	6562064	-	0.452735	0.321228	3.9551
chr1	6562118	6562118	-	0.00975877	0.010139	14.8031
chr1	6627339	6627339	-	0.00358854	0.00402129	-8.05653
chr1	6627479	6627479	-	0.605207	0.33836	0.34774
chr1	6816382	6816382	-	5.84625e-25	5.86599e-23	-27.5132
chr1	6816652	6816652	+	1.36056e-08	5.49588e-08	6.66667
chr1	6816665	6816665	+	0.000360096	0.000488651	-2.98913
chr1	6816666	6816666	-	3.19644e-05	5.51618e-05	-8.4628
chr1	6816671	6816671	+	1.17887e-06	2.92017e-06	4.91228
chr1	6816672	6816672	-	1	0.33836	0
chr1	6816673	6816673	+	0.00018898	0.000272554	-3.26087
chr1	6816674	6816674	-	8.11308e-12	6.78141e-11	-22.8974
chr1	6816681	6816681	+	1	0.33836	0
chr1	6816682	6816682	-	1	0.33836	0
chr1	6816683	6816683	+	2.17109e-09	1.05797e-08	7.39437
chr1	6816684	6816684	-	0.330019	0.242861	1.99749
chr1	6816694	6816694	+	8.37608e-06	1.67171e-05	-4.61957
chr1	6816695	6816695	-	1	0.33836	0
chr1	6816702	6816702	+	1	0.33836	0
chr1	6816703	6816703	-	1	0.33836	0
chr1	6816706	6816706	-	4.42978e-08	1.57524e-07	-7.46888
chr1	6821913	6821913	-	0.607966	0.33836	1.74143
chr1	6821958	6821958	-	0.000517526	0.000679769	-7.93651
chr1	6822033	6822033	-	1	0.33836	0
chr1	6822060	6822060	-	1	0.33836	0
chr1	6891137	6891137	+	1	0.33836	0
chr1	6891160	6891160	+	1	0.33836	0
chr1	6891161	6891161	-	1	0.33836	0
chr1	6891184	6891184	+	1	0.33836	0
chr1	6891185	6891185	-	1	0.33836	0
chr1	6891186	6891186	+	1	0.33836	0
chr1	6891187	6891187	-	1	0.33836	0
chr1	6891199	6891199	+	1	0.33836	0
chr1	6891200	6891200	-	1	0.33836	0
chr1	6891209	6891209	+	1	0.33836	0
chr1	6891210	6891210	-	1	0.33836	0
chr1	6891214	6891214	-	2.5009e-08	9.46058e-08	-10.119
chr1	6891383	6891383	-	1	0.33836	0
chr1	6891385	6891385	-	1	0.33836	0
chr1	6891396	6891396	-	1	0.33836	0
chr1	6891403	6891403	-	1	0.33836	0
chr1	6891480	6891480	-	1	0.33836	0
chr1	6891486	6891486	-	1	0.33836	0
chr1	6891490	6891490	-	1	0.33836	0
chr1	6891498	6891498	-	1.52967e-09	7.70984e-09	13.3333
chr1	6891506	6891506	-	9.82365e-07	2.48474e-06	8.88889
chr1	6891508	6891508	-	1	0.33836	0
chr1	6891513	6891513	-	1	0.33836	0
chr1	6891523	6891523	+	0.000378111	0.000510873	7.53425
chr1	6891524	6891524	-	1	0.33836	0
chr1	6891527	6891527	+	1	0.33836	0
chr1	6891534	6891534	+	1	0.33836	0
chr1	6891547	6891547	+	1	0.33836	0
chr1	6944942	6944942	-	0.0502333	0.0461969	-3.99786
chr1	6988631	6988631	+	0.00113245	0.00139058	12.3983
chr1	6988750	6988750	+	1	0.33836	0
chr1	7017709	7017709	+	1	0.33836	0
chr1	7017712	7017712	+	1	0.33836	0
chr1	7017720	7017720	+	1	0.33836	0
chr1	7017748	7017748	+	1	0.33836	0
chr1	7017786	7017786	+	1	0.33836	0
chr1	7017792	7017792	+	1	0.33836	0
chr1	7017822	7017822	+	1	0.33836	0
chr1	7017842	7017842	+	1	0.33836	0
chr1	7017848	7017848	+	1.51768e-07	4.71579e-07	-6.19946
chr1	7017861	7017861	+	1.08758e-07	3.50677e-07	5.78231
chr1	7017863	7017863	+	1	0.33836	0
chr1	7017866	7017866	+	1	0.33836	0
chr1	7017868	7017868	+	1	0.33836	0
chr1	7017984	7017984	-	1	0.33836	0
chr1	7017997	7017997	-	1	0.33836	0
chr1	7018008	7018008	-	1	0.33836	0
chr1	7018014	7018014	-	1	0.33836	0
chr1	7018016	7018016	-	1	0.33836	0
chr1	7018022	7018022	-	1	0.33836	0
chr1	7018028	7018028	-	1	0.33836	0
chr1	7018030	7018030	-	1	0.33836	0
chr1	7018042	7018042	-	1	0.33836	0
chr1	7018049	7018049	-	1	0.33836	0
chr1	7018060	7018060	-	1	0.33836	0
chr1	7018064	7018064	-	1	0.33836	0
chr1	7018072	7018072	+	1	0.33836	0
chr1	7018085	7018085	+	1	0.33836	0
chr1	7018089	7018089	+	1	0.33836	0
chr1	7018091	7018091	+	1	0.33836	0
chr1	7018097	7018097	+	1	0.33836	0
chr1	7018100	7018100	+	1	0.33836	0
chr1	7018104	7018104	+	1	0.33836	0
chr1	7018108	7018108	+	1	0.33836	0
chr1	7018112	7018112	+	1	0.33836	0
chr1	7018114	7018114	+	1	0.33836	0
chr1	7018116	7018116	+	1	0.33836	0
chr1	7018120	7018120	+	1	0.33836	0
chr1	7018122	7018122	+	1	0.33836	0
chr1	7018124	7018124	+	1	0.33836	0
chr1	7018128	7018128	+	1	0.33836	0
chr1	7018463	7018463	-	1	0.33836	0
chr1	7018466	7018466	-	1	0.33836	0
chr1	7018473	7018473	-	1	0.33836	0
chr1	7018483	7018483	-	1	0.33836	0
chr1	7018492	7018492	-	1	0.33836	0
chr1	7018496	7018496	-	1	0.33836	0
chr1	7018513	7018513	+	0.000784383	0.000993833	-3.51759
chr1	7018530	7018530	+	1	0.33836	0
chr1	7018531	7018531	-	1	0.33836	0
chr1	7018546	7018546	-	1.07023e-05	2.07699e-05	-7.66968
chr1	7018644	7018644	+	0.00185606	0.00218973	3.51759
chr1	7018651	7018651	+	1	0.33836	0
chr1	7018658	7018658	+	1	0.33836	0
chr1	7018695	7018695	+	1	0.33836	0
chr1	7018701	7018701	+	1	0.33836	0
chr1	7018714	7018714	+	1	0.33836	0
chr1	7018716	7018716	+	1	0.33836	0
chr1	7018737	7018737	+	1	0.33836	0
chr1	7018749	7018749	-	1	0.33836	0
chr1	7018786	7018786	-	0.332601	0.244498	-1.0101
chr1	7018788	7018788	-	1	0.33836	0
chr1	7018961	7018961	-	1	0.33836	0
chr1	7018997	7018997	-	1	0.33836	0
chr1	7019009	7019009	-	1	0.33836	0
chr1	7059250	7059250	+	1.39063e-06	3.38322e-06	-17.9177
chr1	7059257	7059257	+	3.17633e-05	5.48549e-05	6.50407
chr1	7059274	7059274	+	2.85105e-07	8.2614e-07	11.7641
chr1	7059280	7059280	+	3.86438e-06	8.38804e-06	-10.3448
chr1	7059297	7059297	+	1	0.33836	0
chr1	7059331	7059331	+	0.00660324	0.00706721	8.26675
chr1	7085879	7085879	-	0.129666	0.109783	4.01659
chr1	7086153	7086153	-	7.93686e-05	0.000124578	-6.71937
chr1	7100194	7100194	-	3.08174e-09	1.44757e-08	6.82594
chr1	7100265	7100265	-	0.55368	0.33836	1.15388
chr1	7100313	7100313	-	1	0.33836	0
chr1	7100688	7100688	-	0.360851	0.262466	0.555556
chr1	7100705	7100705	-	1	0.33836	0
chr1	7100713	7100713	-	1	0.33836	0
chr1	7100715	7100715	-	1	0.33836	0
chr1	7100720	7100720	-	1	0.33836	0
chr1	7100730	7100730	-	1	0.33836	0
chr1	7100740	7100740	-	1	0.33836	0
chr1	7100742	7100742	-	1	0.33836	0
chr1	7100744	7100744	-	1	0.33836	0
chr1	7100747	7100747	-	1	0.33836	0
chr1	7100750	7100750	-	1	0.33836	0
chr1	7100754	7100754	-	1	0.33836	0
chr1	7100763	7100763	+	0.33331	0.244947	0.246305
chr1	7100764	7100764	-	1	0.33836	0
chr1	7100766	7100766	+	0.33331	0.244947	0.246305
chr1	7100773	7100773	+	1	0.33836	0
chr1	7100775	7100775	+	1	0.33836	0
chr1	7100778	7100778	+	1	0.33836	0
chr1	7100784	7100784	+	1	0.33836	0
chr1	7100788	7100788	+	5.76923e-10	3.20096e-09	-7.85124
chr1	7100790	7100790	+	1	0.33836	0
chr1	7100841	7100841	+	1	0.33836	0
chr1	7100842	7100842	-	1.00078e-09	5.26532e-09	-8.0402
chr1	7100853	7100853	+	1	0.33836	0
chr1	7100857	7100857	+	1	0.33836	0
chr1	7100865	7100865	+	1.16203e-05	2.23398e-05	-6.10329
chr1	7100871	7100871	+	1	0.33836	0
chr1	7100876	7100876	+	2.63985e-07	7.7152e-07	-5.9375
chr1	7100877	7100877	-	1	0.33836	0
chr1	7100886	7100886	+	7.45072e-05	0.000117737	3.51438
chr1	7100887	7100887	-	1	0.33836	0
chr1	7100909	7100909	+	1.1543e-06	2.86629e-06	-5.3125
chr1	7100910	7100910	-	1	0.33836	0
chr1	7100911	7100911	+	1	0.33836	0
chr1	7100912	7100912	-	1	0.33836	0
chr1	7100916	7100916	+	1.57085e-10	9.89189e-10	-10.9541
chr1	7100917	7100917	-	1	0.33836	0
chr1	7100923	7100923	+	1	0.33836	0
chr1	7100924	7100924	-	1	0.33836	0
chr1	7100946	7100946	+	1	0.33836	0
chr1	7100947	7100947	-	1	0.33836	0
chr1	7100953	7100953	-	1	0.33836	0
chr1	7100960	7100960	-	1	0.33836	0
chr1	7100967	7100967	-	1	0.33836	0
chr1	7100974	7100974	-	1	0.33836	0
chr1	7100984	7100984	-	0.213392	0.169925	0.487805
chr1	7101036	7101036	-	1	0.33836	0
chr1	7101044	7101044	-	1	0.33836	0
chr1	7101046	7101046	-	1	0.33836	0
chr1	7101084	7101084	-	0.0533263	0.0488082	-1.25523
chr1	7138166	7138166	-	0.430526	0.307091	-5.38122
chr1	7138181	7138181	-	0.00122846	0.00149829	7.69231
chr1	7217902	7217902	+	0.0764056	0.0678773	6.92815
chr1	7217950	7217950	+	5.79727e-09	2.55506e-08	-11.4286
chr1	7217951	7217951	-	1	0.33836	0
chr1	7217970	7217970	-	1.08969e-13	1.34937e-12	-22.439
chr1	7288464	7288464	+	0.628498	0.33836	-1.62454
chr1	7288483	7288483	+	0.862345	0.33836	0.696933
chr1	7288486	7288486	+	1	0.33836	0
chr1	7288509	7288509	+	1	0.33836	0
chr1	7288525	7288525	+	1	0.33836	0
chr1	7306380	7306380	-	0.00320885	0.00362583	6
chr1	7306592	7306592	+	1.17316e-05	2.2529e-05	-10
chr1	7306667	7306667	-	3.66525e-25	3.80596e-23	40.0813
chr1	7331638	7331638	+	0.000101189	0.000155083	-7.39693
chr1	7428537	7428537	-	0.264144	0.20195	3.9334
chr1	7428559	7428559	-	2.58717e-11	1.93509e-10	19.6203
chr1	7428579	7428579	-	0.00108267	0.00133459	-16.3763
chr1	7428704	7428704	-	0.880226	0.33836	0.463392
chr1	7443234	7443234	-	0.169864	0.139844	-3.14748
chr1	7488409	7488409	+	1.65522e-09	8.28223e-09	29.826
chr1	7488508	7488508	+	0.0162846	0.0162839	12.6067
chr1	7488524	7488524	+	0.0666357	0.0598862	8.50775
chr1	7488525	7488525	-	1.41669e-20	6.61115e-19	46.6458
chr1	7488692	7488692	-	0.00103533	0.00128119	-12.7894
chr1	7553430	7553430	+	4.14293e-07	1.15183e-06	-8.83392
chr1	7553435	7553435	+	1.74711e-05	3.21495e-05	-6.40569
chr1	7553436	7553436	-	2.75694e-08	1.03194e-07	-12.5
chr1	7553438	7553438	+	1	0.33836	0
chr1	7553439	7553439	-	5.4568e-07	1.47113e-06	8.97436
chr1	7553549	7553549	+	0.0980748	0.0852221	-4.98971
chr1	7553550	7553550	-	0.0579239	0.0526737	-8.38889
chr1	7553571	7553571	-	0.0477317	0.0440635	-6.50634
chr1	7766140	7766140	-	0.000408878	0.00054831	14.9248
chr1	7766191	7766191	-	0.22901	0.180048	3.27274
chr1	7766234	7766234	-	1.18749e-05	2.27754e-05	-5.51181
chr1	7800403	7800403	+	1	0.33836	0
chr1	7800443	7800443	+	0.909198	0.33836	-0.506657
chr1	7800488	7800488	+	0.370694	0.268763	2.67556
chr1	7820527	7820527	+	0.82916	0.33836	-1.27096
chr1	7917566	7917566	+	0.00129305	0.00157022	-16.1905
chr1	7917592	7917592	+	1	0.33836	0
chr1	7917595	7917595	+	1	0.33836	0
chr1	7917643	7917643	+	0.0510953	0.0469295	-8.36996
chr1	8138277	8138277	-	0.219796	0.174131	-1.5901
chr1	8185205	8185205	+	1	0.33836	0
chr1	8185231	8185231	+	0.0378542	0.035566	-1.46199
chr1	8185232	8185232	-	1	0.33836	0
chr1	8185235	8185235	+	0.0103162	0.0106754	-8.33094
chr1	8185236	8185236	-	1	0.33836	0
chr1	8185238	8185238	+	0.00147861	0.00177668	8.61375
chr1	8185239	8185239	-	0.984048	0.33836	-0.0229286
chr1	8185295	8185295	+	0.01825	0.0181003	-7.43748
chr1	8185296	8185296	-	0.107133	0.0923659	3.33797
chr1	8185297	8185297	+	0.000254169	0.000356266	-4.38596
chr1	8185298	8185298	-	0.0540926	0.0494542	-2.27729
chr1	8185318	8185318	-	2.22044e-07	6.61638e-07	8.01974
chr1	8240479	8240479	-	0.000126994	0.000190329	-9.03476
chr1	8240545	8240545	-	3.43594e-06	7.5566e-06	-10.3383
chr1	8240578	8240578	-	1.18196e-10	7.64805e-10	-16.5888
chr1	8247842	8247842	+	0.40696	0.292022	-3.90774
chr1	8247856	8247856	+	7.18048e-09	3.09985e-08	29.878
chr1	8247871	8247871	+	4.01096e-10	2.30448e-09	-14.8387
chr1	8270917	8270917	+	2.24532e-14	3.17885e-13	-12.7907
chr1	8270989	8270989	+	0.405855	0.291305	-1.22606
chr1	8270990	8270990	-	1	0.33836	0
chr1	8271001	8271001	-	7.6983e-14	9.80966e-13	17.2535
chr1	8384473	8384473	+	0.284477	0.214455	3.00621
chr1	8384484	8384484	+	0.260543	0.199738	-2.70782
chr1	8384485	8384485	-	0.00326366	0.00368298	5.55805
chr1	8414828	8414828	-	6.64431e-14	8.56998e-13	-28.4553
chr1	8445711	8445711	+	0.0214267	0.021005	6.81453
chr1	8445742	8445742	+	0.00578282	0.00625111	11.2177
chr1	8445936	8445936	+	0.0451127	0.0418342	-8.10551
chr1	8446764	8446764	+	1.30274e-05	2.47441e-05	16.4257
chr1	8446829	8446829	+	1.5366e-08	6.12685e-08	16.0672
chr1	8446830	8446830	-	0.00311387	0.00352673	8.45486
chr1	8446906	8446906	-	2.08986e-14	2.97689e-13	34.9854
chr1	8470735	8470735	-	0.000253493	0.000355399	-8.33333
chr1	8470751	8470751	-	4.99031e-07	1.35939e-06	-15.2778
chr1	8483379	8483379	+	0.00026259	0.000367004	-4.25532
chr1	8483386	8483386	+	1	0.33836	0
chr1	8483451	8483451	+	1.27911e-07	4.05204e-07	-16.0287
chr1	8507210	8507210	-	0.840531	0.33836	0.505229
chr1	8507332	8507332	-	0.575293	0.33836	1.0349
chr1	8517896	8517896	+	8.0603e-10	4.33091e-09	-17.7807
chr1	8517906	8517906	+	0.00458043	0.00504009	-8.21635
chr1	8517916	8517916	+	0.0978145	0.0850196	-4.83512
chr1	8517953	8517953	+	1.32465e-10	8.4792e-10	-16.1616
chr1	8517972	8517972	+	0.251888	0.194372	4.86111
chr1	8538720	8538720	+	0.00090086	0.00112836	8.43981
chr1	8538764	8538764	+	0.00648493	0.00694918	7.37536
chr1	8538792	8538792	+	0.063682	0.0574553	5.17352
chr1	8577912	8577912	-	0.985423	0.33836	0.0621118
chr1	8578705	8578705	-	1.22847e-21	6.93437e-20	-20.7523
chr1	8582898	8582898	+	1.77554e-07	5.42325e-07	5.78231
chr1	8589125	8589125	-	0.312011	0.231485	-4.97076
chr1	8589216	8589216	-	0.696752	0.33836	-1.82636
chr1	8589625	8589625	+	0.000663845	0.000853283	-15.3136
chr1	8589634	8589634	+	7.69542e-07	1.99931e-06	-21.266
chr1	8589635	8589635	-	0.938785	0.33836	-0.376563
chr1	8589646	8589646	+	0.000979629	0.00121789	-13.3365
chr1	8589647	8589647	-	0.264749	0.20231	-5.06853
chr1	8589722	8589722	-	0.0260031	0.0251275	-10.0867
chr1	8608110	8608110	-	1	0.33836	0
chr1	8608137	8608137	-	4.93963e-06	1.0436e-05	-4.1841
chr1	8608158	8608158	-	1	0.33836	0
chr1	8608911	8608911	-	1	0.33836	0
chr1	8608937	8608937	-	1	0.33836	0
chr1	8608947	8608947	-	1	0.33836	0
chr1	8608959	8608959	-	1	0.33836	0
chr1	8608961	8608961	-	1.76604e-05	3.24607e-05	5.5336
chr1	8608965	8608965	-	1	0.33836	0
chr1	8608987	8608987	+	0.062694	0.0566442	-2.69868
chr1	8608988	8608988	-	1	0.33836	0
chr1	8608997	8608997	+	1	0.33836	0
chr1	8608998	8608998	-	1	0.33836	0
chr1	8609015	8609015	+	1	0.33836	0
chr1	8609016	8609016	-	1	0.33836	0
chr1	8609017	8609017	+	8.67014e-06	1.72398e-05	-3.37349
chr1	8609018	8609018	-	1	0.33836	0
chr1	8609028	8609028	+	1	0.33836	0
chr1	8609029	8609029	-	0.00268007	0.0030705	2.05279
chr1	8609036	8609036	+	1	0.33836	0
chr1	8609037	8609037	-	0.00132142	0.00160185	2.34604
chr1	8609065	8609065	-	1	0.33836	0
chr1	8609068	8609068	-	0.326602	0.240694	0.416667
chr1	8609090	8609090	-	1	0.33836	0
chr1	8609101	8609101	-	1	0.33836	0
chr1	8609112	8609112	-	7.23926e-11	4.91072e-10	-14.1892
chr1	8609117	8609117	-	1	0.33836	0
chr1	8609124	8609124	-	2.16084e-05	3.88721e-05	-13.543
chr1	8609136	8609136	-	1	0.33836	0
chr1	8609150	8609150	-	1	0.33836	0
chr1	8609155	8609155	-	1	0.33836	0
chr1	8609165	8609165	-	1	0.33836	0
chr1	8609171	8609171	-	1	0.33836	0
chr1	8609182	8609182	-	1	0.33836	0
chr1	8609187	8609187	-	1	0.33836	0
chr1	8609196	8609196	-	1	0.33836	0
chr1	8609204	8609204	-	1	0.33836	0
chr1	8609208	8609208	-	1	0.33836	0
chr1	8609210	8609210	-	1	0.33836	0
chr1	8609212	8609212	-	1	0.33836	0
chr1	8609217	8609217	-	1	0.33836	0
chr1	8609325	8609325	+	6.18225e-06	1.27452e-05	6.25
chr1	8609330	8609330	+	0.150434	0.125505	-0.766284
chr1	8609335	8609335	+	1	0.33836	0
chr1	8609340	8609340	+	1	0.33836	0
chr1	8609353	8609353	+	1	0.33836	0
chr1	8609355	8609355	+	1	0.33836	0
chr1	8609357	8609357	+	1	0.33836	0
chr1	8609361	8609361	+	0.00254756	0.00293029	-4.04441
chr1	8609385	8609385	+	1	0.33836	0
chr1	8609386	8609386	-	0.00645436	0.00691898	1.5625
chr1	8609397	8609397	+	3.38295e-06	7.45309e-06	7.16572
chr1	8609398	8609398	-	1	0.33836	0
chr1	8609403	8609403	+	1	0.33836	0
chr1	8609404	8609404	-	1	0.33836	0
chr1	8609407	8609407	+	1	0.33836	0
chr1	8609408	8609408	-	1	0.33836	0
chr1	8609412	8609412	+	1	0.33836	0
chr1	8609413	8609413	-	0.000137854	0.000204972	3.00752
chr1	8609416	8609416	+	1	0.33836	0
chr1	8609417	8609417	-	1	0.33836	0
chr1	8609421	8609421	+	1	0.33836	0
chr1	8609422	8609422	-	1.06644e-05	2.07047e-05	-3.66972
chr1	8609423	8609423	+	1	0.33836	0
chr1	8609424	8609424	-	1	0.33836	0
chr1	8609428	8609428	+	1	0.33836	0
chr1	8609429	8609429	-	1	0.33836	0
chr1	8609438	8609438	-	1	0.33836	0
chr1	8613947	8613947	+	1.1512e-13	1.41806e-12	-14.1176
chr1	8614022	8614022	+	1.34075e-12	1.32959e-11	-12.9412
chr1	8614023	8614023	-	1	0.33836	0
chr1	8614028	8614028	-	0.000195893	0.000281553	7.46888
chr1	8632699	8632699	-	0.21375	0.170167	6.472
chr1	8632709	8632709	-	0.781088	0.33836	-1.26211
chr1	8632731	8632731	-	0.14547	0.121776	-7.06398
chr1	8648513	8648513	-	0.129024	0.109298	4.33248
chr1	8655016	8655016	+	0.00330347	0.00372495	-2.59193
chr1	8655114	8655114	+	1	0.33836	0
chr1	8655115	8655115	-	1	0.33836	0
chr1	8655132	8655132	+	0.0207245	0.0203661	-1.1353
chr1	8655133	8655133	-	1	0.33836	0
chr1	8655142	8655142	+	0.742823	0.33836	0.125227
chr1	8655334	8655334	+	0.000793584	0.0010044	0.702028
chr1	8655345	8655345	+	1	0.33836	0
chr1	8655362	8655362	+	1	0.33836	0
chr1	8655850	8655850	+	4.92381e-06	1.0407e-05	-4.92424
chr1	8655853	8655853	+	1	0.33836	0
chr1	8655857	8655857	+	2.93852e-08	1.09207e-07	-7.19697
chr1	8655861	8655861	+	1	0.33836	0
chr1	8655869	8655869	+	1	0.33836	0
chr1	8655897	8655897	+	1	0.33836	0
chr1	8655899	8655899	+	1	0.33836	0
chr1	8655903	8655903	+	1	0.33836	0
chr1	8655905	8655905	+	1	0.33836	0
chr1	8655939	8655939	+	1	0.33836	0
chr1	8655944	8655944	+	1	0.33836	0
chr1	8655948	8655948	+	1	0.33836	0
chr1	8655965	8655965	+	1	0.33836	0
chr1	8655980	8655980	+	1	0.33836	0
chr1	8655986	8655986	+	1	0.33836	0
chr1	8656018	8656018	+	1	0.33836	0
chr1	8656038	8656038	-	1	0.33836	0
chr1	8656045	8656045	-	1	0.33836	0
chr1	8656049	8656049	-	1	0.33836	0
chr1	8656073	8656073	-	1	0.33836	0
chr1	8656083	8656083	-	1	0.33836	0
chr1	8656085	8656085	+	1	0.33836	0
chr1	8656086	8656086	-	1.25528e-08	5.11336e-08	-10.2837
chr1	8656181	8656181	+	0.76013	0.33836	-0.138847
chr1	8657132	8657132	+	3.75864e-05	6.37436e-05	-16.9829
chr1	8657245	8657245	-	2.8262e-09	1.33973e-08	10.8108
chr1	8678062	8678062	+	0.0772958	0.0685964	7.09567
chr1	8678081	8678081	+	0.00874131	0.00915688	-4.45025
chr1	8678098	8678098	+	1	0.33836	0
chr1	8678165	8678165	+	0.132986	0.112323	-6.26547
chr1	8678168	8678168	+	0.213946	0.170298	-4.43058
chr1	8679272	8679272	+	0.0390317	0.0365902	-11.1554
chr1	8679380	8679380	+	0.551245	0.33836	-3.14786
chr1	8679381	8679381	-	0.958555	0.33836	-0.254545
chr1	8679411	8679411	+	0.0980394	0.0851929	7.96296
chr1	8679412	8679412	-	4.13859e-16	8.228e-15	-33.2455
chr1	8702650	8702650	+	1	0.33836	0
chr1	8702658	8702658	+	1	0.33836	0
chr1	8702659	8702659	-	1	0.33836	0
chr1	8702694	8702694	+	1	0.33836	0
chr1	8702695	8702695	-	1	0.33836	0
chr1	8702699	8702699	+	1	0.33836	0
chr1	8702700	8702700	-	1	0.33836	0
chr1	8702704	8702704	+	1	0.33836	0
chr1	8702705	8702705	-	1	0.33836	0
chr1	8702709	8702709	+	1	0.33836	0
chr1	8702710	8702710	-	1	0.33836	0
chr1	8702717	8702717	-	1	0.33836	0
chr1	8702772	8702772	+	0.128767	0.109102	0.930233
chr1	8702812	8702812	+	1	0.33836	0
chr1	8702813	8702813	-	1	0.33836	0
chr1	8702824	8702824	-	0.000310192	0.00042675	2.59366
chr1	8702851	8702851	-	1	0.33836	0
chr1	8702860	8702860	-	1	0.33836	0
chr1	8702872	8702872	-	0.265842	0.202981	-0.37037
chr1	8702881	8702881	-	1	0.33836	0
chr1	8702883	8702883	-	1	0.33836	0
chr1	8702915	8702915	-	1	0.33836	0
chr1	8702920	8702920	-	1	0.33836	0
chr1	8703522	8703522	+	3.78379e-12	3.40008e-11	-12.4266
chr1	8703539	8703539	+	0.000163724	0.000239427	5.99486
chr1	8703540	8703540	-	0.000477446	0.000631659	6.84288
chr1	8703579	8703579	+	0.235397	0.184075	1.83299
chr1	8703580	8703580	-	1.53936e-06	3.70319e-06	10.5067
chr1	8703593	8703593	+	0.880816	0.33836	-0.41381
chr1	8703594	8703594	-	4.52284e-25	4.61787e-23	31.7532
chr1	8703618	8703618	-	2.66886e-07	7.7914e-07	13.6438
chr1	8730256	8730256	-	1.10943e-13	1.37152e-12	-25.7796
chr1	8730376	8730376	-	0.11675	0.0998508	-6.0897
chr1	8730421	8730421	-	4.05035e-05	6.81486e-05	-6.89102
chr1	8739115	8739115	+	0.855361	0.33836	-0.682426
chr1	8739153	8739153	+	0.000208937	0.000298446	11.348
chr1	8739266	8739266	+	1	0.33836	0
chr1	8781564	8781564	+	1.30609e-06	3.1984e-06	-7.65957
chr1	8781613	8781613	+	1.18663e-09	6.13792e-09	-25.5072
chr1	8781632	8781632	+	1.56502e-07	4.84679e-07	8.69565
chr1	8781826	8781826	-	3.69184e-05	6.27302e-05	6.30252
chr1	8781831	8781831	-	1	0.33836	0
chr1	8797718	8797718	+	0.194866	0.157468	0.819672
chr1	8797738	8797738	+	0.0153019	0.0153733	6.51639
chr1	8797743	8797743	+	3.32472e-09	1.54935e-08	-29.7336
chr1	8797847	8797847	+	0.00108201	0.00133383	-13.2843
chr1	8797875	8797875	+	0.212666	0.169436	5.44841
chr1	8797886	8797886	+	2.23254e-10	1.3584e-09	20.4918
chr1	8797891	8797891	+	1	0.33836	0
chr1	8797892	8797892	-	0.382282	0.276173	2.52759
chr1	8797900	8797900	+	0.40727	0.292214	1.24028
chr1	8797901	8797901	-	2.05504e-07	6.17678e-07	6.66667
chr1	8797915	8797915	+	0.70011	0.33836	0.773597
chr1	8797916	8797916	-	0.00695058	0.00741065	-4.35257
chr1	8797939	8797939	+	0.406407	0.291663	2.49161
chr1	8797940	8797940	-	0.804631	0.33836	-0.487163
chr1	8798018	8798018	-	0.149306	0.124658	10.0169
chr1	8798043	8798043	-	1	0.33836	0
chr1	8804193	8804193	+	0.153712	0.127951	5.50537
chr1	8804198	8804198	+	0.779964	0.33836	0.97439
chr1	8804246	8804246	+	0.000974067	0.0012116	-4.31034
chr1	8804248	8804248	+	6.817e-10	3.72263e-09	-16.6316
chr1	8804266	8804266	+	1	0.33836	0
chr1	8804268	8804268	+	1	0.33836	0
chr1	8804280	8804280	-	0.0291359	0.0279167	-3.125
chr1	8804282	8804282	-	0.000200814	0.000287927	-8.85417
chr1	8804284	8804284	-	0.00734348	0.00779641	-4.6875
chr1	8804343	8804343	-	0.061703	0.055824	-9.73732
chr1	8804357	8804357	-	0.211308	0.168529	5.36685
chr1	8807166	8807166	+	4.18402e-06	8.99837e-06	-6.35775
chr1	8830111	8830111	-	0.0173102	0.0172346	-9.4813
chr1	8830125	8830125	+	0.309576	0.229964	-1.90842
chr1	8830126	8830126	-	0.120474	0.102723	-4.41808
chr1	8830162	8830162	+	5.43889e-11	3.79494e-10	-8.58086
chr1	8830163	8830163	-	5.08194e-05	8.35141e-05	-4.83092
chr1	8830180	8830180	+	0.000292998	0.000405328	-5.84955
chr1	8830181	8830181	-	8.00748e-07	2.07116e-06	7.7821
chr1	8830211	8830211	+	7.14671e-13	7.49763e-12	11.2121
chr1	8830217	8830217	+	1.7504e-07	5.35707e-07	6.06061
chr1	8830236	8830236	+	0.00452977	0.00498813	1.81818
chr1	8857176	8857176	+	7.02371e-08	2.37483e-07	-21.5971
chr1	8857181	8857181	+	3.42345e-10	1.9986e-09	-25.2492
chr1	8857210	8857210	+	2.2873e-10	1.38819e-09	-25.4568
chr1	8857221	8857221	+	2.10781e-07	6.31771e-07	-20.9296
chr1	8857232	8857232	+	2.2873e-10	1.38819e-09	-25.4568
chr1	8857234	8857234	+	0.001832	0.0021633	-12.3798
chr1	8857249	8857249	+	2.2873e-10	1.38819e-09	-25.4568
chr1	8857251	8857251	+	2.2873e-10	1.38819e-09	-25.4568
chr1	8857258	8857258	+	2.2873e-10	1.38819e-09	-25.4568
chr1	8857265	8857265	+	2.2873e-10	1.38819e-09	-25.4568
chr1	8857275	8857275	+	0.277879	0.210388	3.83494
chr1	8857284	8857284	+	0.252663	0.194862	-4.06573
chr1	8857285	8857285	-	0.00626911	0.00673522	-9.53486
chr1	8857291	8857291	+	0.0104269	0.0107815	-9.09447
chr1	8857292	8857292	-	0.00626911	0.00673522	-9.53486
chr1	8857306	8857306	+	0.0867471	0.0762225	-6.0809
chr1	8857307	8857307	-	0.00294706	0.00335165	-10.3674
chr1	8857322	8857322	-	0.14797	0.123658	-5.03227
chr1	8877279	8877279	-	2.82845e-07	8.20223e-07	14.5161
chr1	8877563	8877563	-	1	0.33836	0
chr1	8889868	8889868	+	0.076565	0.0680072	-4.49327
chr1	8889875	8889875	+	0.379421	0.274351	-2.08943
chr1	8889876	8889876	-	3.91129e-07	1.09444e-06	-16.6716
chr1	8889923	8889923	+	1.82191e-10	1.13161e-09	12.4113
chr1	8889924	8889924	-	7.53851e-05	0.000118967	-12.3238
chr1	8889931	8889931	+	1	0.33836	0
chr1	8889932	8889932	-	0.0215406	0.0211087	-5.5811
chr1	8889937	8889937	+	1	0.33836	0
chr1	8889938	8889938	-	6.34857e-19	2.18967e-17	-22.3602
chr1	8889943	8889943	-	1.91278e-17	4.91884e-16	-25.4913
chr1	8898803	8898803	-	0.604672	0.33836	-1.0429
chr1	8898840	8898840	-	4.17679e-07	1.16017e-06	-8.35465
chr1	8938399	8938399	+	3.054e-05	5.29678e-05	-13.2588
chr1	8938624	8938624	-	6.05709e-07	1.61533e-06	17.0653
chr1	8938699	8938699	-	0.000213652	0.000304497	13.9803
chr1	8949514	8949514	+	0.176358	0.144517	7.37431
chr1	8949570	8949570	-	0.823525	0.33836	-1.08616
chr1	8968772	8968772	+	1	0.33836	0
chr1	8968781	8968781	+	1.91137e-06	4.48679e-06	10.2151
chr1	8968800	8968800	+	1.70657e-08	6.73371e-08	14.1304
chr1	8968843	8968843	+	1	0.33836	0
chr1	8970730	8970730	+	7.99295e-08	2.66561e-07	4.39122
chr1	8970743	8970743	+	1	0.33836	0
chr1	8970744	8970744	-	1	0.33836	0
chr1	8970763	8970763	+	4.06424e-07	1.13242e-06	-3.75276
chr1	8970764	8970764	-	1	0.33836	0
chr1	8970779	8970779	+	1	0.33836	0
chr1	8970780	8970780	-	1	0.33836	0
chr1	8970788	8970788	+	0.000157091	0.00023068	2.19561
chr1	8970789	8970789	-	1	0.33836	0
chr1	8970794	8970794	+	9.86036e-06	1.93169e-05	2.99401
chr1	8970795	8970795	-	1	0.33836	0
chr1	8970799	8970799	-	0.00043095	0.000575244	-6.11598
chr1	8970869	8970869	+	6.69774e-10	3.66403e-09	-7.69231
chr1	8970887	8970887	+	1	0.33836	0
chr1	8970888	8970888	-	1	0.33836	0
chr1	8970900	8970900	+	1	0.33836	0
chr1	8970901	8970901	-	1	0.33836	0
chr1	8970902	8970902	+	1	0.33836	0
chr1	8970903	8970903	-	0.190095	0.154199	0.434783
chr1	8970904	8970904	+	1	0.33836	0
chr1	8970905	8970905	-	1	0.33836	0
chr1	8970925	8970925	+	1	0.33836	0
chr1	8970926	8970926	-	1	0.33836	0
chr1	8970934	8970934	+	1	0.33836	0
chr1	8970935	8970935	-	1	0.33836	0
chr1	8970937	8970937	+	1	0.33836	0
chr1	8970938	8970938	-	1	0.33836	0
chr1	8970952	8970952	-	1	0.33836	0
chr1	8970972	8970972	+	2.53532e-11	1.9001e-10	8.22943
chr1	8970980	8970980	+	1	0.33836	0
chr1	8970981	8970981	-	1	0.33836	0
chr1	8970982	8970982	+	0.252639	0.194849	0.249377
chr1	8970983	8970983	-	1	0.33836	0
chr1	8971019	8971019	+	4.72215e-12	4.14872e-11	-16.5739
chr1	8971020	8971020	-	1.96559e-11	1.5088e-10	7.88818
chr1	8971025	8971025	+	1	0.33836	0
chr1	8971027	8971027	+	6.56104e-05	0.000105042	5.39216
chr1	8971034	8971034	+	1	0.33836	0
chr1	8971039	8971039	+	1	0.33836	0
chr1	8971041	8971041	+	1	0.33836	0
chr1	8971046	8971046	+	0.000147246	0.000217515	4.87805
chr1	8971153	8971153	+	1.1509e-09	5.97337e-09	-5.73248
chr1	8971162	8971162	+	1	0.33836	0
chr1	8971163	8971163	-	1	0.33836	0
chr1	8971170	8971170	+	1	0.33836	0
chr1	8971171	8971171	-	0.00145832	0.00175405	2.24719
chr1	8971172	8971172	+	5.48691e-05	8.94854e-05	-2.54777
chr1	8971173	8971173	-	1	0.33836	0
chr1	8971183	8971183	+	1	0.33836	0
chr1	8971184	8971184	-	1	0.33836	0
chr1	8971190	8971190	-	4.73862e-05	7.84342e-05	3.65169
chr1	9008352	9008352	-	0.472887	0.333855	-1.37085
chr1	9008365	9008365	-	5.94365e-06	1.23093e-05	-12.7512
chr1	9008563	9008563	-	3.29214e-05	5.66371e-05	-20.0881
chr1	9014859	9014859	+	0.342744	0.250929	-0.699301
chr1	9014895	9014895	+	1	0.33836	0
chr1	9014907	9014907	+	1	0.33836	0
chr1	9015065	9015065	+	2.02124e-06	4.71426e-06	13.5802
chr1	9018345	9018345	+	0.00516068	0.00562752	-11.6279
chr1	9018531	9018531	+	0.000110981	0.000168606	-8.77193
chr1	9050459	9050459	+	3.61405e-10	2.09798e-09	-27.9632
chr1	9050464	9050464	+	4.3393e-09	1.97045e-08	-26.4032
chr1	9072810	9072810	+	0.377065	0.272842	2.24442
chr1	9072822	9072822	+	1.716e-10	1.07174e-09	10.1562
chr1	9072825	9072825	+	1	0.33836	0
chr1	9111241	9111241	+	1	0.33836	0
chr1	9111248	9111248	+	1	0.33836	0
chr1	9111250	9111250	+	1	0.33836	0
chr1	9111252	9111252	+	1	0.33836	0
chr1	9111254	9111254	+	1	0.33836	0
chr1	9111270	9111270	+	5.37879e-05	8.78835e-05	5.28634
chr1	9111331	9111331	-	1	0.33836	0
chr1	9111340	9111340	-	1	0.33836	0
chr1	9111342	9111342	-	1	0.33836	0
chr1	9111349	9111349	-	1	0.33836	0
chr1	9111366	9111366	-	1	0.33836	0
chr1	9111374	9111374	-	1	0.33836	0
chr1	9111379	9111379	-	1	0.33836	0
chr1	9111382	9111382	-	1	0.33836	0
chr1	9111384	9111384	-	1	0.33836	0
chr1	9111390	9111390	-	1	0.33836	0
chr1	9111398	9111398	-	0.0018623	0.00219654	5.06329
chr1	9111446	9111446	-	1	0.33836	0
chr1	9111448	9111448	-	1	0.33836	0
chr1	9111450	9111450	-	1	0.33836	0
chr1	9111459	9111459	-	1	0.33836	0
chr1	9111464	9111464	-	1	0.33836	0
chr1	9111466	9111466	-	1	0.33836	0
chr1	9111470	9111470	-	1	0.33836	0
chr1	9111480	9111480	-	1	0.33836	0
chr1	9111493	9111493	-	1	0.33836	0
chr1	9111495	9111495	-	1	0.33836	0
chr1	9111497	9111497	-	1	0.33836	0
chr1	9111499	9111499	-	1	0.33836	0
chr1	9111501	9111501	-	1	0.33836	0
chr1	9111506	9111506	-	1	0.33836	0
chr1	9111510	9111510	-	1.86012e-06	4.37878e-06	4.67532
chr1	9111530	9111530	+	0.985226	0.33836	-0.0315657
chr1	9111538	9111538	+	1	0.33836	0
chr1	9111539	9111539	-	1	0.33836	0
chr1	9111587	9111587	-	1	0.33836	0
chr1	9157879	9157879	+	3.12148e-08	1.15262e-07	-13.7566
chr1	9157891	9157891	+	0.0280123	0.0269218	-8.7594
chr1	9164343	9164343	-	3.52402e-06	7.729e-06	-20.6174
chr1	9176169	9176169	+	0.606212	0.33836	-1.02379
chr1	9176195	9176195	+	3.75266e-05	6.36538e-05	-7.75277
chr1	9176196	9176196	-	1	0.33836	0
chr1	9176200	9176200	+	1	0.33836	0
chr1	9176201	9176201	-	1.318e-06	3.22474e-06	-6.44258
chr1	9176207	9176207	-	0.314138	0.23282	1.56569
chr1	9176230	9176230	+	1	0.33836	0
chr1	9193142	9193142	+	2.74458e-08	1.02782e-07	-18.9655
chr1	9193222	9193222	+	0.00720033	0.00765703	-4.74138
chr1	9200803	9200803	+	0.0103367	0.0106946	4.03226
chr1	9200810	9200810	+	1.71695e-05	3.16458e-05	-10.6195
chr1	9201023	9201023	+	4.82633e-06	1.02211e-05	-25.4789
chr1	9201040	9201040	+	0.0123543	0.0126118	-11.6858
chr1	9201044	9201044	+	0.122929	0.104619	-9.84674
chr1	9201072	9201072	+	0.0123543	0.0126118	-11.6858
chr1	9201189	9201189	+	1.13093e-10	7.34532e-10	-39.4512
chr1	9201216	9201216	+	0.000954622	0.00118955	8.60215
chr1	9207104	9207104	+	0.0370236	0.0348464	-8.70619
chr1	9207136	9207136	+	0.0144958	0.0146247	-11.3324
chr1	9207276	9207276	-	0.296362	0.221793	-6.53409
chr1	9207285	9207285	-	2.22027e-08	8.50794e-08	39.9478
chr1	9207315	9207315	-	7.43323e-05	0.000117488	28.3963
chr1	9209601	9209601	+	0.239761	0.186826	5.71299
chr1	9223939	9223939	+	0.000341702	0.00046602	9.62963
chr1	9223993	9223993	+	6.9657e-06	1.41822e-05	13.021
chr1	9223994	9223994	-	2.15065e-15	3.72023e-14	-30.1887
chr1	9224019	9224019	-	0.488696	0.33836	2.48529
chr1	9227176	9227176	+	1	0.33836	0
chr1	9228377	9228377	+	8.91788e-09	3.76109e-08	-14.7772
chr1	9228406	9228406	+	0.0116554	0.0119501	11.9211
chr1	9228518	9228518	+	0.0393876	0.0369013	-3.67119
chr1	9228528	9228528	+	0.608273	0.33836	-1.28113
chr1	9260332	9260332	-	1	0.33836	0
chr1	9260347	9260347	-	9.38069e-10	4.96807e-09	-20.3228
chr1	9261907	9261907	-	5.24097e-05	8.58553e-05	-3.68421
chr1	9261935	9261935	+	1.10298e-10	7.18349e-10	8.57909
chr1	9261940	9261940	+	1	0.33836	0
chr1	9261941	9261941	-	0.000194641	0.00027992	4
chr1	9261946	9261946	+	6.35144e-06	1.30549e-05	4.28954
chr1	9261947	9261947	-	1	0.33836	0
chr1	9261949	9261949	+	6.57106e-07	1.73749e-06	-4.89297
chr1	9261950	9261950	-	1	0.33836	0
chr1	9261957	9261957	+	1	0.33836	0
chr1	9261958	9261958	-	5.9311e-06	1.22851e-05	7.24757
chr1	9261968	9261968	+	1	0.33836	0
chr1	9261969	9261969	-	1	0.33836	0
chr1	9261972	9261972	+	1	0.33836	0
chr1	9261973	9261973	-	1	0.33836	0
chr1	9261974	9261974	+	1	0.33836	0
chr1	9261975	9261975	-	1	0.33836	0
chr1	9261982	9261982	+	1	0.33836	0
chr1	9261983	9261983	-	1	0.33836	0
chr1	9261990	9261990	+	2.46661e-07	7.26519e-07	5
chr1	9261991	9261991	-	8.78296e-09	3.71109e-08	-8.75
chr1	9262001	9262001	+	0.00809316	0.00852692	1.33333
chr1	9262002	9262002	-	1	0.33836	0
chr1	9262014	9262014	+	5.08368e-05	8.35411e-05	-3.58852
chr1	9262015	9262015	-	1	0.33836	0
chr1	9262024	9262024	-	1.41084e-06	3.42659e-06	-5.53846
chr1	9262045	9262045	+	9.51012e-06	1.87097e-05	6.88259
chr1	9262054	9262054	+	1	0.33836	0
chr1	9262055	9262055	-	1	0.33836	0
chr1	9262057	9262057	+	1	0.33836	0
chr1	9262058	9262058	-	0.000463861	0.000615284	3.462
chr1	9262063	9262063	+	1	0.33836	0
chr1	9262064	9262064	-	5.19606e-05	8.51899e-05	2.3301
chr1	9262074	9262074	+	1	0.33836	0
chr1	9262075	9262075	-	1	0.33836	0
chr1	9262087	9262087	+	3.78822e-11	2.73183e-10	-10.9272
chr1	9262088	9262088	-	0.000548554	0.000716993	2.32347
chr1	9262117	9262117	+	1	0.33836	0
chr1	9262124	9262124	+	1	0.33836	0
chr1	9262167	9262167	+	1	0.33836	0
chr1	9262170	9262170	+	1	0.33836	0
chr1	9262189	9262189	+	1	0.33836	0
chr1	9262192	9262192	+	1	0.33836	0
chr1	9262194	9262194	+	1	0.33836	0
chr1	9262200	9262200	+	1	0.33836	0
chr1	9262202	9262202	+	1	0.33836	0
chr1	9262204	9262204	+	1	0.33836	0
chr1	9279405	9279405	-	0.0326663	0.031032	-5.92113
chr1	9279423	9279423	-	0.00141677	0.00170775	12.7273
chr1	9279495	9279495	-	0.223562	0.176567	4.34426
chr1	9279507	9279507	-	0.00237085	0.00274239	9.26733
chr1	9279517	9279517	-	4.05132e-07	1.12913e-06	-16.1389
chr1	9279533	9279533	-	2.1686e-06	5.01991e-06	17.4655
chr1	9279817	9279817	-	0.0663721	0.0596692	6.91225
chr1	9287123	9287123	+	1	0.33836	0
chr1	9287141	9287141	+	1	0.33836	0
chr1	9287143	9287143	+	1	0.33836	0
chr1	9287149	9287149	+	1	0.33836	0
chr1	9287174	9287174	+	1	0.33836	0
chr1	9292514	9292514	-	5.63506e-08	1.95287e-07	7.35931
chr1	9292534	9292534	-	0.00260275	0.00298857	-2.60586
chr1	9292552	9292552	-	1	0.33836	0
chr1	9292613	9292613	-	0.88816	0.33836	-0.355345
chr1	9292649	9292649	-	0.00483216	0.00529491	8.30266
chr1	9292657	9292657	-	0.00040376	0.00054207	-3.58306
chr1	9301503	9301503	-	4.13556e-06	8.9064e-06	8.60927
chr1	9301520	9301520	-	0.000330063	0.000451605	-5.29801
chr1	9301582	9301582	-	1	0.33836	0
chr1	9301604	9301604	-	0.388754	0.280325	1.7466
chr1	9315069	9315069	-	1.63128e-06	3.90029e-06	19.4175
chr1	9327281	9327281	+	2.51141e-07	7.3809e-07	-6.85484
chr1	9327309	9327309	+	0.122475	0.104265	2.51022
chr1	9354304	9354304	+	8.52641e-05	0.000132943	-4.329
chr1	9354352	9354352	+	1	0.33836	0
chr1	9354353	9354353	-	1	0.33836	0
chr1	9354361	9354361	+	1	0.33836	0
chr1	9354362	9354362	-	1	0.33836	0
chr1	9354375	9354375	-	0.0563732	0.0513669	1.95122
chr1	9354584	9354584	+	1	0.33836	0
chr1	9354598	9354598	+	1	0.33836	0
chr1	9354599	9354599	-	1	0.33836	0
chr1	9354600	9354600	+	1	0.33836	0
chr1	9354601	9354601	-	7.08924e-07	1.85886e-06	4.83871
chr1	9354604	9354604	+	1	0.33836	0
chr1	9354605	9354605	-	1	0.33836	0
chr1	9354607	9354607	+	1	0.33836	0
chr1	9354608	9354608	-	1	0.33836	0
chr1	9354609	9354609	+	1	0.33836	0
chr1	9354610	9354610	-	1	0.33836	0
chr1	9354614	9354614	+	0.302568	0.225614	-0.384615
chr1	9354615	9354615	-	7.16572e-06	1.4545e-05	-3.57143
chr1	9354644	9354644	+	0.0752077	0.0669014	-1.81627
chr1	9354645	9354645	-	7.29551e-07	1.90686e-06	4.83871
chr1	9354663	9354663	+	1	0.33836	0
chr1	9354732	9354732	+	0.248805	0.192458	0.176056
chr1	9354752	9354752	+	0.228866	0.179954	-0.186567
chr1	9354757	9354757	+	1	0.33836	0
chr1	9370631	9370631	-	0.000188238	0.00027158	5.50459
chr1	9370668	9370668	-	1	0.33836	0
chr1	9371317	9371317	+	6.38327e-30	1.41863e-27	23.9499
chr1	9371361	9371361	+	4.64113e-23	3.36263e-21	-18.872
chr1	9371537	9371537	+	1.46741e-07	4.57703e-07	-5.67686
chr1	9371622	9371622	+	6.46377e-05	0.000103625	8.47458
chr1	9373910	9373910	+	6.04097e-09	2.65231e-08	-21.8498
chr1	9373970	9373970	+	0.0545598	0.0498488	11.6809
chr1	9373990	9373990	+	0.55181	0.33836	3.48244
chr1	9374159	9374159	+	0.000488156	0.000644529	-23.6075
chr1	9374179	9374179	+	1.26032e-15	2.28132e-14	-41.3757
chr1	9374190	9374190	+	9.71101e-30	2.09337e-27	-63.6364
chr1	9386428	9386428	+	0.814488	0.33836	-0.803304
chr1	9386518	9386518	-	0.000171326	0.0002494	-14.8482
chr1	9424017	9424017	+	0.227185	0.178885	2.4816
chr1	9424111	9424111	+	2.6335e-11	1.96649e-10	-14.9739
chr1	9446491	9446491	-	3.21516e-19	1.16774e-17	-23.4783
chr1	9452559	9452559	-	9.61968e-06	1.89011e-05	-22.0664
chr1	9452598	9452598	-	0.533145	0.33836	-2.4342
chr1	9452951	9452951	+	0.0256921	0.0248482	-6.48796
chr1	9452964	9452964	+	2.03171e-12	1.93626e-11	21.0046
chr1	9452965	9452965	-	1	0.33836	0
chr1	9452979	9452979	+	0.00126164	0.00153535	6.58651
chr1	9452980	9452980	-	0.000303859	0.000418878	10.3548
chr1	9452995	9452995	+	5.73691e-05	9.3154e-05	-17.6932
chr1	9452996	9452996	-	0.0316477	0.0301374	-6.54344
chr1	9453055	9453055	-	2.29626e-14	3.24495e-13	15.5963
chr1	9481960	9481960	+	5.62392e-05	9.15008e-05	5.43735
chr1	9485527	9485527	+	0.591663	0.33836	-1.72983
chr1	9485574	9485574	+	0.00022007	0.000312747	15.035
chr1	9485611	9485611	+	0.393348	0.283272	3.59907
chr1	9509202	9509202	+	0.346842	0.253527	-4.39426
chr1	9509215	9509215	+	0.00784327	0.0082841	-12.7451
chr1	9509216	9509216	-	0.522537	0.33836	4.16792
chr1	9509262	9509262	+	0.970112	0.33836	0.182028
chr1	9509263	9509263	-	0.555968	0.33836	-3.88268
chr1	9509310	9509310	-	0.943533	0.33836	0.46729
chr1	9512831	9512831	+	0.170821	0.140531	-0.943396
chr1	9512867	9512867	+	0.572426	0.33836	-2.47322
chr1	9512868	9512868	-	9.74426e-10	5.13976e-09	-12.1795
chr1	9512910	9512910	+	1	0.33836	0
chr1	9512911	9512911	-	1.80059e-07	5.49208e-07	-8.97436
chr1	9512944	9512944	-	0.595609	0.33836	1.75563
chr1	9519955	9519955	+	0.122449	0.104244	1.78773
chr1	9519961	9519961	+	0.000243115	0.000342178	2.65781
chr1	9519986	9519986	+	1	0.33836	0
chr1	9541106	9541106	-	1.30068e-15	2.34759e-14	33.8654
chr1	9541125	9541125	-	2.15487e-11	1.63923e-10	-29.9992
chr1	9541148	9541148	-	0.248957	0.192552	-5.44234
chr1	9541162	9541162	-	4.10372e-07	1.14213e-06	20.8536
chr1	9541180	9541180	-	0.0186069	0.0184273	9.99177
chr1	9544067	9544067	+	0.0236937	0.0230543	7.50972
chr1	9544103	9544103	+	8.70242e-06	1.72972e-05	6.69643
chr1	9544104	9544104	-	5.33917e-08	1.86178e-07	10.8434
chr1	9544107	9544107	+	1	0.33836	0
chr1	9544108	9544108	-	5.68288e-07	1.52567e-06	-10
chr1	9544137	9544137	+	1	0.33836	0
chr1	9544138	9544138	-	0.000879368	0.00110374	-4.5
chr1	9544148	9544148	+	1	0.33836	0
chr1	9544149	9544149	-	5.77481e-11	4.00528e-10	17.5723
chr1	9544152	9544152	+	1	0.33836	0
chr1	9544153	9544153	-	4.06832e-06	8.77801e-06	-8.5
chr1	9544168	9544168	+	1	0.33836	0
chr1	9544169	9544169	-	1	0.33836	0
chr1	9544182	9544182	-	0.27224	0.206918	-0.5
chr1	9585146	9585146	+	1.19829e-07	3.8243e-07	16.0584
chr1	9619908	9619908	+	1	0.33836	0
chr1	9619925	9619925	+	0.0224601	0.0219426	-6.6688
chr1	9627485	9627485	+	2.8781e-08	1.0724e-07	-12.3457
chr1	9627543	9627543	-	0.0792529	0.0701781	-8.03118
chr1	9641851	9641851	-	0.879125	0.33836	-1.05882
chr1	9641858	9641858	-	0.805762	0.33836	-1.71229
chr1	9641891	9641891	-	0.0256102	0.0247752	14.543
chr1	9641903	9641903	-	0.0239579	0.0232926	14.5215
chr1	9647324	9647324	+	8.93679e-05	0.000138675	-20
chr1	9647409	9647409	+	9.18907e-05	0.000142188	20.666
chr1	9647436	9647436	+	0.000455773	0.000605395	-15.2181
chr1	9647615	9647615	-	0.00513998	0.00560671	-11.8324
chr1	9647623	9647623	-	0.892554	0.33836	-0.499109
chr1	9647625	9647625	-	0.795583	0.33836	1.11943
chr1	9647655	9647655	-	0.164869	0.136214	-4.08602
chr1	9647783	9647783	-	0.00517734	0.00564418	9.74913
chr1	9647793	9647793	-	0.000184191	0.000266314	-13.7253
chr1	9649045	9649045	+	0.458152	0.324639	1.42544
chr1	9649109	9649109	+	0.497312	0.33836	1.23051
chr1	9655426	9655426	-	1.76067e-07	5.38356e-07	-24.0154
chr1	9655489	9655489	-	1	0.33836	0
chr1	9655527	9655527	-	0.712891	0.33836	1.61111
chr1	9665225	9665225	+	0.206798	0.165556	-3.56078
chr1	9665234	9665234	+	1	0.33836	0
chr1	9665235	9665235	-	1	0.33836	0
chr1	9665259	9665259	+	1	0.33836	0
chr1	9665260	9665260	-	4.06427e-05	6.83592e-05	5.26316
chr1	9665269	9665269	-	0.0883317	0.0774935	4.64565
chr1	9665283	9665283	+	0.884138	0.33836	0.225409
chr1	9665288	9665288	+	1	0.33836	0
chr1	9665290	9665290	+	1	0.33836	0
chr1	9665293	9665293	+	0.000219343	0.000311803	-3.47003
chr1	9665295	9665295	+	0.212368	0.16924	0.37037
chr1	9665305	9665305	+	1	0.33836	0
chr1	9665310	9665310	+	1	0.33836	0
chr1	9665319	9665319	+	1	0.33836	0
chr1	9665324	9665324	+	1	0.33836	0
chr1	9665326	9665326	+	1	0.33836	0
chr1	9665332	9665332	+	5.86522e-07	1.56901e-06	4.82574
chr1	9665526	9665526	+	9.01659e-06	1.78462e-05	3.83838
chr1	9665547	9665547	+	1	0.33836	0
chr1	9665548	9665548	-	1	0.33836	0
chr1	9665562	9665562	+	1	0.33836	0
chr1	9665563	9665563	-	1	0.33836	0
chr1	9665568	9665568	-	1.68467e-05	3.11147e-05	-4.44444
chr1	9695679	9695679	+	0.590482	0.33836	-2.66145
chr1	9695690	9695690	+	7.25517e-07	1.89756e-06	-20.4082
chr1	9695776	9695776	+	1.6384e-12	1.59355e-11	-31.9334
chr1	9695817	9695817	+	7.83369e-06	1.57553e-05	-20.6425
chr1	9697597	9697597	-	6.46025e-09	2.81769e-08	-5.62914
chr1	9697739	9697739	-	1.62813e-11	1.27233e-10	9.25553
chr1	9697749	9697749	-	2.6109e-05	4.60371e-05	-2.98013
chr1	9753241	9753241	+	1	0.33836	0
chr1	9753247	9753247	+	1	0.33836	0
chr1	9753255	9753255	+	1	0.33836	0
chr1	9753279	9753279	+	1.30321e-07	4.11931e-07	9.91534
chr1	9753281	9753281	+	1	0.33836	0
chr1	9753283	9753283	+	1	0.33836	0
chr1	9753287	9753287	+	1	0.33836	0
chr1	9753296	9753296	+	1	0.33836	0
chr1	9753337	9753337	-	1	0.33836	0
chr1	9753357	9753357	-	1	0.33836	0
chr1	9753362	9753362	-	1	0.33836	0
chr1	9753637	9753637	+	0.00225177	0.00261525	3.07167
chr1	9753653	9753653	+	1	0.33836	0
chr1	9753654	9753654	-	1	0.33836	0
chr1	9753681	9753681	+	0.216823	0.172204	0.373134
chr1	9753682	9753682	-	1	0.33836	0
chr1	9753685	9753685	+	1	0.33836	0
chr1	9753686	9753686	-	1	0.33836	0
chr1	9753691	9753691	+	1	0.33836	0
chr1	9753692	9753692	-	1	0.33836	0
chr1	9753695	9753695	+	1	0.33836	0
chr1	9753696	9753696	-	1	0.33836	0
chr1	9753719	9753719	-	1	0.33836	0
chr1	9753741	9753741	+	2.26059e-07	6.72376e-07	9.42408
chr1	9753766	9753766	+	1	0.33836	0
chr1	9753767	9753767	-	1	0.33836	0
chr1	9753770	9753770	+	1	0.33836	0
chr1	9753771	9753771	-	1	0.33836	0
chr1	9753772	9753772	+	1	0.33836	0
chr1	9753773	9753773	-	1	0.33836	0
chr1	9753783	9753783	+	1	0.33836	0
chr1	9753784	9753784	-	1	0.33836	0
chr1	9753791	9753791	+	0.247326	0.191531	-0.497512
chr1	9753792	9753792	-	1	0.33836	0
chr1	9753794	9753794	+	1	0.33836	0
chr1	9753795	9753795	-	1	0.33836	0
chr1	9753801	9753801	+	1	0.33836	0
chr1	9753802	9753802	-	1	0.33836	0
chr1	9753879	9753879	+	4.17683e-09	1.90408e-08	8.81226
chr1	9753880	9753880	-	1	0.33836	0
chr1	9753891	9753891	+	0.0013281	0.00160924	2.68199
chr1	9753892	9753892	-	1	0.33836	0
chr1	9753906	9753906	+	1	0.33836	0
chr1	9753907	9753907	-	1	0.33836	0
chr1	9753925	9753925	-	3.2853e-09	1.53288e-08	15.8879
chr1	9754429	9754429	-	3.84259e-07	1.07716e-06	-7.94521
chr1	9754440	9754440	-	1	0.33836	0
chr1	9754444	9754444	-	1	0.33836	0
chr1	9754449	9754449	-	1	0.33836	0
chr1	9754460	9754460	-	1	0.33836	0
chr1	9754463	9754463	-	1	0.33836	0
chr1	9754473	9754473	-	1	0.33836	0
chr1	9754478	9754478	-	9.44774e-06	1.86009e-05	4.56853
chr1	9754897	9754897	-	1	0.33836	0
chr1	9754901	9754901	-	1	0.33836	0
chr1	9754910	9754910	-	1	0.33836	0
chr1	9754912	9754912	-	1	0.33836	0
chr1	9754930	9754930	+	1	0.33836	0
chr1	9754933	9754933	+	1	0.33836	0
chr1	9754940	9754940	+	1	0.33836	0
chr1	9754974	9754974	+	0.222484	0.175888	0.485437
chr1	9754979	9754979	+	1	0.33836	0
chr1	9754982	9754982	+	3.8941e-06	8.44578e-06	6.79612
chr1	9754985	9754985	+	1	0.33836	0
chr1	9754989	9754989	+	1	0.33836	0
chr1	9755002	9755002	+	2.18978e-05	3.93335e-05	-1.04167
chr1	9755119	9755119	+	3.25578e-07	9.29541e-07	-6.13208
chr1	9755120	9755120	-	1.70257e-06	4.05069e-06	-8.28402
chr1	9755126	9755126	+	1	0.33836	0
chr1	9755127	9755127	-	0.000103127	0.000157751	5.04202
chr1	9755176	9755176	+	0.71689	0.33836	-0.193413
chr1	9755209	9755209	+	1	0.33836	0
chr1	9755210	9755210	-	1	0.33836	0
chr1	9755218	9755218	+	1	0.33836	0
chr1	9755219	9755219	-	0.140643	0.118142	-0.558659
chr1	9755224	9755224	-	1	0.33836	0
chr1	9755851	9755851	+	1	0.33836	0
chr1	9755858	9755858	+	1	0.33836	0
chr1	9755859	9755859	-	1	0.33836	0
chr1	9755862	9755862	+	1	0.33836	0
chr1	9755863	9755863	-	1	0.33836	0
chr1	9755866	9755866	+	0.219549	0.173963	0.383142
chr1	9755867	9755867	-	6.58838e-07	1.74151e-06	-8.89225
chr1	9755870	9755870	+	1	0.33836	0
chr1	9755871	9755871	-	1	0.33836	0
chr1	9755872	9755872	+	0.25872	0.1986	-0.341297
chr1	9755873	9755873	-	1	0.33836	0
chr1	9755875	9755875	+	1.36286e-07	4.28686e-07	6.89655
chr1	9755876	9755876	-	1	0.33836	0
chr1	9755881	9755881	+	1	0.33836	0
chr1	9755882	9755882	-	1	0.33836	0
chr1	9755887	9755887	+	1	0.33836	0
chr1	9755888	9755888	-	1.00434e-05	1.96348e-05	6.56371
chr1	9755899	9755899	+	1	0.33836	0
chr1	9755900	9755900	-	1	0.33836	0
chr1	9755918	9755918	+	1.51107e-08	6.03531e-08	4.98221
chr1	9755919	9755919	-	0.000218886	0.000311223	4.6332
chr1	9755923	9755923	+	1	0.33836	0
chr1	9755959	9755959	+	1	0.33836	0
chr1	9755996	9755996	+	1	0.33836	0
chr1	9756002	9756002	+	1	0.33836	0
chr1	9756008	9756008	+	5.86399e-06	1.21608e-05	-3.08483
chr1	9756015	9756015	+	0.00260553	0.00299155	1.54739
chr1	9763271	9763271	+	6.23983e-05	0.000100447	-20.9091
chr1	9763433	9763433	+	0.0250281	0.0242552	11.6963
chr1	9771614	9771614	-	1	0.33836	0
chr1	9771697	9771697	-	1	0.33836	0
chr1	9771714	9771714	-	1	0.33836	0
chr1	9771727	9771727	+	2.76767e-05	4.84988e-05	-6.70103
chr1	9771728	9771728	-	1	0.33836	0
chr1	9771733	9771733	+	1	0.33836	0
chr1	9771735	9771735	+	1	0.33836	0
chr1	9771745	9771745	+	1	0.33836	0
chr1	9771760	9771760	+	1	0.33836	0
chr1	9771762	9771762	+	1	0.33836	0
chr1	9771764	9771764	+	1	0.33836	0
chr1	9771776	9771776	+	1	0.33836	0
chr1	9771778	9771778	+	1	0.33836	0
chr1	9771784	9771784	+	1	0.33836	0
chr1	9771994	9771994	+	1	0.33836	0
chr1	9772025	9772025	+	0.0328653	0.0312077	5.7171
chr1	9772026	9772026	-	1	0.33836	0
chr1	9772052	9772052	+	4.64956e-07	1.27604e-06	-6.72646
chr1	9772053	9772053	-	1	0.33836	0
chr1	9772054	9772054	+	1	0.33836	0
chr1	9772055	9772055	-	1	0.33836	0
chr1	9772059	9772059	+	0.0224076	0.0218954	6.31396
chr1	9772060	9772060	-	7.3709e-09	3.1733e-08	-11.9469
chr1	9772077	9772077	+	4.64956e-07	1.27604e-06	-6.72646
chr1	9772078	9772078	-	0.00196665	0.00230925	-3.53982
chr1	9772086	9772086	-	1	0.33836	0
chr1	9775405	9775405	-	7.43185e-08	2.49698e-07	10.6195
chr1	9775426	9775426	-	2.85556e-07	8.2728e-07	-15.9821
chr1	9775468	9775468	-	0.852142	0.33836	-0.734111
chr1	9775475	9775475	-	0.07104	0.0634986	6.99215
chr1	9836216	9836216	+	2.35151e-05	4.19179e-05	-19.8425
chr1	9836260	9836260	+	6.37913e-05	0.000102424	-18.8172
chr1	9836261	9836261	-	1.92349e-11	1.4789e-10	-32.0779
chr1	9836295	9836295	-	8.29736e-11	5.55696e-10	-30.9198
chr1	9838314	9838314	-	0.225378	0.177731	4.71204
chr1	9838393	9838393	-	0.123341	0.104932	-5.29014
chr1	9842020	9842020	+	5.29116e-15	8.49165e-14	24.2775
chr1	9842144	9842144	-	0.825989	0.33836	-0.83975
chr1	9932154	9932154	-	0.798112	0.33836	0.694043
chr1	9932215	9932215	-	0.000439023	0.000585133	-4.45344
chr1	9933468	9933468	+	0.378747	0.273926	-0.429185
chr1	9933502	9933502	+	1	0.33836	0
chr1	9933509	9933509	+	0.00428905	0.00474302	9.39524
chr1	9934786	9934786	+	1	0.33836	0
chr1	9934813	9934813	+	1	0.33836	0
chr1	9934814	9934814	-	1	0.33836	0
chr1	9934861	9934861	-	0.218936	0.173564	2.17236
chr1	9936754	9936754	-	0.00221455	0.00257559	2.98507
chr1	9951439	9951439	+	1.23108e-05	2.35192e-05	16.1028
chr1	9951506	9951506	-	0.0577068	0.0524933	-8.79121
chr1	9965478	9965478	+	0.000285219	0.000395544	3.34347
chr1	9965546	9965546	+	0.230894	0.181241	-3.82914
[truncated: 719,190+ more rows]

## Sheet: Table S3.2
chr	start	end	strand	pvalue	qvalue	meth.diff
chr1	615510	615510	+	2.21448e-06	5.11293e-06	25.7994
chr1	615519	615519	+	1.90607e-06	4.47565e-06	25.8946
chr1	615657	615657	+	1.08995e-08	4.50541e-08	25.9317
chr1	615718	615718	+	2.74962e-17	6.83753e-16	30.4445
chr1	3244009	3244009	+	1.07744e-09	5.62993e-09	27.9368
chr1	3244068	3244068	+	1.77192e-08	6.96375e-08	-25.5565
chr1	3667245	3667245	-	1.19759e-14	1.78957e-13	28.9655
chr1	3667324	3667324	-	4.97968e-21	2.51897e-19	40.6897
chr1	3667334	3667334	-	1.64461e-09	8.23496e-09	35.6883
chr1	3919786	3919786	+	5.19272e-16	1.01314e-14	37.5997
chr1	3919829	3919829	+	9.25769e-12	7.63613e-11	29.3481
chr1	4034248	4034248	-	1.50844e-07	4.69013e-07	25.6804
chr1	4034283	4034283	-	8.28235e-09	3.52278e-08	28.2686
chr1	4200521	4200521	+	1.36092e-22	9.13602e-21	-32.8829
chr1	4396103	4396103	+	1.35154e-06	3.29784e-06	25.6598
chr1	4481588	4481588	+	1.52872e-08	6.09844e-08	-28.6311
chr1	4481601	4481601	-	3.54482e-06	7.76868e-06	25.5626
chr1	4515429	4515429	+	2.48135e-09	1.1925e-08	-26.8925
chr1	4515451	4515451	+	5.30899e-22	3.19065e-20	-44.0968
chr1	4515587	4515587	+	2.81349e-16	5.78587e-15	-32.957
chr1	4545061	4545061	-	2.07077e-09	1.01395e-08	27.1344
chr1	4695081	4695081	+	2.07293e-31	5.94406e-29	-45.8599
chr1	4792173	4792173	+	1.00905e-13	1.25821e-12	26.6822
chr1	5352653	5352653	+	4.72131e-16	9.2844e-15	33.3333
chr1	5503749	5503749	+	5.50389e-14	7.22079e-13	40.9396
chr1	5688551	5688551	-	1.9212e-14	2.75837e-13	34.8485
chr1	5688569	5688569	-	7.30263e-15	1.13807e-13	32.2917
chr1	6233995	6233995	+	3.1698e-16	6.44958e-15	33.4343
chr1	6415710	6415710	-	1.0669e-19	4.25196e-18	-36.5494
chr1	6424551	6424551	-	9.07756e-12	7.5015e-11	36.3211
chr1	6424648	6424648	-	6.38236e-10	3.50868e-09	33.5772
chr1	6424651	6424651	-	7.2552e-07	1.89756e-06	26.8661
chr1	6816382	6816382	-	5.84625e-25	5.86599e-23	-27.5132
chr1	7306667	7306667	-	3.66525e-25	3.80596e-23	40.0813
chr1	7488409	7488409	+	1.65522e-09	8.28223e-09	29.826
chr1	7488525	7488525	-	1.41669e-20	6.61115e-19	46.6458
chr1	8247856	8247856	+	7.18048e-09	3.09985e-08	29.878
chr1	8414828	8414828	-	6.64431e-14	8.56998e-13	-28.4553
chr1	8446906	8446906	-	2.08986e-14	2.97689e-13	34.9854
chr1	8679412	8679412	-	4.13859e-16	8.228e-15	-33.2455
chr1	8703594	8703594	-	4.52284e-25	4.61787e-23	31.7532
chr1	8730256	8730256	-	1.10943e-13	1.37152e-12	-25.7796
chr1	8781613	8781613	+	1.18663e-09	6.13792e-09	-25.5072
chr1	8797743	8797743	+	3.32472e-09	1.54935e-08	-29.7336
chr1	8857181	8857181	+	3.42345e-10	1.9986e-09	-25.2492
chr1	8857210	8857210	+	2.2873e-10	1.38819e-09	-25.4568
chr1	8857232	8857232	+	2.2873e-10	1.38819e-09	-25.4568
chr1	8857249	8857249	+	2.2873e-10	1.38819e-09	-25.4568
chr1	8857251	8857251	+	2.2873e-10	1.38819e-09	-25.4568
chr1	8857258	8857258	+	2.2873e-10	1.38819e-09	-25.4568
chr1	8857265	8857265	+	2.2873e-10	1.38819e-09	-25.4568
chr1	8889943	8889943	-	1.91278e-17	4.91884e-16	-25.4913
chr1	9050459	9050459	+	3.61405e-10	2.09798e-09	-27.9632
chr1	9050464	9050464	+	4.3393e-09	1.97045e-08	-26.4032
chr1	9201023	9201023	+	4.82633e-06	1.02211e-05	-25.4789
chr1	9201189	9201189	+	1.13093e-10	7.34532e-10	-39.4512
chr1	9207285	9207285	-	2.22027e-08	8.50794e-08	39.9478
chr1	9207315	9207315	-	7.43323e-05	0.000117488	28.3963
chr1	9223994	9223994	-	2.15065e-15	3.72023e-14	-30.1887
chr1	9374179	9374179	+	1.26032e-15	2.28132e-14	-41.3757
chr1	9374190	9374190	+	9.71101e-30	2.09337e-27	-63.6364
chr1	9541106	9541106	-	1.30068e-15	2.34759e-14	33.8654
chr1	9541125	9541125	-	2.15487e-11	1.63923e-10	-29.9992
chr1	9695776	9695776	+	1.6384e-12	1.59355e-11	-31.9334
chr1	9836261	9836261	-	1.92349e-11	1.4789e-10	-32.0779
chr1	9836295	9836295	-	8.29736e-11	5.55696e-10	-30.9198
chr1	10131813	10131813	-	5.90968e-49	2.28903e-45	-71.3566
chr1	10315612	10315612	-	6.69415e-21	3.31543e-19	25.974
chr1	10479409	10479409	-	1.81654e-12	1.75021e-11	25.4032
chr1	10706061	10706061	+	1.7375e-07	5.32172e-07	27.7422
chr1	11181348	11181348	-	1.96323e-22	1.28196e-20	-26.4423
chr1	12984267	12984267	+	3.8018e-07	1.06711e-06	31.4861
chr1	13299989	13299989	-	4.09204e-09	1.86857e-08	-30.9487
chr1	13300055	13300055	-	2.26236e-23	1.73442e-21	-50.1576
chr1	13500983	13500983	-	4.23128e-38	3.67446e-35	-28.3174
chr1	13501013	13501013	-	2.90081e-37	2.13855e-34	-28.0143
chr1	13501016	13501016	-	3.93389e-36	2.46142e-33	-27.7125
chr1	13505331	13505331	+	1.99982e-37	1.51083e-34	-26.398
chr1	13505342	13505342	+	1.34986e-37	1.0457e-34	-26.3683
chr1	13505343	13505343	-	3.26962e-36	2.08318e-33	-25.7075
chr1	13505346	13505346	-	6.24725e-48	2.11419e-44	-30.2124
chr1	13505364	13505364	-	5.86135e-37	4.15783e-34	-26.4813
chr1	13505371	13505371	-	7.41331e-36	4.36958e-33	-25.8832
chr1	13505591	13505591	-	3.79498e-55	3.42984e-51	-32.4214
chr1	14035227	14035227	-	1.32903e-10	8.50343e-10	-35.4213
chr1	14298432	14298432	-	1.80993e-23	1.41649e-21	-41.4815
chr1	14425053	14425053	-	2.54309e-12	2.37103e-11	-27.3381
chr1	14448329	14448329	+	1.27831e-17	3.39984e-16	-44.7368
chr1	14448452	14448452	+	4.25587e-12	3.77919e-11	-45.2343
chr1	14506336	14506336	+	5.72344e-15	9.11646e-14	33.0709
chr1	14560558	14560558	+	1.69484e-08	6.69175e-08	-27.5826
chr1	14560586	14560586	+	1.09564e-15	2.00669e-14	-40.3804
chr1	14560621	14560621	+	2.80518e-29	5.68542e-27	-55.4872
chr1	14867998	14867998	-	3.26409e-09	1.52404e-08	-31.8324
chr1	15323945	15323945	+	2.03091e-21	1.10375e-19	-62.2291
chr1	15360423	15360423	-	2.25437e-07	6.70675e-07	-30.2649
chr1	15369560	15369560	-	3.06088e-09	1.43893e-08	-34.0688
chr1	15388541	15388541	-	9.88733e-28	1.56467e-25	-49.2816
chr1	15635410	15635410	+	1.42243e-17	3.74881e-16	41.1801
chr1	15635425	15635425	+	2.19879e-18	6.82895e-17	42.2078
chr1	15635475	15635475	-	1.22561e-25	1.39625e-23	-41.0573
chr1	16169244	16169244	-	3.51701e-08	1.28181e-07	-31.203
chr1	16170220	16170220	-	1.75866e-14	2.5487e-13	-26.0563
chr1	16175253	16175253	-	7.51867e-09	3.22996e-08	25.0847
chr1	16191760	16191760	-	5.98943e-09	2.63186e-08	26.6368
chr1	16394512	16394512	+	2.5712e-21	1.36874e-19	36.7053
chr1	16483504	16483504	+	2.08507e-12	1.98154e-11	-36.528
chr1	17072112	17072112	-	5.49381e-11	3.82899e-10	-27.1028
chr1	17079901	17079901	-	1.35416e-21	7.579e-20	-53.8693
chr1	17079916	17079916	-	5.92633e-18	1.69022e-16	-43.2556
chr1	17080169	17080169	-	1.90925e-06	4.48258e-06	-27.7859
chr1	17107392	17107392	+	2.36294e-30	5.63644e-28	31.4286
chr1	17138195	17138195	+	3.1944e-21	1.67383e-19	25.6757
chr1	17210821	17210821	+	1.33506e-09	6.82447e-09	-31.2893
chr1	17274914	17274914	+	3.29907e-20	1.44273e-18	31.2
chr1	17285714	17285714	+	3.28525e-21	1.71701e-19	-30.719
chr1	17425538	17425538	+	6.32034e-22	3.7489e-20	-43.4463
chr1	17425539	17425539	-	1.11452e-11	9.02227e-11	-37.8099
chr1	17582991	17582991	-	9.62688e-18	2.63064e-16	41.9291
chr1	17806359	17806359	-	7.00032e-07	1.83799e-06	-27.4685
chr1	17822540	17822540	+	9.55801e-17	2.14174e-15	33.3803
chr1	17822556	17822556	+	5.06578e-16	9.90273e-15	33.3159
chr1	17894251	17894251	-	2.05724e-19	7.7435e-18	-31.5152
chr1	17894289	17894289	-	4.18356e-09	1.90676e-08	-26.1141
chr1	18618799	18618799	-	1.50933e-12	1.47951e-11	-29.0153
chr1	19099393	19099393	+	2.67063e-15	4.54204e-14	29.1152
chr1	19194454	19194454	+	5.996e-13	6.39014e-12	-32.3345
chr1	19194537	19194537	+	5.996e-13	6.39014e-12	-32.3345
chr1	19506954	19506954	+	8.08299e-26	9.47824e-24	33.1658
chr1	19581561	19581561	-	3.36008e-11	2.44924e-10	-27.3634
chr1	20048359	20048359	+	7.08149e-12	5.98433e-11	26.1982
chr1	20323185	20323185	-	1.02277e-11	8.35184e-11	-25.9272
chr1	20341929	20341929	-	2.77413e-18	8.44496e-17	26.3906
chr1	20901128	20901128	+	3.87046e-27	5.59523e-25	-29.8182
chr1	21311653	21311653	+	8.462e-16	1.58705e-14	34.7507
chr1	21452488	21452488	+	5.26163e-18	1.51893e-16	-34.1317
chr1	21479306	21479306	+	6.35065e-12	5.41946e-11	-31.5666
chr1	21479354	21479354	+	1.45594e-22	9.71776e-21	-50.2047
chr1	21553135	21553135	-	2.69157e-20	1.19483e-18	-38.3721
chr1	22168570	22168570	+	5.9867e-35	3.10166e-32	59.0415
chr1	22258308	22258308	+	1.63304e-09	8.18218e-09	-26.689
chr1	22371929	22371929	-	4.26089e-10	2.43353e-09	-32.0388
chr1	22396600	22396600	+	5.43392e-09	2.41076e-08	-27.4442
chr1	22714886	22714886	+	3.99997e-19	1.42472e-17	-29.4118
chr1	23180863	23180863	+	1.25124e-08	5.09861e-08	-28.3146
chr1	23180987	23180987	-	4.67109e-08	1.65174e-07	-27.4461
chr1	23305689	23305689	-	3.16503e-12	2.89513e-11	26.7403
chr1	23332778	23332778	-	1.04745e-13	1.30143e-12	34.6446
chr1	23332795	23332795	-	2.60471e-09	1.24545e-08	28.9855
chr1	23332799	23332799	-	6.20472e-25	6.20272e-23	50.4026
chr1	23431590	23431590	-	7.28079e-07	1.90356e-06	29.7037
chr1	23464593	23464593	-	1.8137e-14	2.61913e-13	-29.646
chr1	23464609	23464609	+	1.22772e-09	6.32903e-09	-39.05
chr1	23464634	23464634	-	1.78837e-15	3.14296e-14	-43.9044
chr1	23567679	23567679	-	3.96787e-24	3.42015e-22	-32.1401
chr1	24369006	24369006	+	3.14739e-10	1.8517e-09	25.112
chr1	24567902	24567902	-	3.54425e-31	9.62384e-29	39.0962
chr1	24653603	24653603	+	1.55326e-08	6.18773e-08	33.6828
chr1	24653616	24653616	+	1.39155e-07	4.3666e-07	31.1724
chr1	24653623	24653623	+	2.7808e-07	8.07866e-07	30.3724
chr1	24653624	24653624	-	2.44196e-12	2.28611e-11	-34.3696
chr1	24653626	24653626	-	1.9518e-10	1.20475e-09	-31.3377
chr1	24653639	24653639	-	1.25103e-11	1.00183e-10	-32.6578
chr1	24894538	24894538	+	6.22008e-18	1.76694e-16	-25.9523
chr1	25094144	25094144	+	4.83693e-18	1.40564e-16	43.0124
chr1	25094180	25094180	+	6.07146e-16	1.1685e-14	39.6222
chr1	25094181	25094181	-	2.0021e-12	1.91126e-11	-36.5222
chr1	25094220	25094220	+	3.57692e-14	4.87514e-13	39.8551
chr1	25094221	25094221	-	4.20238e-07	1.16647e-06	-25.3428
chr1	25370038	25370038	+	2.60176e-12	2.42101e-11	31.3497
chr1	25370039	25370039	-	9.1785e-12	7.57748e-11	29.8354
chr1	25654732	25654732	-	1.48402e-21	8.25846e-20	-37.1941
chr1	25654743	25654743	-	3.48023e-21	1.81193e-19	-36.8038
chr1	25661285	25661285	-	6.82104e-18	1.9207e-16	-59.1091
chr1	25661295	25661295	-	1.16063e-08	4.76638e-08	-39.7542
chr1	25721657	25721657	-	2.9625e-21	1.55968e-19	-49.9763
chr1	25826055	25826055	+	3.72228e-14	5.05463e-13	28.8462
chr1	25906109	25906109	-	1.90591e-65	2.90677e-61	-50.8557
chr1	26119579	26119579	-	7.82453e-25	7.68182e-23	-46.7106
chr1	26250186	26250186	+	4.478e-22	2.73045e-20	27.7426
chr1	26578290	26578290	-	1.91811e-14	2.75475e-13	-37.8493
chr1	26633466	26633466	-	6.59244e-31	1.71138e-28	-46.5241
chr1	26633473	26633473	-	1.46944e-17	3.86353e-16	-27.8075
chr1	26633486	26633486	-	7.82491e-29	1.46206e-26	-43.8503
chr1	26633518	26633518	-	1.50393e-14	2.20654e-13	-33.3994
chr1	26633528	26633528	-	9.40347e-21	4.53219e-19	-32.6203
chr1	30112010	30112010	+	2.58162e-20	1.15e-18	42.4242
chr1	30443623	30443623	+	1.71033e-13	2.03797e-12	28.7721
chr1	30443675	30443675	+	3.04857e-40	3.83462e-37	36.6038
chr1	31025652	31025652	+	2.59013e-14	3.62662e-13	-38.0548
chr1	31354689	31354689	+	1.41342e-09	7.18193e-09	27.9714
chr1	32515442	32515442	-	2.47665e-22	1.58291e-20	-39.4286
chr1	32593411	32593411	+	1.54536e-15	2.74935e-14	-25.9804
chr1	32920373	32920373	+	1.7906e-35	9.97589e-33	-44.8808
chr1	32920402	32920402	+	2.16221e-17	5.49666e-16	-28.2824
chr1	32920453	32920453	+	6.87964e-37	4.82408e-34	-46.2337
chr1	32920454	32920454	-	1.74651e-12	1.68954e-11	40
chr1	32950398	32950398	-	3.64248e-12	3.28706e-11	-31.8584
chr1	33161886	33161886	+	6.43899e-12	5.48947e-11	-33.318
chr1	33161917	33161917	+	2.24882e-11	1.70434e-10	-30.5457
chr1	33161920	33161920	+	3.39976e-23	2.52162e-21	-47.4953
chr1	33161923	33161923	+	1.75539e-22	1.15584e-20	-45.7519
chr1	33161929	33161929	+	7.5659e-15	1.17505e-13	-37.3012
chr1	33161947	33161947	+	7.5659e-15	1.17505e-13	-37.3012
chr1	33290146	33290146	-	5.23929e-19	1.83403e-17	-29.1925
chr1	33290180	33290180	-	4.28194e-25	4.39743e-23	-37.8882
chr1	33290194	33290194	-	1.36821e-18	4.42274e-17	-28.5714
chr1	33290208	33290208	-	2.63867e-23	1.99409e-21	-35.4037
chr1	33325329	33325329	+	6.36814e-16	1.22128e-14	40.1925
chr1	33332269	33332269	+	4.08082e-13	4.50326e-12	-40.1794
chr1	33332295	33332295	+	1.1784e-06	2.91913e-06	-26.2495
chr1	33684868	33684868	-	2.64009e-22	1.67771e-20	32.5397
chr1	33735425	33735425	+	5.10902e-11	3.58374e-10	-27.7778
chr1	33735454	33735454	+	0.000143939	0.000213139	-25.5051
chr1	33735561	33735561	-	6.61232e-17	1.5303e-15	30.5519
chr1	33802423	33802423	+	6.74104e-15	1.05799e-13	35.1023
chr1	33879767	33879767	+	8.92577e-12	7.38782e-11	-26.525
chr1	33879783	33879783	+	1.47262e-16	3.18573e-15	-37.7114
chr1	33893338	33893338	+	1.64984e-13	1.97128e-12	36.9048
chr1	34008324	34008324	-	3.65585e-17	8.88198e-16	-45.2542
chr1	34036367	34036367	-	4.57555e-38	3.93309e-35	-44.6416
chr1	34065815	34065815	-	6.39729e-14	8.27718e-13	29.2517
chr1	34066147	34066147	-	1.05171e-13	1.30626e-12	38.3562
chr1	34066203	34066203	+	5.93039e-22	3.53392e-20	-31.6327
chr1	34108795	34108795	+	6.12779e-18	1.74299e-16	26.1317
chr1	34111859	34111859	+	7.19156e-17	1.65291e-15	-40.915
chr1	34124086	34124086	-	3.00223e-08	1.11325e-07	36.2069
chr1	34260133	34260133	+	1.35278e-17	3.58267e-16	-38.8212
chr1	34260134	34260134	-	3.68567e-08	1.33632e-07	25.9009
chr1	34931061	34931061	-	1.30097e-23	1.04087e-21	-38.486
chr1	35322601	35322601	-	7.54065e-20	3.09778e-18	-29.149
chr1	35373737	35373737	+	9.38414e-21	4.52466e-19	-29.2062
chr1	35373826	35373826	+	2.03617e-16	4.29705e-15	-26.8633
chr1	35482480	35482480	+	2.36067e-10	1.42832e-09	36.3735
chr1	35626541	35626541	+	4.45163e-07	1.22757e-06	25.1072
chr1	35880775	35880775	+	9.08348e-30	1.97028e-27	-51.5693
chr1	35921485	35921485	-	4.88929e-22	2.95832e-20	-38.0689
chr1	36775207	36775207	-	3.3593e-18	1.00668e-16	-25.0058
chr1	37067158	37067158	-	1.3993e-19	5.44851e-18	-26.2049
chr1	37140108	37140108	+	2.31101e-12	2.17459e-11	37.2778
chr1	37162355	37162355	-	8.24505e-11	5.52541e-10	34.1982
chr1	37320303	37320303	+	7.45143e-22	4.37514e-20	-54.3438
chr1	37321489	37321489	-	1.31704e-09	6.74173e-09	29.1252
chr1	37351025	37351025	+	4.41297e-19	1.5618e-17	-39.4424
chr1	37600143	37600143	+	3.7305e-15	6.17126e-14	-49.1352
chr1	38029801	38029801	-	1.58679e-18	5.07285e-17	-25.8065
chr1	38425507	38425507	-	2.12246e-09	1.03672e-08	31.9149
chr1	38425538	38425538	-	2.80588e-14	3.89984e-13	45.1285
chr1	39080349	39080349	+	2.86255e-14	3.97204e-13	40.4646
chr1	39080417	39080417	-	4.95251e-10	2.78749e-09	28.7209
chr1	39324517	39324517	-	9.10062e-16	1.69406e-14	-38.254
chr1	40624397	40624397	-	1.12599e-24	1.07414e-22	-38.4911
chr1	41068337	41068337	-	4.09077e-32	1.31693e-29	-55.2448
chr1	41068484	41068484	-	1.35843e-09	6.93282e-09	-25.6796
chr1	41472945	41472945	-	1.98156e-15	3.45461e-14	41.3333
chr1	41953955	41953955	-	5.49432e-15	8.78764e-14	-27.7719
chr1	41999582	41999582	+	1.22473e-15	2.22317e-14	-35.9712
chr1	42024543	42024543	+	2.0166e-11	1.54445e-10	29.939
chr1	42106008	42106008	+	8.38784e-17	1.9003e-15	-26.0163
chr1	42106048	42106048	+	1.83628e-19	6.98504e-18	-30.0813
chr1	42162888	42162888	-	2.98303e-22	1.87657e-20	-38.1387
chr1	42225319	42225319	-	4.09649e-15	6.72337e-14	-25.1969
chr1	42232691	42232691	-	4.94457e-18	1.4347e-16	-35.5854
chr1	42262359	42262359	+	8.08158e-09	3.44606e-08	-33.208
chr1	42393863	42393863	+	4.07011e-08	1.46019e-07	-26.3231
chr1	42393864	42393864	-	3.77492e-19	1.35266e-17	36.3616
chr1	42393995	42393995	+	4.07011e-08	1.46019e-07	-26.3231
chr1	43150992	43150992	-	6.52073e-15	1.02631e-13	32.4456
chr1	43313667	43313667	-	9.71964e-13	9.91762e-12	28.8557
chr1	43410109	43410109	+	4.9992e-36	3.04217e-33	-39.3773
chr1	43787904	43787904	-	1.47969e-22	9.85951e-21	-34.4595
chr1	44393593	44393593	-	1.39526e-08	5.62043e-08	25.2128
chr1	45053912	45053912	-	6.03316e-16	1.16197e-14	40.9918
chr1	45053986	45053986	-	2.43886e-09	1.17432e-08	30.4373
chr1	45053993	45053993	-	4.08725e-12	3.64484e-11	35.9251
chr1	45317592	45317592	+	2.58035e-08	9.73093e-08	-25.1657
chr1	45327211	45327211	-	3.12068e-34	1.50795e-31	-51.3332
chr1	45495532	45495532	-	5.13295e-20	2.17155e-18	-28.3019
chr1	45641328	45641328	+	0.000122144	0.000183788	27.2249
chr1	45738214	45738214	-	7.18374e-11	4.87631e-10	-28.4204
chr1	45751226	45751226	+	4.38889e-18	1.28585e-16	32.6092
chr1	45940327	45940327	+	8.75981e-19	2.93785e-17	-36.2208
chr1	45945423	45945423	+	5.15886e-09	2.30095e-08	-29.3578
chr1	46063665	46063665	-	2.88589e-08	1.07483e-07	-36.5424
chr1	46198763	46198763	-	2.86312e-17	7.09661e-16	-38.1679
chr1	46236950	46236950	-	5.84233e-10	3.23813e-09	26.7399
chr1	46250808	46250808	+	4.73641e-05	7.8403e-05	-27.7213
chr1	46399856	46399856	-	5.10483e-16	9.97268e-15	-36.3415
chr1	46453341	46453341	-	7.01095e-08	2.37087e-07	-30.1778
chr1	46636595	46636595	-	1.78979e-16	3.81439e-15	29.2994
chr1	46737552	46737552	+	1.00578e-10	6.61005e-10	25.4863
chr1	47113028	47113028	-	5.60549e-13	6.01256e-12	34.1375
chr1	47125438	47125438	-	2.66225e-12	2.4724e-11	27.179
chr1	47204767	47204767	-	1.56394e-16	3.36479e-15	33.9367
chr1	47210599	47210599	-	3.01661e-32	9.85432e-30	-47.4441
chr1	47528703	47528703	-	7.98402e-15	1.234e-13	31.1817
chr1	47528857	47528857	-	1.37234e-12	1.35796e-11	-30.6358
chr1	47571122	47571122	+	7.63292e-17	1.74547e-15	-31.4516
chr1	47671996	47671996	+	6.14847e-14	7.98786e-13	-29.1003
chr1	47760502	47760502	+	2.32407e-19	8.67559e-18	-46.1191
chr1	47769905	47769905	-	3.18921e-10	1.87337e-09	-25.5129
chr1	47769956	47769956	-	1.13955e-13	1.40506e-12	-31.699
chr1	47769985	47769985	-	2.69411e-12	2.49884e-11	-27.4294
chr1	47775176	47775176	-	4.02959e-05	6.78358e-05	25.6347
chr1	48004933	48004933	+	7.91704e-14	1.00674e-12	40.059
chr1	48155693	48155693	+	1.10812e-25	1.27124e-23	25.9975
chr1	48155835	48155835	+	2.2155e-16	4.64697e-15	-33.6423
chr1	48155837	48155837	+	7.55402e-32	2.33039e-29	-42.3224
chr1	48481100	48481100	-	6.01374e-22	3.57795e-20	42.5938
chr1	48493140	48493140	+	2.97592e-22	1.87258e-20	-52.3799
chr1	48493152	48493152	+	3.81948e-28	6.43226e-26	-57.8667
chr1	48493154	48493154	+	6.11204e-15	9.67041e-14	-38.6886
chr1	48493179	48493179	+	8.10323e-10	4.3513e-09	-25.7936
chr1	48530250	48530250	+	1.35526e-16	2.95359e-15	34.7935
chr1	48662219	48662219	+	9.05752e-16	1.68707e-14	31.2031
chr1	48868221	48868221	-	4.54282e-16	8.96954e-15	29.049
chr1	48951995	48951995	-	2.32401e-08	8.86161e-08	-26.1069
chr1	48952044	48952044	-	1.06386e-11	8.65666e-11	-31.4209
chr1	48952050	48952050	-	1.62728e-12	1.58381e-11	-32.998
chr1	49168939	49168939	-	1.34338e-11	1.06863e-10	28.0145
chr1	49301714	49301714	-	4.51333e-14	6.02818e-13	34.5759
chr1	49325083	49325083	-	1.44425e-08	5.7949e-08	-35.1667
chr1	49798287	49798287	+	4.87266e-20	2.06961e-18	44.4005
chr1	49799253	49799253	+	9.33011e-07	2.37312e-06	27.1996
chr1	49799398	49799398	+	6.3883e-07	1.69435e-06	27.6026
chr1	50538897	50538897	-	5.39134e-23	3.85807e-21	27.2945
chr1	50742782	50742782	+	8.3362e-09	3.54287e-08	32.2438
chr1	50792840	50792840	-	1.73657e-08	6.8397e-08	-27.8269
chr1	50994705	50994705	+	2.45553e-20	1.09744e-18	39.2943
chr1	51020750	51020750	+	7.57257e-12	6.36209e-11	-28.5209
chr1	51095849	51095849	-	2.46561e-12	2.30575e-11	-26.2712
chr1	51466650	51466650	-	3.77336e-09	1.73694e-08	-28.5839
chr1	51540593	51540593	+	7.21455e-13	7.56231e-12	-25.5706
chr1	51750140	51750140	+	4.98888e-16	9.76727e-15	-25.6313
chr1	51754823	51754823	+	9.7633e-41	1.33846e-37	-26.5983
chr1	51845771	51845771	-	7.26365e-12	6.12321e-11	28.2051
chr1	51845799	51845799	-	7.26365e-12	6.12321e-11	-28.2051
chr1	52029001	52029001	+	2.39421e-08	9.10001e-08	-29.4
chr1	52368887	52368887	-	5.48655e-11	3.82481e-10	-28.5084
chr1	52467441	52467441	+	1.09704e-13	1.35793e-12	-27.9012
chr1	52647713	52647713	-	8.11566e-06	1.6255e-05	27.416
chr1	52647727	52647727	-	5.54576e-11	3.86167e-10	40.5462
chr1	52647762	52647762	+	1.2632e-08	5.14192e-08	35.3328
chr1	52894298	52894298	+	2.63655e-11	1.96841e-10	25.1257
chr1	52954666	52954666	+	6.90097e-10	3.76318e-09	26.2874
chr1	53220599	53220599	-	3.44018e-11	2.50269e-10	-32.0755
chr1	53220699	53220699	-	6.03616e-14	7.85867e-13	-39.6226
chr1	53563791	53563791	+	2.71947e-10	1.62359e-09	-28.7167
chr1	53945232	53945232	-	3.00562e-11	2.21482e-10	-28.7913
chr1	53963509	53963509	-	2.13798e-12	2.02796e-11	28.8005
chr1	54039300	54039300	-	1.50186e-08	6.00265e-08	-27.3986
chr1	54144573	54144573	-	6.94438e-12	5.87884e-11	31.6648
chr1	54151645	54151645	+	1.09363e-13	1.35405e-12	-35.4268
chr1	54160228	54160228	+	2.8921e-20	1.27758e-18	-52.0519
chr1	54160274	54160274	+	1.01503e-26	1.37192e-24	-58.3372
chr1	54287760	54287760	-	1.03546e-19	4.14086e-18	33.5616
chr1	54313050	54313050	+	9.39249e-10	4.97356e-09	-27.7842
chr1	54477992	54477992	+	5.21385e-20	2.20272e-18	26.0274
chr1	54477997	54477997	-	5.69536e-18	1.63293e-16	-37.8432
chr1	54501052	54501052	+	1.33884e-16	2.92014e-15	-31.1442
chr1	54535492	54535492	+	2.71977e-13	3.10873e-12	-34.2819
chr1	54535504	54535504	+	2.99234e-09	1.41049e-08	-25.1696
chr1	54665335	54665335	-	4.05474e-18	1.19613e-16	-38.8969
chr1	54665407	54665407	-	2.30857e-13	2.67684e-12	-32.9879
chr1	54678597	54678597	-	2.44092e-05	4.33338e-05	-27.7237
chr1	54711213	54711213	+	5.86882e-12	5.04569e-11	-27.9621
chr1	55109672	55109672	-	1.51866e-12	1.488e-11	35.7143
chr1	55842430	55842430	+	5.96919e-10	3.302e-09	-33.0827
chr1	55870074	55870074	+	5.93138e-17	1.38506e-15	-36.5385
chr1	57363874	57363874	-	8.1825e-13	8.48254e-12	50.5556
chr1	57363903	57363903	-	1.68862e-18	5.37234e-17	60.9751
chr1	57363915	57363915	-	3.73492e-18	1.10998e-16	50.3597
chr1	57678541	57678541	+	2.34517e-09	1.1333e-08	-29.6599
chr1	57936031	57936031	-	6.46889e-13	6.84658e-12	-28.9286
chr1	58997112	58997112	-	1.96312e-21	1.07025e-19	39.4423
chr1	58997183	58997183	-	2.65094e-20	1.17851e-18	47.1575
chr1	60056125	60056125	-	6.05697e-11	4.1809e-10	30.759
chr1	60323892	60323892	-	1.24157e-21	7.00186e-20	45.5299
chr1	60624128	60624128	+	2.65527e-10	1.5891e-09	-27.8268
chr1	61712611	61712611	-	2.46724e-15	4.22616e-14	-31.4454
chr1	62263783	62263783	-	4.02641e-51	2.13594e-47	58.3492
chr1	62733664	62733664	+	6.77205e-09	2.94117e-08	-27.8225
chr1	63217559	63217559	+	9.12358e-21	4.40599e-19	30.116
chr1	63259696	63259696	-	1.02566e-09	5.38312e-09	-27.3294
chr1	63362291	63362291	+	1.47961e-09	7.48692e-09	-40.3846
chr1	63367877	63367877	-	1.16827e-10	7.5675e-10	-29.4872
chr1	63400325	63400325	+	2.01152e-21	1.09419e-19	-43.0129
chr1	63400330	63400330	-	3.45212e-25	3.60304e-23	49.6892
chr1	63400379	63400379	-	4.46115e-36	2.73521e-33	41.3265
chr1	63400387	63400387	-	2.17441e-23	1.67379e-21	30.1618
chr1	63452299	63452299	-	4.35206e-09	1.9757e-08	-30.9995
chr1	63491011	63491011	+	1.2672e-09	6.51119e-09	-31.6428
chr1	63524978	63524978	-	2.72518e-10	1.62648e-09	-26.5435
chr1	63525767	63525767	+	5.59313e-22	3.34684e-20	-37.8571
chr1	63525794	63525794	-	9.53098e-09	3.99416e-08	-38.6667
chr1	63525805	63525805	-	6.19952e-06	1.27768e-05	-29.7634
chr1	63536300	63536300	+	4.88011e-20	2.07213e-18	-42.1304
chr1	63539173	63539173	-	5.35204e-23	3.83219e-21	42.522
chr1	63613233	63613233	-	3.69653e-07	1.04057e-06	-26.832
chr1	63963453	63963453	-	1.55441e-13	1.86649e-12	-45.9356
chr1	64630258	64630258	-	1.15364e-20	5.46095e-19	29.5652
chr1	66343054	66343054	-	9.13628e-34	4.02427e-31	-50.9427
chr1	66343073	66343073	-	2.39328e-17	6.02819e-16	-32.8431
chr1	66343429	66343429	-	5.26432e-06	1.10457e-05	27.8716
chr1	66692562	66692562	+	2.41064e-19	8.97267e-18	36.6932
chr1	66692603	66692603	+	6.25366e-26	7.45859e-24	35.4307
chr1	66692609	66692609	+	4.98544e-19	1.75094e-17	35.892
chr1	66843729	66843729	-	1.2476e-17	3.32467e-16	25.5034
chr1	66856212	66856212	-	1.49544e-10	9.45952e-10	-34.6282
chr1	67689195	67689195	-	1.8281e-10	1.13513e-09	30.2807
chr1	67839597	67839597	+	2.51363e-09	1.20637e-08	27.9852
chr1	67973063	67973063	+	9.28291e-07	2.36264e-06	28.4358
chr1	68553001	68553001	+	8.56061e-32	2.60796e-29	-33.913
chr1	68585873	68585873	-	1.51395e-08	6.04573e-08	-37.5614
chr1	70531626	70531626	+	1.39046e-05	2.62274e-05	32.2115
chr1	71185531	71185531	+	2.94467e-16	6.02972e-15	-28.4711
chr1	71185554	71185554	+	2.16921e-22	1.40332e-20	-33.1846
chr1	71185563	71185563	+	2.7426e-22	1.73652e-20	-32.1372
chr1	71185568	71185568	+	3.44711e-29	6.89482e-27	-37.3513
chr1	71359148	71359148	+	8.22729e-42	1.30366e-38	-59.447
chr1	71396146	71396146	-	9.50258e-20	3.82575e-18	33.5887
chr1	71603606	71603606	-	7.69439e-25	7.56485e-23	-47.1318
chr1	71603616	71603616	-	3.34576e-25	3.50854e-23	-47.4143
chr1	71603627	71603627	-	2.91469e-26	3.65491e-24	-48.3445
chr1	71603636	71603636	-	3.34576e-25	3.50854e-23	-47.4143
chr1	71603644	71603644	-	4.85525e-25	4.92225e-23	-47.323
chr1	71777859	71777859	-	7.39037e-09	3.18062e-08	29.3473
chr1	71818467	71818467	-	1.0423e-06	2.61858e-06	26.4555
chr1	72654626	72654626	-	2.03442e-14	2.90435e-13	29.9065
chr1	72690184	72690184	-	1.63714e-32	5.6426e-30	48.5405
chr1	72740433	72740433	-	3.33344e-09	1.55303e-08	-25.3838
chr1	72744612	72744612	-	9.04737e-14	1.1386e-12	-45.7845
chr1	72776539	72776539	+	4.47541e-08	1.58984e-07	-26.9488
chr1	72776772	72776772	+	1.12286e-05	2.16704e-05	-25.5229
chr1	72828508	72828508	-	1.23563e-16	2.70858e-15	40.9091
chr1	73106230	73106230	-	1.28743e-25	1.45985e-23	35.4272
chr1	73760548	73760548	-	1.57141e-13	1.88533e-12	-27.3675
chr1	74017824	74017824	-	9.04717e-19	3.02674e-17	-45.1212
chr1	74109523	74109523	-	1.1628e-14	1.74239e-13	33.9737
chr1	74824287	74824287	+	3.21399e-05	5.54365e-05	-28.8575
chr1	74827902	74827902	-	3.56551e-10	2.07271e-09	-26.6763
chr1	74827928	74827928	+	1.73784e-11	1.34887e-10	33.6257
chr1	75066443	75066443	-	8.30111e-06	1.65856e-05	-27.0038
chr1	75614026	75614026	+	9.42086e-25	9.11535e-23	-45.4347
chr1	75618707	75618707	+	2.44204e-19	9.08124e-18	26.5432
chr1	75622273	75622273	-	1.14769e-58	1.40031e-54	39.2097
chr1	75825454	75825454	+	8.54296e-19	2.87302e-17	-40.5405
chr1	75825483	75825483	+	3.61403e-08	1.3136e-07	-32.8717
chr1	75825484	75825484	-	3.56616e-09	1.65052e-08	-25.4902
chr1	75873507	75873507	-	1.63099e-13	1.95106e-12	-38.4566
chr1	75892587	75892587	-	3.15905e-19	1.15005e-17	-32.7032
chr1	76061846	76061846	+	1.53681e-12	1.50397e-11	-25.1673
chr1	76084236	76084236	+	2.66936e-16	5.51409e-15	27.6712
chr1	76117948	76117948	+	5.54527e-06	1.15717e-05	25.921
chr1	76150782	76150782	+	2.97988e-10	1.7628e-09	-27.7908
chr1	76260251	76260251	+	7.72096e-28	1.24116e-25	29.3499
chr1	76949786	76949786	+	2.63848e-11	1.96949e-10	26.9955
chr1	78733193	78733193	+	1.43531e-26	1.88507e-24	-35.7143
chr1	78742289	78742289	-	1.9319e-11	1.48485e-10	25.6367
chr1	79123765	79123765	+	5.23374e-24	4.4446e-22	-66.7211
chr1	79123768	79123768	+	1.6062e-09	8.05994e-09	-40.6615
chr1	79123773	79123773	+	2.49781e-09	1.1996e-08	-40.4655
chr1	79123784	79123784	+	1.2256e-28	2.2269e-26	-66.4516
chr1	79123787	79123787	+	8.84199e-06	1.75417e-05	-29.8653
chr1	79148095	79148095	-	1.59458e-13	1.91031e-12	27.0492
chr1	79308139	79308139	+	2.11392e-08	8.14438e-08	34.7588
chr1	79356816	79356816	-	7.69887e-29	1.43961e-26	-65.0485
chr1	79356822	79356822	-	3.3797e-18	1.01205e-16	-44.6602
chr1	79356843	79356843	-	1.78667e-14	2.58515e-13	-36.2745
chr1	79472567	79472567	-	2.32712e-36	1.51836e-33	-58.2198
chr1	79675522	79675522	-	2.1594e-08	8.30035e-08	25.0403
chr1	79684371	79684371	+	1.73211e-06	4.1131e-06	-30.1596
chr1	79689009	79689009	+	8.4261e-12	7.01231e-11	-28.8344
chr1	79859837	79859837	-	9.37804e-12	7.72183e-11	-25.8824
chr1	79888746	79888746	+	7.88821e-12	6.60567e-11	26.4696
chr1	79935927	79935927	+	4.04358e-18	1.19356e-16	26.9461
chr1	79972749	79972749	-	3.9452e-10	2.27046e-09	35.3472
chr1	79982973	79982973	-	3.86228e-12	3.46358e-11	-36.8727
chr1	79982984	79982984	-	1.85191e-07	5.63065e-07	-30.1333
chr1	79982986	79982986	-	4.03361e-06	8.71352e-06	-26.5591
chr1	79982988	79982988	-	5.26613e-08	1.83909e-07	-31.3455
chr1	79983003	79983003	+	5.42716e-16	1.05508e-14	-32.3299
chr1	79983016	79983016	+	1.46744e-20	6.82008e-19	-37.6984
chr1	79983044	79983044	-	7.30666e-28	1.17922e-25	42.6647
chr1	80024655	80024655	+	2.42732e-14	3.41453e-13	32.7177
chr1	80057748	80057748	-	2.99581e-24	2.64104e-22	-39.477
chr1	80057755	80057755	-	4.91806e-20	2.08715e-18	-33.3897
chr1	80057768	80057768	-	3.25748e-11	2.38256e-10	-30.7532
chr1	80057979	80057979	+	2.0336e-12	1.93792e-11	-26.4835
chr1	80058023	80058023	+	9.01165e-33	3.25301e-30	-54.0741
chr1	80058056	80058056	+	2.5538e-12	2.37974e-11	-34.0133
chr1	80058093	80058093	-	1.02123e-20	4.88147e-19	44.0589
chr1	80058183	80058183	+	1.07668e-11	8.74786e-11	-34.0485
chr1	80058192	80058192	+	1.30717e-05	2.48188e-05	-26.3526
chr1	80058200	80058200	+	1.9429e-09	9.57101e-09	-32.9827
chr1	80058238	80058238	+	6.10318e-06	1.25996e-05	27.6702
chr1	80080528	80080528	+	1.19159e-14	1.78148e-13	-50.2085
chr1	80080567	80080567	+	7.68663e-17	1.75627e-15	-45.8101
chr1	80080775	80080775	-	1.32051e-05	2.50455e-05	25.9668
chr1	80084360	80084360	-	6.97369e-08	2.35994e-07	-32.4742
chr1	80092192	80092192	+	2.19058e-12	2.07143e-11	-29.0544
chr1	80096561	80096561	+	2.39828e-12	2.24916e-11	37.2555
chr1	80111403	80111403	-	3.23837e-26	4.04004e-24	-38.3789
chr1	80157823	80157823	+	1.96821e-24	1.79077e-22	49.7305
chr1	80163004	80163004	+	9.49555e-24	7.75474e-22	-41.2141
chr1	80171711	80171711	-	1.04919e-18	3.46261e-17	-54.8937
chr1	80171801	80171801	-	1.35871e-06	3.3136e-06	-29.9073
chr1	80171821	80171821	-	1.12785e-16	2.49249e-15	-51.6085
chr1	81039173	81039173	-	1.7306e-10	1.08e-09	-26.2626
chr1	81039210	81039210	-	6.90972e-17	1.59308e-15	-45.7071
chr1	81039218	81039218	-	1.29985e-26	1.72762e-24	-49.7475
chr1	81049670	81049670	-	1.1564e-05	2.22433e-05	30.2899
chr1	81131398	81131398	+	3.75982e-25	3.89752e-23	-39.6073
chr1	81155245	81155245	+	4.27702e-14	5.73894e-13	-32.6495
chr1	81155311	81155311	+	3.68482e-11	2.66314e-10	-26.6033
chr1	81168867	81168867	-	2.23554e-09	1.08615e-08	25.5233
chr1	81178636	81178636	-	3.7358e-08	1.35269e-07	-26.9443
chr1	81182015	81182015	-	1.86098e-08	7.27556e-08	-26.1952
chr1	81187939	81187939	+	1.81687e-08	7.12341e-08	-27.6869
chr1	81219504	81219504	+	3.88581e-10	2.23996e-09	28.3807
chr1	81219593	81219593	-	1.03251e-19	4.13177e-18	34.3066
chr1	81219716	81219716	+	2.52855e-17	6.3336e-16	33.2176
chr1	81225734	81225734	+	2.81705e-06	6.3358e-06	-25.6124
chr1	81261203	81261203	+	3.39609e-15	5.66258e-14	-38.0039
chr1	81265538	81265538	-	5.39766e-24	4.575e-22	26.6917
chr1	81327425	81327425	+	9.74265e-16	1.80435e-14	-27.5694
chr1	81360165	81360165	+	5.47158e-11	3.81589e-10	-36.967
chr1	81412954	81412954	-	5.23437e-15	8.40771e-14	-31.0068
chr1	81431524	81431524	+	6.49688e-11	4.45368e-10	25.8677
chr1	81431567	81431567	-	5.00954e-15	8.07473e-14	-41.1744
chr1	81433199	81433199	+	2.43094e-22	1.55696e-20	38.7441
chr1	81447702	81447702	+	8.11887e-21	3.95445e-19	-44.3835
chr1	81458570	81458570	-	4.19151e-33	1.61224e-30	-34.4633
chr1	81466091	81466091	-	4.46553e-16	8.82765e-15	33.2754
chr1	81470362	81470362	-	3.18388e-10	1.87051e-09	-26.6317
chr1	81489047	81489047	+	7.92051e-08	2.64372e-07	-25.8297
chr1	81516251	81516251	+	3.6348e-15	6.02438e-14	-32.6923
chr1	81516427	81516427	+	3.01042e-07	8.66682e-07	-31.7308
chr1	81586110	81586110	+	8.09882e-18	2.24654e-16	-37.0607
chr1	81596378	81596378	+	4.34834e-14	5.82919e-13	-30.9637
chr1	81596437	81596437	+	4.06767e-11	2.91332e-10	-25.9637
chr1	81631886	81631886	-	2.71436e-06	6.12828e-06	26.0114
chr1	81632004	81632004	-	3.11211e-23	2.32168e-21	-33.1325
chr1	81640393	81640393	+	9.09124e-26	1.0554e-23	36.0788
chr1	81640427	81640427	-	9.55326e-14	1.1969e-12	-28.5714
chr1	81640482	81640482	-	1.07889e-08	4.46518e-08	-35.0427
chr1	81644767	81644767	-	2.44824e-12	2.291e-11	-26.1438
chr1	81644778	81644778	-	1.45794e-10	9.2496e-10	-25.2509
chr1	81659739	81659739	+	4.74935e-09	2.1361e-08	-28.5751
chr1	81659757	81659757	+	1.34158e-06	3.27586e-06	-26.8645
chr1	81698815	81698815	-	7.50374e-17	1.7179e-15	-25.8968
chr1	81698856	81698856	-	7.10887e-10	3.86619e-09	29.2138
chr1	81735757	81735757	+	4.03125e-14	5.43907e-13	29.1667
chr1	81757226	81757226	+	8.78849e-14	1.10907e-12	-30.3232
chr1	81762082	81762082	+	1.84653e-08	7.22509e-08	-29.1584
chr1	81762103	81762103	+	7.1372e-13	7.48894e-12	-37.0691
chr1	81762124	81762124	+	7.08292e-10	3.85335e-09	-28.4584
chr1	81762367	81762367	-	1.00741e-07	3.27624e-07	32.1795
chr1	81762400	81762400	-	5.58871e-06	1.16519e-05	-26.9114
chr1	81762415	81762415	-	3.1816e-07	9.10717e-07	29.1883
chr1	81762425	81762425	-	2.77115e-06	6.24313e-06	27.4489
chr1	81799172	81799172	+	1.24088e-23	9.95726e-22	-33.3333
chr1	81936803	81936803	+	2.86524e-18	8.70472e-17	31.5003
chr1	81942402	81942402	+	3.11497e-10	1.83462e-09	37.1318
chr1	82045444	82045444	+	8.97142e-13	9.2166e-12	-31.9493
chr1	82222820	82222820	-	4.32202e-09	1.96301e-08	-26.7285
chr1	82316807	82316807	-	1.89657e-22	1.24076e-20	-43.0753
chr1	82379030	82379030	-	4.45719e-15	7.2631e-14	-38.8012
chr1	82385640	82385640	-	1.04647e-21	5.98734e-20	36.9048
chr1	82387358	82387358	-	7.58876e-17	1.73668e-15	-25.6545
chr1	82457132	82457132	+	1.95607e-08	7.60478e-08	-27.7778
chr1	82457136	82457136	+	3.19182e-12	2.91679e-11	-37.037
chr1	82457147	82457147	+	1.78733e-08	7.01924e-08	-25.9259
chr1	82457152	82457152	+	2.0594e-20	9.32177e-19	-33.3333
chr1	82457195	82457195	+	9.63847e-16	1.78641e-14	-25.9259
chr1	82500452	82500452	-	2.47869e-13	2.85604e-12	25.2554
chr1	82500471	82500471	-	1.4737e-17	3.8735e-16	27.3093
chr1	82500476	82500476	-	1.23017e-16	2.69759e-15	28.1824
chr1	82500569	82500569	-	1.07085e-16	2.37588e-15	-25.817
chr1	82518282	82518282	+	2.54623e-23	1.93057e-21	-30.6773
chr1	82562783	82562783	-	2.38381e-07	7.04666e-07	-31.8009
chr1	82596613	82596613	+	2.3422e-10	1.41837e-09	26.7327
chr1	82625704	82625704	+	2.55532e-13	2.93727e-12	-32.4503
chr1	82631628	82631628	+	8.06977e-15	1.24617e-13	39.8287
chr1	82647493	82647493	-	5.19444e-19	1.81884e-17	-34.8624
chr1	82659753	82659753	-	6.72685e-15	1.05589e-13	39.1668
chr1	82670852	82670852	-	1.311e-51	7.27073e-48	-56.8627
chr1	82743063	82743063	-	7.92261e-17	1.80613e-15	-38.4323
chr1	82956817	82956817	+	1.54929e-07	4.80318e-07	-33.7302
chr1	83041788	83041788	+	6.53974e-16	1.25164e-14	-42.4242
chr1	83065068	83065068	-	1.12807e-14	1.69482e-13	-39.2905
chr1	83070993	83070993	+	7.02754e-15	1.09857e-13	29.2553
chr1	83070995	83070995	+	7.02754e-15	1.09857e-13	29.2553
chr1	83071065	83071065	+	7.27727e-11	4.9339e-10	-28.4912
chr1	83111841	83111841	-	3.81266e-18	1.13046e-16	-31.25
chr1	83121037	83121037	+	4.31706e-18	1.26708e-16	49.5686
chr1	83128851	83128851	+	1.20685e-09	6.23272e-09	36.125
chr1	83140739	83140739	+	1.59137e-07	4.91916e-07	27.2844
chr1	83141588	83141588	-	2.55396e-06	5.80497e-06	-25.3574
chr1	83166579	83166579	-	5.71283e-15	9.10116e-14	-39.7747
chr1	83170520	83170520	-	4.2688e-08	1.52399e-07	-26.0238
chr1	83174233	83174233	-	2.62194e-08	9.86816e-08	-31.9823
chr1	83174270	83174270	-	1.0388e-10	6.80723e-10	27.1429
chr1	83174275	83174275	+	3.88785e-06	8.43388e-06	25.2456
chr1	83174312	83174312	+	2.82644e-09	1.33979e-08	33.047
chr1	83174313	83174313	-	2.3913e-26	3.04397e-24	47.2956
chr1	83224588	83224588	-	7.51462e-16	1.42282e-14	-34.3137
chr1	83253529	83253529	+	2.67275e-25	2.85806e-23	-54.0977
chr1	83265538	83265538	-	2.66582e-08	1.00131e-07	-25.2116
chr1	83265558	83265558	+	3.51023e-19	1.26319e-17	-30.2487
chr1	83279389	83279389	+	1.17001e-10	7.57727e-10	39.0722
chr1	83364081	83364081	+	7.64639e-20	3.13699e-18	-31.5119
chr1	83381381	83381381	+	3.18919e-11	2.33752e-10	33.0685
chr1	83398518	83398518	+	1.71412e-22	1.13018e-20	-59.8321
chr1	83435740	83435740	-	7.7797e-36	4.56349e-33	-56.9205
chr1	83457580	83457580	+	7.59249e-07	1.97551e-06	-25.9755
chr1	83457665	83457665	+	3.08537e-20	1.35632e-18	-43.7037
chr1	83496185	83496185	+	6.22728e-22	3.69645e-20	-64.1136
chr1	83496229	83496229	+	5.13772e-13	5.55478e-12	-48.9725
chr1	83496294	83496294	+	6.63597e-21	3.28795e-19	-50
chr1	83507844	83507844	-	7.13934e-37	4.99184e-34	-27.9495
chr1	83511934	83511934	+	3.32522e-08	1.21918e-07	-32.35
chr1	83561879	83561879	-	3.43812e-19	1.24054e-17	52.9647
chr1	83654838	83654838	-	3.59226e-18	1.07084e-16	-29.8643
chr1	83654877	83654877	-	2.94883e-25	3.1269e-23	-53.975
chr1	83681708	83681708	-	1.29636e-08	5.26147e-08	26.6618
chr1	83681743	83681743	+	6.68695e-10	3.6589e-09	-30.6619
chr1	83682478	83682478	+	1.69194e-22	1.11677e-20	-39.0222
chr1	83682482	83682482	+	4.02126e-12	3.59217e-11	-27.9111
chr1	83682585	83682585	+	3.39647e-18	1.01657e-16	32.0076
chr1	83738339	83738339	+	7.08405e-17	1.63004e-15	-54.3546
chr1	83758506	83758506	+	9.19521e-06	1.81604e-05	28.355
chr1	83759334	83759334	+	2.07301e-10	1.27126e-09	-27.7917
chr1	83762942	83762942	+	4.42554e-12	3.91264e-11	41.7759
chr1	83769649	83769649	-	8.23627e-32	2.51543e-29	-34.5972
chr1	83839768	83839768	+	7.3293e-25	7.23213e-23	36.4519
chr1	83878733	83878733	-	1.03412e-11	8.43604e-11	-29.1045
chr1	83900820	83900820	+	2.46765e-31	6.89757e-29	37.68
chr1	84064080	84064080	+	1.43157e-14	2.10848e-13	-38.345
chr1	84309490	84309490	-	1.16934e-14	1.75133e-13	29.8246
chr1	84630802	84630802	-	1.34722e-07	4.24265e-07	-28.7731
chr1	84743186	84743186	+	2.15254e-17	5.47608e-16	34.2259
chr1	85147681	85147681	-	2.11971e-25	2.30403e-23	-54.6099
chr1	85176092	85176092	+	3.50541e-14	4.78355e-13	-32.5833
chr1	85217364	85217364	-	1.85976e-06	4.37808e-06	25.9693
chr1	85301579	85301579	-	1.18185e-21	6.6867e-20	-28.3333
chr1	85330536	85330536	-	8.46298e-28	1.34977e-25	-32.5
chr1	85350818	85350818	-	3.04567e-24	2.67919e-22	-43.065
chr1	85358164	85358164	+	9.32419e-10	4.94032e-09	25.521
chr1	85358177	85358177	-	5.96974e-05	9.65166e-05	-25.3111
chr1	85358199	85358199	-	1.31631e-07	4.15586e-07	-28.6172
chr1	85360183	85360183	-	1.5086e-09	7.61639e-09	26.4401
chr1	85361028	85361028	-	2.73786e-11	2.03601e-10	45.5167
chr1	85361058	85361058	-	1.13941e-19	4.51072e-18	52.4913
chr1	85371100	85371100	-	1.54045e-10	9.71925e-10	-30.7208
chr1	85381420	85381420	-	8.11719e-08	2.70253e-07	-27.5208
chr1	85387518	85387518	-	8.28751e-22	4.83002e-20	-26.5252
chr1	85387588	85387588	-	3.13863e-14	4.31865e-13	30.4657
chr1	85389597	85389597	-	5.23999e-16	1.02106e-14	-25.7887
chr1	85391236	85391236	-	3.51112e-12	3.17835e-11	26.394
chr1	85395020	85395020	+	1.92385e-11	1.47913e-10	-39.0771
chr1	85395041	85395041	+	6.70038e-16	1.28057e-14	-30.4348
chr1	85395046	85395046	+	2.66867e-31	7.40013e-29	-64.6982
chr1	85395047	85395047	-	1.09159e-14	1.64468e-13	27.9412
chr1	85395051	85395051	+	2.92538e-17	7.23917e-16	-32.9193
chr1	85430744	85430744	-	1.55195e-13	1.864e-12	-29.2509
chr1	85464629	85464629	+	2.82938e-38	2.51982e-35	-43.9516
chr1	85501554	85501554	-	3.60078e-16	7.25273e-15	30.9743
chr1	85703685	85703685	+	4.93066e-10	2.77673e-09	-27.9861
chr1	85703721	85703721	+	1.00856e-19	4.0419e-18	-30.7692
chr1	85703768	85703768	-	1.42593e-20	6.6493e-19	-44.1664
chr1	85756372	85756372	+	5.60833e-11	3.89968e-10	-31.703
chr1	85796786	85796786	+	8.86667e-09	3.7418e-08	-27.2776
chr1	85796791	85796791	+	8.93094e-15	1.3679e-13	-39.69
chr1	85967798	85967798	-	9.41157e-12	7.74474e-11	31.6875
chr1	86025574	86025574	+	1.02039e-45	2.64891e-42	-43.8272
chr1	86025582	86025582	+	4.88797e-23	3.52681e-21	-38.9226
chr1	86025604	86025604	+	1.17254e-23	9.4462e-22	-37.066
chr1	86025626	86025626	+	3.28748e-26	4.09293e-24	-41.6377
chr1	86239925	86239925	+	7.01071e-13	7.36509e-12	37.9792
chr1	86255505	86255505	-	5.42935e-09	2.40891e-08	-32.3573
chr1	86306315	86306315	+	4.62558e-25	4.70504e-23	-32.0988
chr1	86440021	86440021	-	2.88276e-12	2.65866e-11	-47.6472
chr1	86491921	86491921	-	2.91776e-24	2.58157e-22	-27.1605
chr1	86518911	86518911	+	2.96578e-07	8.55292e-07	25.3659
chr1	86569084	86569084	+	5.33123e-15	8.55034e-14	-31.9753
chr1	86595614	86595614	-	2.30175e-16	4.81134e-15	-25.6198
chr1	86595831	86595831	-	4.3263e-14	5.80188e-13	-29.2535
chr1	86605325	86605325	+	7.88982e-08	2.63453e-07	45.6323
chr1	86606480	86606480	+	7.3941e-34	3.31068e-31	-42.6778
chr1	86606509	86606509	+	7.3941e-34	3.31068e-31	-42.6778
chr1	86677424	86677424	+	3.14444e-17	7.73731e-16	25.7009
chr1	86697392	86697392	+	2.10417e-12	1.99853e-11	26.4827
chr1	86697440	86697440	-	1.7457e-14	2.53188e-13	-26.1624
chr1	86697442	86697442	+	3.7293e-23	2.75349e-21	30.2341
chr1	86697481	86697481	+	3.37479e-22	2.10189e-20	26.0504
chr1	86697516	86697516	+	1.21017e-07	3.85772e-07	26.6895
chr1	88023576	88023576	+	9.19207e-10	4.87664e-09	25.5299
chr1	88078212	88078212	+	4.01092e-25	4.13673e-23	26.7442
chr1	88078371	88078371	+	2.21818e-28	3.85529e-26	-39.7535
chr1	88078377	88078377	+	7.84537e-14	9.98404e-13	-29.53
chr1	88095338	88095338	+	3.82768e-15	6.31916e-14	-28.4672
chr1	88153003	88153003	+	1.13862e-17	3.06203e-16	-46.5132
chr1	88153004	88153004	-	2.80688e-14	3.90078e-13	37.271
chr1	88153013	88153013	+	6.45957e-19	2.22669e-17	-51.6413
chr1	88153014	88153014	-	1.77242e-12	1.7125e-11	32.1822
chr1	88153015	88153015	+	9.09474e-16	1.6931e-14	-28.4314
chr1	88164068	88164068	+	3.52268e-20	1.53283e-18	-36.747
chr1	88164091	88164091	+	6.46613e-16	1.23891e-14	-41.1886
chr1	88170090	88170090	+	4.77447e-11	3.36882e-10	-32.3412
chr1	88245552	88245552	+	2.13846e-09	1.04354e-08	-30.8924
chr1	88245616	88245616	-	1.11955e-12	1.12834e-11	-30.9986
chr1	88277561	88277561	+	5.51944e-17	1.29606e-15	-25.8108
chr1	88371144	88371144	-	1.38671e-17	3.66456e-16	-40.2085
chr1	88409538	88409538	-	1.63301e-27	2.50307e-25	-39.2751
chr1	88432682	88432682	+	2.0329e-19	7.66013e-18	-41.1038
chr1	88516563	88516563	+	3.3698e-13	3.77741e-12	-27.8195
chr1	88566511	88566511	-	2.01734e-16	4.26063e-15	40.5419
chr1	88604018	88604018	-	6.2164e-12	5.31669e-11	39.7112
chr1	88653081	88653081	+	1.53435e-11	1.20588e-10	-27.8319
chr1	88653086	88653086	+	5.60327e-18	1.60842e-16	-25.523
chr1	88809172	88809172	-	8.413e-11	5.62714e-10	25.0092
chr1	88892756	88892756	-	2.57742e-13	2.96058e-12	-27.881
chr1	89177180	89177180	-	1.50029e-11	1.18166e-10	-28.3577
chr1	89177396	89177396	-	1.22715e-06	3.02668e-06	25.0607
chr1	89186388	89186388	-	7.66484e-22	4.48964e-20	35.0597
chr1	89186396	89186396	+	7.82337e-23	5.45916e-21	-40.8
chr1	89186500	89186500	+	4.10575e-12	3.65916e-11	30.7744
chr1	89196321	89196321	+	2.73222e-14	3.80722e-13	32.0795
chr1	89240168	89240168	-	3.83088e-27	5.5413e-25	-42.5749
chr1	89761429	89761429	+	3.54152e-13	3.95157e-12	29.9141
chr1	89829848	89829848	-	5.57568e-31	1.46931e-28	62.2561
chr1	90028845	90028845	+	7.20519e-13	7.55444e-12	-28.2429
chr1	90061272	90061272	-	5.94742e-06	1.2316e-05	-25.925
chr1	90076409	90076409	-	9.59743e-09	4.01967e-08	34.0596
chr1	90084495	90084495	-	6.37948e-21	3.16795e-19	-52.6048
chr1	90084529	90084529	-	5.84339e-14	7.6252e-13	-37.7399
chr1	90137126	90137126	+	4.58779e-12	4.04144e-11	-26.5529
chr1	90156892	90156892	-	1.03162e-23	8.38287e-22	29.5699
chr1	90217624	90217624	+	6.23682e-14	8.08628e-13	-37.1285
chr1	90283208	90283208	-	1.30171e-09	6.67011e-09	26.6647
chr1	90283325	90283325	+	4.16948e-36	2.58405e-33	49.9588
chr1	90305116	90305116	-	2.57954e-14	3.61345e-13	41.2979
chr1	90305503	90305503	-	1.09987e-11	8.91815e-11	-28.7671
chr1	90366307	90366307	-	3.18274e-12	2.91024e-11	26.4253
chr1	90419662	90419662	-	3.28739e-09	1.53377e-08	34.1362
chr1	90425296	90425296	-	2.13744e-16	4.49717e-15	-44.8604
chr1	90429196	90429196	-	1.86389e-14	2.68605e-13	35.0644
chr1	90464075	90464075	+	1.23633e-05	2.36106e-05	26.5438
chr1	90464192	90464192	+	2.34442e-37	1.74417e-34	73.5582
chr1	90468694	90468694	+	1.81311e-14	2.61844e-13	31.8623
chr1	90488177	90488177	-	2.33852e-25	2.52499e-23	28.1729
chr1	90502171	90502171	-	2.12389e-08	8.17738e-08	-25.6702
chr1	90503624	90503624	-	6.94871e-25	6.88442e-23	-63.2684
chr1	90503635	90503635	+	6.02387e-06	1.24574e-05	-25.0712
chr1	90503636	90503636	-	9.49283e-10	5.02092e-09	-36.2613
chr1	90524084	90524084	+	7.28548e-10	3.9528e-09	-30.3042
chr1	90524144	90524144	-	5.89998e-30	1.31602e-27	-44.0162
chr1	90596410	90596410	+	3.57443e-26	4.41862e-24	39.3284
chr1	90596446	90596446	+	6.88879e-21	3.40286e-19	34.7461
chr1	90596466	90596466	-	4.02495e-10	2.31159e-09	28.1299
chr1	90629481	90629481	-	4.95388e-13	5.37448e-12	25.9542
chr1	90629483	90629483	-	5.36664e-08	1.87034e-07	27.4809
chr1	90629494	90629494	-	6.11675e-17	1.42469e-15	33.5878
chr1	90629550	90629550	-	5.70947e-10	3.17062e-09	34.3511
chr1	90641660	90641660	+	1.36929e-08	5.52822e-08	29.7201
chr1	90710534	90710534	-	4.54365e-13	4.96484e-12	26.9069
chr1	90762093	90762093	+	3.03256e-09	1.42738e-08	41.3194
chr1	90762127	90762127	+	1.00526e-06	2.53555e-06	32.2594
chr1	91099687	91099687	+	7.5672e-24	6.28114e-22	26.6544
chr1	91166509	91166509	+	1.68894e-11	1.31438e-10	-40.5643
chr1	91184482	91184482	+	5.39026e-13	5.80442e-12	33.6111
chr1	91337163	91337163	-	9.60468e-51	4.78316e-47	-64.2633
chr1	91394364	91394364	-	4.76975e-05	7.88965e-05	-27.1978
chr1	91444158	91444158	-	5.59731e-15	8.93713e-14	30.8443
chr1	91495096	91495096	+	3.07993e-38	2.73298e-35	39.347
chr1	91649440	91649440	-	9.9939e-12	8.17815e-11	26.3441
chr1	91651413	91651413	+	2.19377e-07	6.54699e-07	31.8757
chr1	91651483	91651483	+	1.55515e-10	9.80262e-10	31.1355
chr1	91668760	91668760	-	7.47251e-19	2.5421e-17	56.3636
chr1	91682220	91682220	+	2.45519e-14	3.45089e-13	-36.5687
chr1	91682221	91682221	-	1.31525e-07	4.15285e-07	-25.3204
chr1	91682239	91682239	-	1.92148e-15	3.35539e-14	-37.618
chr1	91700818	91700818	-	7.70644e-17	1.76031e-15	36.5521
chr1	91738224	91738224	+	1.03487e-09	5.42713e-09	-29.5216
chr1	91763618	91763618	+	4.747e-31	1.26875e-28	61.0372
chr1	91784603	91784603	-	1.73207e-13	2.06157e-12	39.3024
chr1	91784725	91784725	-	6.95798e-15	1.08881e-13	26.2195
chr1	91823437	91823437	-	3.24085e-09	1.51443e-08	26.9983
chr1	91830101	91830101	-	2.00157e-26	2.57066e-24	36.956
chr1	92371138	92371138	-	1.08025e-12	1.09216e-11	-48.6799
chr1	92533538	92533538	+	6.46423e-10	3.54905e-09	-25.0557
chr1	92548926	92548926	-	6.4237e-14	8.30871e-13	42.7679
chr1	92656290	92656290	+	8.8491e-20	3.58431e-18	-37.0336
chr1	92671750	92671750	+	1.52384e-09	7.68442e-09	-27.5734
chr1	92671845	92671845	+	3.3447e-13	3.75202e-12	-35.1342
chr1	92722841	92722841	+	1.90592e-14	2.73911e-13	25.1829
chr1	92726743	92726743	+	3.71908e-12	3.34803e-11	-39.7442
chr1	92995508	92995508	+	9.01617e-08	2.96803e-07	-35.9724
chr1	93151705	93151705	-	1.33425e-13	1.62346e-12	26.4348
chr1	93179201	93179201	+	8.66754e-21	4.2049e-19	36.034
chr1	93179209	93179209	+	8.55329e-13	8.82754e-12	27.8907
chr1	93252782	93252782	-	8.28912e-18	2.29568e-16	36.1882
chr1	93273187	93273187	-	8.46625e-16	1.58748e-14	46.2389
chr1	93273193	93273193	-	1.22967e-09	6.33825e-09	38.9194
chr1	93273217	93273217	-	6.91656e-15	1.08282e-13	44.2972
chr1	93273225	93273225	-	8.92737e-14	1.12489e-12	45.8759
chr1	93337935	93337935	-	1.01485e-15	1.87226e-14	-28.7258
chr1	93354809	93354809	-	1.94343e-21	1.0607e-19	-27.4678
chr1	93544156	93544156	-	2.22558e-11	1.68876e-10	-36.4295
chr1	93647472	93647472	+	1.40428e-30	3.4509e-28	-25.4237
chr1	93647510	93647510	+	2.327e-33	9.47978e-31	-28.1588
chr1	93658790	93658790	+	3.56302e-15	5.91586e-14	35.1312
chr1	93658830	93658830	+	1.44576e-20	6.73016e-19	43.4385
chr1	93698019	93698019	+	9.92323e-13	1.01034e-11	36.9248
chr1	93854226	93854226	-	8.65683e-11	5.77472e-10	-27.638
chr1	93875735	93875735	+	3.45813e-07	9.80943e-07	29.8122
chr1	94233575	94233575	+	1.32216e-11	1.05374e-10	30.7713
chr1	94234079	94234079	-	2.27203e-06	5.23126e-06	-26.841
chr1	94355212	94355212	-	1.38303e-08	5.57694e-08	26.6719
chr1	94456615	94456615	+	9.7706e-34	4.28049e-31	47.6899
chr1	94456667	94456667	+	2.75893e-25	2.94376e-23	44.1316
chr1	94461138	94461138	-	5.06643e-06	1.06736e-05	27.8323
chr1	94589835	94589835	-	7.83647e-24	6.48666e-22	-41.998
chr1	94663687	94663687	-	5.77457e-17	1.35089e-15	-49.3395
chr1	94722689	94722689	-	1.36164e-25	1.53544e-23	-34.8018
chr1	94791094	94791094	-	3.23107e-22	2.02219e-20	-40.2258
chr1	94791137	94791137	-	7.50145e-22	4.40133e-20	-46.4442
chr1	94823997	94823997	-	5.20824e-18	1.50494e-16	33.5366
chr1	94848176	94848176	+	4.19048e-14	5.6318e-13	-30.4018
chr1	94850987	94850987	-	1.93189e-34	9.5237e-32	-39.5307
chr1	94879385	94879385	+	9.83248e-07	2.48661e-06	-29.4045
chr1	94918534	94918534	+	1.66713e-21	9.20605e-20	-26.4569
chr1	95050715	95050715	+	2.62785e-11	1.96275e-10	34.168
chr1	95050856	95050856	-	1.91117e-21	1.04473e-19	49.044
chr1	95114645	95114645	-	1.95766e-32	6.59823e-30	45.4545
chr1	95171226	95171226	-	5.44092e-26	6.53717e-24	-34.3744
chr1	95176797	95176797	-	0.000416247	0.000557326	28.4144
chr1	95195364	95195364	+	6.09717e-08	2.09431e-07	-25.6271
chr1	95211692	95211692	-	8.91474e-11	5.92878e-10	-29.9826
chr1	95211759	95211759	-	9.09223e-08	2.99e-07	-26.9797
chr1	95224466	95224466	-	8.45339e-13	8.73553e-12	-25.7548
chr1	95224476	95224476	-	4.12696e-14	5.555e-13	-26.9724
chr1	95228523	95228523	-	2.08328e-17	5.31706e-16	39.5652
chr1	95295771	95295771	+	1.82668e-12	1.75914e-11	-44.6164
chr1	95295808	95295808	+	6.77909e-12	5.74969e-11	40.9801
chr1	95384766	95384766	-	2.22002e-08	8.50734e-08	27.0476
chr1	95603456	95603456	-	6.73214e-10	3.68082e-09	28.1973
chr1	95603462	95603462	-	3.7933e-18	1.12541e-16	35.6217
chr1	95603495	95603495	-	2.47644e-16	5.14828e-15	36.537
chr1	96080504	96080504	+	2.03179e-14	2.90179e-13	-41.7476
chr1	96080524	96080524	+	5.59575e-13	6.00344e-12	-37.8641
chr1	96080539	96080539	+	5.59575e-13	6.00344e-12	-37.8641
chr1	96080545	96080545	+	2.75081e-07	8.00183e-07	-35.412
chr1	96248600	96248600	+	9.7516e-16	1.80574e-14	-29.1433
chr1	96248635	96248635	+	9.29182e-14	1.16708e-12	-28.384
chr1	97940372	97940372	-	8.9096e-26	1.03629e-23	-34.6491
chr1	98653267	98653267	-	1.21275e-29	2.56444e-27	56.8627
chr1	99119344	99119344	+	5.49142e-12	4.75496e-11	-30.6349
chr1	99129981	99129981	+	1.70057e-20	7.82085e-19	-29.7872
chr1	99530043	99530043	-	1.33245e-37	1.0355e-34	49.2823
chr1	99530072	99530072	+	4.86848e-17	1.15509e-15	-33.5062
chr1	99531189	99531189	-	3.77129e-17	9.13615e-16	-34.3908
chr1	99531196	99531196	-	7.77912e-11	5.24124e-10	27.0138
chr1	99666238	99666238	+	2.66908e-17	6.65555e-16	37.0421
chr1	99672752	99672752	+	2.50283e-23	1.90026e-21	-34.8254
chr1	99883344	99883344	-	2.30014e-10	1.39539e-09	-27.5025
chr1	99890562	99890562	-	1.41121e-07	4.42089e-07	-26.129
chr1	100314379	100314379	+	3.49741e-40	4.33219e-37	-44.4085
chr1	100314389	100314389	+	3.25329e-31	8.91991e-29	-37.3827
chr1	100591230	100591230	+	7.67161e-13	7.99776e-12	40.0367
chr1	100611434	100611434	+	2.70428e-19	9.98942e-18	29.2683
chr1	101007901	101007901	-	9.23869e-10	4.89914e-09	28.3636
chr1	101126895	101126895	-	9.77584e-18	2.66478e-16	-29.6113
chr1	101310975	101310975	-	1.54466e-13	1.85624e-12	-28.2051
chr1	101393509	101393509	-	3.58273e-07	1.01216e-06	-27.3529
chr1	101403716	101403716	-	2.2433e-19	8.39719e-18	-27.1946
chr1	101403736	101403736	-	2.33788e-23	1.78614e-21	-31.2524
chr1	101405204	101405204	-	6.06629e-15	9.60239e-14	42.8571
chr1	101408161	101408161	-	4.20816e-18	1.23691e-16	28.5941
chr1	101408248	101408248	+	1.44236e-09	7.31479e-09	29.09
chr1	101567984	101567984	-	2.88491e-05	5.03372e-05	-31.6667
chr1	101592710	101592710	+	1.68516e-17	4.3793e-16	26.1811
chr1	101596299	101596299	+	9.19819e-36	5.34418e-33	34.4965
chr1	101613019	101613019	+	1.58239e-28	2.82058e-26	31.0954
chr1	101675272	101675272	-	1.80167e-12	1.73759e-11	-28.1076
chr1	101726195	101726195	+	9.05073e-17	2.0378e-15	38.2072
chr1	101914911	101914911	-	1.39632e-15	2.50391e-14	-60.2165
chr1	101914914	101914914	-	5.71592e-19	1.98492e-17	-66.2771
chr1	101914983	101914983	-	4.15802e-05	6.97624e-05	26.1194
chr1	101915029	101915029	-	4.50498e-05	7.49826e-05	25.5155
chr1	101928270	101928270	+	5.50591e-13	5.9159e-12	44.4092
chr1	102014645	102014645	+	2.74533e-22	1.73734e-20	34.5881
chr1	102020837	102020837	+	1.39895e-14	2.06493e-13	-26.343
chr1	102020897	102020897	-	1.9837e-17	5.08099e-16	-26.8048
chr1	102030126	102030126	+	4.35963e-09	1.97884e-08	30.788
chr1	102087672	102087672	+	9.89232e-08	3.22344e-07	43.1881
chr1	102094138	102094138	-	2.46845e-10	1.48645e-09	-32.1453
chr1	102108714	102108714	+	5.47114e-13	5.88217e-12	37.9657
chr1	102160920	102160920	-	4.31308e-12	3.82491e-11	38.1222
chr1	102230054	102230054	-	3.79279e-11	2.73483e-10	29.2453
chr1	102230123	102230123	-	1.84245e-07	5.60535e-07	35.1308
chr1	102236817	102236817	+	1.73062e-27	2.64107e-25	-45.3433
chr1	102236838	102236838	+	5.71537e-13	6.11617e-12	-29.2731
chr1	102275169	102275169	+	1.33233e-08	5.39238e-08	26.8089
chr1	102302267	102302267	+	1.01521e-24	9.77638e-23	-26.2037
chr1	102302504	102302504	+	3.75738e-15	6.21151e-14	-35.7938
chr1	102302507	102302507	+	7.63211e-14	9.73294e-13	-34.8409
chr1	102395963	102395963	-	1.64295e-10	1.03023e-09	28.7632
chr1	102403102	102403102	+	1.7071e-12	1.65475e-11	-28.8538
chr1	102476765	102476765	-	1.44666e-24	1.35049e-22	-34.4079
chr1	102477702	102477702	+	4.51791e-10	2.56644e-09	-26.2935
chr1	102486662	102486662	-	2.79144e-12	2.58087e-11	30.3571
chr1	102548424	102548424	-	2.93361e-18	8.89383e-17	-28.8889
chr1	102607659	102607659	-	3.17268e-15	5.32061e-14	41.5782
chr1	102624228	102624228	+	4.46858e-14	5.97234e-13	28.1499
chr1	102624307	102624307	+	6.42507e-13	6.80581e-12	-26.5127
chr1	102670279	102670279	+	5.25258e-17	1.23888e-15	27.2059
chr1	102693527	102693527	-	2.58043e-10	1.54766e-09	31.9382
chr1	102693580	102693580	+	1.84534e-08	7.22126e-08	26.2243
chr1	102693584	102693584	-	1.24127e-12	1.23963e-11	-27.0517
chr1	102693603	102693603	-	5.23131e-18	1.51089e-16	-35.9257
chr1	102712456	102712456	-	6.09882e-13	6.48952e-12	-30.3486
chr1	102743967	102743967	-	5.15174e-09	2.29802e-08	-27.377
chr1	102775830	102775830	+	1.6001e-15	2.83886e-14	-26.8437
chr1	102788929	102788929	+	5.89534e-11	4.07994e-10	-37.9752
chr1	102820283	102820283	+	1.03457e-15	1.90505e-14	-25.3456
chr1	102837349	102837349	-	2.01714e-31	5.81827e-29	41.9355
chr1	102862559	102862559	+	4.85699e-07	1.32699e-06	-31.8648
chr1	102862572	102862572	+	3.44393e-19	1.24208e-17	-45.8716
chr1	102862613	102862613	+	6.08372e-12	5.21574e-11	-29.3578
chr1	102866707	102866707	-	1.40889e-12	1.39038e-11	26.4134
chr1	102866713	102866713	-	1.87727e-15	3.28501e-14	30.0596
chr1	102887853	102887853	+	2.8648e-17	7.10005e-16	-28.7588
chr1	102887876	102887876	+	9.35276e-18	2.56464e-16	-29.3987
chr1	102887889	102887889	+	2.48026e-17	6.22608e-16	-28.7617
chr1	102900266	102900266	+	2.37105e-13	2.74264e-12	28.125
chr1	102927807	102927807	-	9.34612e-15	1.42568e-13	34.2424
chr1	102933041	102933041	+	6.56601e-25	6.53179e-23	29.3109
chr1	102935206	102935206	+	1.47592e-17	3.87783e-16	32.2695
chr1	102935431	102935431	+	1.31425e-10	8.41925e-10	-33.5059
chr1	102935432	102935432	-	3.95434e-06	8.56107e-06	-27.3825
chr1	102957576	102957576	-	1.44623e-28	2.59112e-26	42.3549
chr1	103033879	103033879	+	2.77052e-09	1.31615e-08	31.606
chr1	103033929	103033929	+	1.91559e-14	2.75129e-13	30.2521
chr1	103105735	103105735	+	2.08445e-10	1.27702e-09	30.2632
chr1	103110410	103110410	+	9.40261e-11	6.21866e-10	28.2366
chr1	103131697	103131697	-	1.82871e-34	9.03326e-32	-49.7238
chr1	103131737	103131737	-	2.60064e-13	2.98402e-12	-37.1675
chr1	103131756	103131756	-	7.88799e-28	1.26634e-25	-41.4365
chr1	103131768	103131768	-	3.25187e-17	7.97674e-16	-36.2039
chr1	103159380	103159380	+	5.78645e-15	9.203e-14	35.0125
chr1	103258158	103258158	+	1.69348e-09	8.45616e-09	-25.9341
chr1	103324735	103324735	-	5.48992e-18	1.57774e-16	35.6197
chr1	103324833	103324833	-	9.37013e-17	2.10235e-15	38.7958
chr1	103339476	103339476	+	5.76657e-23	4.10252e-21	44.723
chr1	103517346	103517346	+	9.6582e-14	1.20893e-12	-33.7842
chr1	103527861	103527861	-	9.70752e-09	4.06096e-08	-26.1726
chr1	103540866	103540866	-	2.9723e-19	1.08856e-17	-37.4771
chr1	103555790	103555790	-	4.76464e-12	4.18138e-11	-27.3817
chr1	103567765	103567765	-	4.17485e-12	3.71621e-11	-34.944
chr1	103577789	103577789	-	7.71909e-15	1.19641e-13	25.8764
chr1	103610676	103610676	-	3.62315e-17	8.81305e-16	-32.7962
chr1	103610692	103610692	-	4.71726e-28	7.83069e-26	-31.8021
chr1	103610760	103610760	-	5.75852e-14	7.52249e-13	-26.9823
chr1	103629534	103629534	-	4.06328e-09	1.85634e-08	-27.9475
chr1	103636796	103636796	+	1.22354e-14	1.82544e-13	-43.8914
chr1	103957807	103957807	+	2.08828e-19	7.84944e-18	32.5115
chr1	103965181	103965181	-	3.88825e-10	2.241e-09	-33.5269
chr1	103980800	103980800	-	2.49376e-15	4.2671e-14	25.5474
chr1	104098783	104098783	-	8.23177e-11	5.51712e-10	-47.1944
chr1	104098892	104098892	-	4.79563e-06	1.01632e-05	-28.2176
chr1	104241001	104241001	+	9.10785e-25	8.84405e-23	-31.9589
chr1	104241052	104241052	+	2.08339e-13	2.43903e-12	-26.5821
chr1	104264610	104264610	+	5.64491e-06	1.17545e-05	33.498
chr1	105053400	105053400	+	6.90448e-14	8.88395e-13	-42.3643
chr1	105053452	105053452	+	5.14918e-09	2.29718e-08	27.0928
chr1	105342647	105342647	-	3.31064e-08	1.21446e-07	36.8019
chr1	105343263	105343263	-	2.29721e-08	8.76942e-08	25.5769
chr1	105431439	105431439	+	5.31049e-17	1.25072e-15	-38.4473
chr1	105431465	105431465	-	7.56664e-09	3.24862e-08	-32.7692
chr1	105431500	105431500	-	2.71961e-08	1.01947e-07	-29.0256
chr1	105443079	105443079	+	3.27489e-17	8.02709e-16	-46.5788
chr1	105455310	105455310	-	1.80989e-10	1.1248e-09	26.0878
chr1	105455945	105455945	-	2.48338e-11	1.86495e-10	33.1124
chr1	105455993	105455993	-	1.26596e-07	4.01519e-07	25.4201
chr1	105469912	105469912	+	2.07157e-06	4.81868e-06	-26.5155
chr1	105469937	105469937	+	7.29697e-06	1.47847e-05	-30.4898
chr1	105469941	105469941	+	4.57216e-15	7.43357e-14	-38.6792
chr1	105596085	105596085	-	1.53514e-09	7.73339e-09	-38.8797
chr1	105596232	105596232	-	2.15967e-05	3.88542e-05	-29.1107
chr1	105640630	105640630	-	9.09256e-21	4.39275e-19	39.343
chr1	105652536	105652536	+	1.19496e-14	1.78586e-13	-40.736
chr1	105652591	105652591	+	7.16373e-13	7.51193e-12	-39.2346
chr1	105688405	105688405	-	3.43887e-30	7.95411e-28	-55.0101
chr1	105688434	105688434	-	1.59409e-18	5.09417e-17	-49.7887
chr1	105703201	105703201	-	2.54946e-16	5.28478e-15	-40.1105
chr1	105734342	105734342	+	3.54177e-15	5.88537e-14	-26.1171
chr1	105749251	105749251	+	5.39744e-13	5.81112e-12	-36.2409
chr1	105784700	105784700	-	3.79024e-05	6.4222e-05	25.2645
chr1	105784708	105784708	-	1.99008e-14	2.84656e-13	45.5063
chr1	105791126	105791126	-	2.73045e-11	2.03118e-10	-27.1236
chr1	105881766	105881766	+	3.36279e-08	1.2312e-07	-36.0165
chr1	105881903	105881903	+	7.10862e-16	1.35203e-14	-46.7303
chr1	105939662	105939662	-	3.68639e-10	2.13616e-09	-35.3049
chr1	105988013	105988013	+	5.23282e-09	2.33091e-08	-27.9942
chr1	105988034	105988034	+	3.52754e-10	2.05314e-09	-29.3525
chr1	106021097	106021097	+	2.2257e-05	3.99094e-05	-27.9927
chr1	106083867	106083867	-	1.3415e-11	1.06723e-10	-45.9918
chr1	106083877	106083877	-	9.33396e-25	9.04202e-23	-74.1168
chr1	106086379	106086379	-	2.34894e-24	2.10346e-22	29.6117
chr1	106090049	106090049	+	1.29364e-15	2.33644e-14	-29.4744
chr1	106126108	106126108	-	4.47109e-16	8.8372e-15	44.5378
chr1	106126123	106126123	-	3.05157e-22	1.91771e-20	35.2941
chr1	106126274	106126274	-	1.11237e-12	1.12162e-11	33.631
chr1	106126296	106126296	-	1.18729e-12	1.19042e-11	38.0787
chr1	106126315	106126315	+	4.61026e-12	4.05947e-11	35.0528
chr1	106126327	106126327	-	1.32376e-10	8.47458e-10	-30.3296
chr1	106126355	106126355	-	5.36009e-14	7.0488e-13	-30.7817
chr1	106834746	106834746	+	1.50234e-19	5.8108e-18	45.1938
chr1	106834801	106834801	-	1.058e-06	2.6538e-06	27.0335
chr1	107334721	107334721	+	3.18483e-26	3.97732e-24	34.7936
chr1	107334754	107334754	+	1.60947e-23	1.26856e-21	32.3266
chr1	107335003	107335003	-	7.84631e-15	1.21435e-13	-29.8137
chr1	108031440	108031440	-	6.17572e-14	8.01685e-13	-26.0598
chr1	108159341	108159341	-	6.52686e-11	4.47222e-10	-27.4679
chr1	108314537	108314537	-	2.5175e-10	1.51304e-09	-28.6885
chr1	108562444	108562444	-	5.67408e-21	2.84078e-19	30.6162
chr1	110020908	110020908	-	2.387e-10	1.44249e-09	28.2895
chr1	110026732	110026732	+	1.37201e-09	6.99437e-09	-31.668
chr1	110058424	110058424	+	8.67236e-06	1.72439e-05	27.7377
chr1	113411864	113411864	+	1.92786e-14	2.76615e-13	36.2268
chr1	113411896	113411896	+	6.80737e-08	2.31039e-07	-26.1961
chr1	114240172	114240172	-	1.2828e-15	2.31875e-14	39.729
chr1	114325660	114325660	-	8.85107e-33	3.19978e-30	30
chr1	114367374	114367374	-	1.33175e-41	2.00602e-38	-39.5152
chr1	115180844	115180844	-	7.27194e-19	2.48129e-17	-43.8945
chr1	115180866	115180866	-	4.08601e-08	1.46508e-07	-25.4659
chr1	115180871	115180871	-	1.89785e-09	9.37119e-09	-29.1498
chr1	115341999	115341999	-	3.76818e-29	7.48183e-27	-44.7569
chr1	115444886	115444886	-	5.52289e-12	4.77789e-11	31.255
chr1	121246282	121246282	-	7.63247e-15	1.18456e-13	-28.6122
chr1	122254860	122254860	-	3.45118e-16	6.97385e-15	-39.1626
chr1	122366527	122366527	-	8.22209e-08	2.73325e-07	26.0425
chr1	123254826	123254826	+	2.19814e-07	6.55825e-07	25.7037
chr1	123620553	123620553	+	8.70403e-38	6.94108e-35	-79.7405
chr1	123620575	123620575	+	9.31817e-12	7.67616e-11	-41.9993
chr1	123620576	123620576	-	1.46754e-09	7.43229e-09	-34.1049
chr1	124119344	124119344	+	6.04881e-13	6.4408e-12	25.2841
chr1	124153434	124153434	-	7.79476e-31	1.9959e-28	-27.8758
chr1	124155136	124155136	-	3.02277e-23	2.25987e-21	-39.2308
chr1	124155166	124155166	-	1.7147e-17	4.45035e-16	-30
chr1	124185110	124185110	-	1.53823e-10	9.7065e-10	-27.7982
chr1	124237176	124237176	-	1.4712e-10	9.32432e-10	-32.326
chr1	124237190	124237190	-	6.56199e-09	2.85828e-08	-35.348
chr1	124237313	124237313	+	2.08004e-19	7.82328e-18	28.8469
chr1	124237363	124237363	-	3.64834e-13	4.05999e-12	27.1851
chr1	124237567	124237567	-	4.1617e-19	1.47802e-17	-27.1978
chr1	124238082	124238082	-	1.15847e-12	1.16392e-11	-25.2601
chr1	124319259	124319259	-	4.33986e-12	3.84656e-11	-36.7546
chr1	124319265	124319265	-	2.38427e-08	9.06604e-08	-29.474
chr1	124319297	124319297	-	6.15642e-10	3.39648e-09	-33.0279
chr1	125362963	125362963	-	2.56072e-09	1.22685e-08	27.342
chr1	125541815	125541815	-	1.57595e-24	1.46054e-22	25.3456
chr1	125555542	125555542	-	2.39464e-08	9.10105e-08	32.5433
chr1	125555584	125555584	-	1.65299e-09	8.27297e-09	26.4792
chr1	125765592	125765592	+	7.19703e-25	7.11024e-23	25.7919
chr1	125766001	125766001	-	2.18994e-20	9.86874e-19	-47.561
chr1	125766005	125766005	-	3.43364e-25	3.58836e-23	-56.4417
chr1	125766013	125766013	-	3.01274e-12	2.76755e-11	-29.878
chr1	125766027	125766027	+	2.89382e-26	3.63622e-24	27.219
chr1	125766855	125766855	+	7.149e-12	6.03532e-11	-37.9778
chr1	126090286	126090286	-	3.65866e-13	4.07016e-12	-38.2464
chr1	126373880	126373880	+	8.51881e-22	4.9471e-20	-25.4506
chr1	126391468	126391468	-	1.23394e-10	7.95297e-10	-26.3229
chr1	126631528	126631528	-	1.84622e-06	4.34962e-06	26.9
chr1	126631567	126631567	-	1.74027e-16	3.71533e-15	53.0089
chr1	126706328	126706328	-	1.34156e-22	9.01779e-21	-26.4834
chr1	126969400	126969400	+	8.06196e-08	2.68609e-07	27.1323
chr1	126969493	126969493	-	0.000204579	0.000292819	28.0119
chr1	127059681	127059681	-	9.77132e-13	9.96452e-12	-34.483
chr1	127082675	127082675	+	1.82532e-15	3.20259e-14	-34.9754
chr1	127082676	127082676	-	7.53176e-11	5.0906e-10	26.7147
chr1	127082740	127082740	+	3.80748e-27	5.51726e-25	-37.5723
chr1	127082741	127082741	-	1.90978e-17	4.91174e-16	25.3378
chr1	127652911	127652911	+	9.95254e-06	1.94753e-05	-27.4957
chr1	127692574	127692574	+	7.79632e-32	2.39429e-29	30.2613
chr1	127837349	127837349	+	1.61456e-20	7.46189e-19	-32.8838
chr1	127844000	127844000	-	3.93867e-08	1.41783e-07	-38.3663
chr1	127844041	127844041	-	2.41153e-05	4.28664e-05	-29.7917
chr1	127908176	127908176	+	1.02962e-22	7.03383e-21	-34.4633
chr1	127991527	127991527	-	3.95826e-17	9.5539e-16	30.1818
chr1	127991538	127991538	+	9.74722e-08	3.18147e-07	25.6787
chr1	127993371	127993371	+	6.44052e-12	5.49058e-11	-27.381
chr1	128022861	128022861	+	4.21153e-11	3.00692e-10	28.9587
chr1	128165754	128165754	-	4.6655e-11	3.30017e-10	-32.8098
chr1	128165769	128165769	-	7.58467e-09	3.25541e-08	-34.2093
chr1	128176208	128176208	-	4.12546e-12	3.67583e-11	-27.1923
chr1	128234244	128234244	-	1.02635e-19	4.10912e-18	28.1459
chr1	128439727	128439727	-	5.03486e-24	4.28536e-22	47.5248
chr1	128439753	128439753	-	1.79866e-11	1.39125e-10	37.7345
chr1	128583804	128583804	-	2.57816e-17	6.4486e-16	33.5079
chr1	128751009	128751009	+	2.67597e-23	2.01915e-21	-33.5821
chr1	128876223	128876223	+	8.75512e-08	2.89079e-07	28.2685
chr1	128876224	128876224	-	9.3554e-08	3.06617e-07	35.7429
chr1	129142096	129142096	-	3.23559e-19	1.17423e-17	-35.5897
chr1	129142250	129142250	-	9.98913e-08	3.25164e-07	-27.9124
chr1	129264506	129264506	+	7.15021e-13	7.50034e-12	34.2105
chr1	129266443	129266443	+	1.14258e-08	4.70009e-08	29.2203
chr1	129266455	129266455	+	1.28812e-38	1.21362e-35	59.2157
chr1	129483252	129483252	+	7.99941e-07	2.06943e-06	-25.6759
chr1	129483287	129483287	-	1.36162e-13	1.65347e-12	-28.2833
chr1	129497406	129497406	+	6.18843e-14	8.03249e-13	35.774
chr1	129497441	129497441	+	4.56786e-12	4.02601e-11	33.2736
chr1	129680213	129680213	+	4.57662e-09	2.06645e-08	26.2202
chr1	129737577	129737577	+	5.52432e-09	2.44642e-08	-33.4375
chr1	129899534	129899534	+	2.58324e-08	9.74063e-08	-25.641
chr1	129899794	129899794	+	1.90187e-07	5.76425e-07	-25.2135
chr1	129990968	129990968	-	8.53366e-15	1.31166e-13	33.0657
chr1	130001625	130001625	-	2.62343e-07	7.67235e-07	28.4561
chr1	130065699	130065699	-	5.01886e-07	1.36602e-06	-41.9441
chr1	130065753	130065753	-	0.000561277	0.000732101	-30.7734
chr1	130065765	130065765	-	7.94618e-08	2.65146e-07	-32.8947
chr1	130066155	130066155	-	2.12123e-20	9.58213e-19	40.4848
chr1	130181915	130181915	-	1.02622e-07	3.3301e-07	-33.8636
chr1	130181939	130181939	-	1.02986e-15	1.89717e-14	-34.5455
chr1	130305000	130305000	+	1.84275e-09	9.12351e-09	26.6952
chr1	130373176	130373176	-	1.85111e-09	9.16119e-09	25.968
chr1	130455106	130455106	+	3.36186e-23	2.49503e-21	-31.1258
chr1	130455107	130455107	-	8.43124e-16	1.58213e-14	-38.1181
chr1	130529699	130529699	-	1.79899e-06	4.25215e-06	27.9083
chr1	130761479	130761479	+	3.09807e-19	1.12953e-17	32.8205
chr1	131297718	131297718	+	7.92836e-26	9.31035e-24	-46.8293
chr1	131297730	131297730	+	3.27011e-21	1.71056e-19	-50.8916
chr1	131513808	131513808	+	4.77188e-15	7.72431e-14	-32.569
chr1	131582230	131582230	-	1.6528e-25	1.83996e-23	-27.0153
chr1	131913888	131913888	+	9.07947e-07	2.31672e-06	-25.0653
chr1	131975295	131975295	+	3.28028e-24	2.86902e-22	37.6907
chr1	131975346	131975346	+	8.41848e-15	1.29543e-13	-29.3865
chr1	131975350	131975350	+	6.6661e-08	2.26787e-07	-26.598
chr1	131975413	131975413	+	9.55674e-08	3.1258e-07	-25.6937
chr1	132252246	132252246	+	2.70957e-08	1.01603e-07	-25.0622
chr1	132328152	132328152	-	1.16098e-08	4.76757e-08	-25.8868
chr1	132427050	132427050	+	1.22134e-11	9.80918e-11	-40.8988
chr1	132459497	132459497	-	1.98945e-19	7.51149e-18	32.6389
chr1	132461583	132461583	+	9.90777e-17	2.21258e-15	30.7916
chr1	132491263	132491263	-	2.40145e-19	8.94802e-18	48.6395
chr1	132491346	132491346	-	1.69941e-14	2.46958e-13	28.5714
chr1	132491368	132491368	-	8.99423e-13	9.23769e-12	25.1701
chr1	133215793	133215793	+	2.96074e-14	4.09502e-13	25.1573
chr1	133235294	133235294	+	1.3032e-14	1.934e-13	-49.835
chr1	133606201	133606201	+	1.72234e-10	1.07551e-09	26.1047
chr1	133678616	133678616	+	3.62375e-22	2.24378e-20	-39.2377
chr1	133678641	133678641	+	8.18085e-26	9.57918e-24	-43.6846
chr1	133678650	133678650	+	1.45932e-15	2.60712e-14	-30.1962
chr1	133696727	133696727	-	3.26319e-15	5.45889e-14	-33.434
chr1	133817893	133817893	+	2.72673e-17	6.78474e-16	31.3953
chr1	133890016	133890016	+	5.01915e-16	9.81867e-15	47.8261
chr1	133890250	133890250	+	3.16935e-09	1.48449e-08	-40.0815
chr1	133914019	133914019	-	1.68336e-08	6.65234e-08	-28.8364
chr1	133918370	133918370	-	3.54108e-16	7.14308e-15	-34.0704
chr1	133918386	133918386	-	2.61992e-11	1.95737e-10	-26.7618
chr1	134387788	134387788	+	1.5335e-16	3.30601e-15	49.3723
chr1	134444360	134444360	-	1.98481e-08	7.70428e-08	-35.3484
chr1	135061823	135061823	+	3.35031e-26	4.16691e-24	-32.6087
chr1	135659891	135659891	+	2.44732e-10	1.47529e-09	37.066
chr1	135659960	135659960	+	2.34828e-22	1.50877e-20	-44.4192
chr1	135763434	135763434	+	8.39346e-07	2.16014e-06	28.14
chr1	135978744	135978744	-	8.66821e-26	1.01207e-23	-31.9542
chr1	136027911	136027911	+	5.62602e-20	2.35929e-18	-48.533
chr1	136030113	136030113	-	1.63923e-05	3.0365e-05	-29.4757
chr1	136721676	136721676	-	1.39496e-07	4.37503e-07	28.3335
chr1	136983988	136983988	-	2.34551e-24	2.10193e-22	-39.1534
chr1	136984032	136984032	-	6.61502e-12	5.62304e-11	-33.0232
chr1	136984055	136984055	-	4.35247e-11	3.09784e-10	-31.4768
chr1	136984075	136984075	-	3.12008e-07	8.94987e-07	-25.4987
chr1	137036463	137036463	+	1.04598e-17	2.83348e-16	-36.247
chr1	137151336	137151336	+	9.81898e-29	1.8095e-26	-44.5421
chr1	137225169	137225169	+	1.17123e-28	2.13606e-26	-28.9062
chr1	137788509	137788509	+	1.28538e-07	4.06943e-07	-30.036
chr1	137788606	137788606	-	1.07622e-11	8.74582e-11	-27.5466
chr1	138353074	138353074	-	1.25313e-09	6.44775e-09	32.6629
chr1	138443487	138443487	+	4.19683e-11	2.99738e-10	29.1836
chr1	138513933	138513933	+	1.0408e-12	1.05534e-11	-26.0274
chr1	140285401	140285401	+	1.39322e-06	3.38874e-06	-25.8383
chr1	140471325	140471325	-	1.66592e-19	6.38281e-18	30.5229
chr1	141273555	141273555	-	1.76463e-17	4.57218e-16	-29.1971
chr1	141286152	141286152	-	6.37045e-16	1.22163e-14	-37.1455
chr1	141286169	141286169	-	7.98666e-23	5.56198e-21	-40.4345
chr1	141494639	141494639	+	5.26599e-09	2.34397e-08	25.2447
chr1	141526717	141526717	-	9.91553e-12	8.11837e-11	33.75
chr1	141543719	141543719	+	5.4816e-09	2.42953e-08	-27.4038
chr1	141555937	141555937	-	1.5305e-15	2.72609e-14	-42.5983
chr1	141576847	141576847	+	4.86842e-34	2.25427e-31	-44.2105
chr1	141626915	141626915	+	8.8814e-22	5.1442e-20	29.4931
chr1	141733308	141733308	+	4.27745e-11	3.04877e-10	-36.7619
chr1	141779863	141779863	+	9.3164e-11	6.16616e-10	-28.7128
chr1	141823401	141823401	-	1.24211e-44	2.83273e-41	59.2105
chr1	141828806	141828806	+	1.15669e-11	9.33419e-11	28.1252
chr1	141828814	141828814	+	4.45021e-22	2.71555e-20	48.1252
chr1	141828856	141828856	+	3.34078e-29	6.70963e-27	59.5538
chr1	141828893	141828893	-	3.17491e-10	1.86574e-09	28.3686
chr1	141834704	141834704	+	2.77604e-11	2.0612e-10	-35.9764
chr1	141987671	141987671	-	2.75213e-20	1.21994e-18	-49.3827
chr1	141987686	141987686	-	9.82258e-11	6.46994e-10	30.0885
chr1	142021464	142021464	+	1.0814e-16	2.39677e-15	46.2069
chr1	142164030	142164030	-	5.11919e-24	4.35107e-22	-28.4722
chr1	142183747	142183747	+	3.23379e-10	1.89723e-09	30.5537
chr1	142183770	142183770	+	6.94374e-22	4.09478e-20	50.2176
chr1	142194349	142194349	-	9.4542e-28	1.50197e-25	-40.7692
chr1	142201375	142201375	+	1.74006e-22	1.14636e-20	52.72
chr1	142201398	142201398	+	2.25795e-11	1.71046e-10	31.5279
chr1	142201402	142201402	+	6.72693e-21	3.32965e-19	50.071
chr1	142201409	142201409	+	1.19646e-10	7.73306e-10	29.9856
chr1	142219903	142219903	-	1.35138e-07	4.25404e-07	-37.0461
chr1	142229150	142229150	-	1.09502e-12	1.10568e-11	-26.6309
chr1	142230412	142230412	-	2.47823e-15	4.2438e-14	-31.6027
chr1	142308527	142308527	-	2.92066e-25	3.10411e-23	-45.6954
chr1	142407853	142407853	-	1.04828e-06	2.63194e-06	-26.3056
chr1	142631360	142631360	+	3.64328e-10	2.11329e-09	-43.797
chr1	142755910	142755910	-	1.86629e-11	1.43896e-10	29.1379
chr1	142755915	142755915	-	1.16669e-14	1.74779e-13	28.4483
chr1	142755996	142755996	-	3.49988e-07	9.91417e-07	26.4751
chr1	142756038	142756038	-	1.1913e-07	3.80476e-07	31.6366
chr1	142816438	142816438	+	1.35646e-10	8.66055e-10	-34.8485
chr1	142887224	142887224	+	2.33822e-07	6.92682e-07	26.5358
chr1	143139435	143139435	+	3.18028e-13	3.58372e-12	37.1201
chr1	143139436	143139436	-	1.17596e-06	2.91391e-06	-28.7146
chr1	143139495	143139495	+	6.3986e-15	1.00852e-13	40.4758
chr1	143178182	143178182	-	9.9964e-17	2.23015e-15	37.1429
chr1	143178213	143178213	-	4.64364e-14	6.18766e-13	31.4286
chr1	143527171	143527171	+	8.43646e-22	4.90862e-20	-42.7728
chr1	143645019	143645019	+	3.30509e-12	3.00938e-11	-45.2311
chr1	143752573	143752573	-	1.52145e-19	5.87739e-18	-34.0102
chr1	143809240	143809240	+	1.49838e-08	5.99021e-08	29.2522
chr1	143827658	143827658	+	2.48828e-12	2.32498e-11	37.6151
chr1	143827695	143827695	+	3.21424e-24	2.81834e-22	40.0943
chr1	143827696	143827696	-	6.78052e-14	8.73459e-13	-37.8049
chr1	143827710	143827710	+	1.14567e-08	4.71178e-08	28.0855
chr1	143827711	143827711	-	1.01582e-07	3.30047e-07	-36.6341
chr1	143827731	143827731	+	4.95711e-12	4.33206e-11	33.9917
chr1	143829152	143829152	+	2.75453e-11	2.04703e-10	-33.0122
chr1	144076735	144076735	+	3.35447e-11	2.4456e-10	-33.6636
chr1	144101367	144101367	+	1.7496e-15	3.08149e-14	32.2415
chr1	144220237	144220237	-	3.57597e-05	6.09673e-05	28.6022
chr1	144326643	144326643	+	3.69017e-07	1.03913e-06	-29.3548
chr1	144387821	144387821	+	3.25174e-22	2.0346e-20	42.1662
chr1	144447008	144447008	-	7.35412e-05	0.000116364	-25.9578
chr1	144760086	144760086	+	2.70958e-16	5.59008e-15	-46.0938
chr1	144766133	144766133	+	8.27862e-10	4.43611e-09	-25.9574
chr1	144835889	144835889	-	6.9083e-21	3.4118e-19	-41.0393
chr1	144845007	144845007	-	4.6175e-09	2.08314e-08	-31.493
chr1	145270390	145270390	+	4.66958e-14	6.21918e-13	-32.2357
chr1	145440140	145440140	+	1.09239e-08	4.51461e-08	28.9554
chr1	145715069	145715069	+	2.24239e-12	2.11638e-11	-27.8846
chr1	145822162	145822162	+	1.64252e-13	1.96331e-12	-31.7208
chr1	145822167	145822167	+	1.60193e-12	1.56162e-11	-29.8939
chr1	145822189	145822189	+	1.45508e-22	9.71463e-21	-43.9177
chr1	148100008	148100008	-	5.48355e-14	7.19643e-13	-29.5087
chr1	148265696	148265696	+	9.10101e-35	4.65585e-32	-50.2488
chr1	148638878	148638878	+	4.51065e-16	8.90963e-15	43.6883
chr1	148661433	148661433	+	2.62997e-07	7.68944e-07	-26.8914
chr1	148661499	148661499	-	4.7811e-16	9.38986e-15	28.1868
chr1	148661562	148661562	+	2.15296e-07	6.43825e-07	26.3348
chr1	148661575	148661575	+	4.97472e-16	9.74346e-15	42.2172
chr1	149777124	149777124	-	8.79097e-21	4.25885e-19	-33.9181
chr1	149777413	149777413	+	2.78334e-19	1.02613e-17	26.8293
chr1	149777522	149777522	+	6.12306e-07	1.63081e-06	-27.8499
chr1	149777553	149777553	+	1.73526e-11	1.34695e-10	-33.9971
chr1	149777564	149777564	+	1.05907e-08	4.39182e-08	-27.6479
chr1	149809499	149809499	+	3.92145e-10	2.25816e-09	-31.1287
chr1	150444878	150444878	-	3.44038e-24	2.9951e-22	26.4438
chr1	150444941	150444941	-	7.09978e-15	1.10887e-13	30.4416
chr1	150444983	150444983	-	3.95515e-08	1.42282e-07	-26.8404
chr1	150444986	150444986	-	1.08456e-13	1.34343e-12	-35.3659
chr1	150445304	150445304	-	6.47477e-09	2.82351e-08	-33.8082
chr1	150445313	150445313	-	8.87369e-08	2.9259e-07	-32.2829
chr1	150445317	150445317	-	9.1333e-16	1.69963e-14	-43.3009
chr1	150445405	150445405	-	1.19162e-11	9.59199e-11	-26.1621
chr1	150445465	150445465	-	1.76374e-08	6.93553e-08	-26.4604
chr1	150445510	150445510	-	1.47263e-11	1.16119e-10	26.276
chr1	150445544	150445544	-	1.79357e-10	1.11565e-09	28.0079
chr1	150445547	150445547	-	1.98784e-09	9.7701e-09	29.1267
chr1	151335863	151335863	+	7.6055e-13	7.93325e-12	-26.0964
chr1	151389998	151389998	+	1.91183e-28	3.3539e-26	-33.3333
chr1	151559891	151559891	-	3.50022e-20	1.52441e-18	-45.9553
chr1	151559930	151559930	-	9.11544e-24	7.46931e-22	-41.3223
chr1	151560043	151560043	+	6.78839e-17	1.56733e-15	42.6223
chr1	151560202	151560202	+	1.04082e-08	4.32338e-08	-28.6592
chr1	151560513	151560513	+	9.99655e-07	2.5233e-06	26.7857
chr1	151563313	151563313	+	5.85129e-11	4.0529e-10	29.6429
chr1	151569914	151569914	-	7.67171e-21	3.75689e-19	-29.7619
chr1	151584692	151584692	-	2.33665e-16	4.88011e-15	-25.4706
chr1	151842802	151842802	-	6.92161e-08	2.34456e-07	31.8966
chr1	151966577	151966577	+	4.56615e-08	1.61859e-07	-25.9956
chr1	151967542	151967542	-	2.32865e-13	2.69794e-12	-29.0245
chr1	151967546	151967546	-	2.86544e-22	1.80866e-20	-35.9215
chr1	151967575	151967575	-	1.30624e-06	3.1987e-06	28.2836
chr1	151967592	151967592	-	3.09807e-14	4.27019e-13	42.2852
chr1	151967594	151967594	-	3.85872e-14	5.22159e-13	32.4841
chr1	151967618	151967618	-	3.96821e-10	2.28244e-09	38.2822
chr1	151967682	151967682	-	1.03345e-07	3.35093e-07	32.5943
chr1	151967848	151967848	+	3.56035e-07	1.00651e-06	-27.5576
chr1	151968014	151968014	+	2.47493e-06	5.64595e-06	-25.2784
chr1	151968302	151968302	+	7.74976e-17	1.76937e-15	-43.414
chr1	151968330	151968330	-	4.55394e-09	2.05735e-08	-28.7037
chr1	151968437	151968437	+	1.57199e-13	1.88584e-12	26.6646
chr1	151970282	151970282	+	4.38756e-13	4.80848e-12	-27.5166
chr1	151970283	151970283	-	7.21861e-15	1.12606e-13	28.493
chr1	151970309	151970309	+	1.36327e-12	1.34956e-11	-26.8549
chr1	151970320	151970320	+	3.42547e-13	3.83259e-12	-27.6726
chr1	151970321	151970321	-	3.68472e-16	7.40468e-15	29.7356
chr1	151970359	151970359	+	3.08473e-19	1.12568e-17	-33.6152
chr1	151970360	151970360	-	1.10256e-18	3.62548e-17	31.8193
chr1	151970384	151970384	-	2.50088e-18	7.67536e-17	30.1664
chr1	151970393	151970393	+	9.81228e-24	7.99735e-22	-34.4052
chr1	151970417	151970417	-	1.32436e-12	1.31483e-11	25.3418
chr1	151970435	151970435	-	9.14623e-25	8.87073e-23	37.3267
chr1	151971810	151971810	-	1.01272e-11	8.27782e-11	26.7364
chr1	151972201	151972201	+	7.36766e-09	3.17196e-08	31.4695
chr1	151975041	151975041	-	1.54557e-10	9.74956e-10	32.4855
chr1	151976482	151976482	+	9.71297e-10	5.12614e-09	30.0674
chr1	151976514	151976514	+	8.92864e-10	4.75104e-09	30.7904
chr1	151976670	151976670	+	8.43977e-09	3.58283e-08	28.8831
chr1	152080949	152080949	+	3.01946e-12	2.77289e-11	-28.0946
chr1	152080973	152080973	+	5.34991e-14	7.03731e-13	26.5207
chr1	152081008	152081008	+	1.20296e-11	9.67238e-11	25.3687
chr1	152105607	152105607	+	5.82609e-08	2.01093e-07	27.8547
chr1	152119650	152119650	-	2.65331e-19	9.816e-18	26.7717
chr1	152168672	152168672	+	5.21737e-26	6.29338e-24	33.0086
chr1	152168739	152168739	+	3.51841e-19	1.26595e-17	27.2626
chr1	152168751	152168751	+	6.96924e-14	8.96066e-13	-30.3488
chr1	152168812	152168812	+	3.58296e-20	1.55628e-18	-36.3163
chr1	152204342	152204342	+	1.87118e-08	7.30935e-08	-25.2428
chr1	152217599	152217599	+	3.37356e-17	8.25368e-16	-39.3162
chr1	152464105	152464105	-	1.00338e-15	1.85265e-14	35.9275
chr1	152464267	152464267	+	9.97789e-14	1.24573e-12	35.8524
chr1	152464303	152464303	-	6.59858e-08	2.24762e-07	28.3884
chr1	152464311	152464311	-	2.87907e-22	1.8168e-20	-31.8519
chr1	152464327	152464327	+	2.20329e-08	8.45003e-08	25.7769
chr1	152464335	152464335	+	8.1584e-15	1.25898e-13	37.3376
chr1	152464340	152464340	-	6.35283e-07	1.68582e-06	26.9345
chr1	152464342	152464342	+	5.71599e-09	2.52329e-08	27.3544
chr1	152464351	152464351	+	1.50373e-07	4.67669e-07	25.7826
chr1	152559544	152559544	+	1.12176e-12	1.13024e-11	29.9617
chr1	152612043	152612043	-	8.22707e-07	2.12199e-06	25.9494
chr1	152612058	152612058	+	3.64042e-11	2.63462e-10	-27.1034
chr1	152612206	152612206	+	1.44261e-06	3.49587e-06	-31.9813
chr1	152649454	152649454	-	1.01432e-21	5.8225e-20	-74.5886
chr1	152747800	152747800	-	5.46449e-13	5.87657e-12	25.2939
chr1	152817556	152817556	-	1.11542e-11	9.02923e-11	-29.6808
chr1	152844172	152844172	+	1.02145e-20	4.88147e-19	27.4614
chr1	152888312	152888312	-	3.99489e-18	1.17948e-16	-39.668
chr1	152888325	152888325	-	3.51564e-11	2.55188e-10	-37.4194
chr1	152888361	152888361	-	2.19117e-07	6.54034e-07	-26.939
chr1	152888387	152888387	-	4.83025e-17	1.1468e-15	-37.7039
chr1	152888395	152888395	-	3.51564e-11	2.55188e-10	-37.4194
chr1	152900155	152900155	+	3.13751e-07	8.99396e-07	-25.5329
chr1	152900160	152900160	+	6.09987e-15	9.6524e-14	-40.5106
chr1	152920609	152920609	-	4.96459e-08	1.74405e-07	-31.2121
chr1	152920664	152920664	-	1.3649e-08	5.5116e-08	-32.7273
chr1	152920684	152920684	-	1.24637e-12	1.24419e-11	-33.0303
chr1	152963155	152963155	+	9.18914e-14	1.15507e-12	37.6078
chr1	153150743	153150743	-	1.06585e-09	5.57559e-09	-27.8666
chr1	153151888	153151888	+	9.67897e-14	1.21122e-12	-26.4
chr1	153193220	153193220	+	1.9386e-10	1.19744e-09	25.1418
chr1	153316521	153316521	-	1.95647e-23	1.52045e-21	-42.0792
chr1	153316568	153316568	-	8.62103e-12	7.15768e-11	-28.9961
chr1	153316610	153316610	-	1.27598e-12	1.27116e-11	-29.688
chr1	153316756	153316756	-	5.79606e-24	4.88722e-22	-37.2333
chr1	153316772	153316772	-	1.60847e-12	1.56679e-11	-26.8669
chr1	153406439	153406439	+	1.60542e-18	5.12704e-17	-26.5823
chr1	153406452	153406452	+	1.60542e-18	5.12704e-17	-26.5823
chr1	154127088	154127088	+	1.11706e-05	2.15743e-05	27.0408
chr1	154694723	154694723	+	9.1345e-15	1.39601e-13	-35.2713
chr1	154694730	154694730	+	1.53134e-12	1.49934e-11	-30.2326
chr1	154707551	154707551	+	2.60827e-18	7.98285e-17	-50.4587
chr1	154708369	154708369	+	2.33617e-07	6.92148e-07	-25.1019
chr1	154727482	154727482	+	3.38977e-13	3.79648e-12	-37.6042
chr1	154969116	154969116	+	2.75165e-06	6.20372e-06	-26.3396
chr1	157417765	157417765	+	6.31637e-17	1.46709e-15	30.7255
chr1	157699148	157699148	+	2.05315e-11	1.57003e-10	-28.9327
chr1	158094608	158094608	+	1.04814e-15	1.92786e-14	-31.7422
chr1	158418123	158418123	+	1.98043e-07	5.97675e-07	-31.7544
chr1	159442530	159442530	-	8.50631e-17	1.92499e-15	43.1735
chr1	160206813	160206813	+	3.78934e-09	1.74336e-08	28.1004
chr1	160364804	160364804	-	9.97145e-10	5.24734e-09	-26.5252
chr1	161837618	161837618	+	1.22529e-14	1.8275e-13	-32.6394
chr1	162731042	162731042	-	1.68029e-23	1.32096e-21	27.3171
chr1	162776970	162776970	-	7.49142e-13	7.82429e-12	-27.1995
chr1	163874488	163874488	+	6.11395e-21	3.04725e-19	-36.9987
chr1	164090380	164090380	+	1.2747e-09	6.54575e-09	-33.2429
chr1	164090483	164090483	-	9.5723e-08	3.13019e-07	25.1403
chr1	165675226	165675226	-	1.14695e-14	1.72096e-13	-29.3333
chr1	166819943	166819943	+	1.27552e-13	1.55695e-12	-25.4071
chr1	167394115	167394115	+	1.81649e-33	7.50022e-31	-40.062
chr1	167551848	167551848	+	7.87477e-13	8.19276e-12	-28.7013
chr1	167737143	167737143	-	6.16021e-12	5.27299e-11	-42.4895
chr1	167746356	167746356	-	1.65349e-08	6.54841e-08	-35.3701
chr1	167986265	167986265	-	1.27739e-19	5.0114e-18	-52.6297
chr1	168019764	168019764	+	5.7957e-16	1.12013e-14	-26.4706
chr1	168163252	168163252	-	3.64674e-06	7.96815e-06	28.038
chr1	169073189	169073189	-	8.1797e-16	1.538e-14	-27.3973
chr1	169125369	169125369	-	1.67432e-66	2.91836e-62	49.5059
chr1	169351268	169351268	+	6.56187e-23	4.63053e-21	-43.9474
chr1	169351273	169351273	+	1.92984e-14	2.76834e-13	-34.3947
chr1	169473771	169473771	+	1.73919e-13	2.06934e-12	-25.985
chr1	169534889	169534889	-	2.16018e-31	6.14371e-29	-26.1484
chr1	169534915	169534915	-	4.42161e-34	2.07494e-31	-28.2686
chr1	169536088	169536088	+	2.74511e-18	8.36287e-17	25.7922
chr1	169548719	169548719	+	8.29672e-19	2.79599e-17	-30.148
chr1	169582584	169582584	+	1.68314e-12	1.63367e-11	-44.0017
chr1	169979805	169979805	-	2.80215e-10	1.668e-09	-34.4895
chr1	169979901	169979901	-	4.81461e-11	3.39489e-10	-31.1228
chr1	169979905	169979905	-	3.02047e-10	1.78408e-09	-41.1838
chr1	169979932	169979932	-	3.06086e-19	1.1178e-17	-41.7476
chr1	170015669	170015669	-	1.13578e-06	2.82654e-06	27.3459
chr1	170030146	170030146	+	1.7471e-15	3.07775e-14	44.0944
chr1	170046245	170046245	-	4.34351e-11	3.0921e-10	28.1699
chr1	170282848	170282848	-	2.98039e-29	6.01555e-27	47.9705
chr1	170582857	170582857	-	1.94591e-07	5.8837e-07	28.0581
chr1	170621069	170621069	-	2.35637e-19	8.78942e-18	34.9462
chr1	170630890	170630890	-	5.52833e-08	1.91973e-07	25.3806
chr1	170630905	170630905	-	9.85939e-23	6.75815e-21	28.5124
chr1	170807005	170807005	-	1.80437e-11	1.39552e-10	-25.406
chr1	170807093	170807093	+	3.48877e-13	3.8968e-12	-26.7442
chr1	170807103	170807103	+	3.48877e-13	3.8968e-12	-26.7442
chr1	170807233	170807233	-	3.80615e-10	2.19804e-09	32.333
chr1	170827170	170827170	+	1.12948e-14	1.69663e-13	-38.7908
chr1	170827186	170827186	+	4.83245e-33	1.84542e-30	69.3791
chr1	170827213	170827213	+	3.14549e-13	3.54878e-12	-26.7974
chr1	171236403	171236403	-	6.06187e-07	1.61648e-06	-33.3061
chr1	171364185	171364185	+	3.45755e-18	1.03371e-16	53.545
chr1	171370501	171370501	-	5.50673e-20	2.31403e-18	31.727
chr1	171493897	171493897	+	6.60301e-21	3.27295e-19	-31.4724
chr1	171506482	171506482	+	7.99939e-19	2.70663e-17	31.2533
chr1	171635774	171635774	-	3.93211e-13	4.35038e-12	-36.5077
chr1	171640265	171640265	+	4.8298e-12	4.23202e-11	-30.4517
chr1	171640343	171640343	+	4.8298e-12	4.23202e-11	-30.4517
chr1	171689716	171689716	+	1.40399e-16	3.04997e-15	26.8519
chr1	171757571	171757571	-	2.82021e-05	4.93242e-05	26.7677
chr1	171812582	171812582	-	6.20441e-24	5.20815e-22	56.4838
chr1	172098953	172098953	-	3.69552e-17	8.96854e-16	-27.5862
chr1	172098962	172098962	-	6.91911e-17	1.5951e-15	-27.5862
chr1	172156890	172156890	-	1.9264e-12	1.84527e-11	37.9075
chr1	172156928	172156928	-	2.29717e-09	1.11266e-08	34.1904
chr1	172593126	172593126	-	1.37813e-18	4.45069e-17	47.091
chr1	172650268	172650268	+	9.14427e-24	7.49042e-22	-37.0219
chr1	172702175	172702175	+	3.19536e-19	1.16153e-17	26.2672
chr1	172714084	172714084	+	2.48317e-21	1.32592e-19	48.8817
chr1	172714116	172714116	+	1.08145e-15	1.98284e-14	-25.2174
chr1	172770161	172770161	-	3.25694e-10	1.90971e-09	-25.706
chr1	172770171	172770171	+	1.56285e-13	1.87552e-12	-31.9262
chr1	172819306	172819306	+	2.62667e-20	1.16879e-18	-35.406
chr1	172841893	172841893	-	1.2994e-14	1.92859e-13	28.691
chr1	173091758	173091758	-	5.64401e-15	9.00361e-14	26.3682
chr1	173096097	173096097	-	1.01558e-36	6.90317e-34	42.2535
chr1	173267099	173267099	-	2.20321e-24	1.98169e-22	-46.9565
chr1	173376163	173376163	-	2.57119e-16	5.32664e-15	32.9789
chr1	173391653	173391653	+	7.51501e-08	2.52179e-07	29.0466
chr1	173391711	173391711	+	2.35971e-08	8.98161e-08	29.6363
chr1	173391716	173391716	+	1.40651e-15	2.5196e-14	32.9202
chr1	173391823	173391823	+	8.31423e-12	6.93221e-11	-40.154
chr1	173394157	173394157	-	3.39163e-11	2.47002e-10	25.9387
chr1	173537770	173537770	+	7.98235e-11	5.36572e-10	-29.3073
chr1	173762515	173762515	-	7.21529e-11	4.89596e-10	-34.3093
chr1	173795612	173795612	-	4.5716e-12	4.02881e-11	-29.8039
chr1	173795855	173795855	-	2.92157e-11	2.15842e-10	-36.8268
chr1	174051140	174051140	+	1.71443e-25	1.90249e-23	31.4136
chr1	174605289	174605289	-	1.44832e-19	5.62057e-18	-26.2006
chr1	174925200	174925200	-	5.38205e-08	1.87509e-07	-28.3471
chr1	175986764	175986764	+	4.08559e-13	4.50751e-12	29.1971
chr1	176328876	176328876	+	2.52259e-14	3.53835e-13	-32.5829
chr1	176834472	176834472	-	3.70039e-21	1.91511e-19	-27.3504
chr1	176834476	176834476	-	5.83799e-11	4.04496e-10	-25.6368
chr1	176834492	176834492	-	3.70938e-19	1.33035e-17	-26.8554
chr1	176878881	176878881	+	2.35479e-08	8.96681e-08	38.0921
chr1	177042269	177042269	-	2.91983e-07	8.43465e-07	28.9062
chr1	177288852	177288852	+	9.05418e-12	7.4837e-11	-26.9005
chr1	177325206	177325206	-	1.45473e-06	3.52197e-06	-26.6511
chr1	177609944	177609944	-	1.2385e-09	6.37921e-09	-25.016
chr1	177610204	177610204	-	6.75229e-18	1.90354e-16	46.2505
chr1	178423343	178423343	-	1.45168e-17	3.82055e-16	-27.4203
chr1	178423823	178423823	-	9.52906e-23	6.54828e-21	35.119
chr1	178423846	178423846	-	3.3785e-19	1.22101e-17	34.9523
chr1	178518450	178518450	+	2.80339e-16	5.76753e-15	-30.2776
chr1	178819413	178819413	+	2.5051e-18	7.68735e-17	-32.4423
chr1	179782519	179782519	+	1.09738e-13	1.35828e-12	28.1799
chr1	179974945	179974945	+	5.45408e-15	8.72957e-14	32.7106
chr1	179974964	179974964	+	2.02561e-08	7.84241e-08	25.0183
chr1	179975012	179975012	+	3.40373e-15	5.67455e-14	35.2747
chr1	180276711	180276711	+	3.13359e-06	6.96122e-06	34.9845
chr1	180539725	180539725	+	2.43103e-13	2.80616e-12	-37.3274
chr1	180560075	180560075	+	1.04093e-08	4.32372e-08	-31.4102
chr1	180609077	180609077	-	5.52711e-38	4.67405e-35	-51.404
chr1	180615512	180615512	-	3.97672e-11	2.85472e-10	-25.9591
chr1	180615691	180615691	-	6.07184e-16	1.1685e-14	-27.2558
chr1	180720640	180720640	+	2.59032e-15	4.419e-14	-28.0374
chr1	180744617	180744617	+	1.11479e-08	4.59691e-08	-34.3806
chr1	180802760	180802760	+	3.45829e-11	2.5144e-10	32.4742
chr1	181008367	181008367	+	4.69207e-20	1.99715e-18	-26.1029
chr1	181338786	181338786	+	2.41539e-22	1.54863e-20	-50.5747
chr1	181338793	181338793	+	7.36891e-07	1.92414e-06	-29.8148
chr1	181770242	181770242	-	2.46218e-14	3.45917e-13	-36.2771
chr1	181835311	181835311	+	6.84605e-18	1.92597e-16	-30.5439
chr1	181884309	181884309	-	2.24734e-19	8.41103e-18	-25.6039
chr1	182150961	182150961	+	4.72735e-09	2.12707e-08	-25.5855
chr1	182460886	182460886	+	5.48789e-26	6.58065e-24	57.0806
chr1	182573814	182573814	+	1.8061e-14	2.60987e-13	28.6667
chr1	182816065	182816065	-	1.30481e-15	2.35451e-14	-39.3137
chr1	182853180	182853180	-	7.51532e-13	7.84757e-12	25.3023
chr1	183965624	183965624	+	1.93676e-07	5.85858e-07	-25.8621
chr1	183972510	183972510	-	8.86933e-15	1.35915e-13	27.4026
chr1	184006165	184006165	-	6.98074e-31	1.80069e-28	-45.2915
chr1	184006209	184006209	-	4.30652e-21	2.20449e-19	-32.287
chr1	184018916	184018916	+	2.94433e-09	1.39033e-08	28.6503
chr1	184018965	184018965	+	6.17536e-14	8.01681e-13	37.3917
chr1	184099610	184099610	-	8.49384e-17	1.92235e-15	-39.6822
chr1	184152256	184152256	-	2.71943e-13	3.10848e-12	32.4198
chr1	184502183	184502183	+	5.60463e-18	1.60862e-16	38.2166
chr1	184739959	184739959	+	3.17349e-17	7.80486e-16	-28.3465
chr1	184858022	184858022	+	2.96471e-07	8.54994e-07	26.9731
chr1	184858082	184858082	+	2.09486e-31	5.99287e-29	56.6041
chr1	184959358	184959358	+	2.35359e-19	8.78041e-18	-25.1603
chr1	185066569	185066569	-	5.65174e-14	7.39567e-13	-46.6977
chr1	185433266	185433266	-	3.38007e-06	7.44742e-06	-25.9838
chr1	185605836	185605836	+	1.47171e-18	4.72973e-17	-36.6866
chr1	185605873	185605873	+	7.55499e-21	3.70792e-19	-35.6441
chr1	185605874	185605874	-	3.56859e-11	2.58693e-10	32.1165
chr1	185639828	185639828	+	2.14595e-12	2.03441e-11	-28.9646
chr1	186922323	186922323	-	6.02305e-14	7.84411e-13	-33.6021
chr1	186922344	186922344	+	8.85456e-12	7.33336e-11	-26.8682
chr1	187742964	187742964	+	1.43594e-08	5.76514e-08	25.2174
chr1	187878596	187878596	-	4.30353e-13	4.7268e-12	-41.6205
chr1	188534684	188534684	-	3.1411e-27	4.60081e-25	44.9736
chr1	188680840	188680840	+	5.31921e-11	3.71824e-10	-26.5878
chr1	188741846	188741846	+	8.20415e-28	1.31192e-25	-53.5897
chr1	188741856	188741856	+	1.35431e-14	2.00461e-13	25.1282
chr1	188741875	188741875	+	8.55812e-07	2.19795e-06	-25.1282
chr1	190659747	190659747	-	3.93235e-16	7.85252e-15	25.6
chr1	190752641	190752641	-	7.22903e-39	7.28941e-36	-49.2599
chr1	190757603	190757603	+	5.07956e-14	6.7139e-13	-32.1839
chr1	191154925	191154925	-	6.51425e-23	4.59826e-21	26.9231
chr1	191981315	191981315	-	7.66607e-26	9.02405e-24	46.6398
chr1	191981411	191981411	-	5.51206e-31	1.45412e-28	52.1631
chr1	191981420	191981420	-	5.44368e-13	5.857e-12	33.8962
chr1	192480974	192480974	+	7.92578e-23	5.52431e-21	58.1633
chr1	192720847	192720847	+	2.26096e-11	1.71247e-10	-31.8143
chr1	192931414	192931414	-	3.87843e-15	6.39861e-14	-56.3636
chr1	193879648	193879648	-	2.60633e-14	3.64825e-13	-27.1445
chr1	194196325	194196325	+	1.58471e-22	1.05025e-20	33.61
chr1	194196357	194196357	+	3.76955e-20	1.63239e-18	38.3958
chr1	194238518	194238518	-	4.59244e-19	1.62034e-17	30.4348
chr1	194372806	194372806	-	3.20258e-10	1.88054e-09	28.7317
chr1	194672025	194672025	+	5.43556e-13	5.8488e-12	-44
chr1	194672053	194672053	-	5.04999e-23	3.63298e-21	-25.8359
chr1	195039566	195039566	-	2.58957e-08	9.76238e-08	-29.5046
chr1	195039621	195039621	-	5.76397e-18	1.65028e-16	-47.4822
chr1	195142109	195142109	+	2.49331e-19	9.25917e-18	-40.5976
chr1	195258341	195258341	-	3.48156e-09	1.61532e-08	33.9902
chr1	195604642	195604642	+	1.04108e-09	5.45704e-09	37.9023
chr1	195605038	195605038	+	5.45692e-06	1.14079e-05	27.7331
chr1	195640337	195640337	+	2.91486e-17	7.21533e-16	29.3051
chr1	196061593	196061593	+	5.45621e-22	3.27053e-20	32.3195
chr1	196163411	196163411	+	2.39204e-20	1.07199e-18	-48.8889
chr1	196163412	196163412	-	5.53558e-38	4.67405e-35	-38.1925
chr1	196906021	196906021	-	1.11738e-13	1.38065e-12	-28.1924
chr1	197628363	197628363	-	2.8922e-12	2.66656e-11	-40.5992
chr1	197628447	197628447	-	2.19271e-09	1.06745e-08	-32.7605
chr1	197769195	197769195	+	3.90229e-11	2.80649e-10	43.5826
chr1	197844051	197844051	-	3.4641e-15	5.76613e-14	-26.3487
chr1	197952172	197952172	-	1.57291e-14	2.29903e-13	-29.2705
chr1	198267843	198267843	-	1.07302e-08	4.44318e-08	-25.1861
chr1	198298909	198298909	-	4.47658e-19	1.58293e-17	-34.0687
chr1	198307372	198307372	-	8.43106e-12	7.0162e-11	29.6853
chr1	198363614	198363614	+	4.70108e-24	4.01949e-22	51.7333
chr1	198363674	198363674	+	2.32419e-12	2.18598e-11	39.3655
chr1	198439193	198439193	+	1.29091e-19	5.06121e-18	-27.7988
chr1	198483580	198483580	+	2.40113e-06	5.49629e-06	28.2503
chr1	198485537	198485537	-	8.56701e-14	1.08329e-12	38.6241
chr1	198793145	198793145	-	4.06396e-34	1.92562e-31	63.2353
chr1	199216799	199216799	-	3.02988e-09	1.42634e-08	-31.6409
chr1	199295084	199295084	-	1.95308e-19	7.38676e-18	25.2174
chr1	199522611	199522611	-	9.27311e-12	7.64704e-11	-30.4125
chr1	199522677	199522677	-	4.3636e-18	1.27905e-16	-40.6212
chr1	199651600	199651600	+	1.85227e-13	2.19191e-12	-38.4113
chr1	199651742	199651742	-	3.01312e-14	4.16133e-13	43.2597
chr1	199698510	199698510	+	1.42481e-13	1.72334e-12	34.7518
chr1	199698531	199698531	+	6.88865e-08	2.3344e-07	29.186
chr1	199698564	199698564	+	1.42481e-13	1.72334e-12	34.7518
chr1	199740177	199740177	-	3.62901e-13	4.04049e-12	-47.6805
chr1	199763639	199763639	-	2.03688e-12	1.94067e-11	45.0681
chr1	199763643	199763643	-	1.92257e-08	7.48851e-08	37.3063
chr1	199763677	199763677	-	5.34624e-13	5.76235e-12	46.5279
chr1	201146794	201146794	-	4.74733e-08	1.67607e-07	-30.8048
chr1	201236447	201236447	-	8.48618e-17	1.9208e-15	-44.7147
chr1	202144974	202144974	-	7.73747e-17	1.76673e-15	-33.7974
chr1	202144976	202144976	-	2.52141e-12	2.35252e-11	-28.076
chr1	202144989	202144989	-	5.59389e-16	1.08499e-14	-32.1525
chr1	202145009	202145009	-	7.67077e-11	5.17595e-10	-26.0131
chr1	203228788	203228788	-	9.02613e-16	1.68161e-14	-26.7352
chr1	203317842	203317842	+	2.70338e-26	3.4145e-24	-44.032
chr1	203380138	203380138	-	3.62517e-07	1.02289e-06	30.9441
chr1	203707025	203707025	+	2.52853e-24	2.25353e-22	-34.8695
chr1	204221524	204221524	+	3.88239e-08	1.40009e-07	25.5215
chr1	204221528	204221528	+	1.24098e-10	7.99327e-10	30.7028
chr1	204264170	204264170	-	3.84525e-19	1.37584e-17	-49.3835
chr1	204264191	204264191	-	1.43202e-13	1.73069e-12	-38.0387
chr1	204264436	204264436	-	2.26679e-12	2.13694e-11	-25.7998
chr1	204475990	204475990	-	5.34559e-19	1.86909e-17	38.4102
chr1	204619382	204619382	-	0.000194532	0.000279787	-26.0652
chr1	204701946	204701946	-	5.53533e-10	3.08388e-09	28.2679
chr1	204829153	204829153	+	1.15716e-18	3.79276e-17	-29.1971
chr1	204971622	204971622	+	5.91783e-12	5.08478e-11	31.8698
chr1	205107714	205107714	-	9.87515e-15	1.49981e-13	-39.7972
chr1	205210722	205210722	-	2.839e-39	3.09276e-36	-41.0888
chr1	205213461	205213461	-	4.4871e-26	5.46381e-24	41.3581
chr1	205245928	205245928	+	1.8618e-28	3.28028e-26	34.7458
chr1	205262885	205262885	-	2.71475e-09	1.29267e-08	-27.392
chr1	205315446	205315446	-	2.17192e-12	2.05551e-11	28.8298
chr1	205377588	205377588	-	3.22674e-11	2.36305e-10	-43.2794
chr1	205377612	205377612	-	1.57284e-05	2.92702e-05	28.2344
chr1	205423593	205423593	+	1.17699e-09	6.09414e-09	-27.8002
chr1	205512675	205512675	+	6.14604e-39	6.32813e-36	44.8517
chr1	205512682	205512682	+	5.59048e-19	1.9469e-17	28.5312
chr1	205546142	205546142	+	2.99718e-22	1.8845e-20	-44.8276
chr1	205546170	205546170	+	1.69066e-12	1.64019e-11	-26.2069
chr1	205652614	205652614	+	1.23229e-11	9.88573e-11	-37.468
chr1	205770105	205770105	+	9.28633e-12	7.65613e-11	-26.2153
chr1	205779830	205779830	-	8.76983e-38	6.97076e-35	52.6941
chr1	206166229	206166229	-	1.24588e-23	9.99411e-22	-25.0351
chr1	206219646	206219646	-	4.50949e-18	1.31849e-16	27.4286
chr1	206222187	206222187	-	1.59266e-17	4.1606e-16	-37.7741
chr1	206222206	206222206	-	3.00488e-09	1.41585e-08	-27.469
chr1	206408781	206408781	-	4.3148e-13	4.73705e-12	-28.3932
chr1	206518442	206518442	-	3.20642e-13	3.60968e-12	-41.7211
chr1	206520671	206520671	-	6.35853e-15	1.00247e-13	-37.1951
chr1	206520768	206520768	-	3.60526e-15	5.97948e-14	33.5079
chr1	206530323	206530323	+	8.23885e-09	3.50632e-08	41.0608
chr1	206539370	206539370	+	2.05865e-10	1.26362e-09	-31.4434
chr1	206654193	206654193	+	2.67363e-08	1.00388e-07	-26.6496
chr1	206658574	206658574	+	6.42652e-10	3.53073e-09	32.9253
chr1	206682757	206682757	-	7.16045e-19	2.44789e-17	-36.8713
chr1	206682823	206682823	-	8.9408e-17	2.01435e-15	-35.9168
chr1	206700719	206700719	-	9.51748e-13	9.72639e-12	-26.1194
chr1	206716102	206716102	+	2.25046e-12	2.12327e-11	26.7707
chr1	206753775	206753775	+	5.93935e-18	1.69354e-16	-29.6936
chr1	206816376	206816376	+	2.83904e-07	8.22993e-07	-27.1625
chr1	206989795	206989795	+	4.42337e-18	1.29486e-16	-27.9572
chr1	207158834	207158834	-	5.68102e-13	6.08344e-12	-26.7868
chr1	207203381	207203381	+	3.8301e-07	1.07413e-06	32.7975
chr1	207215729	207215729	-	2.55692e-10	1.53476e-09	-29.5143
chr1	208114480	208114480	-	7.00843e-23	4.92713e-21	-34.6457
chr1	208144168	208144168	-	2.49702e-09	1.19926e-08	36.0924
chr1	208216731	208216731	+	1.15326e-17	3.09935e-16	-28.2723
chr1	208240339	208240339	-	4.68774e-26	5.69109e-24	-28.3133
chr1	208367895	208367895	+	4.92526e-13	5.34597e-12	37.2444
chr1	208368004	208368004	+	8.9818e-10	4.77662e-09	25.8604
chr1	208479483	208479483	+	3.91004e-07	1.0941e-06	-27.407
chr1	208901077	208901077	+	3.23169e-16	6.56675e-15	25.1082
chr1	209019629	209019629	+	1.36216e-11	1.0818e-10	-30.3893
chr1	209453795	209453795	-	1.42298e-11	1.1255e-10	-34.2079
chr1	209703955	209703955	-	1.28862e-13	1.57171e-12	-29.1378
chr1	209849685	209849685	+	1.14797e-08	4.72001e-08	27.7958
chr1	210433415	210433415	-	2.47211e-09	1.18857e-08	30.61
chr1	210461199	210461199	+	9.9106e-05	0.000152209	25.0366
chr1	210601109	210601109	+	2.03452e-24	1.84629e-22	-29.1004
chr1	210608777	210608777	-	3.23122e-07	9.23391e-07	27.2182
chr1	210663335	210663335	+	3.72115e-30	8.53422e-28	-49.422
chr1	211260997	211260997	-	1.86065e-07	5.65399e-07	-30.2767
chr1	211286316	211286316	-	2.39747e-06	5.48875e-06	33.8731
chr1	211339186	211339186	+	4.32836e-06	9.27804e-06	29.417
chr1	211508338	211508338	-	7.47203e-22	4.38618e-20	-35.0774
chr1	211534190	211534190	-	3.48731e-08	1.2721e-07	25.4723
chr1	212121594	212121594	-	1.40382e-22	9.40332e-21	-51.1597
chr1	212145748	212145748	-	2.24479e-23	1.72257e-21	-36.9004
chr1	212157285	212157285	-	2.47289e-17	6.21077e-16	37.234
chr1	212276126	212276126	+	1.20875e-12	1.20994e-11	-31.3499
chr1	212276127	212276127	-	4.97586e-08	1.7476e-07	-27.0566
chr1	212349178	212349178	-	2.78733e-23	2.0954e-21	-50.0125
chr1	212349283	212349283	-	5.19968e-17	1.22782e-15	-41.4073
chr1	212441775	212441775	-	5.38326e-28	8.85195e-26	-61.8081
chr1	212441783	212441783	-	2.56693e-19	9.51663e-18	-51.9815
chr1	212441799	212441799	+	1.26521e-17	3.36794e-16	37.8475
chr1	212441800	212441800	-	6.38146e-07	1.69283e-06	-29.0708
chr1	212441831	212441831	-	9.96477e-20	3.9974e-18	-52.5971
chr1	212441843	212441843	-	4.16034e-12	3.70447e-11	-40.4589
chr1	212484652	212484652	+	2.23355e-17	5.66092e-16	-43.7671
chr1	212496192	212496192	+	4.1036e-13	4.52574e-12	28.6275
chr1	212746632	212746632	-	5.13935e-12	4.47816e-11	-26.3283
chr1	212751199	212751199	-	2.8273e-08	1.05567e-07	25.432
chr1	212932939	212932939	+	8.32138e-09	3.53737e-08	28.5936
chr1	212932940	212932940	-	4.13154e-19	1.46837e-17	-35.4717
chr1	213000915	213000915	-	8.45787e-07	2.17502e-06	26.8617
chr1	214059686	214059686	-	8.31669e-14	1.05404e-12	32.3563
chr1	214433262	214433262	+	3.22139e-13	3.62486e-12	-30.2817
chr1	214587583	214587583	+	1.26982e-07	4.02643e-07	28.0158
chr1	214661038	214661038	+	1.05466e-18	3.47923e-17	48.6637
chr1	214882775	214882775	-	1.76573e-07	5.39701e-07	30.0752
chr1	215068951	215068951	+	4.52724e-14	6.04543e-13	-42.7626
chr1	215088306	215088306	-	7.25548e-19	2.47621e-17	34.6112
chr1	215246337	215246337	+	1.38967e-09	7.07405e-09	-33.1325
chr1	215246363	215246363	+	2.45773e-08	9.31546e-08	-25.4761
chr1	215259500	215259500	+	2.69763e-13	3.08457e-12	-34.093
chr1	215299955	215299955	+	3.61716e-08	1.31458e-07	-32.9884
chr1	215498237	215498237	+	2.91375e-11	2.15297e-10	30.3222
chr1	215594015	215594015	+	1.69779e-24	1.56457e-22	25.9498
chr1	215753081	215753081	+	4.03822e-28	6.79126e-26	-53.2645
chr1	215824669	215824669	-	4.60766e-11	3.26291e-10	-31.3755
chr1	215839292	215839292	+	3.37475e-17	8.25576e-16	-44.1436
chr1	215915361	215915361	-	5.43767e-07	1.46652e-06	-27.6471
chr1	215915377	215915377	-	2.09366e-22	1.35841e-20	-61.7647
chr1	215976019	215976019	-	2.12859e-18	6.6236e-17	-29.2035
chr1	216272153	216272153	-	3.05738e-12	2.80423e-11	27.3256
chr1	216489959	216489959	+	2.24221e-09	1.08902e-08	-27.1343
chr1	216489979	216489979	+	1.15182e-12	1.15776e-11	-25.5373
chr1	216497080	216497080	+	5.95017e-06	1.23212e-05	-26.3494
chr1	216510946	216510946	+	3.23195e-14	4.43643e-13	-37.5
chr1	216511111	216511111	-	1.56055e-20	7.22868e-19	33.6257
chr1	216552876	216552876	+	1.75977e-07	5.38136e-07	-30.4598
chr1	216552936	216552936	-	7.66537e-12	6.4343e-11	-25.7403
chr1	216956008	216956008	-	8.38192e-08	2.78068e-07	30.4975
chr1	217468567	217468567	-	2.08116e-14	2.96536e-13	-35.461
chr1	217629397	217629397	-	1.95267e-07	5.90194e-07	26.4776
chr1	217699478	217699478	-	2.96008e-19	1.08473e-17	-33.5099
chr1	218102267	218102267	-	1.38624e-21	7.74431e-20	37.3881
chr1	218102318	218102318	-	1.48006e-09	7.48905e-09	-26.5734
chr1	218166091	218166091	+	1.06117e-05	2.06145e-05	25.6382
chr1	218384766	218384766	-	4.84971e-10	2.73632e-09	28.8136
chr1	218384782	218384782	-	1.24129e-17	3.31017e-16	33.3333
chr1	218844469	218844469	+	4.18234e-09	1.90634e-08	-35.1443
chr1	218844480	218844480	+	1.66269e-05	3.07533e-05	-25.8665
chr1	218844483	218844483	+	6.28827e-07	1.67046e-06	-29.9116
chr1	218850128	218850128	-	7.26123e-29	1.36615e-26	-37.3391
chr1	218864532	218864532	-	6.59332e-15	1.03654e-13	26.1849
chr1	218949774	218949774	+	1.30076e-12	1.29366e-11	31.9767
chr1	219021593	219021593	+	4.24681e-09	1.93241e-08	26.3839
chr1	219021594	219021594	-	1.14376e-13	1.40968e-12	-32.3476
chr1	219444778	219444778	+	1.99542e-20	9.05401e-19	-26.5311
chr1	219521744	219521744	+	6.18438e-16	1.18857e-14	-38
chr1	219521929	219521929	+	8.88659e-06	1.76205e-05	-29.1818
chr1	219563816	219563816	-	1.67457e-17	4.35454e-16	31.2651
chr1	221073023	221073023	+	7.52975e-11	5.08953e-10	-35.6061
chr1	221102951	221102951	+	2.30158e-10	1.39617e-09	-30.9793
chr1	221173070	221173070	+	7.94255e-24	6.56111e-22	-39.6499
chr1	221173078	221173078	+	1.44365e-25	1.61894e-23	-36.9248
chr1	221245236	221245236	-	1.16808e-12	1.1726e-11	27.8054
chr1	221643413	221643413	+	7.90717e-28	1.26858e-25	-25.4355
chr1	221668089	221668089	-	2.46724e-25	2.65576e-23	-46.988
chr1	221696401	221696401	+	2.72837e-13	3.11695e-12	-26.4598
chr1	221830647	221830647	-	9.20884e-09	3.87254e-08	27.3531
chr1	221862038	221862038	-	1.67004e-11	1.30141e-10	-26.6165
chr1	221944364	221944364	+	1.95403e-09	9.62021e-09	-26.5288
chr1	221960703	221960703	+	8.16917e-09	3.47922e-08	-25.6204
chr1	222385289	222385289	+	1.16878e-12	1.17321e-11	-25.7867
chr1	222526056	222526056	-	4.75476e-32	1.50879e-29	60.9699
chr1	222592396	222592396	-	1.42332e-13	1.7218e-12	26.4631
chr1	222621439	222621439	+	1.72614e-18	5.48243e-17	34.4467
chr1	222624974	222624974	+	3.42678e-17	8.36876e-16	37.6651
chr1	222737022	222737022	+	5.32025e-10	2.97485e-09	-30.723
chr1	222737239	222737239	+	5.32033e-14	7.00143e-13	39.1753
chr1	223035725	223035725	-	2.49918e-07	7.34941e-07	-36.9397
chr1	223166767	223166767	+	9.3061e-05	0.000143824	25.5968
chr1	223443409	223443409	-	3.00541e-12	2.76134e-11	30.5362
chr1	223443415	223443415	-	5.48155e-28	9.00538e-26	44.7774
chr1	223443440	223443440	-	5.54971e-21	2.78537e-19	35.3656
chr1	223443470	223443470	-	3.63906e-22	2.25212e-20	44.5466
chr1	223443479	223443479	-	4.24518e-21	2.17538e-19	31.7647
chr1	223500888	223500888	+	2.18086e-13	2.54277e-12	31.4882
chr1	223500909	223500909	+	7.23145e-10	3.92689e-09	-31.9945
chr1	223509305	223509305	-	6.43851e-06	1.32172e-05	-26.2838
chr1	223562763	223562763	+	1.13235e-09	5.88775e-09	-26.8657
chr1	223562789	223562789	+	9.01648e-21	4.35945e-19	-42.1642
chr1	223753383	223753383	-	2.68673e-12	2.49304e-11	-30.3961
chr1	223790107	223790107	-	3.33121e-17	8.15578e-16	32.0197
chr1	224005814	224005814	-	4.73809e-19	1.66936e-17	-27.0531
chr1	224021974	224021974	+	1.58935e-28	2.82885e-26	45.0617
chr1	224022095	224022095	+	1.02612e-13	1.2776e-12	26.5432
chr1	224053618	224053618	-	7.62422e-18	2.12553e-16	28.6765
chr1	224161972	224161972	-	1.05875e-10	6.92404e-10	-31.3663
chr1	224263161	224263161	-	5.41771e-11	3.78125e-10	28.8557
chr1	224331874	224331874	-	5.90998e-27	8.22682e-25	-46.7604
chr1	224366942	224366942	-	4.49579e-06	9.59522e-06	-28.4091
chr1	224645529	224645529	+	9.33872e-25	9.04304e-23	-38.3691
chr1	224702101	224702101	+	3.47337e-15	5.77959e-14	-27.1795
chr1	224702104	224702104	+	2.5651e-14	3.59446e-13	-25.641
chr1	224702143	224702143	+	1.03343e-19	4.13475e-18	-35.0515
chr1	224703063	224703063	-	4.28617e-25	4.39743e-23	-27.3892
chr1	224851641	224851641	+	6.92974e-28	1.12434e-25	-34.0051
chr1	224903609	224903609	-	1.1634e-05	2.2362e-05	29.8594
chr1	224933796	224933796	-	1.57589e-21	8.73781e-20	27.193
chr1	224965168	224965168	-	2.15961e-12	2.04554e-11	31.8102
chr1	224965236	224965236	-	1.04912e-10	6.86676e-10	25.8938
chr1	225205368	225205368	+	6.40574e-10	3.52036e-09	25.2164
chr1	225205388	225205388	+	7.90404e-11	5.31835e-10	26.278
chr1	225245461	225245461	-	1.70905e-10	1.06773e-09	-26.1455
chr1	225251317	225251317	-	4.3562e-08	1.55183e-07	26.1012
chr1	225342856	225342856	-	6.0174e-06	1.24454e-05	-25.9877
chr1	225342862	225342862	-	2.8256e-17	7.01146e-16	-50.9142
chr1	225342882	225342882	-	1.08502e-14	1.63619e-13	-48.4209
chr1	225342897	225342897	-	4.33179e-06	9.28416e-06	-28.8007
chr1	225342936	225342936	-	5.44215e-14	7.14786e-13	-44.5851
chr1	225342968	225342968	-	4.37527e-13	4.79621e-12	-42.6864
chr1	225364267	225364267	-	2.24308e-07	6.67643e-07	25.931
chr1	225434460	225434460	-	8.49958e-12	7.06719e-11	25.2033
chr1	225466583	225466583	-	8.34573e-17	1.89217e-15	38.3142
chr1	225500995	225500995	+	2.39561e-14	3.37571e-13	-31.8182
chr1	226008065	226008065	-	5.94579e-16	1.14623e-14	40.968
chr1	226011651	226011651	-	4.13451e-12	3.68322e-11	25.4068
chr1	226049217	226049217	+	1.4182e-20	6.61576e-19	-56.5093
chr1	226104486	226104486	+	3.40231e-10	1.98716e-09	26.5087
chr1	226191139	226191139	+	1.59426e-09	8.00431e-09	-26.3683
chr1	226191175	226191175	-	7.14235e-10	3.88196e-09	26.1567
chr1	226273086	226273086	-	2.53701e-16	5.26209e-15	-37.6146
chr1	226273129	226273129	-	3.56283e-12	3.22158e-11	-32.2949
chr1	226355719	226355719	-	2.80619e-23	2.10893e-21	25.4386
chr1	226533843	226533843	-	8.5223e-17	1.92808e-15	-27.6165
chr1	226577015	226577015	+	1.26674e-17	3.37164e-16	25.9058
chr1	226866842	226866842	+	1.00221e-42	1.88123e-39	-46.9007
chr1	227081138	227081138	+	8.82948e-09	3.72797e-08	26.5548
chr1	227100027	227100027	-	5.00392e-15	8.06769e-14	30.5075
chr1	227407978	227407978	+	1.18567e-20	5.5974e-19	30.5188
chr1	227606952	227606952	+	5.33764e-21	2.68556e-19	42.9548
chr1	227606958	227606958	+	5.31869e-22	3.19516e-20	45.2503
chr1	227606971	227606971	+	7.11578e-20	2.93609e-18	42.442
chr1	227606973	227606973	+	9.67298e-28	1.53373e-25	50.9605
chr1	227606975	227606975	+	2.96508e-12	2.72706e-11	33.1136
chr1	227606986	227606986	+	1.33102e-13	1.61972e-12	31.1722
chr1	227607032	227607032	+	3.84595e-13	4.26181e-12	31.1728
chr1	227607035	227607035	+	6.54451e-09	2.85158e-08	-35.1852
chr1	227607042	227607042	+	6.85453e-11	4.67338e-10	-39.8148
chr1	227607046	227607046	+	5.46621e-14	7.17521e-13	-45.3704
chr1	227607086	227607086	+	6.266e-06	1.29009e-05	-26.025
chr1	227607095	227607095	+	4.08998e-17	9.84069e-16	-45.3024
chr1	227607101	227607101	+	5.36142e-13	5.77642e-12	-40.6374
chr1	227607110	227607110	+	1.24053e-35	7.106e-33	-63.6146
chr1	227607113	227607113	+	3.283e-43	6.56657e-40	-74.7794
chr1	227607124	227607124	+	9.15174e-13	9.38581e-12	-39.5635
chr1	227607127	227607127	+	2.72843e-12	2.52818e-11	-38.7983
chr1	227652294	227652294	-	6.69395e-14	8.62944e-13	29.4629
chr1	227804356	227804356	+	1.3711e-09	6.99033e-09	-27.1406
chr1	227804387	227804387	+	4.82787e-09	2.16846e-08	-27.6641
chr1	227867789	227867789	-	2.84096e-11	2.10511e-10	-27.4648
chr1	227869308	227869308	-	4.59315e-24	3.93273e-22	25.7974
chr1	227881167	227881167	-	8.91802e-08	2.9392e-07	25.3532
chr1	227942565	227942565	+	1.60888e-24	1.48825e-22	-54.6653
chr1	227942602	227942602	+	1.37058e-15	2.46228e-14	-35.2332
chr1	227945512	227945512	+	9.83812e-16	1.81982e-14	42.8229
chr1	227949664	227949664	-	2.83134e-12	2.6146e-11	-25.9445
chr1	228012035	228012035	+	4.90267e-11	3.45139e-10	32.3021
chr1	228017281	228017281	-	1.01518e-10	6.66679e-10	-27.9711
chr1	228041343	228041343	+	1.58467e-12	1.54625e-11	-37.6537
chr1	228044182	228044182	-	1.9667e-20	8.93199e-19	-26.5896
chr1	228135725	228135725	-	2.2502e-12	2.12309e-11	29.7835
chr1	228135759	228135759	-	5.45575e-20	2.2948e-18	-27.8571
chr1	228139094	228139094	+	1.48696e-19	5.75679e-18	-45.614
chr1	228245966	228245966	-	3.70714e-33	1.44971e-30	-50.431
chr1	228366066	228366066	-	9.57953e-14	1.1997e-12	-27.5862
chr1	228629728	228629728	+	3.34271e-07	9.518e-07	-25.8116
chr1	228697980	228697980	-	5.33987e-16	1.03944e-14	-35.3482
chr1	228699111	228699111	-	1.20248e-11	9.6692e-11	29.4118
chr1	228789799	228789799	+	4.18196e-11	2.98772e-10	-25.4888
chr1	228789810	228789810	+	1.11227e-19	4.41834e-18	-33.9636
chr1	228789815	228789815	+	3.51137e-20	1.52899e-18	-32.2161
chr1	228789816	228789816	-	2.26403e-25	2.44998e-23	-27.6382
chr1	228790348	228790348	-	4.17921e-18	1.22914e-16	-40.4196
chr1	228790381	228790381	-	1.33099e-18	4.31327e-17	-26.2376
chr1	228790384	228790384	-	1.33099e-18	4.31327e-17	-26.2376
chr1	228790412	228790412	-	1.09743e-19	4.36504e-18	-27.7228
chr1	228790478	228790478	-	5.05561e-05	8.31224e-05	27.7939
chr1	228863598	228863598	-	2.51612e-17	6.30572e-16	-26.186
chr1	228863601	228863601	-	1.45282e-29	3.03267e-27	-29.4118
chr1	228863611	228863611	-	2.15141e-17	5.47377e-16	-26.2019
chr1	228863614	228863614	-	2.15141e-17	5.47377e-16	-26.2019
chr1	228897963	228897963	+	5.84645e-09	2.57473e-08	-31.9762
chr1	228898357	228898357	+	3.04036e-12	2.78999e-11	32.2854
chr1	228898358	228898358	-	2.13271e-11	1.6241e-10	27.1358
chr1	229070810	229070810	+	2.19263e-15	3.78768e-14	-25.8966
chr1	229078735	229078735	+	1.88141e-14	2.70746e-13	-27.933
chr1	229079819	229079819	-	6.10139e-16	1.17345e-14	-38.1341
chr1	229079831	229079831	+	2.7012e-16	5.57373e-15	28.2568
chr1	229079832	229079832	-	5.36487e-28	8.82767e-26	-62.3188
chr1	229079848	229079848	+	5.04913e-21	2.55092e-19	-33.776
chr1	229104646	229104646	+	3.17517e-19	1.1551e-17	33.3194
chr1	229105107	229105107	+	1.16447e-13	1.43259e-12	-35.9408
chr1	229155513	229155513	+	4.92729e-11	3.46733e-10	-31.3725
chr1	229174141	229174141	+	2.44584e-12	2.2891e-11	-29.4117
chr1	229212345	229212345	-	1.03425e-16	2.30085e-15	30.8824
chr1	229249175	229249175	+	2.98875e-09	1.40915e-08	-29.2837
chr1	229301145	229301145	-	4.33829e-08	1.54599e-07	26.9595
chr1	229337436	229337436	-	3.34341e-22	2.08554e-20	-40.0399
chr1	229338899	229338899	+	4.38186e-14	5.86993e-13	45.9417
chr1	229338905	229338905	+	1.05418e-06	2.64522e-06	28.3491
chr1	229354504	229354504	+	3.05459e-19	1.11568e-17	-29.927
chr1	229378482	229378482	-	2.2888e-13	2.65619e-12	-29.1576
chr1	229389048	229389048	+	5.08282e-16	9.93445e-15	-49.2216
chr1	229389063	229389063	-	2.15792e-08	8.2952e-08	-34.4795
chr1	229418773	229418773	+	2.51466e-15	4.29774e-14	-32.9139
chr1	229418806	229418806	-	2.62117e-08	9.86583e-08	-28.0565
chr1	229428922	229428922	-	1.76458e-09	8.77586e-09	-30.1282
chr1	229655799	229655799	-	9.69513e-29	1.78957e-26	-29.9401
chr1	229660728	229660728	-	4.45247e-09	2.01659e-08	-26.9656
chr1	229660911	229660911	+	6.28952e-06	1.29434e-05	-26.1121
chr1	229773072	229773072	-	1.2586e-14	1.8734e-13	-30.4426
chr1	229922528	229922528	+	2.90414e-13	3.30013e-12	-25.7437
chr1	231330114	231330114	-	1.31314e-05	2.49201e-05	27.0513
chr1	231821330	231821330	+	1.12822e-11	9.12073e-11	29.9743
chr1	231821339	231821339	-	1.68643e-20	7.76021e-19	32.2032
chr1	231821498	231821498	-	6.2925e-24	5.27484e-22	-35.284
chr1	231865135	231865135	+	9.8772e-24	8.04489e-22	-35.3659
chr1	231876301	231876301	+	2.37009e-23	1.80791e-21	29.8698
chr1	231879979	231879979	-	3.2879e-20	1.43849e-18	-28.4346
chr1	231879995	231879995	-	5.6031e-13	6.01027e-12	-29.5901
chr1	231987352	231987352	-	1.03221e-18	3.4132e-17	35.7997
chr1	232001860	232001860	-	1.24324e-09	6.40172e-09	-36.3091
chr1	232032517	232032517	+	6.99403e-07	1.83657e-06	-26.5685
chr1	232069936	232069936	-	2.63158e-34	1.28176e-31	-49.2499
chr1	232099724	232099724	+	9.14523e-12	7.55257e-11	-38.7181
chr1	232653471	232653471	+	1.76892e-18	5.60225e-17	42.59
chr1	232886011	232886011	+	1.68383e-16	3.60271e-15	-31.3043
chr1	232905705	232905705	+	2.10379e-20	9.50859e-19	34.3891
chr1	232924325	232924325	+	2.45717e-10	1.48053e-09	-25.1785
chr1	233224617	233224617	-	3.96169e-09	1.81485e-08	-39.0957
chr1	233226931	233226931	+	1.2929e-19	5.06625e-18	-57.1222
chr1	233226998	233226998	-	2.05377e-05	3.71453e-05	25.2373
chr1	233245138	233245138	-	7.04205e-20	2.90763e-18	38.3918
chr1	233354714	233354714	+	6.10377e-19	2.1106e-17	39.0977
chr1	233354736	233354736	+	8.52887e-10	4.5587e-09	34.198
chr1	233415667	233415667	-	1.30054e-18	4.22357e-17	27.444
chr1	233415682	233415682	-	1.74051e-24	1.60091e-22	28.6355
chr1	233893310	233893310	+	3.38897e-11	2.46816e-10	27.2194
chr1	233903551	233903551	+	2.14167e-12	2.03114e-11	32.4566
chr1	233991883	233991883	+	5.42083e-16	1.05402e-14	-26.0209
chr1	233991884	233991884	-	1.92721e-08	7.50395e-08	-27.7792
chr1	235118906	235118906	-	1.84475e-14	2.66052e-13	-27.5926
chr1	235501988	235501988	-	7.8967e-24	6.52765e-22	26.8571
chr1	235913049	235913049	+	5.31072e-10	2.97014e-09	-25.2063
chr1	236872879	236872879	-	8.65671e-23	5.99779e-21	49.2063
chr1	239789395	239789395	-	7.56633e-09	3.24855e-08	-27.4897
chr1	240775830	240775830	+	2.79591e-15	4.74188e-14	28.7234
chr1	241266290	241266290	+	3.58079e-30	8.23553e-28	-49.6599
chr1	241564412	241564412	-	4.09154e-10	2.34608e-09	37.6978
chr1	241564433	241564433	-	1.31432e-08	5.3271e-08	25.7974
chr1	241564435	241564435	-	5.52943e-08	1.92006e-07	33.4233
chr1	242020067	242020067	-	6.19788e-34	2.81118e-31	56.25
chr1	242079765	242079765	-	9.20986e-06	1.81856e-05	27.0245
chr1	242109367	242109367	-	5.36212e-13	5.77666e-12	39.4315
chr1	242111006	242111006	+	7.19167e-07	1.88278e-06	-28.7178
chr1	242111035	242111035	+	7.13493e-22	4.19839e-20	-54.727
chr1	242122167	242122167	-	3.08956e-20	1.35792e-18	34.3966
chr1	242249652	242249652	-	9.52678e-27	1.2908e-24	55.4839
chr1	243603234	243603234	-	1.11064e-20	5.27611e-19	28.8288
chr1	243663608	243663608	-	2.32302e-14	3.28028e-13	-25.313
chr1	243811761	243811761	-	8.73371e-19	2.93071e-17	30.6854
chr1	243991584	243991584	+	2.17156e-31	6.16411e-29	36.2903
chr1	244184124	244184124	+	0.000113039	0.00017142	32.5231
chr1	246096952	246096952	-	5.96871e-17	1.39351e-15	-27.5281
chr1	246720824	246720824	-	2.70797e-11	2.0163e-10	34
chr1	246928622	246928622	+	5.37455e-18	1.5475e-16	39.6837
chr1	247348517	247348517	+	2.0319e-25	2.21252e-23	-43.7539
chr1	247918666	247918666	-	1.73536e-15	3.05928e-14	-28.3784
chr1	247967907	247967907	-	1.71742e-07	5.26584e-07	-26.2808
chr1	248559372	248559372	-	3.46356e-18	1.03538e-16	29.3333
chr1	248791858	248791858	-	1.02967e-18	3.40651e-17	43.0857
chr1	248791861	248791861	-	1.03332e-17	2.80292e-16	42.0956
chr1	248791962	248791962	-	1.41917e-17	3.74104e-16	43.266
chr1	248791976	248791976	-	1.02967e-18	3.40651e-17	43.0857
chr1	249013525	249013525	+	6.48852e-11	4.44857e-10	35.7006
chr1	249068008	249068008	-	1.85942e-16	3.94657e-15	-42.5169
chr1	249077655	249077655	+	3.32182e-06	7.33278e-06	25.366
chr1	249193046	249193046	+	6.31392e-08	2.16064e-07	31.7347
chr1	249287893	249287893	-	2.05306e-10	1.26064e-09	-32.3495
chr1	249404352	249404352	-	4.82108e-17	1.14476e-15	-28.2742
chr1	249524294	249524294	+	1.63863e-10	1.02773e-09	-26.2007
chr1	249524338	249524338	+	1.01034e-11	8.26054e-11	-26.6464
chr1	249528344	249528344	-	2.21434e-29	4.53311e-27	-27.8483
chr1	249528390	249528390	+	1.511e-15	2.69332e-14	25.8772
chr1	249622201	249622201	-	6.66313e-31	1.72606e-28	-33.9401
chr1	249662502	249662502	-	2.52208e-14	3.53784e-13	27.2436
chr1	250384079	250384079	+	5.59314e-08	1.93986e-07	-26.564
chr1	250384122	250384122	+	1.23647e-11	9.9159e-11	-36.5676
chr1	250467969	250467969	-	8.67611e-11	5.78632e-10	-25.4792
chr1	250467984	250467984	-	3.68831e-26	4.54789e-24	-49.0425
chr1	250530048	250530048	+	9.73239e-21	4.67502e-19	-38.462
chr1	250530058	250530058	+	2.2601e-23	1.73331e-21	-40.2861
chr1	250530186	250530186	+	5.91515e-10	3.27537e-09	-25.647
chr1	250530187	250530187	-	1.44323e-11	1.13985e-10	-35.1466
chr1	250530192	250530192	-	1.53056e-12	1.49869e-11	-39.3052
chr1	250577837	250577837	-	1.98424e-11	1.52158e-10	-27.686
chr1	250578961	250578961	+	4.6461e-09	2.09437e-08	25.3565
chr1	250579006	250579006	-	3.41238e-08	1.24778e-07	25.1945
chr1	250669800	250669800	+	3.67093e-07	1.03437e-06	25.1126
chr1	250807146	250807146	-	1.06485e-13	1.32102e-12	28.5778
chr1	250846132	250846132	-	1.19752e-17	3.20628e-16	31.1177
chr1	250847555	250847555	+	9.84463e-21	4.72464e-19	38.3663
chr1	250860164	250860164	-	7.30084e-20	3.00533e-18	27.6346
chr1	250916609	250916609	+	1.80241e-12	1.73824e-11	-42.3461
chr1	250927040	250927040	-	3.5834e-08	1.30369e-07	-27.6138
chr1	251030211	251030211	-	4.11098e-15	6.74488e-14	-30.753
[truncated: 20,097 more rows]

## Sheet: Table S3.3
chr	start	end	strand	pvalue	qvalue	meth.diff
chr1	38001	39000	*	0.126697	0.0658611	1.56037
chr1	448001	449000	*	0.000118413	0.000112659	-14.409
chr1	578001	579000	*	5.69898e-06	6.84091e-06	-10.596
chr1	592001	593000	*	0.0280307	0.0169898	-2.56935
chr1	615001	616000	*	0.000826628	0.000675534	1.53217
chr1	616001	617000	*	0.437372	0.193519	-1.56659
chr1	728001	729000	*	0.0861903	0.0467092	-3.53874
chr1	760001	761000	*	0.00283867	0.00209476	-7.48858
chr1	768001	769000	*	0.0946465	0.050771	2.36668
chr1	827001	828000	*	0.0442168	0.0256546	-5.70767
chr1	2825001	2826000	*	8.80223e-05	8.57943e-05	0.435644
chr1	3177001	3178000	*	0.0023985	0.00179385	-2.31906
chr1	3244001	3245000	*	0.00309673	0.00226781	4.51953
chr1	3368001	3369000	*	6.87294e-13	2.40183e-12	2.32313
chr1	3369001	3370000	*	0.258768	0.123106	-0.0166168
chr1	3386001	3387000	*	0.271912	0.128534	1.31633
chr1	3387001	3388000	*	0.0598424	0.0337028	1.18572
chr1	3390001	3391000	*	1	0.370642	0
chr1	3400001	3401000	*	1.07089e-06	1.45701e-06	-0.393403
chr1	3401001	3402000	*	0.0161612	0.0102947	1.27925
chr1	3442001	3443000	*	0.000440561	0.000378979	5.25371
chr1	3464001	3465000	*	0.382342	0.172439	0.10319
chr1	3468001	3469000	*	0.00109109	0.000871142	0.549519
chr1	3480001	3481000	*	1.32242e-15	6.67318e-15	-1.80328
chr1	3481001	3482000	*	2.30578e-07	3.49665e-07	-0.56909
chr1	3521001	3522000	*	0.305352	0.142125	-0.221239
chr1	3522001	3523000	*	1	0.370642	0
chr1	3523001	3524000	*	1	0.370642	0
chr1	3558001	3559000	*	0.435782	0.19293	-2.09688
chr1	3581001	3582000	*	4.19368e-10	9.7639e-10	-2.22058
chr1	3582001	3583000	*	0.286235	0.134405	-0.0725646
chr1	3591001	3592000	*	0.917845	0.357988	0.144686
chr1	3593001	3594000	*	5.15281e-06	6.23325e-06	0.535168
chr1	3624001	3625000	*	0.135449	0.0698487	-3.10627
chr1	3639001	3640000	*	0.00166986	0.00128582	7.50173
chr1	3666001	3667000	*	0.0062769	0.00433846	-1.83286
chr1	3667001	3668000	*	4.29631e-14	1.7754e-13	5.88983
chr1	3770001	3771000	*	0.0186375	0.0117268	-0.673422
chr1	3778001	3779000	*	0.0164601	0.0104688	-0.385837
chr1	3786001	3787000	*	0.002864	0.00211115	-6.44645
chr1	3819001	3820000	*	1.24046e-12	4.17453e-12	15.0377
chr1	3862001	3863000	*	7.58448e-05	7.47783e-05	8.08162
chr1	3919001	3920000	*	0.000262923	0.00023523	4.79329
chr1	3920001	3921000	*	2.6272e-20	2.45363e-19	-22.8571
chr1	3923001	3924000	*	3.25095e-05	3.42221e-05	-13.3481
chr1	3972001	3973000	*	0.0901412	0.0486155	-2.33559
chr1	3998001	3999000	*	5.10353e-08	8.62728e-08	-8.76494
chr1	4012001	4013000	*	0.120904	0.0631885	-3.51602
chr1	4021001	4022000	*	0.281711	0.13253	1.33035
chr1	4022001	4023000	*	0.300461	0.140166	1.05487
chr1	4034001	4035000	*	3.52434e-18	2.51019e-17	18.2525
chr1	4051001	4052000	*	4.21366e-05	4.34557e-05	-14.8185
chr1	4070001	4071000	*	0.000493445	0.000420559	5.61191
chr1	4155001	4156000	*	0.000438899	0.000377661	-6.92932
chr1	4161001	4162000	*	6.34137e-06	7.55298e-06	2.6699
chr1	4200001	4201000	*	1.36092e-22	1.68404e-21	-32.8829
chr1	4241001	4242000	*	0.380667	0.171812	1.69496
chr1	4302001	4303000	*	0.432878	0.191837	0.482639
chr1	4308001	4309000	*	0.360532	0.164013	-3.65228
chr1	4313001	4314000	*	0.00164683	0.00126943	0.244967
chr1	4314001	4315000	*	0.637286	0.265775	0.163244
chr1	4390001	4391000	*	3.49425e-08	6.07557e-08	-4.88827
chr1	4396001	4397000	*	0.00133735	0.00104927	5.7684
chr1	4404001	4405000	*	1.9034e-05	2.09059e-05	6.75676
chr1	4406001	4407000	*	0.00137481	0.00107599	3.40516
chr1	4460001	4461000	*	2.50355e-05	2.69077e-05	5.22231
chr1	4475001	4476000	*	0.262467	0.124671	-0.9189
chr1	4481001	4482000	*	0.00633507	0.00437452	-4.27816
chr1	4487001	4488000	*	0.243537	0.116885	4.57405
chr1	4488001	4489000	*	0.212356	0.103832	3.66339
chr1	4490001	4491000	*	0.000508015	0.000431968	-10.4843
chr1	4496001	4497000	*	0.321948	0.148737	-0.90036
chr1	4503001	4504000	*	0.0175731	0.0111162	-3.15199
chr1	4515001	4516000	*	2.04616e-41	1.34497e-39	-34.6487
chr1	4544001	4545000	*	0.291345	0.136522	-2.76353
chr1	4545001	4546000	*	0.000148984	0.00013934	9.28307
chr1	4627001	4628000	*	0.298673	0.139453	4.3873
chr1	4629001	4630000	*	6.52337e-06	7.75223e-06	-13.4787
chr1	4631001	4632000	*	0.997716	0.370642	0.00030008
chr1	4636001	4637000	*	1.90055e-09	4.02492e-09	-4.32901
chr1	4641001	4642000	*	0.000111073	0.000106273	-3.28682
chr1	4643001	4644000	*	0.278944	0.131403	-0.166945
chr1	4659001	4660000	*	0.000220435	0.000199948	-9.313
chr1	4692001	4693000	*	0.000159323	0.000148206	-9.8262
chr1	4695001	4696000	*	6.8687e-10	1.55066e-09	-19.7848
chr1	4714001	4715000	*	0.000181314	0.000166862	-3.27332
chr1	4768001	4769000	*	1.23854e-05	1.40318e-05	10.3673
chr1	4792001	4793000	*	1.16466e-15	5.93072e-15	19.4887
chr1	4881001	4882000	*	4.23246e-12	1.32293e-11	-14.0324
chr1	4982001	4983000	*	0.00336159	0.00244604	-3.67998
chr1	5036001	5037000	*	0.248286	0.118848	-3.60409
chr1	5071001	5072000	*	0.516144	0.222825	1.62933
chr1	5089001	5090000	*	5.87647e-08	9.83744e-08	15.0838
chr1	5090001	5091000	*	0.0786515	0.0430699	-5.16263
chr1	5246001	5247000	*	6.97324e-05	6.91835e-05	-14.1481
chr1	5255001	5256000	*	0.0374613	0.022095	6.8567
chr1	5287001	5288000	*	0.562856	0.239652	1.50288
chr1	5334001	5335000	*	1.70615e-22	2.08337e-21	12.614
chr1	5352001	5353000	*	0.000171668	0.00015874	15.2252
chr1	5415001	5416000	*	4.25388e-05	4.38392e-05	-12.237
chr1	5416001	5417000	*	0.473611	0.207091	-2.1245
chr1	5429001	5430000	*	0.0848975	0.046083	4.26352
chr1	5437001	5438000	*	4.13292e-07	6.01171e-07	0.371227
chr1	5442001	5443000	*	0.303698	0.141474	-0.0481
chr1	5444001	5445000	*	0.0016192	0.00124967	1.62382
chr1	5503001	5504000	*	1.33393e-11	3.8753e-11	20.9466
chr1	5522001	5523000	*	5.83603e-07	8.28815e-07	1.30867
chr1	5581001	5582000	*	2.78442e-05	2.96593e-05	-5.40493
chr1	5619001	5620000	*	6.63068e-05	6.60283e-05	-4.88631
chr1	5682001	5683000	*	0.367896	0.166906	-0.110055
chr1	5683001	5684000	*	1	0.370642	0
chr1	5688001	5689000	*	3.04999e-10	7.25203e-10	22.8039
chr1	5729001	5730000	*	8.56141e-34	3.19595e-32	-16.2571
chr1	5810001	5811000	*	0.0106369	0.00702883	4.46566
chr1	5841001	5842000	*	0.109452	0.0578112	4.37139
chr1	5897001	5898000	*	0.752217	0.304863	0.647352
chr1	5913001	5914000	*	6.81699e-07	9.56913e-07	-9.73732
chr1	6080001	6081000	*	0.000679687	0.000564526	-4.69713
chr1	6097001	6098000	*	0.0106414	0.00703133	-2.06657
chr1	6110001	6111000	*	8.01678e-06	9.38029e-06	-2.49221
chr1	6231001	6232000	*	0.0194899	0.0122147	5.20467
chr1	6233001	6234000	*	5.07532e-20	4.56034e-19	26.6569
chr1	6257001	6258000	*	3.78162e-10	8.87589e-10	3.82295
chr1	6261001	6262000	*	8.14319e-07	1.12899e-06	-23.0308
chr1	6265001	6266000	*	0.00666069	0.00458027	-5.58425
chr1	6293001	6294000	*	0.00126465	0.00099733	6.62952
chr1	6310001	6311000	*	0.0182362	0.0114977	-4.12299
chr1	6314001	6315000	*	0.763598	0.308653	-0.042795
chr1	6394001	6395000	*	0.683686	0.281866	-0.294142
chr1	6395001	6396000	*	0.242128	0.116304	1.72427
chr1	6415001	6416000	*	0.00103833	0.000832719	-8.89371
chr1	6424001	6425000	*	1.44313e-28	3.32727e-27	27.0312
chr1	6515001	6516000	*	0.130291	0.0675003	1.01911
chr1	6557001	6558000	*	0.0964485	0.0516266	2.28793
chr1	6562001	6563000	*	0.855113	0.338227	0.530925
chr1	6627001	6628000	*	0.0087584	0.00588357	-3.83312
chr1	6816001	6817000	*	1.7269e-10	4.26824e-10	-2.25559
chr1	6821001	6822000	*	0.43486	0.192605	-1.93722
chr1	6822001	6823000	*	1	0.370642	0
chr1	6891001	6892000	*	3.72747e-05	3.88022e-05	0.595039
chr1	6944001	6945000	*	0.0502333	0.0287799	-3.99786
chr1	6988001	6989000	*	0.00346335	0.00251444	5.93902
chr1	7017001	7018000	*	0.597479	0.251964	-0.0871436
chr1	7018001	7019000	*	0.000129946	0.000122853	-0.262403
chr1	7019001	7020000	*	1	0.370642	0
chr1	7059001	7060000	*	0.880169	0.346217	-0.28794
chr1	7085001	7086000	*	0.129666	0.0672178	4.01659
chr1	7086001	7087000	*	7.93686e-05	7.79909e-05	-6.71937
chr1	7100001	7101000	*	1.3238e-13	5.09001e-13	-0.872347
chr1	7101001	7102000	*	0.0538566	0.0306404	-0.313808
chr1	7138001	7139000	*	0.771149	0.311155	1.15555
chr1	7217001	7218000	*	5.70639e-05	5.74991e-05	-6.1085
chr1	7288001	7289000	*	0.935235	0.363377	-0.185521
chr1	7306001	7307000	*	2.48478e-14	1.05924e-13	17.2819
chr1	7331001	7332000	*	0.000101189	9.74854e-05	-7.39693
chr1	7428001	7429000	*	0.387168	0.174292	1.69643
chr1	7443001	7444000	*	0.169864	0.0853618	-3.14748
chr1	7488001	7489000	*	6.29643e-14	2.53481e-13	16.2204
chr1	7553001	7554000	*	3.28098e-07	4.84986e-07	-4.74728
chr1	7766001	7767000	*	0.0249444	0.0152944	4.19659
chr1	7800001	7801000	*	0.774274	0.312151	0.529151
chr1	7820001	7821000	*	0.82916	0.329892	-1.27096
chr1	7917001	7918000	*	0.000498847	0.000424811	-6.16172
chr1	8138001	8139000	*	0.219796	0.106955	-1.5901
chr1	8185001	8186000	*	0.455336	0.200317	-0.359879
chr1	8240001	8241000	*	4.48973e-18	3.15454e-17	-11.9849
chr1	8247001	8248000	*	0.154743	0.0786291	3.75414
chr1	8270001	8271000	*	1.00845e-11	2.98018e-11	-5.9305
chr1	8271001	8272000	*	7.6983e-14	3.05892e-13	17.2535
chr1	8384001	8385000	*	0.0353745	0.0209761	2.76832
chr1	8414001	8415000	*	6.64431e-14	2.66328e-13	-28.4553
chr1	8445001	8446000	*	0.147545	0.07541	3.32608
chr1	8446001	8447000	*	3.27209e-23	4.33767e-22	16.5566
chr1	8470001	8471000	*	5.53945e-10	1.26831e-09	-11.8056
chr1	8483001	8484000	*	1.93417e-09	4.09086e-09	-6.76133
chr1	8507001	8508000	*	0.623557	0.260999	0.770067
chr1	8517001	8518000	*	3.51026e-14	1.46526e-13	-10.1803
chr1	8538001	8539000	*	6.4e-06	7.61755e-06	6.99672
chr1	8577001	8578000	*	0.985423	0.370642	0.0621118
chr1	8578001	8579000	*	1.22847e-21	1.3466e-20	-20.7523
chr1	8582001	8583000	*	1.77554e-07	2.74337e-07	5.78231
chr1	8589001	8590000	*	4.92982e-05	5.02118e-05	-6.686
chr1	8608001	8609000	*	0.0900345	0.0485607	-0.344234
chr1	8609001	8610000	*	0.20103	0.0989716	-0.119935
chr1	8613001	8614000	*	1.1512e-13	4.4653e-13	-14.1176
chr1	8614001	8615000	*	0.000112126	0.000107191	-4.60426
chr1	8632001	8633000	*	0.841893	0.333907	-0.612716
chr1	8648001	8649000	*	0.129024	0.0669245	4.33248
chr1	8655001	8656000	*	2.53053e-07	3.81052e-07	-0.501608
chr1	8656001	8657000	*	1.36183e-08	2.52593e-08	-1.19228
chr1	8657001	8658000	*	0.0421566	0.0245852	-4.81433
chr1	8678001	8679000	*	0.277523	0.130826	-1.58227
chr1	8679001	8680000	*	0.000580936	0.000488736	-7.70584
chr1	8702001	8703000	*	0.00492579	0.00347405	0.134877
chr1	8703001	8704000	*	1.83905e-08	3.34067e-08	4.63094
chr1	8730001	8731000	*	1.73958e-11	4.96703e-11	-12.6987
chr1	8739001	8740000	*	0.318254	0.147278	3.55518
chr1	8781001	8782000	*	2.79636e-05	2.97764e-05	-4.92373
chr1	8797001	8798000	*	0.0159401	0.0101665	2.27974
chr1	8798001	8799000	*	0.235707	0.113633	4.89737
chr1	8804001	8805000	*	0.000283638	0.000252163	-3.25232
chr1	8807001	8808000	*	4.18402e-06	5.13568e-06	-6.35775
chr1	8830001	8831000	*	0.0868538	0.0470318	-1.02168
chr1	8857001	8858000	*	5.46908e-59	1.08034e-56	-14.4382
chr1	8877001	8878000	*	2.74151e-07	4.1062e-07	7.56303
chr1	8889001	8890000	*	1.14721e-31	3.53622e-30	-9.53575
chr1	8898001	8899000	*	0.000374158	0.000325811	-4.69964
chr1	8938001	8939000	*	0.0242267	0.0148926	4.58042
chr1	8949001	8950000	*	0.0884909	0.0478213	6.31515
chr1	8968001	8969000	*	3.44115e-13	1.25288e-12	6.06469
chr1	8970001	8971000	*	0.00955339	0.00637044	0.27642
chr1	8971001	8972000	*	0.901138	0.352851	-0.0262345
chr1	9008001	9009000	*	2.04532e-07	3.12795e-07	-11.3557
chr1	9014001	9015000	*	0.343199	0.15721	-0.2331
chr1	9015001	9016000	*	2.02124e-06	2.62568e-06	13.5802
chr1	9018001	9019000	*	1.41034e-05	1.58213e-05	-11.2839
chr1	9050001	9051000	*	9.25502e-18	6.24583e-17	-27.1828
chr1	9072001	9073000	*	8.72108e-05	8.50955e-05	4.1386
chr1	9111001	9112000	*	2.21968e-05	2.40862e-05	0.35248
chr1	9157001	9158000	*	3.61997e-06	4.49499e-06	-11.2846
chr1	9164001	9165000	*	3.52402e-06	4.38575e-06	-20.6174
chr1	9176001	9177000	*	0.000704741	0.000583673	-1.77562
chr1	9193001	9194000	*	1.01309e-09	2.23093e-09	-11.8534
chr1	9200001	9201000	*	0.051562	0.0294712	-3.29361
chr1	9201001	9202000	*	8.29073e-12	2.48297e-11	-14.9383
chr1	9207001	9208000	*	0.326329	0.150493	2.4009
chr1	9209001	9210000	*	0.239761	0.115324	5.71299
chr1	9223001	9224000	*	0.00247982	0.00184967	5.50936
chr1	9224001	9225000	*	0.488696	0.212706	2.48529
chr1	9227001	9228000	*	1	0.370642	0
chr1	9228001	9229000	*	0.233099	0.112555	-1.96997
chr1	9260001	9261000	*	3.22309e-09	6.59485e-09	-10.1614
chr1	9261001	9262000	*	0.00213172	0.00160889	0.596196
chr1	9262001	9263000	*	0.792508	0.318123	-0.0433276
chr1	9279001	9280000	*	0.0645708	0.0360829	2.73095
chr1	9287001	9288000	*	1	0.370642	0
chr1	9292001	9293000	*	0.0529408	0.0301739	1.48941
chr1	9301001	9302000	*	0.598047	0.252167	1.26446
chr1	9315001	9316000	*	1.63128e-06	2.15491e-06	19.4175
chr1	9327001	9328000	*	0.0534258	0.0304224	-2.17231
chr1	9354001	9355000	*	0.331659	0.152617	0.11981
chr1	9370001	9371000	*	0.000203844	0.000185931	2.75229
chr1	9371001	9372000	*	0.637183	0.265749	0.505235
chr1	9373001	9374000	*	0.00147067	0.00114438	-8.99833
chr1	9374001	9375000	*	1.44348e-33	5.26413e-32	-42.8732
chr1	9386001	9387000	*	0.00847282	0.005708	-6.76541
chr1	9424001	9425000	*	3.96687e-05	4.10891e-05	-6.38343
chr1	9446001	9447000	*	3.21516e-19	2.6188e-18	-23.4783
chr1	9452001	9453000	*	0.273786	0.129286	-1.1886
chr1	9453001	9454000	*	2.29626e-14	9.83625e-14	15.5963
chr1	9481001	9482000	*	5.62392e-05	5.67419e-05	5.43735
chr1	9485001	9486000	*	0.0133	0.00861583	5.63474
chr1	9509001	9510000	*	0.0898092	0.0484502	-3.82536
chr1	9512001	9513000	*	8.96815e-05	8.72679e-05	-4.30996
chr1	9519001	9520000	*	0.00159371	0.00123161	1.48272
chr1	9541001	9542000	*	0.00352105	0.00255272	5.81055
chr1	9544001	9545000	*	0.00423807	0.00302582	1.32165
chr1	9585001	9586000	*	1.19829e-07	1.90591e-07	16.0584
chr1	9619001	9620000	*	0.02527	0.0154736	-3.3344
chr1	9627001	9628000	*	6.80185e-06	8.05439e-06	-11.8658
chr1	9641001	9642000	*	0.0525655	0.0299811	6.55113
chr1	9647001	9648000	*	0.00112705	0.000897734	-4.7163
chr1	9649001	9650000	*	0.314747	0.145881	1.32797
chr1	9655001	9656000	*	1.13044e-05	1.28903e-05	-9.77926
chr1	9665001	9666000	*	0.0250423	0.0153473	0.432468
chr1	9695001	9696000	*	2.16058e-16	1.21322e-15	-18.9109
chr1	9697001	9698000	*	0.763806	0.308719	0.215421
chr1	9753001	9754000	*	7.35295e-29	1.73754e-27	1.07367
chr1	9754001	9755000	*	0.494062	0.214709	0.109647
chr1	9755001	9756000	*	0.135095	0.0696851	0.172822
chr1	9756001	9757000	*	0.125327	0.0652306	-0.509633
chr1	9763001	9764000	*	0.213425	0.104284	-4.60639
chr1	9771001	9772000	*	1.29247e-05	1.45939e-05	-0.430036
chr1	9772001	9773000	*	0.0765039	0.0420194	-0.92052
chr1	9775001	9776000	*	0.874619	0.344441	0.272051
chr1	9836001	9837000	*	6.40694e-20	5.69344e-19	-21.7198
chr1	9838001	9839000	*	0.9078	0.354888	-0.301423
chr1	9842001	9843000	*	0.00021404	0.00019452	9.87013
chr1	9932001	9933000	*	0.226756	0.109909	-1.8797
chr1	9933001	9934000	*	0.00931628	0.00622492	2.98869
chr1	9934001	9935000	*	0.030711	0.0184537	0.98611
chr1	9936001	9937000	*	0.00221455	0.0016661	2.98507
chr1	9951001	9952000	*	0.0323632	0.0193487	6.37784
chr1	9965001	9966000	*	0.0121654	0.00794403	3.05886
chr1	9970001	9971000	*	0.0525339	0.0299649	-1.87509
chr1	9971001	9972000	*	0.497916	0.216129	-1.22323
chr1	9989001	9990000	*	4.955e-05	5.04487e-05	-6.3126
chr1	10070001	10071000	*	1.78661e-26	3.31835e-25	10.1984
chr1	10131001	10132000	*	4.68933e-21	4.81072e-20	-9.44582
chr1	10214001	10215000	*	0.00585257	0.00406875	12.5473
chr1	10217001	10218000	*	6.21231e-07	8.78522e-07	-6.66667
chr1	10236001	10237000	*	0.000943105	0.000762376	8.12617
chr1	10315001	10316000	*	1.35821e-15	6.84282e-15	15.61
chr1	10358001	10359000	*	0.000302316	0.000267558	3.84635
chr1	10359001	10360000	*	0.408957	0.18269	-0.996264
chr1	10368001	10369000	*	0.00123122	0.000973086	-0.364607
chr1	10369001	10370000	*	5.1888e-09	1.02878e-08	0.778881
chr1	10479001	10480000	*	1.81654e-12	5.97538e-12	25.4032
chr1	10495001	10496000	*	0.0144912	0.00931764	-0.6744
chr1	10526001	10527000	*	3.16901e-17	1.99719e-16	13.5526
chr1	10577001	10578000	*	0.770381	0.310906	1.28342
chr1	10590001	10591000	*	1.00875e-05	1.16045e-05	-16.1582
chr1	10601001	10602000	*	2.05996e-05	2.24835e-05	4.26822
chr1	10705001	10706000	*	0.449732	0.198208	-2.84153
chr1	10706001	10707000	*	1.7375e-07	2.68852e-07	27.7422
chr1	10975001	10976000	*	0.411615	0.183708	2.19727
chr1	11181001	11182000	*	0.294189	0.137658	-1.34633
chr1	11210001	11211000	*	0.380309	0.171678	2.38325
chr1	11276001	11277000	*	0.00980364	0.00652298	4.33071
chr1	11312001	11313000	*	0.00052177	0.000442771	-2.80113
chr1	11338001	11339000	*	0.000500701	0.000426256	6.83482
chr1	11390001	11391000	*	1	0.370642	0
chr1	11397001	11398000	*	2.05406e-05	2.24224e-05	11.267
chr1	11516001	11517000	*	0.000935314	0.000756578	6.46608
chr1	11570001	11571000	*	0.000115077	0.000109783	-12.5128
chr1	11682001	11683000	*	0.811292	0.324136	0.175798
chr1	11768001	11769000	*	0.0369956	0.0218465	4.45472
chr1	11813001	11814000	*	2.81072e-14	1.18949e-13	10.5263
chr1	11841001	11842000	*	6.99496e-08	1.15558e-07	24.1209
chr1	12164001	12165000	*	1.95741e-15	9.67281e-15	7.15287
chr1	12226001	12227000	*	8.30709e-12	2.48767e-11	-7.91132
chr1	12253001	12254000	*	0.123446	0.0643701	-3.90336
chr1	12342001	12343000	*	0.00205435	0.00155542	6.63259
chr1	12495001	12496000	*	0.0473154	0.027268	0.896984
chr1	12501001	12502000	*	0.000301203	0.000266661	2.70313
chr1	12543001	12544000	*	1.545e-07	2.4123e-07	7.2973
chr1	12761001	12762000	*	1.46586e-07	2.29488e-07	-10.0503
chr1	12762001	12763000	*	0.00159291	0.00123106	2.59338
chr1	12845001	12846000	*	0.00447704	0.00318164	6.00133
chr1	12846001	12847000	*	0.00929516	0.0062118	3.35891
chr1	12984001	12985000	*	4.94201e-08	8.37066e-08	11.1968
chr1	13067001	13068000	*	0.0003039	0.000268816	-3.80094
chr1	13068001	13069000	*	0.0313784	0.0188168	2.52135
chr1	13149001	13150000	*	0.012712	0.00826722	4.18746
chr1	13259001	13260000	*	0.724436	0.295644	-0.468807
chr1	13299001	13300000	*	4.09204e-09	8.24501e-09	-30.9487
chr1	13300001	13301000	*	2.48715e-13	9.21643e-13	-25.3795
chr1	13499001	13500000	*	5.29387e-185	3.34635e-181	-13.4695
chr1	13500001	13501000	*	7.67865e-53	1.04758e-50	-23.2104
chr1	13501001	13502000	*	2.52678e-250	3.19444e-246	-21.4151
chr1	13505001	13506000	*	0	0	-22.0871
chr1	13509001	13510000	*	3.97345e-91	3.42503e-88	-15.1548
chr1	13602001	13603000	*	0.0135021	0.0087354	-2.1021
chr1	13873001	13874000	*	0.00102226	0.000820605	-1.85115
chr1	13964001	13965000	*	5.08766e-18	3.5451e-17	-10.0791
chr1	13965001	13966000	*	0.00058343	0.000490529	-1.20345
chr1	13984001	13985000	*	0.803333	0.321634	-0.222532
chr1	13990001	13991000	*	2.41821e-09	5.04458e-09	20.5401
chr1	13997001	13998000	*	0.175412	0.0878241	-1.6536
chr1	14027001	14028000	*	0.277162	0.130674	0.707119
chr1	14034001	14035000	*	0.0984104	0.0525508	4.99786
chr1	14035001	14036000	*	0.00537512	0.00376373	-7.02342
chr1	14045001	14046000	*	0.333207	0.153214	-1.23669
chr1	14173001	14174000	*	0.304556	0.141806	-1.40573
chr1	14270001	14271000	*	0.0272016	0.0165335	-7.45736
chr1	14298001	14299000	*	1.93485e-06	2.52306e-06	-9.1914
chr1	14304001	14305000	*	1.10945e-08	2.08866e-08	-8.38527
chr1	14305001	14306000	*	1.35614e-11	3.9356e-11	-1.42691
chr1	14343001	14344000	*	0.605778	0.254857	0.565127
chr1	14370001	14371000	*	0.797959	0.319884	-0.317468
chr1	14386001	14387000	*	2.25648e-07	3.42779e-07	-11.8569
chr1	14424001	14425000	*	4.08009e-10	9.52164e-10	-22.3022
chr1	14425001	14426000	*	0.00120514	0.000954203	-12.2136
chr1	14448001	14449000	*	0.273777	0.129284	-2.15907
chr1	14458001	14459000	*	0.913354	0.356592	-0.0446635
chr1	14506001	14507000	*	8.20959e-06	9.58814e-06	14.7462
chr1	14515001	14516000	*	1.98793e-30	5.40476e-29	0.773858
chr1	14516001	14517000	*	0.383135	0.172739	0.150819
chr1	14519001	14520000	*	0.295932	0.138356	1.99165
chr1	14527001	14528000	*	0.0532267	0.0303199	1.37192
chr1	14556001	14557000	*	8.80278e-06	1.02337e-05	4.26136
chr1	14560001	14561000	*	3.76859e-20	3.44829e-19	-16.8857
chr1	14608001	14609000	*	9.70931e-19	7.4034e-18	-21.882
chr1	14629001	14630000	*	0.00790649	0.00535855	8.46154
chr1	14635001	14636000	*	0.00182757	0.00139738	-6.35589
chr1	14657001	14658000	*	0.462681	0.203014	-0.439269
chr1	14710001	14711000	*	0.0169184	0.0107372	-3.08062
chr1	14827001	14828000	*	0.0241305	0.0148403	-2.59259
chr1	14852001	14853000	*	0.0241473	0.0148487	-3.65826
chr1	14867001	14868000	*	2.47011e-06	3.15902e-06	-15.9553
chr1	14868001	14869000	*	1.71448e-05	1.89693e-05	-0.590531
chr1	14869001	14870000	*	0.00175397	0.00134525	-0.910273
chr1	14903001	14904000	*	0.508335	0.219977	-1.18865
chr1	14961001	14962000	*	0.298841	0.139517	2.87257
chr1	15069001	15070000	*	3.28935e-05	3.45976e-05	-6.2868
chr1	15073001	15074000	*	1	0.370642	0
chr1	15078001	15079000	*	4.98855e-06	6.04727e-06	-11.6303
chr1	15151001	15152000	*	0.598784	0.252399	-1.11483
chr1	15159001	15160000	*	0.598882	0.252438	0.0581325
chr1	15160001	15161000	*	2.38623e-06	3.06084e-06	0.484571
chr1	15172001	15173000	*	0.000110697	0.000105946	-6.25868
chr1	15173001	15174000	*	0.533555	0.229129	3.82653
chr1	15176001	15177000	*	0.426614	0.189479	-2.25571
chr1	15182001	15183000	*	2.15113e-10	5.23289e-10	16.2247
chr1	15189001	15190000	*	6.47463e-10	1.46666e-09	-12.4382
chr1	15202001	15203000	*	0.328321	0.151301	-2.01569
chr1	15218001	15219000	*	0.0384388	0.0226082	4.4005
chr1	15235001	15236000	*	0.0924654	0.0497339	-4.27484
chr1	15280001	15281000	*	0.395004	0.177311	1.16369
chr1	15288001	15289000	*	1.61539e-17	1.05651e-16	5.37951
chr1	15323001	15324000	*	2.03091e-21	2.18141e-20	-62.2291
chr1	15324001	15325000	*	0.9487	0.367446	0.0874933
chr1	15326001	15327000	*	0.949979	0.36784	-0.137411
chr1	15346001	15347000	*	0.000979317	0.000788741	7.13701
chr1	15360001	15361000	*	2.25437e-07	3.425e-07	-30.2649
chr1	15369001	15370000	*	0.00241932	0.00180828	-8.47889
chr1	15383001	15384000	*	0.0185505	0.0116786	-5.6489
chr1	15388001	15389000	*	1.24588e-19	1.0681e-18	-22.4123
chr1	15391001	15392000	*	1.12247e-07	1.79522e-07	16.3173
chr1	15393001	15394000	*	1	0.370642	0
chr1	15394001	15395000	*	1.97916e-05	2.16703e-05	-4.08163
chr1	15404001	15405000	*	0.000376611	0.000327774	0.570244
chr1	15571001	15572000	*	0.388147	0.174671	1.95286
chr1	15633001	15634000	*	4.20665e-06	5.16145e-06	11.0601
chr1	15635001	15636000	*	0.0719789	0.0397853	-2.19532
chr1	15637001	15638000	*	2.3526e-06	3.02222e-06	1.63636
chr1	15672001	15673000	*	0.00716977	0.00489643	3.28507
chr1	15676001	15677000	*	0.00400411	0.0028711	11.7486
chr1	15764001	15765000	*	0.510281	0.220688	-1.82787
chr1	15786001	15787000	*	0.000223792	0.000202727	0.795985
chr1	15787001	15788000	*	0.499979	0.216888	-1.81091
chr1	15792001	15793000	*	0.0266406	0.0162258	4.57796
chr1	15805001	15806000	*	4.09141e-08	7.02945e-08	7.73769
chr1	15807001	15808000	*	1	0.370642	0
chr1	15827001	15828000	*	8.50922e-05	8.31841e-05	-8.18008
chr1	15832001	15833000	*	0.00401331	0.00287704	-2.1365
chr1	15845001	15846000	*	2.39042e-16	1.33444e-15	4.03683
chr1	15909001	15910000	*	9.4337e-05	9.14181e-05	-10.0543
chr1	15931001	15932000	*	1	0.370642	0
chr1	15938001	15939000	*	0.59637	0.251562	1.96263
chr1	15953001	15954000	*	0.0749873	0.0412679	-0.60423
chr1	15954001	15955000	*	0.000201614	0.000184056	3.92674
chr1	15966001	15967000	*	6.49303e-11	1.70647e-10	13.9423
chr1	15967001	15968000	*	0.0105208	0.00695661	-0.282403
chr1	16023001	16024000	*	2.34837e-10	5.67991e-10	-3.86453
chr1	16053001	16054000	*	8.52866e-06	9.9354e-06	-18.3971
chr1	16108001	16109000	*	0.869059	0.342647	0.108273
chr1	16126001	16127000	*	2.84606e-05	3.02733e-05	-4.76441
chr1	16169001	16170000	*	6.45274e-12	1.9621e-11	-23.0362
chr1	16170001	16171000	*	0.225151	0.109251	1.11048
chr1	16175001	16176000	*	6.26291e-08	1.0442e-07	12.5838
chr1	16191001	16192000	*	7.08527e-14	2.82629e-13	24.6365
chr1	16228001	16229000	*	0.320522	0.148157	-2.68396
chr1	16263001	16264000	*	0.0798111	0.0436299	10.7171
chr1	16265001	16266000	*	0.00840758	0.00566747	2.7062
chr1	16280001	16281000	*	0.00454099	0.00322316	2.39427
chr1	16324001	16325000	*	0.618125	0.259129	1.16943
chr1	16333001	16334000	*	0.587548	0.24845	1.54526
chr1	16338001	16339000	*	3.96041e-07	5.77718e-07	-4.03681
chr1	16339001	16340000	*	1.45892e-13	5.57561e-13	-2.36715
chr1	16342001	16343000	*	0.581915	0.246414	0.378349
chr1	16344001	16345000	*	5.29152e-07	7.56528e-07	3.53754
chr1	16349001	16350000	*	0.198504	0.0978827	1.44916
chr1	16381001	16382000	*	0.15173	0.077267	1.17448
chr1	16383001	16384000	*	0.309515	0.143777	-3.70601
chr1	16394001	16395000	*	8.01805e-27	1.54601e-25	31.9718
chr1	16429001	16430000	*	0.718395	0.293622	1.91847
chr1	16468001	16469000	*	1.37935e-06	1.84382e-06	13.4892
chr1	16474001	16475000	*	0.00021399	0.000194484	-10.9795
chr1	16483001	16484000	*	0.00310707	0.0022749	-4.04311
chr1	16577001	16578000	*	0.0493328	0.0283123	-3.62763
chr1	16607001	16608000	*	0.0187955	0.0118154	-0.442478
chr1	16619001	16620000	*	0.0951724	0.0510207	0.85027
chr1	16624001	16625000	*	1.29104e-12	4.3359e-12	10.8
chr1	16657001	16658000	*	7.07204e-09	1.37219e-08	-8.72643
chr1	16666001	16667000	*	4.97958e-20	4.48175e-19	-17.2695
chr1	16693001	16694000	*	1.11312e-07	1.78147e-07	11.3788
chr1	16697001	16698000	*	0.0159773	0.0101875	-5.8398
chr1	16702001	16703000	*	0.00439745	0.00313001	-8.67316
chr1	16728001	16729000	*	0.000221706	0.000200976	-1.46464
chr1	16752001	16753000	*	0.836473	0.332181	-0.238917
chr1	16793001	16794000	*	5.59158e-15	2.60691e-14	7.37384
chr1	16834001	16835000	*	0.000494426	0.000421299	-7.56107
chr1	16848001	16849000	*	0.0538265	0.0306252	-0.506807
chr1	16849001	16850000	*	0.989443	0.370642	0.00114752
chr1	16869001	16870000	*	0.00319814	0.00233648	2.8169
chr1	16899001	16900000	*	1.74654e-09	3.71912e-09	-10.3004
chr1	16919001	16920000	*	0.000293475	0.000260293	0.959736
chr1	16922001	16923000	*	0.429737	0.190634	0.0776167
chr1	16923001	16924000	*	0.404569	0.181024	-0.102596
chr1	16949001	16950000	*	0.175434	0.0878293	3.32472
chr1	16960001	16961000	*	0.00609532	0.00422358	-0.182883
chr1	16961001	16962000	*	0.000312083	0.00027547	-0.591314
chr1	16965001	16966000	*	0.0180787	0.0114075	2.3593
chr1	16975001	16976000	*	4.36973e-15	2.0657e-14	7.68157
chr1	16981001	16982000	*	0.197431	0.0974141	-3.08344
chr1	17004001	17005000	*	9.9922e-11	2.5546e-10	7.00483
chr1	17031001	17032000	*	8.91583e-17	5.28361e-16	-15.4154
chr1	17038001	17039000	*	0.00114291	0.000909144	4.1101
chr1	17071001	17072000	*	0.686275	0.282773	1.22844
chr1	17072001	17073000	*	5.49381e-11	1.45801e-10	-27.1028
chr1	17079001	17080000	*	5.04968e-37	2.42123e-35	-48.5405
chr1	17080001	17081000	*	0.00103203	0.000828013	-10.7621
chr1	17089001	17090000	*	0.00199108	0.00151198	-1.7631
chr1	17107001	17108000	*	0.00072165	0.000596415	4.33542
chr1	17108001	17109000	*	2.20903e-08	3.96245e-08	9.17111
chr1	17124001	17125000	*	0.0300898	0.0181198	2.0773
chr1	17125001	17126000	*	2.28687e-14	9.79935e-14	-12.284
chr1	17129001	17130000	*	0.374554	0.169466	3.2716
chr1	17133001	17134000	*	3.17191e-32	1.03352e-30	-18.7279
chr1	17138001	17139000	*	0.225341	0.109327	0.38945
chr1	17146001	17147000	*	1.07833e-06	1.46614e-06	-5.12594
chr1	17152001	17153000	*	0.0257358	0.0157278	9.97099
chr1	17167001	17168000	*	4.48294e-10	1.03946e-09	1.3335
chr1	17168001	17169000	*	0.414852	0.184985	-0.114385
chr1	17210001	17211000	*	2.27009e-06	2.92442e-06	-12.3681
chr1	17223001	17224000	*	2.8126e-11	7.79208e-11	-6.62651
chr1	17228001	17229000	*	0.00983457	0.00654092	-2.83209
chr1	17237001	17238000	*	0.0022557	0.0016944	-15.2047
chr1	17238001	17239000	*	0.691201	0.284456	0.954603
chr1	17248001	17249000	*	3.7217e-11	1.01069e-10	10.4282
chr1	17262001	17263000	*	4.69738e-07	6.7738e-07	6.92032
chr1	17274001	17275000	*	4.32547e-05	4.45165e-05	5.43216
chr1	17278001	17279000	*	3.05904e-06	3.84794e-06	3.46487
chr1	17281001	17282000	*	0.0231356	0.0142777	-6.3834
chr1	17283001	17284000	*	2.3376e-08	4.17667e-08	18.5567
chr1	17285001	17286000	*	5.6009e-21	5.6859e-20	-26.4706
chr1	17286001	17287000	*	2.55219e-05	2.73786e-05	1.50659
chr1	17298001	17299000	*	1	0.370642	0
chr1	17301001	17302000	*	1.54814e-08	2.84659e-08	12.6523
chr1	17329001	17330000	*	2.73976e-05	2.92238e-05	-4.85437
chr1	17336001	17337000	*	0.000849707	0.000692843	-2.71251
chr1	17343001	17344000	*	2.33402e-05	2.52352e-05	0.566451
chr1	17344001	17345000	*	0.0320564	0.01918	0.179647
chr1	17379001	17380000	*	0.0467598	0.026979	0.327253
chr1	17389001	17390000	*	3.48267e-15	1.66756e-14	-8.27465
chr1	17390001	17391000	*	4.56269e-18	3.20106e-17	18.5319
chr1	17399001	17400000	*	0.224854	0.109127	-2.00843
chr1	17412001	17413000	*	0.360825	0.164119	1.06914
chr1	17425001	17426000	*	2.3374e-24	3.4847e-23	-24.6197
chr1	17440001	17441000	*	1.17328e-07	1.8694e-07	9.70236
chr1	17469001	17470000	*	0.820072	0.326976	0.238401
chr1	17480001	17481000	*	1	0.370642	0
chr1	17486001	17487000	*	1.5444e-16	8.85347e-16	11.2989
chr1	17520001	17521000	*	1.77124e-18	1.309e-17	-7.29926
chr1	17553001	17554000	*	1.53531e-06	2.03722e-06	-13.4156
chr1	17558001	17559000	*	0.00021044	0.000191482	3.93013
chr1	17582001	17583000	*	1.41129e-09	3.04298e-09	8.29586
chr1	17589001	17590000	*	0.043442	0.0252549	-0.840936
chr1	17623001	17624000	*	0.27232	0.128703	-4.10256
chr1	17715001	17716000	*	4.45072e-10	1.03224e-09	-19.2453
chr1	17716001	17717000	*	0.8356	0.331911	0.203616
chr1	17790001	17791000	*	0.0809322	0.0441658	-3.93943
chr1	17806001	17807000	*	0.00143352	0.00111781	-8.35084
chr1	17822001	17823000	*	1.23422e-30	3.42682e-29	33.3392
chr1	17848001	17849000	*	7.84645e-19	6.07332e-18	1.32089
chr1	17849001	17850000	*	0.000810761	0.000663525	-0.416244
chr1	17873001	17874000	*	0.00956567	0.00637818	-4.18805
chr1	17883001	17884000	*	0.00917233	0.0061376	-4.82308
chr1	17894001	17895000	*	2.56073e-23	3.44157e-22	-28.823
chr1	17931001	17932000	*	0.660422	0.273855	0.938445
chr1	17974001	17975000	*	0.00051605	0.000438241	-0.518664
chr1	17975001	17976000	*	1.92556e-10	4.72507e-10	-1.17726
chr1	18004001	18005000	*	0.266804	0.126443	-4.02997
chr1	18019001	18020000	*	0.04217	0.0245923	10.07
chr1	18042001	18043000	*	0.00149299	0.00116001	2.51716
chr1	18055001	18056000	*	0.00806065	0.00545533	-5.88456
chr1	18077001	18078000	*	0.102507	0.0545094	3.21944
chr1	18112001	18113000	*	0.00242032	0.00180893	2.30918
chr1	18123001	18124000	*	0.938232	0.364262	-0.240415
chr1	18140001	18141000	*	0.00344845	0.0025043	2.46673
chr1	18180001	18181000	*	1	0.370642	0
chr1	18181001	18182000	*	5.8651e-07	8.32726e-07	-5.39683
chr1	18494001	18495000	*	0.617447	0.258896	-1.24889
chr1	18507001	18508000	*	0.0884719	0.0478132	-1.15088
chr1	18508001	18509000	*	0.276422	0.130354	-1.30861
chr1	18587001	18588000	*	6.43268e-06	7.65236e-06	-2.9735
chr1	18618001	18619000	*	7.80367e-05	7.67697e-05	-13.3633
chr1	18630001	18631000	*	1.33852e-08	2.48537e-08	5.8524
chr1	18641001	18642000	*	0.299831	0.139905	0.280899
chr1	18658001	18659000	*	0.00219961	0.00165565	4.13389
chr1	18694001	18695000	*	0.375353	0.169774	-2.06602
chr1	18704001	18705000	*	1.55573e-07	2.42766e-07	-6.84932
chr1	18717001	18718000	*	0.0197729	0.0123761	5.34727
chr1	18745001	18746000	*	0.435157	0.192707	0.559927
chr1	18775001	18776000	*	0.00555617	0.00388047	6.53299
chr1	18788001	18789000	*	3.82377e-10	8.96485e-10	6.20405
chr1	18865001	18866000	*	2.71832e-14	1.15219e-13	24.8107
chr1	18882001	18883000	*	1.60584e-08	2.94383e-08	3.91394
chr1	18889001	18890000	*	0.114843	0.060363	3.54235
chr1	18952001	18953000	*	0.0169717	0.0107672	-1.16537
chr1	18953001	18954000	*	0.000766251	0.000630445	-0.478591
chr1	19013001	19014000	*	0.660725	0.273954	0.616017
chr1	19014001	19015000	*	0.000345998	0.000303113	-9.91935
chr1	19099001	19100000	*	1.61774e-12	5.35208e-12	17.1471
chr1	19174001	19175000	*	0.0436942	0.0253855	-3.73773
chr1	19194001	19195000	*	2.35807e-24	3.51274e-23	-32.3345
chr1	19224001	19225000	*	0.999418	0.370642	-0.000946889
chr1	19231001	19232000	*	1.77753e-06	2.33283e-06	-20.7475
chr1	19255001	19256000	*	0.818927	0.326643	-0.244341
chr1	19257001	19258000	*	0.0212393	0.0132117	1.16057
chr1	19289001	19290000	*	4.60428e-11	1.23446e-10	-5.81542
chr1	19319001	19320000	*	0.655595	0.272163	0.437632
chr1	19328001	19329000	*	4.53028e-15	2.13839e-14	3.34002
chr1	19355001	19356000	*	7.59321e-24	1.07619e-22	11.1853
chr1	19441001	19442000	*	8.88713e-19	6.81485e-18	-18.0649
chr1	19504001	19505000	*	1	0.370642	0
chr1	19505001	19506000	*	1	0.370642	0
chr1	19506001	19507000	*	5.39278e-27	1.06195e-25	14.2927
chr1	19573001	19574000	*	0.0281097	0.0170323	0.194975
chr1	19574001	19575000	*	0.122262	0.0638234	0.168831
chr1	19581001	19582000	*	1.27151e-09	2.76011e-09	-19.0505
chr1	19592001	19593000	*	0.260528	0.123877	-2.9898
chr1	19597001	19598000	*	1.52745e-16	8.76026e-16	-11.7318
chr1	19631001	19632000	*	0.0209168	0.0130269	3.73318
chr1	19758001	19759000	*	0.601369	0.253306	-1.40143
chr1	19828001	19829000	*	5.38635e-07	7.69302e-07	2.09814
chr1	19947001	19948000	*	0.101719	0.0541385	1.52424
chr1	20033001	20034000	*	0.024207	0.0148822	-3.3808
chr1	20048001	20049000	*	6.41567e-05	6.40487e-05	9.43582
chr1	20102001	20103000	*	1	0.370642	0
chr1	20140001	20141000	*	0.0882458	0.0477052	5.26028
chr1	20178001	20179000	*	1.049e-08	1.98184e-08	22.807
chr1	20233001	20234000	*	0.748577	0.303656	0.58737
chr1	20254001	20255000	*	0.679078	0.280264	0.498535
chr1	20314001	20315000	*	1.81842e-05	2.00393e-05	-3.93177
chr1	20323001	20324000	*	3.21356e-18	2.30311e-17	-20.686
chr1	20341001	20342000	*	3.9463e-08	6.7983e-08	11.4862
chr1	20382001	20383000	*	0.000379303	0.000329951	-14.8671
chr1	20411001	20412000	*	8.70563e-09	1.66681e-08	-9.09914
chr1	20414001	20415000	*	0.427137	0.189658	1.23414
chr1	20537001	20538000	*	6.61134e-05	6.5853e-05	6.09687
chr1	20710001	20711000	*	0.268046	0.126949	0.460968
chr1	20766001	20767000	*	4.73583e-09	9.44702e-09	6.09605
chr1	20801001	20802000	*	1.07725e-06	1.46488e-06	-5.43027
chr1	20802001	20803000	*	4.32702e-10	1.00587e-09	24.719
chr1	20901001	20902000	*	1.11382e-09	2.43804e-09	-11.3864
chr1	21036001	21037000	*	0.0013029	0.00102453	-4.76533
chr1	21165001	21166000	*	2.33909e-09	4.88948e-09	14.9068
chr1	21166001	21167000	*	1.60746e-14	7.03996e-14	8.53186
chr1	21195001	21196000	*	0.696229	0.286097	0.61589
chr1	21239001	21240000	*	0.651139	0.270585	-0.608247
chr1	21311001	21312000	*	6.86905e-06	8.12609e-06	9.29493
chr1	21356001	21357000	*	0.00192725	0.00146733	-2.48528
chr1	21443001	21444000	*	0.337094	0.154769	0.824183
chr1	21452001	21453000	*	1.56306e-08	2.87206e-08	-11.4795
chr1	21479001	21480000	*	4.06572e-32	1.30901e-30	-40.8857
chr1	21487001	21488000	*	9.992e-10	2.20304e-09	1.70746
chr1	21488001	21489000	*	0.0795585	0.0435094	0.191324
chr1	21518001	21519000	*	0.0802742	0.0438553	2.577
chr1	21553001	21554000	*	2.92005e-27	5.92557e-26	-15
chr1	21572001	21573000	*	1	0.370642	0
chr1	21577001	21578000	*	1	0.370642	0
chr1	21603001	21604000	*	0.141031	0.0724409	0.783003
chr1	21631001	21632000	*	0.0531581	0.0302868	2.13297
chr1	21663001	21664000	*	0.000809791	0.000662789	-7.36173
chr1	21673001	21674000	*	0.0393814	0.0231128	-3.62367
chr1	21699001	21700000	*	6.82896e-06	8.08251e-06	-5.60506
chr1	21721001	21722000	*	1	0.370642	0
chr1	21730001	21731000	*	0.0728156	0.0401945	-1.9659
chr1	21759001	21760000	*	0.0342123	0.0203475	4.79129
chr1	21819001	21820000	*	0.389268	0.175105	0.0761165
chr1	21820001	21821000	*	0.000109976	0.000105325	-0.828804
chr1	21830001	21831000	*	0.186629	0.0927119	-2.07895
chr1	22033001	22034000	*	7.18566e-08	1.18502e-07	-18.0481
chr1	22149001	22150000	*	1.84066e-11	5.23712e-11	20.0008
chr1	22150001	22151000	*	0.0567232	0.0321075	4.16064
chr1	22168001	22169000	*	1.90915e-28	4.34624e-27	26.0609
chr1	22204001	22205000	*	0.0283634	0.0171731	4.62388
chr1	22217001	22218000	*	0.000157592	0.000146732	-2.76243
chr1	22219001	22220000	*	0.574712	0.243826	0.715279
chr1	22240001	22241000	*	1.20477e-07	1.91554e-07	-8.27582
chr1	22245001	22246000	*	3.71059e-09	7.52375e-09	8.39421
chr1	22246001	22247000	*	0.0978922	0.0523035	-3.35417
chr1	22258001	22259000	*	3.33784e-10	7.89685e-10	-19.2402
chr1	22354001	22355000	*	0.00284964	0.00210204	2.07277
chr1	22362001	22363000	*	0.10763	0.0569528	-8.10419
chr1	22363001	22364000	*	3.50491e-11	9.56199e-11	-11.6451
chr1	22371001	22372000	*	4.26089e-10	9.91369e-10	-32.0388
chr1	22392001	22393000	*	5.31237e-05	5.38263e-05	-14.579
chr1	22393001	22394000	*	1.42747e-06	1.90425e-06	-23.999
chr1	22396001	22397000	*	0.0114273	0.00750338	-6.44965
chr1	22406001	22407000	*	0.00251424	0.00187299	-11.3129
chr1	22442001	22443000	*	0.00016054	0.000149254	9.78693
chr1	22447001	22448000	*	0.0292217	0.0176387	10.3369
chr1	22459001	22460000	*	0.0163683	0.0104165	-9.41615
chr1	22473001	22474000	*	0.00408256	0.00292315	-7.64646
chr1	22483001	22484000	*	1.12233e-14	5.01729e-14	-18.4734
chr1	22486001	22487000	*	0.747593	0.303342	-0.338317
chr1	22547001	22548000	*	0.00010604	0.000101836	0.897199
chr1	22548001	22549000	*	0.0900819	0.0485856	-0.158081
chr1	22572001	22573000	*	5.55248e-08	9.33545e-08	-12.531
chr1	22610001	22611000	*	0.825932	0.328826	0.158926
chr1	22683001	22684000	*	0.910265	0.355664	0.0715802
chr1	22714001	22715000	*	2.48305e-08	4.41844e-08	-2.77456
chr1	22716001	22717000	*	0.016286	0.0103673	-7.312
chr1	22735001	22736000	*	0.959191	0.370642	-0.0994409
chr1	22742001	22743000	*	2.80426e-25	4.63228e-24	-16.0813
chr1	22759001	22760000	*	0.260825	0.123995	2.93694
chr1	22768001	22769000	*	8.25038e-20	7.24167e-19	-12.2116
chr1	22771001	22772000	*	0.394796	0.177236	-2.24747
chr1	22777001	22778000	*	0.182006	0.0907099	-5.38143
chr1	22812001	22813000	*	0.472542	0.206688	2.7869
chr1	22825001	22826000	*	0.00026099	0.000233622	6.06639
chr1	22856001	22857000	*	1	0.370642	0
chr1	22862001	22863000	*	5.34442e-06	6.44571e-06	6.639
chr1	22880001	22881000	*	0.215554	0.105188	-3.55006
chr1	22966001	22967000	*	0.00179145	0.00137195	3.11111
chr1	23002001	23003000	*	4.33755e-05	4.46288e-05	-22.664
chr1	23003001	23004000	*	0.0508833	0.0291263	-9.93918
chr1	23006001	23007000	*	1.43965e-05	1.61304e-05	16.5746
chr1	23015001	23016000	*	0.297319	0.138908	1.67626
chr1	23036001	23037000	*	0.0244428	0.0150153	-6.84488
chr1	23067001	23068000	*	0.000297367	0.000263437	0.516822
chr1	23094001	23095000	*	0.0249582	0.0153016	1.1714
chr1	23151001	23152000	*	0.000541132	0.0004579	6.50324
chr1	23164001	23165000	*	3.19318e-06	4.00211e-06	7.31688
chr1	23167001	23168000	*	1	0.370642	0
chr1	23175001	23176000	*	0.103318	0.0548907	-7.76465
chr1	23180001	23181000	*	5.29405e-11	1.40746e-10	-16.8089
chr1	23214001	23215000	*	0.0542317	0.0308299	-4.83963
chr1	23217001	23218000	*	0.267209	0.126609	-2.50305
chr1	23218001	23219000	*	1.58665e-06	2.1004e-06	-14.5299
chr1	23227001	23228000	*	3.72627e-09	7.55313e-09	6.07974
chr1	23228001	23229000	*	0.0819322	0.0446504	0.273256
chr1	23229001	23230000	*	9.46649e-15	4.27831e-14	-14.5444
chr1	23305001	23306000	*	3.06974e-06	3.86067e-06	12.4832
chr1	23332001	23333000	*	5.82121e-18	4.02592e-17	14.1389
chr1	23333001	23334000	*	0.535237	0.229728	-1.67304
chr1	23334001	23335000	*	4.61071e-31	1.35035e-29	-4.22087
chr1	23363001	23364000	*	1	0.370642	0
chr1	23403001	23404000	*	0.0943661	0.050632	2.38254
chr1	23431001	23432000	*	8.09424e-08	1.32478e-07	7.78331
chr1	23464001	23465000	*	5.6043e-31	1.62877e-29	-27.8256
chr1	23520001	23521000	*	1.29613e-09	2.81018e-09	-3.78174
chr1	23523001	23524000	*	0.0404869	0.0237044	2.24215
chr1	23524001	23525000	*	0.34857	0.159318	-1.35151
chr1	23566001	23567000	*	0.857565	0.338981	0.664081
chr1	23567001	23568000	*	9.85404e-21	9.69229e-20	-11.1164
chr1	23591001	23592000	*	0.00181132	0.00138596	11.1272
chr1	23592001	23593000	*	4.25864e-09	8.56177e-09	-11.9048
chr1	23597001	23598000	*	0.466322	0.204375	0.744784
chr1	23801001	23802000	*	0.0325292	0.0194378	-3.3737
chr1	23999001	24000000	*	0.151167	0.0770239	3.33873
chr1	24000001	24001000	*	1	0.370642	0
chr1	24023001	24024000	*	1.49367e-13	5.70096e-13	-6.64234
chr1	24034001	24035000	*	0.3513	0.160351	1.91064
chr1	24053001	24054000	*	2.09508e-09	4.41201e-09	5.59567
chr1	24101001	24102000	*	0.00624464	0.00431868	-10.3264
chr1	24105001	24106000	*	0.258819	0.123125	-2.08789
chr1	24139001	24140000	*	0.060181	0.0338713	2.36649
chr1	24160001	24161000	*	0.273309	0.129097	-2.27475
chr1	24206001	24207000	*	0.00460749	0.00326632	-1.90979
chr1	24207001	24208000	*	0.000171554	0.000158641	1.17495
chr1	24220001	24221000	*	1.57238e-07	2.45133e-07	1.03811
chr1	24221001	24222000	*	0.461256	0.202501	2.05025
chr1	24229001	24230000	*	0.303431	0.141362	0.0527148
chr1	24324001	24325000	*	0.604567	0.254437	0.82521
chr1	24327001	24328000	*	1	0.370642	0
chr1	24340001	24341000	*	3.5767e-11	9.74124e-11	-18.3908
chr1	24369001	24370000	*	0.000289344	0.000256887	-5.55339
chr1	24380001	24381000	*	8.27115e-11	2.13896e-10	-8.70968
chr1	24407001	24408000	*	0.412502	0.184063	-3.77112
chr1	24408001	24409000	*	1.46096e-08	2.69648e-08	10.8188
chr1	24414001	24415000	*	1.92945e-06	2.51671e-06	-10.7568
chr1	24556001	24557000	*	0.599879	0.252782	-1.02674
chr1	24567001	24568000	*	1.18905e-09	2.59223e-09	5.83745
chr1	24580001	24581000	*	0.771815	0.311345	0.713964
chr1	24608001	24609000	*	0.0543144	0.0308746	3.72521
chr1	24653001	24654000	*	0.000585673	0.000492295	-6.54917
chr1	24671001	24672000	*	0.169806	0.0853376	3.49728
chr1	24694001	24695000	*	0.708453	0.290268	0.551922
chr1	24703001	24704000	*	0.530902	0.22819	3.13265
chr1	24707001	24708000	*	0.287917	0.135095	0.0996143
chr1	24708001	24709000	*	0.0528457	0.0301242	-0.660213
chr1	24709001	24710000	*	0.000411739	0.000355986	1.91736
chr1	24797001	24798000	*	0.00146491	0.00114029	-3.71297
chr1	24894001	24895000	*	6.22008e-18	4.29004e-17	-25.9523
chr1	24932001	24933000	*	0.707973	0.290109	1.79169
chr1	24933001	24934000	*	0.0820399	0.0447027	8.54701
chr1	25084001	25085000	*	0.176888	0.0884627	-1.7351
chr1	25094001	25095000	*	0.0020203	0.00153192	6.52494
chr1	25120001	25121000	*	0.00893269	0.00599216	-2.45262
chr1	25125001	25126000	*	9.71796e-10	2.14711e-09	-9.44206
chr1	25126001	25127000	*	0.37555	0.169854	-1.66601
chr1	25178001	25179000	*	0.259245	0.123309	-1.49854
chr1	25212001	25213000	*	7.17447e-11	1.87375e-10	-11.1471
chr1	25234001	25235000	*	0.971619	0.370642	0.047506
chr1	25293001	25294000	*	0.551023	0.235428	-1.0638
chr1	25348001	25349000	*	0.038857	0.0228319	0.747212
chr1	25349001	25350000	*	0.000408913	0.000353752	-4.6595
chr1	25369001	25370000	*	0.209061	0.102431	-5.59806
chr1	25370001	25371000	*	2.05443e-11	5.80486e-11	8.17999
chr1	25372001	25373000	*	0.00656841	0.00452157	2.06481
chr1	25376001	25377000	*	0.0758253	0.0416907	1.03655
chr1	25418001	25419000	*	0.40944	0.182875	2.62371
chr1	25422001	25423000	*	0.196009	0.0968043	-1.08958
chr1	25441001	25442000	*	4.4466e-12	1.38507e-11	0.604318
chr1	25442001	25443000	*	0.0138624	0.00894971	0.321722
chr1	25501001	25502000	*	3.30346e-14	1.38458e-13	9.48192
chr1	25515001	25516000	*	0.118197	0.0619387	0.904977
chr1	25516001	25517000	*	0.367257	0.16665	0.686626
chr1	25520001	25521000	*	0.0396712	0.0232617	0.319932
chr1	25532001	25533000	*	0.571599	0.242742	1.73913
chr1	25541001	25542000	*	0.508858	0.22017	-1.28997
chr1	25586001	25587000	*	0.472143	0.20655	-1.29161
chr1	25595001	25596000	*	0.211441	0.103438	1.29758
chr1	25602001	25603000	*	0.164763	0.0830747	-4.13704
chr1	25610001	25611000	*	4.30702e-07	6.24842e-07	-1.19565
chr1	25620001	25621000	*	0.0186456	0.0117309	2.45351
chr1	25621001	25622000	*	0.340393	0.156104	0.564139
chr1	25632001	25633000	*	2.10998e-19	1.76151e-18	18.1467
chr1	25652001	25653000	*	0.952187	0.368514	-0.116099
chr1	25653001	25654000	*	0.00426281	0.00304159	4.53302
chr1	25654001	25655000	*	4.41206e-41	2.83141e-39	-36.9996
chr1	25658001	25659000	*	2.76111e-07	4.1336e-07	-0.694444
chr1	25661001	25662000	*	1.00242e-23	1.40603e-22	-49.4316
chr1	25721001	25722000	*	1.07443e-19	9.26977e-19	-34.752
chr1	25725001	25726000	*	0.732707	0.298403	-0.198177
chr1	25768001	25769000	*	1	0.370642	0
chr1	25769001	25770000	*	9.71092e-18	6.5291e-17	1.27154
chr1	25825001	25826000	*	1	0.370642	0
chr1	25826001	25827000	*	3.72228e-14	1.54899e-13	28.8462
chr1	25839001	25840000	*	0.00675542	0.00463977	-6.88932
chr1	25844001	25845000	*	3.64287e-12	1.14878e-11	-9.27014
chr1	25901001	25902000	*	0.153827	0.0782224	-4.35693
chr1	25906001	25907000	*	3.63986e-42	2.55174e-40	-22.475
chr1	25926001	25927000	*	1.67279e-15	8.32927e-15	20.6349
chr1	25927001	25928000	*	0.316026	0.146384	-3.16138
chr1	25931001	25932000	*	0.495238	0.215129	1.13204
chr1	26071001	26072000	*	0.0013957	0.0010907	2.39018
chr1	26098001	26099000	*	1.47949e-06	1.96804e-06	14.1747
chr1	26119001	26120000	*	2.2605e-32	7.44865e-31	-13.2491
chr1	26128001	26129000	*	9.32406e-10	2.06574e-09	-21.2121
chr1	26135001	26136000	*	0.000103885	9.99172e-05	-4.98524
chr1	26220001	26221000	*	0.781934	0.314674	-1.00927
chr1	26230001	26231000	*	0.000530495	0.000449591	5.44214
chr1	26250001	26251000	*	1.26238e-28	2.92476e-27	18.8599
chr1	26318001	26319000	*	0.0590931	0.0333179	3.66186
chr1	26523001	26524000	*	2.56495e-10	6.16678e-10	7.35335
chr1	26578001	26579000	*	1.60224e-05	1.78122e-05	-15.6412
chr1	26627001	26628000	*	0.0517772	0.0295806	-7.49734
chr1	26631001	26632000	*	1	0.370642	0
chr1	26632001	26633000	*	0.00774105	0.0052561	0.767115
chr1	26633001	26634000	*	4.156e-81	2.50198e-78	-30.7902
chr1	26813001	26814000	*	0.00026638	0.000238043	-2.62187
chr1	26886001	26887000	*	8.88477e-09	1.69802e-08	-18.1098
chr1	26905001	26906000	*	0.00894004	0.00599624	-13.4276
chr1	26931001	26932000	*	3.90295e-23	5.13271e-22	-15.7957
chr1	26932001	26933000	*	0.537594	0.230591	-2.40634
chr1	26939001	26940000	*	0.00500969	0.00352817	3.80952
chr1	26985001	26986000	*	0.00588451	0.00408908	0.703518
chr1	27104001	27105000	*	3.16798e-12	1.00875e-11	8.17766
chr1	27204001	27205000	*	0.0182288	0.0114938	-2.73824
chr1	27233001	27234000	*	0.270102	0.127777	-1.38253
chr1	27412001	27413000	*	0.615094	0.258061	1.40147
chr1	27413001	27414000	*	0.426107	0.189283	-0.991733
chr1	27598001	27599000	*	1.46695e-07	2.29639e-07	8.44244
chr1	27599001	27600000	*	0.000306018	0.00027057	-2.80694
chr1	27613001	27614000	*	0.00188595	0.00143874	-1.61409
chr1	27643001	27644000	*	0.0423165	0.0246682	3.22142
chr1	27712001	27713000	*	1.74038e-07	2.69254e-07	-7.54523
chr1	27713001	27714000	*	2.03701e-20	1.92519e-19	6.5534
chr1	27747001	27748000	*	0.121417	0.063426	-1.88957
chr1	27991001	27992000	*	5.38029e-13	1.90941e-12	-4.93029
chr1	28043001	28044000	*	0.622149	0.260534	1.12777
chr1	28044001	28045000	*	1.41728e-10	3.54408e-10	-6.17042
chr1	28050001	28051000	*	1.3935e-08	2.58139e-08	5.5773
chr1	28076001	28077000	*	0.00439111	0.00312608	-3.77348
chr1	28077001	28078000	*	3.72836e-08	6.4554e-08	3.14409
chr1	28115001	28116000	*	0.0227671	0.0140716	2.96331
chr1	28116001	28117000	*	0.520067	0.224299	1.56593
chr1	28248001	28249000	*	0.846464	0.335383	0.269331
chr1	28357001	28358000	*	8.86319e-08	1.44155e-07	3.56913
chr1	28450001	28451000	*	1.50367e-06	1.99838e-06	-7.34731
chr1	28808001	28809000	*	0.0349059	0.0207222	3.15747
chr1	28876001	28877000	*	0.613547	0.257514	0.656959
chr1	28959001	28960000	*	9.84002e-05	9.50205e-05	-4.52666
chr1	29042001	29043000	*	3.8383e-07	5.61244e-07	-9.46819
chr1	29094001	29095000	*	6.40011e-16	3.38027e-15	-11.5644
chr1	29485001	29486000	*	0.0300956	0.0181218	-2.13795
chr1	29497001	29498000	*	0.00352768	0.00255723	-1.19606
chr1	29669001	29670000	*	0.0566716	0.0320828	3.68713
chr1	29677001	29678000	*	0.0330254	0.0197067	2.22222
chr1	29711001	29712000	*	0.0126964	0.00825737	-2.49366
chr1	29735001	29736000	*	3.1547e-14	1.32604e-13	-7.32345
chr1	29757001	29758000	*	0.000763992	0.000628819	-0.756397
chr1	29841001	29842000	*	1	0.370642	0
chr1	29910001	29911000	*	2.26486e-10	5.48843e-10	-0.861574
chr1	29932001	29933000	*	0.960873	0.370642	-0.139823
chr1	29957001	29958000	*	0.0461208	0.0266471	6.46711
chr1	30030001	30031000	*	0.0146614	0.00941685	-4.57821
chr1	30034001	30035000	*	8.18513e-10	1.82719e-09	-10.3828
chr1	30054001	30055000	*	3.52741e-05	3.68978e-05	-0.345811
chr1	30075001	30076000	*	0.864221	0.34115	0.301932
chr1	30076001	30077000	*	0.0495776	0.0284399	6.78341
chr1	30111001	30112000	*	1.00058e-05	1.15196e-05	-1.59545
chr1	30112001	30113000	*	1.92311e-22	2.32954e-21	7.32834
chr1	30190001	30191000	*	7.51026e-09	1.45144e-08	7.85735
chr1	30254001	30255000	*	7.13378e-15	3.27836e-14	11.437
chr1	30351001	30352000	*	0.971725	0.370642	0.0473809
chr1	30352001	30353000	*	0.0496377	0.0284696	-0.843641
chr1	30443001	30444000	*	2.52193e-37	1.23578e-35	29.7581
chr1	30586001	30587000	*	5.24952e-10	1.20571e-09	-3.45427
chr1	30632001	30633000	*	0.0425523	0.024791	-1.63521
chr1	30633001	30634000	*	2.41371e-19	2.00142e-18	-1.41068
chr1	30634001	30635000	*	2.57859e-22	3.07446e-21	5.54509
chr1	30642001	30643000	*	0.0112497	0.0073952	-4.5782
chr1	30653001	30654000	*	0.232528	0.112318	-1.06056
chr1	30658001	30659000	*	6.60247e-06	7.8364e-06	-0.935204
chr1	30659001	30660000	*	0.621511	0.260318	-0.501312
chr1	30667001	30668000	*	0.00285004	0.00210218	0.388128
chr1	30668001	30669000	*	0.640789	0.266957	0.0357522
chr1	30706001	30707000	*	0.0823746	0.0448584	1.26657
chr1	30707001	30708000	*	3.33335e-06	4.16526e-06	-4.47761
chr1	30803001	30804000	*	0.162254	0.0819643	-1.57165
chr1	30816001	30817000	*	0.274617	0.129616	6.35135
chr1	30817001	30818000	*	0.0114661	0.00752602	-4.57572
chr1	30871001	30872000	*	0.0711752	0.0393881	-0.238011
chr1	30872001	30873000	*	0.179883	0.0897863	2.08544
chr1	30885001	30886000	*	0.595139	0.251135	-2.75333
chr1	30904001	30905000	*	0.000128346	0.000121451	-3.97154
chr1	31008001	31009000	*	1.93693e-17	1.2534e-16	-20.1794
chr1	31009001	31010000	*	0.700913	0.287744	1.35487
chr1	31025001	31026000	*	3.9036e-17	2.42748e-16	-26.2771
chr1	31089001	31090000	*	1	0.370642	0
chr1	31155001	31156000	*	1.31385e-22	1.62898e-21	-11.7925
chr1	31158001	31159000	*	7.97852e-12	2.39419e-11	11.4286
chr1	31192001	31193000	*	1.13577e-07	1.81466e-07	9.77657
chr1	31223001	31224000	*	0.346343	0.158453	-4.37826
chr1	31261001	31262000	*	0.00496815	0.00350159	-7.08935
chr1	31262001	31263000	*	4.02194e-10	9.39462e-10	8.82353
chr1	31293001	31294000	*	0.472076	0.206527	-1.6103
chr1	31347001	31348000	*	2.62781e-11	7.30735e-11	-0.956816
chr1	31348001	31349000	*	1	0.370642	0
chr1	31354001	31355000	*	1.41342e-09	3.0474e-09	27.9714
chr1	32022001	32023000	*	0.00138621	0.0010842	-5.07713
chr1	32115001	32116000	*	0.000885999	0.000719834	0.797963
chr1	32116001	32117000	*	0.00040533	0.000350845	-0.862378
chr1	32117001	32118000	*	2.64503e-19	2.18083e-18	-7.5059
chr1	32254001	32255000	*	0.00526684	0.00369473	-7.91062
chr1	32260001	32261000	*	1	0.370642	0
chr1	32275001	32276000	*	4.84367e-05	4.94179e-05	-4.30272
chr1	32290001	32291000	*	0.000265553	0.000237377	-0.34755
chr1	32291001	32292000	*	0.0188852	0.0118663	-0.525495
chr1	32292001	32293000	*	0.0148718	0.0095421	1.88825
chr1	32350001	32351000	*	0.980765	0.370642	-0.00235445
chr1	32415001	32416000	*	0.112788	0.0593798	-3.61952
chr1	32424001	32425000	*	0.0231298	0.0142748	2.21363
chr1	32434001	32435000	*	0.60134	0.253299	1.33869
chr1	32497001	32498000	*	0.150047	0.0765194	0.647249
chr1	32515001	32516000	*	7.06446e-18	4.84335e-17	-26.462
chr1	32548001	32549000	*	2.24066e-05	2.42964e-05	0.762638
chr1	32549001	32550000	*	1	0.370642	0
chr1	32550001	32551000	*	0.000239715	0.000216088	-0.717305
chr1	32552001	32553000	*	0.569092	0.241862	-0.16212
chr1	32553001	32554000	*	7.03426e-30	1.8186e-28	2.10785
chr1	32593001	32594000	*	2.85643e-21	3.00599e-20	-8.321
chr1	32812001	32813000	*	0.044496	0.0258016	-5.34161
chr1	32813001	32814000	*	1	0.370642	0
chr1	32814001	32815000	*	2.08618e-07	3.1862e-07	9.58084
chr1	32871001	32872000	*	0.00831894	0.0056129	-2.32505
chr1	32872001	32873000	*	1.34178e-06	1.79696e-06	5.88137
chr1	32877001	32878000	*	1.76463e-09	3.75491e-09	-3.57946
chr1	32909001	32910000	*	0.707717	0.290026	-0.673391
chr1	32920001	32921000	*	1.72373e-34	6.81001e-33	-17.0831
chr1	32932001	32933000	*	0.14094	0.0723971	-7.48967
chr1	32941001	32942000	*	0.384724	0.173336	-1.68483
chr1	32942001	32943000	*	0.23455	0.113171	5
chr1	32950001	32951000	*	2.01731e-11	5.70805e-11	-15.9292
chr1	32971001	32972000	*	0.000652948	0.000544264	-0.891795
chr1	33002001	33003000	*	0.269948	0.127711	0.226757
chr1	33048001	33049000	*	0.762693	0.308357	-0.572544
chr1	33068001	33069000	*	0.00347746	0.00252353	-1.53669
chr1	33135001	33136000	*	8.46501e-09	1.62394e-08	12.6216
chr1	33136001	33137000	*	0.702144	0.288162	-1.59051
chr1	33143001	33144000	*	0.00926928	0.00619625	4.44156
chr1	33148001	33149000	*	0.0784824	0.042989	-0.533333
chr1	33161001	33162000	*	1.64691e-88	1.22475e-85	-36.0957
chr1	33201001	33202000	*	4.21857e-14	1.74518e-13	-3.02254
chr1	33259001	33260000	*	0.046852	0.0270247	-0.232515
chr1	33263001	33264000	*	1.01063e-38	5.42154e-37	11.3465
chr1	33290001	33291000	*	4.18989e-94	4.07461e-91	-30.9317
chr1	33314001	33315000	*	5.89829e-13	2.08175e-12	-1.79641
chr1	33315001	33316000	*	0.376956	0.170385	0.0788673
chr1	33325001	33326000	*	1.67063e-15	8.32135e-15	11.2067
chr1	33332001	33333000	*	1.18483e-07	1.88637e-07	-12.9675
chr1	33392001	33393000	*	7.31129e-05	7.22726e-05	0.306933
chr1	33411001	33412000	*	2.87007e-07	4.28472e-07	9.07261
chr1	33473001	33474000	*	3.00076e-20	2.78128e-19	-17.2163
chr1	33482001	33483000	*	1	0.370642	0
chr1	33483001	33484000	*	0.0389132	0.0228624	0.293714
chr1	33506001	33507000	*	4.62435e-12	1.43761e-11	-17.054
chr1	33507001	33508000	*	0.628844	0.262832	1.44951
chr1	33555001	33556000	*	0.00596296	0.00413927	-14.1856
chr1	33564001	33565000	*	7.34677e-05	7.26044e-05	1.20162
chr1	33592001	33593000	*	0.0717199	0.0396583	0.923076
chr1	33595001	33596000	*	0.0887341	0.0479364	-5.22577
chr1	33622001	33623000	*	0.0472886	0.0272546	-7.29362
chr1	33624001	33625000	*	0.000531681	0.000450496	-4.29934
chr1	33625001	33626000	*	2.1746e-07	3.3135e-07	-7.78589
chr1	33632001	33633000	*	0.648073	0.269521	0.354673
chr1	33646001	33647000	*	5.32014e-07	7.60418e-07	-11.1111
chr1	33651001	33652000	*	0.0376669	0.0222014	-3.79663
chr1	33657001	33658000	*	0.0471642	0.0271887	2.51922
chr1	33684001	33685000	*	1.75243e-15	8.71093e-15	27.4081
chr1	33695001	33696000	*	0.0977164	0.0522235	-1.83392
chr1	33707001	33708000	*	0.0036903	0.00266483	4.66667
chr1	33708001	33709000	*	0.000253358	0.000227285	-7.33333
chr1	33722001	33723000	*	2.51473e-22	3.00492e-21	1.05996
chr1	33727001	33728000	*	0.00258281	0.00192045	-10.8425
chr1	33732001	33733000	*	0.171382	0.086027	4.2151
chr1	33735001	33736000	*	0.646066	0.268807	0.897812
chr1	33745001	33746000	*	0.051879	0.0296297	9.81481
chr1	33787001	33788000	*	0.219743	0.106934	-0.884659
chr1	33788001	33789000	*	1.87186e-05	2.05821e-05	-4.00981
chr1	33791001	33792000	*	1.3094e-06	1.75632e-06	14.6584
chr1	33802001	33803000	*	0.260052	0.123672	2.64771
chr1	33828001	33829000	*	6.62189e-06	7.85699e-06	-5.75752
chr1	33829001	33830000	*	0.00477313	0.00337523	5.91093
chr1	33831001	33832000	*	0.435914	0.192975	-1.65774
chr1	33852001	33853000	*	0.00135732	0.00106353	1.39168
chr1	33853001	33854000	*	0.141937	0.0728577	-0.837353
chr1	33868001	33869000	*	6.12979e-05	6.14113e-05	-8.28274
chr1	33879001	33880000	*	3.84003e-23	5.05698e-22	-21.7999
chr1	33893001	33894000	*	1.64984e-13	6.25233e-13	36.9048
chr1	33910001	33911000	*	0.0214832	0.0133483	-6.44368
chr1	33911001	33912000	*	0.171092	0.0858983	-1.73841
chr1	33953001	33954000	*	0.793978	0.318622	-0.161706
chr1	34008001	34009000	*	3.65585e-17	2.28466e-16	-45.2542
chr1	34036001	34037000	*	2.9596e-23	3.9441e-22	-15.7781
chr1	34058001	34059000	*	0.000541618	0.000458281	4.47764
chr1	34060001	34061000	*	7.48101e-08	1.23073e-07	-2.20973
chr1	34063001	34064000	*	0.729556	0.297385	0.100508
chr1	34065001	34066000	*	1.09343e-06	1.48507e-06	6.61049
chr1	34066001	34067000	*	1.72741e-10	4.26922e-10	-8.59782
chr1	34068001	34069000	*	0.72884	0.297144	0.0353568
chr1	34070001	34071000	*	0.945183	0.366357	0.287724
chr1	34072001	34073000	*	2.28495e-06	2.94116e-06	-8.81988
chr1	34086001	34087000	*	0.679026	0.280256	0.418323
chr1	34088001	34089000	*	0.0832614	0.0452844	3.87166
chr1	34101001	34102000	*	0.109126	0.0576582	-3.22858
chr1	34108001	34109000	*	6.12779e-18	4.23023e-17	26.1317
chr1	34111001	34112000	*	6.77152e-23	8.68235e-22	-29.0368
chr1	34123001	34124000	*	0.893225	0.350338	0.378788
chr1	34124001	34125000	*	3.00223e-08	5.27815e-08	36.2069
chr1	34157001	34158000	*	0.101205	0.0538911	-0.488029
chr1	34178001	34179000	*	0.000470533	0.000402815	4.51522
chr1	34185001	34186000	*	2.9106e-10	6.94411e-10	-7.93767
chr1	34189001	34190000	*	2.78143e-12	8.91652e-12	5.67845
chr1	34190001	34191000	*	1.85012e-08	3.35917e-08	7.08661
chr1	34210001	34211000	*	0.00988693	0.00657344	-4.84775
chr1	34260001	34261000	*	0.0441854	0.0256379	-5.73327
chr1	34268001	34269000	*	1.77071e-06	2.32452e-06	-5.44359
chr1	34289001	34290000	*	0.526396	0.226575	-1.26161
chr1	34364001	34365000	*	0.00135329	0.00106066	-8.84963
chr1	34365001	34366000	*	0.000109244	0.000104679	-12.748
chr1	34400001	34401000	*	0.0294192	0.0177463	5.91053
chr1	34489001	34490000	*	0.0338839	0.0201691	5.61451
chr1	34504001	34505000	*	0.00124157	0.000980615	5.12821
chr1	34603001	34604000	*	1.03144e-05	1.18411e-05	15.9533
chr1	34604001	34605000	*	0.0378539	0.0222981	4.97881
chr1	34654001	34655000	*	2.88312e-13	1.05989e-12	-13.7787
chr1	34677001	34678000	*	0.032323	0.0193268	0.92119
chr1	34678001	34679000	*	0.00917007	0.00613641	3.67604
chr1	34679001	34680000	*	0.166772	0.083977	-2.43368
chr1	34680001	34681000	*	0.151206	0.0770369	-0.625129
chr1	34685001	34686000	*	0.879632	0.346046	-0.0411527
chr1	34687001	34688000	*	1.35301e-09	2.92514e-09	0.960842
chr1	34688001	34689000	*	0.200667	0.0988121	0.285079
chr1	34689001	34690000	*	0.00994063	0.00660567	-1.41201
chr1	34691001	34692000	*	0.0414798	0.0242274	1.08838
chr1	34692001	34693000	*	0.92297	0.359562	0.0203222
chr1	34693001	34694000	*	2.39295e-07	3.61757e-07	-6.98876
chr1	34741001	34742000	*	0.000768763	0.00063232	-3.26835
chr1	34836001	34837000	*	0.794874	0.318913	-0.439063
chr1	34906001	34907000	*	7.00698e-05	6.94909e-05	3.18808
chr1	34931001	34932000	*	7.6244e-16	3.98307e-15	-21.0265
chr1	34938001	34939000	*	0.667869	0.276399	-0.457797
chr1	34955001	34956000	*	0.0553285	0.031389	-8.21055
chr1	34973001	34974000	*	5.38459e-08	9.07006e-08	8.867
chr1	35003001	35004000	*	0.03593	0.0212722	1.15727
chr1	35005001	35006000	*	2.276e-16	1.27469e-15	-11.8844
chr1	35193001	35194000	*	0.000257451	0.00023071	4.03802
chr1	35227001	35228000	*	0.0341353	0.0203064	-8.66502
chr1	35254001	35255000	*	0.460135	0.202086	-0.833567
chr1	35255001	35256000	*	0.00136704	0.00107036	-13.5615
chr1	35256001	35257000	*	0.0103265	0.00683755	10.7498
chr1	35291001	35292000	*	0.118649	0.0621417	3.83887
chr1	35296001	35297000	*	0.831229	0.330528	0.637959
chr1	35319001	35320000	*	0.000265722	0.000237505	-0.534742
chr1	35320001	35321000	*	2.27585e-10	5.51435e-10	1.33974
chr1	35321001	35322000	*	0.27408	0.129404	-0.750675
chr1	35322001	35323000	*	0.000544144	0.000460284	-3.99452
chr1	35323001	35324000	*	0.00341721	0.00248339	1.87989
chr1	35324001	35325000	*	0.803988	0.321855	-0.206808
chr1	35326001	35327000	*	6.61544e-15	3.05496e-14	3.98408
chr1	35333001	35334000	*	0.0292676	0.0176622	8.81714
chr1	35351001	35352000	*	0.0926225	0.0498107	-5.09609
chr1	35373001	35374000	*	4.08161e-35	1.69184e-33	-28.0347
chr1	35382001	35383000	*	1.84979e-08	3.35873e-08	-6.01852
chr1	35383001	35384000	*	3.40955e-12	1.07996e-11	-6.39646
chr1	35482001	35483000	*	9.3433e-05	9.06116e-05	16.1028
chr1	35494001	35495000	*	1.54765e-09	3.31775e-09	-5.13366
chr1	35498001	35499000	*	2.48961e-05	2.67709e-05	7.26879
chr1	35513001	35514000	*	0.51489	0.222379	-1.26962
chr1	35626001	35627000	*	0.14307	0.0733692	-4.22742
chr1	35646001	35647000	*	0.728681	0.297096	-0.808456
chr1	35835001	35836000	*	3.79152e-05	3.94213e-05	-24.8971
chr1	35880001	35881000	*	0.753339	0.305226	0.673743
chr1	35921001	35922000	*	1.73461e-11	4.95469e-11	-7.86869
chr1	35945001	35946000	*	0.900324	0.352605	-0.156802
chr1	35967001	35968000	*	0.0295395	0.0178155	-9.58254
chr1	35993001	35994000	*	0.0538207	0.0306229	-1.3977
chr1	36032001	36033000	*	0.278396	0.131181	3.28082
chr1	36111001	36112000	*	0.102723	0.0546113	5.59724
chr1	36112001	36113000	*	0.000273946	0.000244286	-6.59343
chr1	36137001	36138000	*	0.284046	0.133488	1.24461
chr1	36154001	36155000	*	0.392543	0.176373	0.783143
chr1	36204001	36205000	*	0.924895	0.360138	-0.426661
chr1	36304001	36305000	*	0.000103405	9.94978e-05	-9.27272
chr1	36385001	36386000	*	6.09209e-13	2.14675e-12	5.69638
chr1	36433001	36434000	*	0.00105511	0.000844835	-12.8794
chr1	36505001	36506000	*	9.54363e-21	9.39429e-20	-11.6414
chr1	36659001	36660000	*	0.919677	0.358567	-0.077714
chr1	36680001	36681000	*	2.01888e-14	8.71503e-14	-0.667225
chr1	36706001	36707000	*	6.3324e-08	1.05439e-07	11.8766
chr1	36733001	36734000	*	6.99664e-08	1.15576e-07	12.2122
chr1	36775001	36776000	*	3.3593e-18	2.3994e-17	-25.0058
chr1	36839001	36840000	*	0.000144766	0.000135707	7.90608
chr1	36851001	36852000	*	0.00259467	0.00192832	4.98125
chr1	36865001	36866000	*	2.86183e-08	5.04818e-08	4.18251
chr1	36930001	36931000	*	0.00552679	0.00386138	-2.4415
chr1	37006001	37007000	*	1.4412e-07	2.25936e-07	11.5331
chr1	37067001	37068000	*	1.3993e-19	1.19503e-18	-26.2049
chr1	37076001	37077000	*	0.67617	0.279286	-0.845752
chr1	37119001	37120000	*	0.000911839	0.000739071	6.34604
chr1	37131001	37132000	*	0.478837	0.209075	-1.08882
chr1	37140001	37141000	*	7.73008e-20	6.80546e-19	30.1944
chr1	37162001	37163000	*	2.02219e-08	3.65045e-08	17.1218
chr1	37263001	37264000	*	0.794297	0.318716	0.284834
chr1	37289001	37290000	*	1.76457e-10	4.35425e-10	-5.7072
chr1	37294001	37295000	*	0.0407296	0.0238336	4.0974
chr1	37320001	37321000	*	1.01353e-17	6.79757e-17	-27.1719
chr1	37321001	37322000	*	0.000807081	0.000660956	5.9116
chr1	37342001	37343000	*	3.42905e-08	5.9685e-08	8.99492
chr1	37351001	37352000	*	4.71249e-08	8.01376e-08	-13.9727
chr1	37366001	37367000	*	4.93386e-09	9.81366e-09	-11.6564
chr1	37581001	37582000	*	0.000701354	0.000581135	-1.78716
chr1	37582001	37583000	*	0.00187711	0.00143266	0.19042
chr1	37583001	37584000	*	0.190049	0.0942025	0.69692
chr1	37584001	37585000	*	2.70551e-06	3.4354e-06	11.0215
chr1	37600001	37601000	*	2.73375e-15	1.32791e-14	-34.5519
chr1	37717001	37718000	*	0.596788	0.251709	-0.0533091
chr1	37752001	37753000	*	1.76563e-06	2.3185e-06	-6.20284
chr1	37770001	37771000	*	0.0935086	0.0502373	4.44658
chr1	37771001	37772000	*	0.101288	0.053931	-2.63473
chr1	37784001	37785000	*	0.0720224	0.0398064	2.80672
chr1	37795001	37796000	*	1.23552e-06	1.6647e-06	-2.98882
chr1	37796001	37797000	*	2.60955e-05	2.79457e-05	0.220591
chr1	37797001	37798000	*	0.000130396	0.000123238	0.514499
chr1	37799001	37800000	*	1	0.370642	0
chr1	37932001	37933000	*	1	0.370642	0
chr1	37965001	37966000	*	0.442544	0.19547	-1.14123
chr1	37966001	37967000	*	0.855397	0.338318	0.383735
chr1	37968001	37969000	*	0.00348932	0.0025317	-3.56554
chr1	37993001	37994000	*	0.0738399	0.0407024	2.40325
chr1	38018001	38019000	*	0.00031805	0.000280235	3.96086
chr1	38029001	38030000	*	6.15496e-05	6.16374e-05	-8.32066
chr1	38098001	38099000	*	1	0.370642	0
chr1	38155001	38156000	*	0.225979	0.109589	3.49399
chr1	38181001	38182000	*	0.000528561	0.000448082	-3.2273
chr1	38288001	38289000	*	0.492002	0.213954	-1.13681
chr1	38289001	38290000	*	0.00163133	0.00125819	-7.97287
chr1	38351001	38352000	*	0.208409	0.102156	3.83968
chr1	38356001	38357000	*	6.14773e-07	8.69922e-07	9.6614
chr1	38425001	38426000	*	9.55682e-20	8.30572e-19	31.5355
chr1	38435001	38436000	*	4.48582e-05	4.60556e-05	1.0922
chr1	38958001	38959000	*	0.933622	0.362929	0.166341
chr1	38959001	38960000	*	0.119561	0.0625678	-5.39474
chr1	38973001	38974000	*	0.0293491	0.017706	-1.82204
chr1	39080001	39081000	*	2.3137e-22	2.77696e-21	33.9473
chr1	39081001	39082000	*	1.16879e-05	1.32963e-05	18.7145
chr1	39124001	39125000	*	0.000597145	0.000501294	0.504222
chr1	39130001	39131000	*	0.731614	0.298057	-0.420532
chr1	39200001	39201000	*	3.38581e-31	1.00089e-29	4.01278
chr1	39201001	39202000	*	1.89204e-08	3.43003e-08	-3.78897
chr1	39222001	39223000	*	4.71499e-07	6.79678e-07	-1.82227
chr1	39224001	39225000	*	1.15141e-07	1.83709e-07	-14.1698
chr1	39226001	39227000	*	0.298235	0.139276	-1.51282
chr1	39244001	39245000	*	1	0.370642	0
chr1	39250001	39251000	*	0.00971979	0.00647264	-4.59102
chr1	39323001	39324000	*	0.918583	0.358231	-0.246319
chr1	39324001	39325000	*	2.77615e-10	6.63921e-10	-22.6076
chr1	39364001	39365000	*	0.000747378	0.000616133	2.25225
chr1	39441001	39442000	*	0.0216996	0.0134706	2.98694
chr1	39650001	39651000	*	0.575398	0.244055	1.57182
chr1	39775001	39776000	*	8.33148e-11	2.15398e-10	-15.9013
chr1	39776001	39777000	*	2.03584e-06	2.64357e-06	3.3658
chr1	39933001	39934000	*	0.00127232	0.00100275	3.29018
chr1	39934001	39935000	*	0.0577183	0.0326155	-0.701028
chr1	39942001	39943000	*	0.551855	0.235733	0.419956
chr1	39948001	39949000	*	5.5503e-06	6.67467e-06	7.90514
chr1	39968001	39969000	*	1.95649e-11	5.54713e-11	-0.88094
chr1	40129001	40130000	*	0.429369	0.190504	-0.555948
chr1	40130001	40131000	*	0.000123212	0.000116894	-4.99448
chr1	40185001	40186000	*	1.06517e-17	7.12121e-17	-15.1834
chr1	40186001	40187000	*	0.535927	0.229978	-0.643034
chr1	40200001	40201000	*	1	0.370642	0
chr1	40201001	40202000	*	1	0.370642	0
chr1	40383001	40384000	*	0.00471171	0.00333454	-2.79813
chr1	40423001	40424000	*	0.592767	0.250302	-0.402331
chr1	40524001	40525000	*	0.166051	0.083653	-1.33243
chr1	40557001	40558000	*	0.000304251	0.000269108	2.30861
chr1	40566001	40567000	*	4.31628e-10	1.00358e-09	-5.01177
chr1	40568001	40569000	*	0.145681	0.0745647	1.61401
chr1	40621001	40622000	*	2.09409e-06	2.71465e-06	-12.9825
chr1	40624001	40625000	*	0.00482605	0.00340954	-4.97364
chr1	40638001	40639000	*	3.72726e-16	2.03226e-15	-12.7967
chr1	40743001	40744000	*	6.66746e-16	3.50974e-15	-15.0952
chr1	40745001	40746000	*	5.08874e-12	1.57334e-11	-4.04549
chr1	40758001	40759000	*	8.50193e-05	8.31193e-05	-5.71429
chr1	41067001	41068000	*	0.00169002	0.0013001	-2.00042
chr1	41068001	41069000	*	1.18515e-12	4.0001e-12	-5.90156
chr1	41070001	41071000	*	0.350845	0.160173	0.735733
chr1	41071001	41072000	*	0.938626	0.364351	0.0855512
chr1	41074001	41075000	*	0.209302	0.102533	0.364964
chr1	41127001	41128000	*	4.84362e-12	1.50097e-11	-13.0696
chr1	41138001	41139000	*	0.858717	0.339341	0.178929
chr1	41156001	41157000	*	0.00383899	0.00276247	-2.38142
chr1	41160001	41161000	*	8.42541e-07	1.16565e-06	0.390336
chr1	41472001	41473000	*	1.98156e-15	9.78321e-15	41.3333
chr1	41475001	41476000	*	4.6239e-06	5.6315e-06	5.27119
chr1	41495001	41496000	*	0.00378128	0.00272436	2.67272
chr1	41498001	41499000	*	1.23602e-06	1.66532e-06	-14.0306
chr1	41637001	41638000	*	0.235286	0.113474	0.145627
chr1	41712001	41713000	*	0.0444111	0.0257574	-4.11824
chr1	41750001	41751000	*	0.665413	0.275556	-0.687465
chr1	41777001	41778000	*	0.000575764	0.000484804	-6.41444
chr1	41876001	41877000	*	2.61901e-06	3.33551e-06	-0.469484
chr1	41880001	41881000	*	0.240252	0.115537	-2.30969
chr1	41925001	41926000	*	0.721466	0.294635	0.31309
chr1	41953001	41954000	*	0.0150867	0.00966854	-6.42657
chr1	41954001	41955000	*	4.93966e-07	7.09943e-07	-16.0691
chr1	41999001	42000000	*	1.14989e-13	4.46065e-13	-19.2802
chr1	42016001	42017000	*	3.70115e-06	4.58753e-06	3.39476
chr1	42018001	42019000	*	4.5414e-09	9.08544e-09	-9.30233
chr1	42024001	42025000	*	1.421e-11	4.11251e-11	17.6575
chr1	42027001	42028000	*	0.159	0.0805374	-8.79433
chr1	42056001	42057000	*	0.0100195	0.00665354	2.16622
chr1	42092001	42093000	*	0.66792	0.276414	2.04175
chr1	42106001	42107000	*	5.73308e-06	6.87792e-06	-3.93729
chr1	42160001	42161000	*	0.000679275	0.000564221	-3.52381
chr1	42162001	42163000	*	0.112706	0.0593425	0.250799
chr1	42173001	42174000	*	0.00137667	0.00107731	-7.06822
chr1	42175001	42176000	*	1	0.370642	0
chr1	42199001	42200000	*	0.0406246	0.0237784	4.42075
chr1	42203001	42204000	*	0.00198168	0.00150532	4.22832
chr1	42213001	42214000	*	0.000496048	0.000422617	-6.67442
chr1	42225001	42226000	*	0.000222582	0.000201737	-9.47771
chr1	42231001	42232000	*	0.0144962	0.00932066	-2.63392
chr1	42232001	42233000	*	2.06112e-24	3.08858e-23	-28.2523
chr1	42236001	42237000	*	0.000270824	0.000241689	-1.09175
chr1	42262001	42263000	*	0.00325008	0.00237127	-4.85681
chr1	42278001	42279000	*	0.011336	0.00744837	0.18386
chr1	42324001	42325000	*	1	0.370642	0
chr1	42325001	42326000	*	0.931962	0.362423	0.00591096
chr1	42329001	42330000	*	0.428419	0.190132	0.962889
chr1	42376001	42377000	*	2.40799e-07	3.63842e-07	-4.51128
chr1	42393001	42394000	*	3.97749e-09	8.02544e-09	7.36538
chr1	42394001	42395000	*	0.0242518	0.0149071	-6.8973
chr1	42414001	42415000	*	5.30384e-06	6.40002e-06	-5.35619
chr1	42512001	42513000	*	2.33787e-08	4.17696e-08	12.1734
chr1	42520001	42521000	*	0.00154153	0.00119486	-3.60834
chr1	42562001	42563000	*	0.39785	0.178413	2.14975
chr1	42616001	42617000	*	0.0067007	0.00460503	-5.18692
chr1	42648001	42649000	*	0.000192368	0.000176333	-4.5977
chr1	42667001	42668000	*	0.264048	0.125329	-0.511225
chr1	42669001	42670000	*	0.813069	0.324723	-0.0834694
chr1	42670001	42671000	*	0.00017742	0.000163556	-2.91657
chr1	42831001	42832000	*	0.712857	0.291729	-1.15155
chr1	42931001	42932000	*	0.00844065	0.00568835	-5.43062
chr1	42964001	42965000	*	4.17244e-28	9.17915e-27	-21.4712
chr1	42979001	42980000	*	1.82087e-05	2.0064e-05	-6.21611
chr1	43070001	43071000	*	5.4356e-07	7.75553e-07	-9.8063
chr1	43113001	43114000	*	0.0734592	0.040512	-5.27
chr1	43135001	43136000	*	0.128629	0.066747	-1.6077
chr1	43150001	43151000	*	3.29081e-22	3.8677e-21	28.5682
chr1	43151001	43152000	*	0.00139766	0.00109207	9.63546
chr1	43152001	43153000	*	0.273271	0.129083	2.8427
chr1	43165001	43166000	*	0.120068	0.0628035	-1.97559
chr1	43245001	43246000	*	0.087364	0.0472743	6.5
chr1	43269001	43270000	*	2.47398e-06	3.16333e-06	-7.07099
chr1	43313001	43314000	*	0.000886461	0.000720164	7.08181
chr1	43355001	43356000	*	0.0275537	0.0167253	-3.97068
chr1	43410001	43411000	*	4.9992e-36	2.2228e-34	-39.3773
chr1	43415001	43416000	*	0.84581	0.335185	0.0287716
chr1	43437001	43438000	*	0.99505	0.370642	-0.0154775
chr1	43509001	43510000	*	0.000721359	0.0005962	-9.59308
chr1	43512001	43513000	*	0.000177511	0.000163612	-11.1228
chr1	43710001	43711000	*	0.000386601	0.000335722	-4.99697
chr1	43787001	43788000	*	1.13816e-07	1.81809e-07	-14.3124
chr1	43797001	43798000	*	8.23368e-13	2.84615e-12	-1.38538
chr1	43798001	43799000	*	0.275209	0.129861	0.0929368
chr1	43809001	43810000	*	0.0222001	0.0137518	-3.63704
chr1	43815001	43816000	*	8.26755e-05	8.10012e-05	-0.418222
chr1	43917001	43918000	*	0.0292589	0.0176575	-0.203252
chr1	43918001	43919000	*	0.0369334	0.0218131	-0.724804
chr1	43980001	43981000	*	0.000477059	0.000407877	-8.32742
chr1	44304001	44305000	*	1.02383e-06	1.39709e-06	6.98264
chr1	44323001	44324000	*	0.0848768	0.0460731	0.714542
chr1	44393001	44394000	*	3.36472e-06	4.20252e-06	12.604
chr1	44573001	44574000	*	2.42734e-06	3.10946e-06	6.19357
chr1	44687001	44688000	*	3.28221e-09	6.70751e-09	-7.45582
chr1	44733001	44734000	*	2.12706e-05	2.31509e-05	-5.37981
chr1	44754001	44755000	*	0.508943	0.2202	-2.02548
chr1	44783001	44784000	*	1.61907e-06	2.13997e-06	-4.90175
chr1	44804001	44805000	*	0.00306783	0.00224829	-2.49956
chr1	44836001	44837000	*	1	0.370642	0
chr1	44837001	44838000	*	0.000238405	0.000214999	-2.89352
chr1	44892001	44893000	*	0.00346366	0.00251462	-7.91161
chr1	44920001	44921000	*	0.365039	0.165795	1.65686
chr1	45043001	45044000	*	5.52678e-06	6.64872e-06	-9.88287
chr1	45051001	45052000	*	0.0055882	0.00390105	3.24547
chr1	45053001	45054000	*	3.21122e-31	9.50017e-30	30.4824
chr1	45092001	45093000	*	2.11157e-05	2.29998e-05	-7.6713
chr1	45122001	45123000	*	0.00241325	0.00180424	-1.46461
chr1	45132001	45133000	*	2.88934e-07	4.31178e-07	7.83053
chr1	45159001	45160000	*	0.0374668	0.0220976	-0.851064
chr1	45208001	45209000	*	0.0203187	0.0126875	4.76505
chr1	45213001	45214000	*	3.38673e-11	9.2629e-11	0.5473
chr1	45214001	45215000	*	8.13824e-06	9.51185e-06	-1.18556
chr1	45220001	45221000	*	0.068364	0.0379765	7.18491
chr1	45238001	45239000	*	0.348947	0.159452	-0.707742
chr1	45239001	45240000	*	1.98976e-06	2.58801e-06	7.40636
chr1	45240001	45241000	*	8.7015e-08	1.41695e-07	4.44438
chr1	45269001	45270000	*	0.629491	0.263051	-1.425
chr1	45317001	45318000	*	7.80667e-22	8.77025e-21	-24.3463
chr1	45320001	45321000	*	9.59391e-06	1.10794e-05	-19.1793
chr1	45321001	45322000	*	0.0207104	0.0129105	-5.02559
chr1	45327001	45328000	*	1.91051e-30	5.21295e-29	-14.5939
chr1	45332001	45333000	*	0.000107854	0.000103444	-4.86111
chr1	45339001	45340000	*	0.317213	0.146876	0.698097
chr1	45345001	45346000	*	2.66293e-06	3.38632e-06	-8.88776
chr1	45348001	45349000	*	8.3124e-08	1.3582e-07	-0.214682
chr1	45349001	45350000	*	7.71006e-13	2.67686e-12	1.37741
chr1	45476001	45477000	*	0.000111187	0.000106371	2.9304
chr1	45495001	45496000	*	5.13295e-20	4.61102e-19	-28.3019
chr1	45534001	45535000	*	0.472894	0.20682	-1.14157
chr1	45569001	45570000	*	0.00223911	0.00168297	-6.36028
chr1	45580001	45581000	*	0.153438	0.0780424	1.96928
chr1	45601001	45602000	*	0.148691	0.0759085	6.02182
chr1	45611001	45612000	*	0.0512483	0.0293158	2.22222
chr1	45637001	45638000	*	0.00515074	0.00361884	-2.30889
chr1	45641001	45642000	*	0.452076	0.199093	-2.00691
chr1	45649001	45650000	*	2.09637e-14	9.03203e-14	-13.8177
chr1	45660001	45661000	*	1.07947e-06	1.46753e-06	2.48538
chr1	45702001	45703000	*	0.00305902	0.00224236	-5.60748
chr1	45703001	45704000	*	0.0559213	0.0316968	5.77152
chr1	45719001	45720000	*	0.00290135	0.00213611	-11.4667
chr1	45737001	45738000	*	0.273481	0.129168	2.18029
chr1	45738001	45739000	*	0.170437	0.0856058	-3.16293
chr1	45743001	45744000	*	0.0804598	0.0439421	-5.11451
chr1	45746001	45747000	*	5.58428e-15	2.6043e-14	-16.7507
chr1	45751001	45752000	*	7.08922e-15	3.26026e-14	11.0375
chr1	45756001	45757000	*	0.206621	0.101397	3.59942
chr1	45786001	45787000	*	7.68961e-17	4.59717e-16	-10.8948
chr1	45802001	45803000	*	0.00137518	0.00107625	-12.9729
chr1	45888001	45889000	*	4.33538e-05	4.46124e-05	11.8533
chr1	45940001	45941000	*	8.75981e-19	6.72674e-18	-36.2208
chr1	45945001	45946000	*	1.88855e-12	6.19772e-12	-22.1198
chr1	45951001	45952000	*	0.0365801	0.021623	-2.45016
chr1	45952001	45953000	*	2.32687e-07	3.52498e-07	-12.6077
chr1	45981001	45982000	*	0.000216634	0.000196689	-6.75013
chr1	45992001	45993000	*	0.811604	0.324246	0.168722
chr1	46001001	46002000	*	0.104216	0.0553201	-0.813008
chr1	46018001	46019000	*	0.192843	0.0954286	4.51128
chr1	46019001	46020000	*	0.0169242	0.0107407	-8.47953
chr1	46063001	46064000	*	0.0263932	0.016094	-5.8466
chr1	46064001	46065000	*	0.474572	0.207471	1.80075
chr1	46066001	46067000	*	1.35146e-09	2.92245e-09	8.51064
chr1	46101001	46102000	*	1.80906e-05	1.99407e-05	6.45143
chr1	46179001	46180000	*	0.0342126	0.0203475	2.70886
chr1	46198001	46199000	*	1.56564e-18	1.16454e-17	-15.2672
chr1	46204001	46205000	*	1.74394e-07	2.69782e-07	-5.06408
chr1	46236001	46237000	*	5.84233e-10	1.33275e-09	26.7399
chr1	46250001	46251000	*	0.00625673	0.00432586	-12.2732
chr1	46399001	46400000	*	5.10483e-16	2.72999e-15	-36.3415
chr1	46400001	46401000	*	0.00724539	0.00494318	-12.2528
chr1	46443001	46444000	*	8.31481e-17	4.94423e-16	18.4243
chr1	46453001	46454000	*	4.58422e-07	6.62498e-07	-15.0889
chr1	46463001	46464000	*	4.65918e-05	4.77038e-05	2.40175
chr1	46495001	46496000	*	0.478673	0.209015	1.99366
chr1	46512001	46513000	*	1.58149e-07	2.46461e-07	-10.8568
chr1	46536001	46537000	*	0.0430561	0.0250543	-3.65724
chr1	46636001	46637000	*	4.56897e-15	2.15398e-14	14.6497
chr1	46654001	46655000	*	1	0.370642	0
chr1	46708001	46709000	*	0.0760111	0.0417814	1.45518
chr1	46737001	46738000	*	0.174828	0.0875662	1.46358
chr1	46783001	46784000	*	1.95122e-10	4.78372e-10	-11.1702
chr1	46814001	46815000	*	0.0308265	0.0185163	4.08084
chr1	46859001	46860000	*	0.146069	0.0747413	-3.6388
chr1	46861001	46862000	*	0.000111318	0.000106483	-1.67683
chr1	46874001	46875000	*	8.24314e-09	1.58386e-08	2.6784
chr1	46965001	46966000	*	1.64593e-05	1.82674e-05	9.43143
chr1	46995001	46996000	*	0.181346	0.0904274	2.47619
chr1	47017001	47018000	*	1.74354e-18	1.29029e-17	6.50246
chr1	47023001	47024000	*	0.301923	0.140744	-0.988693
chr1	47063001	47064000	*	1	0.370642	0
chr1	47064001	47065000	*	0.000135722	0.000127892	-2.29874
chr1	47085001	47086000	*	0.045507	0.0263298	-10.5302
chr1	47112001	47113000	*	1	0.370642	0
chr1	47113001	47114000	*	0.132161	0.0683529	3.72633
chr1	47117001	47118000	*	5.18306e-12	1.6008e-11	1.28927
chr1	47118001	47119000	*	0.164447	0.0829311	-0.189117
chr1	47125001	47126000	*	2.66225e-12	8.55762e-12	27.179
chr1	47143001	47144000	*	0.00018912	0.000173528	14.1184
chr1	47197001	47198000	*	0.568959	0.241818	-0.0438135
chr1	47199001	47200000	*	9.89483e-05	9.5489e-05	-0.647394
chr1	47204001	47205000	*	4.3505e-07	6.30692e-07	8.34135
chr1	47210001	47211000	*	1.85638e-07	2.86044e-07	-7.90021
chr1	47452001	47453000	*	0.0291487	0.0176003	3.07579
chr1	47477001	47478000	*	1.26213e-07	1.99987e-07	-13.4503
chr1	47503001	47504000	*	0.418958	0.186544	-1.61822
chr1	47528001	47529000	*	1.01561e-08	1.92268e-08	12.1779
chr1	47546001	47547000	*	0.942378	0.36552	0.0401327
chr1	47550001	47551000	*	2.15662e-13	8.05377e-13	-10.1749
chr1	47551001	47552000	*	0.393852	0.176865	1.23181
chr1	47569001	47570000	*	0.0054467	0.00381055	5.13949
chr1	47571001	47572000	*	1.99727e-05	2.18528e-05	-10.0569
chr1	47644001	47645000	*	0.0471762	0.0271952	-1.27868
chr1	47648001	47649000	*	0.00415858	0.00297326	4.31153
chr1	47659001	47660000	*	0.00630017	0.00435248	-2.98309
chr1	47671001	47672000	*	1.67583e-07	2.60052e-07	-8.16555
chr1	47672001	47673000	*	0.975142	0.370642	-0.0343755
chr1	47687001	47688000	*	3.78392e-05	3.93445e-05	-7.69443
chr1	47691001	47692000	*	1	0.370642	0
chr1	47692001	47693000	*	0.636216	0.265413	-0.056816
chr1	47693001	47694000	*	0.0010044	0.000807366	-0.391633
chr1	47743001	47744000	*	0.953029	0.368769	-0.0873703
chr1	47744001	47745000	*	1.6686e-07	2.59046e-07	9.29204
chr1	47760001	47761000	*	1.23697e-07	1.96271e-07	-18.4618
chr1	47769001	47770000	*	6.86373e-08	1.13548e-07	-8.56325
chr1	47775001	47776000	*	4.02959e-05	4.1683e-05	25.6347
chr1	47836001	47837000	*	5.77596e-12	1.76965e-11	17.5141
chr1	47847001	47848000	*	4.19115e-07	6.09011e-07	-8.62354
chr1	47890001	47891000	*	0.0453077	0.0262249	4.41236
chr1	47913001	47914000	*	0.170506	0.0856348	2.15965
chr1	47964001	47965000	*	0.00707253	0.00483673	-13.4703
chr1	47967001	47968000	*	0.308623	0.143426	4.03422
chr1	48004001	48005000	*	1.02983e-10	2.62825e-10	10.0794
chr1	48008001	48009000	*	7.41681e-06	8.727e-06	-6.95581
chr1	48039001	48040000	*	0.198572	0.0979125	5.54989
chr1	48042001	48043000	*	0.0106139	0.00701435	-0.282305
chr1	48057001	48058000	*	0.105502	0.0559395	-4.83369
chr1	48083001	48084000	*	5.03414e-11	1.34278e-10	-11.1339
chr1	48104001	48105000	*	0.00447861	0.00318257	6.16399
chr1	48134001	48135000	*	0.0054382	0.00380502	-2.00328
chr1	48139001	48140000	*	0.517056	0.22317	2.86602
chr1	48140001	48141000	*	0.372157	0.168555	-0.0950369
chr1	48141001	48142000	*	6.14735e-16	3.25539e-15	11.1872
chr1	48155001	48156000	*	1.7379e-07	2.68903e-07	-6.40666
chr1	48159001	48160000	*	0.0263015	0.0160427	3.79953
chr1	48171001	48172000	*	0.244533	0.117285	-2.92354
chr1	48187001	48188000	*	0.00853792	0.00574808	6.46195
chr1	48198001	48199000	*	0.0836576	0.0454783	10.676
chr1	48201001	48202000	*	2.8215e-06	3.57299e-06	17.2575
chr1	48280001	48281000	*	0.00441713	0.00314265	0.520658
chr1	48306001	48307000	*	0.81904	0.326673	0.027058
chr1	48307001	48308000	*	1	0.370642	0
chr1	48400001	48401000	*	4.2692e-08	7.31041e-08	19.1503
chr1	48452001	48453000	*	3.83349e-29	9.25481e-28	1.32286
chr1	48465001	48466000	*	1.15624e-05	1.31634e-05	-0.364711
chr1	48466001	48467000	*	7.90691e-06	9.25774e-06	0.686421
chr1	48480001	48481000	*	0.915654	0.357318	0.106682
chr1	48481001	48482000	*	6.12305e-12	1.8689e-11	13.785
chr1	48493001	48494000	*	1.03937e-70	3.65001e-68	-39.8152
chr1	48511001	48512000	*	0.0118018	0.00772736	-3.28849
chr1	48516001	48517000	*	1	0.370642	0
chr1	48530001	48531000	*	0.00158304	0.00122403	5.66453
chr1	48532001	48533000	*	3.2515e-11	8.92007e-11	-19.6319
chr1	48534001	48535000	*	0.000483721	0.000413098	-2.17691
chr1	48585001	48586000	*	0.000632487	0.000528483	-2.49048
chr1	48592001	48593000	*	0.103374	0.0549168	-7.3605
chr1	48593001	48594000	*	0.0352993	0.0209344	-4.00753
chr1	48602001	48603000	*	0.862755	0.34065	-0.352317
chr1	48605001	48606000	*	0.383399	0.172846	2.45965
chr1	48629001	48630000	*	0.0938898	0.0504064	5.45897
chr1	48630001	48631000	*	0.0418441	0.0244206	7.30691
chr1	48631001	48632000	*	0.875615	0.34473	0.267241
chr1	48634001	48635000	*	0.858385	0.339234	0.0218067
chr1	48642001	48643000	*	0.274421	0.129536	4.86111
chr1	48653001	48654000	*	1.27175e-07	2.01368e-07	-6.6372
chr1	48661001	48662000	*	0.366071	0.166204	2.9749
chr1	48662001	48663000	*	0.116263	0.0610228	4.36774
chr1	48677001	48678000	*	0.00109243	0.000872118	0.581395
chr1	48698001	48699000	*	0.00122258	0.000966826	-15.4425
chr1	48702001	48703000	*	6.02748e-06	7.20195e-06	10.2904
chr1	48727001	48728000	*	2.41642e-16	1.34815e-15	-18.8059
chr1	48780001	48781000	*	5.25891e-24	7.57519e-23	-2.28825
chr1	48798001	48799000	*	0.0128126	0.00832766	-1.97044
chr1	48799001	48800000	*	0.674316	0.278641	-0.50304
chr1	48806001	48807000	*	0.000797857	0.000654066	-11.5625
chr1	48831001	48832000	*	1.9837e-06	2.58131e-06	3.56038
chr1	48836001	48837000	*	1.56894e-05	1.74682e-05	-4.02438
chr1	48840001	48841000	*	1.40779e-07	2.21127e-07	10.0218
chr1	48845001	48846000	*	0.00122075	0.000965577	-9.7025
chr1	48848001	48849000	*	0.143161	0.073407	-4.98392
chr1	48866001	48867000	*	0.156101	0.079236	4.1997
chr1	48868001	48869000	*	1.45023e-09	3.1209e-09	16.8236
chr1	48888001	48889000	*	0.00220357	0.00165843	-3.17146
chr1	48889001	48890000	*	1.17107e-07	1.86611e-07	7.01357
chr1	48905001	48906000	*	2.29231e-10	5.55246e-10	-0.448431
chr1	48919001	48920000	*	0.591348	0.249792	1.27454
chr1	48951001	48952000	*	2.32401e-08	4.15494e-08	-26.1069
chr1	48952001	48953000	*	1.98353e-12	6.49089e-12	-16.207
chr1	48954001	48955000	*	0.614298	0.257781	-0.22681
chr1	48955001	48956000	*	0.0608431	0.034211	-7.63285
chr1	48956001	48957000	*	0.514614	0.22228	-0.623183
chr1	48961001	48962000	*	0.528296	0.227271	-1.45653
chr1	48962001	48963000	*	3.75964e-07	5.50484e-07	3.71423
chr1	48987001	48988000	*	4.87422e-06	5.91624e-06	-9.39932
chr1	48990001	48991000	*	0.232592	0.112343	-1.26544
chr1	49044001	49045000	*	0.60914	0.256002	1.41126
chr1	49045001	49046000	*	3.1562e-06	3.95955e-06	-15.1789
chr1	49061001	49062000	*	5.32333e-09	1.05375e-08	-15.9698
chr1	49168001	49169000	*	6.53537e-06	7.76454e-06	7.26935
chr1	49196001	49197000	*	0.0954452	0.0511495	-6.8801
chr1	49202001	49203000	*	1.38244e-14	6.11523e-14	2.59505
chr1	49203001	49204000	*	0.15068	0.0768	1.85196
chr1	49212001	49213000	*	2.24041e-05	2.42944e-05	2.59109
chr1	49294001	49295000	*	8.34532e-06	9.73618e-06	11.7397
chr1	49301001	49302000	*	3.7898e-08	6.55551e-08	18.115
chr1	49325001	49326000	*	1.44425e-08	2.66733e-08	-35.1667
chr1	49355001	49356000	*	0.116745	0.0612447	4.22676
chr1	49380001	49381000	*	0.0740574	0.0408128	2.50747
chr1	49429001	49430000	*	0.0723803	0.0399832	-3.03703
chr1	49472001	49473000	*	9.5352e-08	1.5437e-07	-8.77709
chr1	49512001	49513000	*	0.353206	0.161111	-0.660009
chr1	49551001	49552000	*	0.304992	0.141977	-3.44322
chr1	49640001	49641000	*	0.000221193	0.000200555	-1.91113
chr1	49798001	49799000	*	1.16701e-06	1.57856e-06	10.1359
chr1	49799001	49800000	*	2.75952e-12	8.85002e-12	27.4018
chr1	49894001	49895000	*	1.83275e-13	6.911e-13	14.8387
chr1	49999001	50000000	*	0.00250967	0.00186988	-5.11535
chr1	50078001	50079000	*	0.489282	0.212927	-0.845771
chr1	50079001	50080000	*	2.68273e-10	6.43039e-10	-5.18591
chr1	50098001	50099000	*	1	0.370642	0
chr1	50358001	50359000	*	9.79648e-07	1.34163e-06	5.74163
chr1	50371001	50372000	*	0.511111	0.221	0.35318
chr1	50380001	50381000	*	5.69625e-06	6.83807e-06	4.74777
chr1	50381001	50382000	*	1.12939e-05	1.2879e-05	4.45104
chr1	50407001	50408000	*	2.18447e-13	8.15135e-13	14.1553
chr1	50450001	50451000	*	0.173481	0.08698	4.50333
chr1	50489001	50490000	*	1	0.370642	0
chr1	50490001	50491000	*	0.00307363	0.00225224	15.6712
chr1	50538001	50539000	*	2.98847e-13	1.09702e-12	15.3959
chr1	50556001	50557000	*	0.343493	0.157326	3.27869
chr1	50557001	50558000	*	1	0.370642	0
chr1	50604001	50605000	*	0.278021	0.131023	-5.38718
chr1	50621001	50622000	*	0.000313753	0.00027675	9.58903
chr1	50629001	50630000	*	0.0189365	0.0118955	14.8778
chr1	50646001	50647000	*	8.13599e-16	4.234e-15	-6.14052
chr1	50656001	50657000	*	0.0146243	0.00939512	-3.35356
chr1	50702001	50703000	*	1.00442e-08	1.90321e-08	6.67397
chr1	50706001	50707000	*	1.76414e-06	2.31678e-06	-5.64784
chr1	50712001	50713000	*	1.41654e-09	3.05396e-09	-6.40268
chr1	50742001	50743000	*	1.46299e-07	2.29076e-07	14.8592
chr1	50756001	50757000	*	1.16589e-06	1.57716e-06	4.02178
chr1	50784001	50785000	*	0.203526	0.100042	3.78122
chr1	50792001	50793000	*	8.37738e-07	1.15938e-06	-10.7572
chr1	50800001	50801000	*	5.67131e-21	5.75585e-20	7.03746
chr1	50801001	50802000	*	0.00100502	0.000807825	-4.57932
chr1	50807001	50808000	*	0.000120331	0.000114366	17.9695
chr1	50818001	50819000	*	1.1167e-08	2.10105e-08	11.8692
chr1	50857001	50858000	*	0.000558423	0.000471399	-2.99949
chr1	50864001	50865000	*	1	0.370642	0
chr1	50865001	50866000	*	0.00130719	0.00102767	2.91971
chr1	50929001	50930000	*	0.153526	0.078085	0.277727
chr1	50962001	50963000	*	0.00342849	0.00249085	-3.70765
chr1	50994001	50995000	*	0.917026	0.357747	0.1504
chr1	51020001	51021000	*	1.14571e-20	1.11792e-19	-24.8155
chr1	51023001	51024000	*	0.00329807	0.00240319	10.4459
chr1	51041001	51042000	*	0.000254626	0.000228357	-13.4505
chr1	51070001	51071000	*	0.0110401	0.00727131	5.43702
chr1	51086001	51087000	*	0.222667	0.108196	1.37363
chr1	51095001	51096000	*	6.41219e-14	2.57759e-13	-15.7447
chr1	51129001	51130000	*	0.000341469	0.000299429	0.887893
chr1	51154001	51155000	*	1.0929e-06	1.48446e-06	6.37312
chr1	51159001	51160000	*	2.12096e-05	2.30936e-05	-12.0346
chr1	51168001	51169000	*	3.63867e-06	4.51554e-06	-10.3466
chr1	51190001	51191000	*	0.197175	0.0973062	-1.74061
chr1	51204001	51205000	*	0.000455337	0.000390741	-2.48883
chr1	51224001	51225000	*	2.40373e-28	5.41046e-27	16.8229
chr1	51233001	51234000	*	0.211302	0.103375	-0.568254
chr1	51238001	51239000	*	1.9929e-08	3.60098e-08	10.8539
chr1	51269001	51270000	*	1.04011e-07	1.67346e-07	-11.9802
chr1	51318001	51319000	*	0.888396	0.348783	0.278227
chr1	51342001	51343000	*	0.476907	0.208359	3.0876
chr1	51414001	51415000	*	0.00220045	0.00165621	3.29522
chr1	51418001	51419000	*	0.401125	0.17968	-1.14379
chr1	51448001	51449000	*	1	0.370642	0
chr1	51466001	51467000	*	7.13675e-08	1.17757e-07	-7.89079
chr1	51470001	51471000	*	0.00402091	0.002882	10.83
chr1	51471001	51472000	*	4.95293e-05	5.04322e-05	-3.63636
chr1	51476001	51477000	*	0.021562	0.0133935	3.59957
chr1	51477001	51478000	*	0.00207528	0.00156988	3.223
chr1	51506001	51507000	*	7.8084e-08	1.28065e-07	19.7183
chr1	51511001	51512000	*	0.0653034	0.0364557	3.29704
chr1	51521001	51522000	*	1	0.370642	0
chr1	51540001	51541000	*	1.28747e-25	2.20352e-24	-23.8981
chr1	51556001	51557000	*	0.00967638	0.00644554	4.1841
chr1	51576001	51577000	*	6.81087e-15	3.13871e-14	-13.908
chr1	51577001	51578000	*	4.30001e-44	3.41901e-42	-4.42068
chr1	51578001	51579000	*	3.87852e-05	4.02597e-05	8.23176
chr1	51603001	51604000	*	0.52778	0.22708	-1.62168
chr1	51616001	51617000	*	2.35257e-06	3.02222e-06	-3.80594
chr1	51624001	51625000	*	1	0.370642	0
chr1	51643001	51644000	*	0.174402	0.0873891	1.99804
chr1	51654001	51655000	*	0.078019	0.0427587	-7.94574
chr1	51656001	51657000	*	0.388453	0.174792	-3.32975
chr1	51707001	51708000	*	0.877124	0.34522	-0.189095
chr1	51718001	51719000	*	1	0.370642	0
chr1	51719001	51720000	*	0.052732	0.0300661	-0.300661
chr1	51750001	51751000	*	3.75881e-30	9.96926e-29	-9.46035
chr1	51754001	51755000	*	5.59836e-57	9.78475e-55	-12.1534
chr1	51776001	51777000	*	1.35418e-05	1.52413e-05	1.23348
chr1	51777001	51778000	*	4.48364e-11	1.20407e-10	-1.60605
chr1	51805001	51806000	*	0.007318	0.00498859	-0.320924
chr1	51806001	51807000	*	0.000185333	0.000170237	-0.296662
chr1	51807001	51808000	*	0.000173902	0.000160626	0.419287
chr1	51811001	51812000	*	0.758265	0.306907	-0.16085
chr1	51812001	51813000	*	1.01747e-05	1.16968e-05	1.18577
chr1	51827001	51828000	*	0.121108	0.0632802	0.388552
chr1	51845001	51846000	*	2.5308e-08	4.49772e-08	-5.14178
chr1	51855001	51856000	*	1	0.370642	0
chr1	51863001	51864000	*	0.000908841	0.000736861	-6.33484
chr1	51869001	51870000	*	0.000139756	0.000131377	-2.83224
chr1	51876001	51877000	*	0.763983	0.308767	0.702157
chr1	52027001	52028000	*	0.000253808	0.000227661	-10.5304
chr1	52028001	52029000	*	0.00373639	0.00269467	-6.95631
chr1	52029001	52030000	*	1.42353e-09	3.06834e-09	-21.2805
chr1	52103001	52104000	*	3.69841e-07	5.42251e-07	0.645907
chr1	52104001	52105000	*	6.81231e-06	8.06501e-06	-0.488516
chr1	52105001	52106000	*	3.87293e-05	4.02071e-05	0.652968
chr1	52368001	52369000	*	3.28731e-08	5.74208e-08	-6.0025
chr1	52371001	52372000	*	0.00252773	0.00188259	-12.9456
chr1	52412001	52413000	*	0.000440488	0.000378925	-4.71307
chr1	52435001	52436000	*	1	0.370642	0
chr1	52436001	52437000	*	0.014572	0.00936482	-6.20869
chr1	52466001	52467000	*	0.0147531	0.00947105	-10.5199
chr1	52467001	52468000	*	4.24691e-11	1.14504e-10	-16.8417
chr1	52471001	52472000	*	0.68278	0.281551	-0.577298
chr1	52647001	52648000	*	1.61454e-12	5.34243e-12	16.4352
chr1	52704001	52705000	*	1.82274e-11	5.18924e-11	-10.7582
chr1	52751001	52752000	*	1	0.370642	0
chr1	52767001	52768000	*	1.61516e-08	2.96006e-08	-7.76141
chr1	52781001	52782000	*	0.00250912	0.0018695	16.6767
chr1	52791001	52792000	*	0.959028	0.370642	-0.149402
chr1	52792001	52793000	*	0.104051	0.0552402	-6.11277
chr1	52800001	52801000	*	0.0187081	0.0117667	-2.01115
chr1	52894001	52895000	*	2.10278e-06	2.72499e-06	3.81295
chr1	52923001	52924000	*	0.217026	0.10582	-2.78063
chr1	52954001	52955000	*	6.90097e-10	1.55775e-09	26.2874
chr1	53216001	53217000	*	0.00862966	0.00580469	-6.85428
chr1	53217001	53218000	*	0.00013133	0.000124065	-3.81162
chr1	53219001	53220000	*	0.00176771	0.00135481	-3.91864
chr1	53220001	53221000	*	6.96726e-10	1.57131e-09	-17.5849
chr1	53248001	53249000	*	2.99378e-05	3.17263e-05	-2.1398
chr1	53283001	53284000	*	1.05987e-11	3.12266e-11	13.7284
chr1	53422001	53423000	*	0.106845	0.0565837	-0.515305
chr1	53429001	53430000	*	6.34561e-23	8.15555e-22	14.14
chr1	53539001	53540000	*	0.00175672	0.00134709	-4.73684
chr1	53563001	53564000	*	8.82217e-08	1.43537e-07	-6.42442
chr1	53564001	53565000	*	0.235434	0.11353	6.79558
chr1	53565001	53566000	*	0.88044	0.346291	-0.544244
chr1	53569001	53570000	*	3.5775e-11	9.74252e-11	6.99884
chr1	53584001	53585000	*	0.544256	0.233014	1.83092
chr1	53604001	53605000	*	0.69478	0.285638	-1.71451
chr1	53612001	53613000	*	4.7696e-39	2.62931e-37	-14.5767
chr1	53620001	53621000	*	0.674774	0.2788	-0.460226
chr1	53629001	53630000	*	0.00549138	0.00383861	-7.13541
chr1	53643001	53644000	*	0.0532456	0.0303293	5.52055
chr1	53684001	53685000	*	0.00710253	0.00485584	17.1254
chr1	53705001	53706000	*	0.0290232	0.0175319	2.12492
chr1	53711001	53712000	*	0.272564	0.128804	2.00427
chr1	53729001	53730000	*	2.74291e-18	1.98266e-17	11.9229
chr1	53745001	53746000	*	0.00259657	0.00192959	10.4751
chr1	53746001	53747000	*	0.485341	0.211463	1.1936
chr1	53762001	53763000	*	8.76225e-31	2.4782e-29	12.5582
chr1	53767001	53768000	*	0.0185736	0.011691	-7.09677
chr1	53799001	53800000	*	7.24954e-05	7.17071e-05	-1.105
chr1	53800001	53801000	*	0.00150893	0.00117133	0.778606
chr1	53801001	53802000	*	0.0296946	0.0179011	-2.29743
chr1	53857001	53858000	*	1.48677e-09	3.19555e-09	-19.9148
chr1	53876001	53877000	*	1.86132e-11	5.29272e-11	23.8532
chr1	53878001	53879000	*	0.0194406	0.012187	-3.19345
chr1	53893001	53894000	*	0.863458	0.340899	-0.252828
chr1	53911001	53912000	*	1.77752e-07	2.74596e-07	-18.6364
chr1	53926001	53927000	*	0.235555	0.113578	3.81521
chr1	53927001	53928000	*	0.000337693	0.000296351	-8.66162
chr1	53931001	53932000	*	7.24904e-09	1.40452e-08	-19.8703
chr1	53936001	53937000	*	7.01414e-06	8.28663e-06	-13.7252
chr1	53938001	53939000	*	4.97965e-06	6.03706e-06	8.01442
chr1	53945001	53946000	*	9.50826e-09	1.80771e-08	-15.7845
chr1	53959001	53960000	*	0.16665	0.0839225	2.24868
chr1	53963001	53964000	*	0.891291	0.34971	0.22307
chr1	53979001	53980000	*	0.0152922	0.0097915	3.87975
chr1	54013001	54014000	*	0.000394996	0.000342517	-12.3404
chr1	54016001	54017000	*	2.34139e-15	1.14831e-14	21.0886
chr1	54036001	54037000	*	0.000114876	0.000109602	-5.05051
chr1	54039001	54040000	*	2.36013e-09	4.93074e-09	-22.505
chr1	54058001	54059000	*	0.0551263	0.0312836	1.35586
chr1	54059001	54060000	*	1.41797e-07	2.22615e-07	1.16505
chr1	54076001	54077000	*	0.00125855	0.000992905	1.16131
chr1	54079001	54080000	*	0.280885	0.132188	0.535016
chr1	54095001	54096000	*	5.46017e-14	2.21745e-13	-5.9559
chr1	54100001	54101000	*	0.62399	0.261149	0.808882
chr1	54113001	54114000	*	0.363012	0.16499	-0.276174
chr1	54144001	54145000	*	9.27866e-11	2.38439e-10	11.273
chr1	54147001	54148000	*	0.00119068	0.000943587	1.71233
chr1	54148001	54149000	*	0.00365223	0.00263925	2.09677
chr1	54151001	54152000	*	0.000361616	0.000315767	-11.6416
chr1	54160001	54161000	*	7.27664e-06	8.57352e-06	-11.1221
chr1	54192001	54193000	*	0.00173309	0.0013304	1.66702
chr1	54193001	54194000	*	0.0748413	0.0411969	-1.61807
chr1	54216001	54217000	*	1	0.370642	0
chr1	54217001	54218000	*	0.251864	0.120244	-0.341181
chr1	54226001	54227000	*	0.010997	0.00724531	6.44577
chr1	54241001	54242000	*	1.96257e-06	2.55648e-06	0.989089
chr1	54242001	54243000	*	6.41705e-10	1.45414e-09	1.39328
chr1	54264001	54265000	*	9.14908e-13	3.13709e-12	0.930661
chr1	54285001	54286000	*	0.360628	0.164049	0.17748
chr1	54286001	54287000	*	0.133964	0.0691745	-0.136224
chr1	54287001	54288000	*	0.470354	0.205904	-0.319541
chr1	54296001	54297000	*	0.108117	0.0571895	7.02827
chr1	54312001	54313000	*	0.0266736	0.0162436	-9.90871
chr1	54313001	54314000	*	1.38693e-09	2.99336e-09	-9.88771
chr1	54314001	54315000	*	0.000882076	0.000716878	-12.1424
chr1	54403001	54404000	*	6.8696e-08	1.13631e-07	3.51682
chr1	54424001	54425000	*	0.554476	0.236642	-0.207991
chr1	54425001	54426000	*	7.73588e-16	4.03686e-15	0.523648
chr1	54433001	54434000	*	1.58161e-05	1.75953e-05	-7.52752
chr1	54477001	54478000	*	0.15118	0.0770289	2.12687
chr1	54478001	54479000	*	1.05701e-08	1.99587e-08	-23.4199
chr1	54501001	54502000	*	5.26012e-21	5.36292e-20	-23.2662
chr1	54531001	54532000	*	0.123206	0.0642544	4.44395
chr1	54535001	54536000	*	6.44507e-16	3.40165e-15	-22.1734
chr1	54546001	54547000	*	0.0470418	0.0271239	5.06982
chr1	54565001	54566000	*	0.0826296	0.0449814	3.53981
chr1	54566001	54567000	*	0.57296	0.243214	1.16837
chr1	54574001	54575000	*	0.0623117	0.0349461	-2.06797
chr1	54580001	54581000	*	1.76506e-07	2.72838e-07	4.30248
chr1	54594001	54595000	*	0.03785	0.0222965	4.92926
chr1	54599001	54600000	*	0.000173996	0.000160706	-15.178
chr1	54609001	54610000	*	0.23074	0.111568	-0.11262
chr1	54610001	54611000	*	3.08554e-06	3.8786e-06	1.35528
chr1	54613001	54614000	*	0.0518176	0.0296	-7.81185
chr1	54650001	54651000	*	1.97722e-07	3.03175e-07	11.7952
chr1	54665001	54666000	*	1.15289e-28	2.68092e-27	-21.8115
chr1	54678001	54679000	*	2.44092e-05	2.62905e-05	-27.7237
chr1	54683001	54684000	*	0.695359	0.285829	0.640778
chr1	54694001	54695000	*	1	0.370642	0
chr1	54696001	54697000	*	3.03366e-07	4.51119e-07	-11.6447
chr1	54711001	54712000	*	0.00755841	0.00514092	-7.4149
chr1	54731001	54732000	*	4.52638e-05	4.64393e-05	4.05405
chr1	54747001	54748000	*	0.00754168	0.00513009	9.83085
chr1	54767001	54768000	*	4.63485e-11	1.24239e-10	-23.8095
chr1	54819001	54820000	*	2.92293e-14	1.23368e-13	7.21203
chr1	54827001	54828000	*	0.819656	0.326841	1.40693
chr1	54874001	54875000	*	0.0188336	0.0118375	-10.7684
chr1	54908001	54909000	*	0.000367983	0.00032081	3.81098
chr1	54937001	54938000	*	6.72475e-11	1.76334e-10	-10.9658
chr1	54940001	54941000	*	0.996026	0.370642	0.00579744
chr1	54945001	54946000	*	0.486285	0.211824	-0.482676
chr1	54962001	54963000	*	0.0529681	0.030189	1.41664
chr1	55008001	55009000	*	1	0.370642	0
chr1	55080001	55081000	*	0.00292705	0.00215369	0.256246
chr1	55081001	55082000	*	0.168269	0.0846523	-0.139976
chr1	55082001	55083000	*	0.00355594	0.00257555	-0.915624
chr1	55087001	55088000	*	0.380479	0.171744	1.35881
chr1	55103001	55104000	*	0.313447	0.145346	-3.14779
chr1	55105001	55106000	*	0.292867	0.137132	-3.45781
chr1	55109001	55110000	*	0.364304	0.16551	-1.22248
chr1	55164001	55165000	*	1.94557e-13	7.31243e-13	-19.9302
chr1	55186001	55187000	*	0.00470792	0.00333198	2.5996
chr1	55199001	55200000	*	0.0057856	0.00402662	3.05342
chr1	55222001	55223000	*	0.0601984	0.0338796	-4.34074
chr1	55223001	55224000	*	0.366536	0.166385	-3.53669
chr1	55232001	55233000	*	0.578263	0.245087	-0.388835
chr1	55237001	55238000	*	0.41621	0.18549	2.71152
chr1	55354001	55355000	*	0.0372204	0.0219659	1.1811
chr1	55371001	55372000	*	0.00103441	0.000829763	5.5572
chr1	55473001	55474000	*	0.000326883	0.000287533	-4.59645
chr1	55587001	55588000	*	0.0759871	0.0417706	-2.42393
chr1	55612001	55613000	*	0.979508	0.370642	-0.0269054
chr1	55617001	55618000	*	0.000233444	0.000210881	-8.67546
chr1	55639001	55640000	*	0.459251	0.201771	-0.432349
chr1	55662001	55663000	*	0.783771	0.31528	-0.227677
chr1	55663001	55664000	*	3.2099e-05	3.38257e-05	-4.38631
chr1	55690001	55691000	*	3.78648e-17	2.36007e-16	2.37426
chr1	55842001	55843000	*	0.00016593	0.000153846	-13.2092
chr1	55858001	55859000	*	0.616332	0.258506	1.23753
chr1	55860001	55861000	*	0.00202523	0.0015353	-2.92263
chr1	55870001	55871000	*	9.16214e-07	1.26063e-06	-17.7771
chr1	56031001	56032000	*	0.00513714	0.00361032	-7.97963
chr1	56060001	56061000	*	0.125074	0.0651169	0.993723
chr1	56098001	56099000	*	0.383426	0.172851	2.09726
chr1	56099001	56100000	*	0.186129	0.0924973	-1.75753
chr1	56478001	56479000	*	0.879902	0.346137	-0.709768
chr1	56582001	56583000	*	0.0449588	0.0260408	-2.43709
chr1	56614001	56615000	*	0.532607	0.228807	-0.414367
chr1	56842001	56843000	*	0.75637	0.306269	0.128468
chr1	56861001	56862000	*	1.04694e-16	6.14092e-16	5.83068
chr1	56940001	56941000	*	0.0664209	0.0370164	-0.904108
chr1	56946001	56947000	*	0.0422222	0.0246201	2.88657
chr1	56947001	56948000	*	3.24345e-26	5.89149e-25	-6.89239
chr1	56959001	56960000	*	0.0304743	0.0183263	2.57924
chr1	56967001	56968000	*	0.875096	0.344579	0.257645
chr1	57191001	57192000	*	0.0110383	0.00727022	-12.1479
chr1	57242001	57243000	*	0.00678553	0.00465902	-10.0531
chr1	57362001	57363000	*	0.650399	0.270331	0.293732
chr1	57363001	57364000	*	5.84416e-22	6.6542e-21	22.8315
chr1	57384001	57385000	*	0.280815	0.132159	-2.21795
chr1	57417001	57418000	*	0.430368	0.190885	2.95278
chr1	57434001	57435000	*	0.00735408	0.00501202	0.715033
chr1	57501001	57502000	*	0.358902	0.163383	1.13195
chr1	57533001	57534000	*	0.855236	0.338265	0.493202
chr1	57542001	57543000	*	0.175145	0.0877064	6.66759
chr1	57544001	57545000	*	0.0367354	0.021705	-2.26807
chr1	57611001	57612000	*	1.92037e-07	2.95161e-07	6.09452
chr1	57625001	57626000	*	1.24291e-07	1.97156e-07	11.4687
chr1	57638001	57639000	*	0.417124	0.185841	2.09111
chr1	57648001	57649000	*	0.934326	0.363132	0.136403
chr1	57655001	57656000	*	0.00947024	0.00631901	-8.90754
chr1	57657001	57658000	*	7.12811e-19	5.55016e-18	-8.23086
chr1	57678001	57679000	*	7.4259e-07	1.03629e-06	-17.6684
chr1	57679001	57680000	*	3.26351e-11	8.94913e-11	7.63889
chr1	57710001	57711000	*	0.00998495	0.00663326	-9.24048
chr1	57730001	57731000	*	3.81862e-07	5.58538e-07	-6.008
chr1	57737001	57738000	*	0.901287	0.352888	-0.221465
chr1	57755001	57756000	*	0.000153218	0.00014299	-7.44634
chr1	57757001	57758000	*	0.85758	0.338984	-0.144837
chr1	57768001	57769000	*	0.00142605	0.00111242	9.73529
chr1	57787001	57788000	*	0.707547	0.289969	0.52351
chr1	57859001	57860000	*	0.0352397	0.020902	10.4694
chr1	57863001	57864000	*	6.7221e-05	6.68491e-05	-4.7505
chr1	57868001	57869000	*	0.78271	0.314926	0.329661
chr1	57871001	57872000	*	0.0608503	0.034214	-2.42147
chr1	57923001	57924000	*	0.749803	0.304063	-0.579825
chr1	57936001	57937000	*	4.79496e-08	8.14158e-08	-12.639
chr1	58041001	58042000	*	0.861358	0.340193	0.301093
chr1	58049001	58050000	*	8.6291e-10	1.92018e-09	-4.43155
chr1	58050001	58051000	*	0.0796527	0.0435521	2.88221
chr1	58098001	58099000	*	5.484e-09	1.08318e-08	7.82579
chr1	58132001	58133000	*	0.0492688	0.0282804	0.259423
chr1	58133001	58134000	*	5.00397e-16	2.68059e-15	-1.11306
chr1	58142001	58143000	*	9.99915e-09	1.89562e-08	-4.67232
chr1	58165001	58166000	*	3.41163e-07	5.03044e-07	0.436947
chr1	58191001	58192000	*	6.31124e-09	1.23398e-08	-0.912201
chr1	58225001	58226000	*	0.271797	0.128486	-2.45075
chr1	58369001	58370000	*	0.0954124	0.0511334	-5.29041
chr1	58370001	58371000	*	3.39971e-23	4.50056e-22	-19.193
chr1	58418001	58419000	*	0.00351924	0.0025515	0.726634
chr1	58419001	58420000	*	5.75757e-06	6.90446e-06	0.502704
chr1	58420001	58421000	*	0.103472	0.0549624	-0.327168
chr1	58448001	58449000	*	0.446006	0.196756	0.0789727
chr1	58475001	58476000	*	0.000147772	0.000138282	4.38163
chr1	58481001	58482000	*	0.748625	0.30367	-1.26984
chr1	58484001	58485000	*	2.80643e-09	5.79705e-09	-1.2792
chr1	58510001	58511000	*	0.000103439	9.95264e-05	-5.18219
chr1	58513001	58514000	*	0.0152949	0.00979285	4.09999
chr1	58590001	58591000	*	0.0393277	0.0230834	-6.51424
chr1	58598001	58599000	*	0.0368043	0.0217433	2.2877
chr1	58617001	58618000	*	0.185724	0.0923255	-0.95961
chr1	58618001	58619000	*	0.0657425	0.0366787	-0.216868
chr1	58666001	58667000	*	6.1854e-08	1.03204e-07	4.09368
chr1	58695001	58696000	*	0.569326	0.241929	-1.4452
chr1	58725001	58726000	*	9.93953e-25	1.54309e-23	16.5333
chr1	58741001	58742000	*	0.9153	0.35722	-0.0168013
chr1	58742001	58743000	*	8.02934e-14	3.18212e-13	0.437423
chr1	58745001	58746000	*	0.000676102	0.000561795	-3.66046
chr1	58746001	58747000	*	0.0910103	0.0490292	-0.295802
chr1	58747001	58748000	*	0.0725815	0.0400798	0.290478
chr1	58805001	58806000	*	0.00144012	0.00112254	-4.91299
chr1	58806001	58807000	*	0.000143855	0.000134936	17.4875
chr1	58945001	58946000	*	0.00278239	0.00205663	-17.9825
chr1	58997001	58998000	*	2.98234e-05	3.16148e-05	4.43231
chr1	59013001	59014000	*	0.482202	0.210324	-1.82028
chr1	59122001	59123000	*	0.0298636	0.0179955	-6.42532
chr1	59157001	59158000	*	0.0917481	0.0493874	1.62374
chr1	59158001	59159000	*	0.00101925	0.000818369	-4.24326
chr1	59239001	59240000	*	0.0127628	0.00829772	10.6723
chr1	59424001	59425000	*	0.62324	0.260902	1.43529
chr1	59735001	59736000	*	1.31147e-09	2.84083e-09	12.9133
chr1	59746001	59747000	*	0.347064	0.158722	2.43541
chr1	59971001	59972000	*	0.0217394	0.0134928	3.82956
chr1	60056001	60057000	*	7.12582e-08	1.17592e-07	17.0382
chr1	60057001	60058000	*	1	0.370642	0
chr1	60085001	60086000	*	3.65986e-09	7.42963e-09	-6.78052
chr1	60108001	60109000	*	0.016918	0.0107371	3.44078
chr1	60284001	60285000	*	0.704584	0.288976	-0.598701
chr1	60285001	60286000	*	0.546549	0.233782	-2.18365
chr1	60308001	60309000	*	0.0513664	0.0293734	9.18555
chr1	60310001	60311000	*	0.000162235	0.000150697	0.715577
chr1	60311001	60312000	*	1.18549e-07	1.88725e-07	0.62276
chr1	60323001	60324000	*	3.54377e-19	2.87312e-18	29.9654
chr1	60402001	60403000	*	0.256466	0.122169	2.85974
chr1	60410001	60411000	*	2.78491e-06	3.52948e-06	1.88206
chr1	60549001	60550000	*	0.248287	0.118848	-1.95043
chr1	60592001	60593000	*	3.66365e-16	2.00016e-15	6.25049
chr1	60620001	60621000	*	0.0137556	0.00888663	-0.834724
chr1	60621001	60622000	*	1	0.370642	0
chr1	60622001	60623000	*	5.14672e-09	1.02105e-08	-4.96183
chr1	60623001	60624000	*	0.000156178	0.000145512	-5.00249
chr1	60624001	60625000	*	9.57819e-06	1.10619e-05	-6.84936
chr1	60705001	60706000	*	1.54222e-11	4.43995e-11	15.3257
chr1	60732001	60733000	*	1.07461e-08	2.02771e-08	4.07329
chr1	61020001	61021000	*	2.87262e-06	3.63299e-06	-1.14869
chr1	61086001	61087000	*	0.0208626	0.0129965	-3.78618
chr1	61134001	61135000	*	0.000625113	0.000522898	-8.64645
chr1	61708001	61709000	*	0.0888645	0.0479993	-3.1508
chr1	61711001	61712000	*	2.76478e-11	7.66521e-11	-5.51507
chr1	61712001	61713000	*	3.58881e-06	4.4595e-06	-8.19571
chr1	61714001	61715000	*	0.726057	0.29621	0.247537
chr1	61914001	61915000	*	0.372925	0.168828	-3.28638
chr1	62241001	62242000	*	1.33919e-05	1.50847e-05	-7.393
chr1	62263001	62264000	*	0.0843004	0.045791	1.71879
chr1	62269001	62270000	*	3.51219e-20	3.22926e-19	-11.084
chr1	62328001	62329000	*	0.294548	0.137802	4.13519
chr1	62457001	62458000	*	1	0.370642	0
chr1	62472001	62473000	*	1	0.370642	0
chr1	62473001	62474000	*	1	0.370642	0
chr1	62494001	62495000	*	0.518454	0.22369	-0.956702
chr1	62495001	62496000	*	0.696358	0.286135	-0.268078
chr1	62593001	62594000	*	7.33995e-07	1.02509e-06	-0.478326
chr1	62594001	62595000	*	1.82256e-05	2.00803e-05	2.57709
chr1	62626001	62627000	*	4.46352e-13	1.6025e-12	-6.20779
chr1	62673001	62674000	*	0.248464	0.118918	-1.45455
chr1	62733001	62734000	*	7.90512e-10	1.76853e-09	-10.852
chr1	63119001	63120000	*	0.00230551	0.00172914	-0.384305
chr1	63138001	63139000	*	0.374495	0.169446	-0.0892434
chr1	63139001	63140000	*	0.0392635	0.0230497	-0.335094
chr1	63167001	63168000	*	3.8925e-07	5.68599e-07	-1.25298
chr1	63207001	63208000	*	1.78806e-05	1.97248e-05	-19.5159
chr1	63217001	63218000	*	1.36941e-23	1.89346e-22	21.335
chr1	63238001	63239000	*	0.376651	0.170267	3.42313
chr1	63248001	63249000	*	0.00278691	0.00205953	-5.7221
chr1	63258001	63259000	*	0.00813363	0.00549952	4.35554
chr1	63259001	63260000	*	0.656518	0.272462	0.821605
chr1	63281001	63282000	*	0.00255603	0.00190221	10.1737
chr1	63311001	63312000	*	1.28777e-08	2.39665e-08	15.2757
chr1	63313001	63314000	*	3.01976e-05	3.19784e-05	-0.543949
chr1	63321001	63322000	*	1.36971e-35	5.91003e-34	-2.11452
chr1	63322001	63323000	*	3.34939e-08	5.84085e-08	2.37413
chr1	63325001	63326000	*	2.3884e-06	3.06331e-06	1.44937
chr1	63326001	63327000	*	0.00224867	0.00168962	2.00399
chr1	63344001	63345000	*	0.769441	0.310609	-0.43786
chr1	63362001	63363000	*	1.47961e-09	3.18107e-09	-40.3846
chr1	63366001	63367000	*	0.403933	0.180771	2.61152
chr1	63367001	63368000	*	0.000177958	0.000164	3.46728
chr1	63384001	63385000	*	0.549893	0.235021	-0.550226
chr1	63397001	63398000	*	0.000103504	9.95813e-05	0.876421
chr1	63398001	63399000	*	2.28934e-05	2.47867e-05	0.796163
chr1	63400001	63401000	*	0.000236331	0.000213271	4.98345
chr1	63409001	63410000	*	0.0198112	0.0123963	-5.81723
chr1	63417001	63418000	*	1.08954e-06	1.48026e-06	5.00494
chr1	63425001	63426000	*	0.0752529	0.0414018	0.288184
chr1	63426001	63427000	*	3.71155e-07	5.44031e-07	1.83983
chr1	63437001	63438000	*	1.36246e-09	2.94355e-09	-11.0922
chr1	63439001	63440000	*	0.0434965	0.0252842	0.509958
chr1	63452001	63453000	*	9.96303e-19	7.58619e-18	-26.098
chr1	63458001	63459000	*	0.00143956	0.00112218	5.20571
chr1	63476001	63477000	*	0.541468	0.232001	-1.54133
chr1	63491001	63492000	*	2.2947e-06	2.95291e-06	-7.17217
chr1	63494001	63495000	*	5.4662e-07	7.79709e-07	15.5369
chr1	63514001	63515000	*	0.811931	0.32434	-0.561362
chr1	63523001	63524000	*	0.487717	0.212346	-2.52173
chr1	63524001	63525000	*	0.0200762	0.0125464	-6.06905
chr1	63525001	63526000	*	3.21962e-18	2.30678e-17	7.73453
chr1	63536001	63537000	*	3.38195e-05	3.54859e-05	5.348
chr1	63539001	63540000	*	6.47231e-09	1.26377e-08	18.0273
chr1	63612001	63613000	*	3.56131e-08	6.18472e-08	-13.3255
chr1	63613001	63614000	*	0.464897	0.203833	-1.4074
chr1	63614001	63615000	*	0.219227	0.106743	-0.899295
chr1	63620001	63621000	*	3.76032e-08	6.50747e-08	-3.67198
chr1	63622001	63623000	*	0.0137773	0.00889991	2.49691
chr1	63659001	63660000	*	0.169449	0.0851817	1.46782
chr1	63711001	63712000	*	1.54718e-09	3.31693e-09	1.73465
chr1	63712001	63713000	*	0.660824	0.273986	1.60146
chr1	63737001	63738000	*	1	0.370642	0
chr1	63841001	63842000	*	0.238769	0.114895	-2.59447
chr1	63842001	63843000	*	0.0130344	0.00846022	-10.2195
chr1	63888001	63889000	*	0.00355005	0.00257173	1.92873
chr1	63889001	63890000	*	6.3982e-07	9.0267e-07	3.0304
chr1	63928001	63929000	*	0.0460247	0.0265997	-2.53165
chr1	63953001	63954000	*	0.134032	0.0692028	0.53093
chr1	63963001	63964000	*	3.62055e-15	1.72921e-14	-12.2979
chr1	63988001	63989000	*	5.84372e-10	1.3329e-09	-7.83158
chr1	64038001	64039000	*	0.00911979	0.00610665	-8.30535
chr1	64039001	64040000	*	0.0578011	0.0326569	-7.38385
chr1	64049001	64050000	*	0.108552	0.0573846	5.48235
chr1	64057001	64058000	*	0.000228998	0.000207111	-3.59744
chr1	64064001	64065000	*	0.00267572	0.00198378	-4.24242
chr1	64065001	64066000	*	0.0178949	0.0113023	4.42622
chr1	64104001	64105000	*	0.0678611	0.0377264	-5.81163
chr1	64114001	64115000	*	0.000441806	0.000379963	-6.15364
chr1	64410001	64411000	*	6.90595e-08	1.14197e-07	-2.15307
chr1	64415001	64416000	*	0.088652	0.0478982	-2.48587
[truncated: 100,329 more rows]

## Sheet: Table S3.4
chr	start	end	strand	pvalue	qvalue	meth.diff
chr1	4200001	4201000	*	1.36092e-22	1.68404e-21	-32.8829
chr1	4515001	4516000	*	2.04616e-41	1.34497e-39	-34.6487
chr1	6233001	6234000	*	5.07532e-20	4.56034e-19	26.6569
chr1	6424001	6425000	*	1.44313e-28	3.32727e-27	27.0312
chr1	8414001	8415000	*	6.64431e-14	2.66328e-13	-28.4553
chr1	9050001	9051000	*	9.25502e-18	6.24583e-17	-27.1828
chr1	9374001	9375000	*	1.44348e-33	5.26413e-32	-42.8732
chr1	10479001	10480000	*	1.81654e-12	5.97538e-12	25.4032
chr1	10706001	10707000	*	1.7375e-07	2.68852e-07	27.7422
chr1	13299001	13300000	*	4.09204e-09	8.24501e-09	-30.9487
chr1	13300001	13301000	*	2.48715e-13	9.21643e-13	-25.3795
chr1	15323001	15324000	*	2.03091e-21	2.18141e-20	-62.2291
chr1	15360001	15361000	*	2.25437e-07	3.425e-07	-30.2649
chr1	16394001	16395000	*	8.01805e-27	1.54601e-25	31.9718
chr1	17072001	17073000	*	5.49381e-11	1.45801e-10	-27.1028
chr1	17079001	17080000	*	5.04968e-37	2.42123e-35	-48.5405
chr1	17285001	17286000	*	5.6009e-21	5.6859e-20	-26.4706
chr1	17822001	17823000	*	1.23422e-30	3.42682e-29	33.3392
chr1	17894001	17895000	*	2.56073e-23	3.44157e-22	-28.823
chr1	19194001	19195000	*	2.35807e-24	3.51274e-23	-32.3345
chr1	21479001	21480000	*	4.06572e-32	1.30901e-30	-40.8857
chr1	22168001	22169000	*	1.90915e-28	4.34624e-27	26.0609
chr1	22371001	22372000	*	4.26089e-10	9.91369e-10	-32.0388
chr1	23464001	23465000	*	5.6043e-31	1.62877e-29	-27.8256
chr1	24894001	24895000	*	6.22008e-18	4.29004e-17	-25.9523
chr1	25654001	25655000	*	4.41206e-41	2.83141e-39	-36.9996
chr1	25661001	25662000	*	1.00242e-23	1.40603e-22	-49.4316
chr1	25721001	25722000	*	1.07443e-19	9.26977e-19	-34.752
chr1	25826001	25827000	*	3.72228e-14	1.54899e-13	28.8462
chr1	26633001	26634000	*	4.156e-81	2.50198e-78	-30.7902
chr1	30443001	30444000	*	2.52193e-37	1.23578e-35	29.7581
chr1	31025001	31026000	*	3.9036e-17	2.42748e-16	-26.2771
chr1	31354001	31355000	*	1.41342e-09	3.0474e-09	27.9714
chr1	32515001	32516000	*	7.06446e-18	4.84335e-17	-26.462
chr1	33161001	33162000	*	1.64691e-88	1.22475e-85	-36.0957
chr1	33290001	33291000	*	4.18989e-94	4.07461e-91	-30.9317
chr1	33684001	33685000	*	1.75243e-15	8.71093e-15	27.4081
chr1	33893001	33894000	*	1.64984e-13	6.25233e-13	36.9048
chr1	34008001	34009000	*	3.65585e-17	2.28466e-16	-45.2542
chr1	34108001	34109000	*	6.12779e-18	4.23023e-17	26.1317
chr1	34111001	34112000	*	6.77152e-23	8.68235e-22	-29.0368
chr1	34124001	34125000	*	3.00223e-08	5.27815e-08	36.2069
chr1	35373001	35374000	*	4.08161e-35	1.69184e-33	-28.0347
chr1	36775001	36776000	*	3.3593e-18	2.3994e-17	-25.0058
chr1	37067001	37068000	*	1.3993e-19	1.19503e-18	-26.2049
chr1	37140001	37141000	*	7.73008e-20	6.80546e-19	30.1944
chr1	37320001	37321000	*	1.01353e-17	6.79757e-17	-27.1719
chr1	37600001	37601000	*	2.73375e-15	1.32791e-14	-34.5519
chr1	38425001	38426000	*	9.55682e-20	8.30572e-19	31.5355
chr1	39080001	39081000	*	2.3137e-22	2.77696e-21	33.9473
chr1	41472001	41473000	*	1.98156e-15	9.78321e-15	41.3333
chr1	42232001	42233000	*	2.06112e-24	3.08858e-23	-28.2523
chr1	43150001	43151000	*	3.29081e-22	3.8677e-21	28.5682
chr1	43410001	43411000	*	4.9992e-36	2.2228e-34	-39.3773
chr1	45053001	45054000	*	3.21122e-31	9.50017e-30	30.4824
chr1	45495001	45496000	*	5.13295e-20	4.61102e-19	-28.3019
chr1	45940001	45941000	*	8.75981e-19	6.72674e-18	-36.2208
chr1	46236001	46237000	*	5.84233e-10	1.33275e-09	26.7399
chr1	46399001	46400000	*	5.10483e-16	2.72999e-15	-36.3415
chr1	47125001	47126000	*	2.66225e-12	8.55762e-12	27.179
chr1	47775001	47776000	*	4.02959e-05	4.1683e-05	25.6347
chr1	48493001	48494000	*	1.03937e-70	3.65001e-68	-39.8152
chr1	48951001	48952000	*	2.32401e-08	4.15494e-08	-26.1069
chr1	49325001	49326000	*	1.44425e-08	2.66733e-08	-35.1667
chr1	49799001	49800000	*	2.75952e-12	8.85002e-12	27.4018
chr1	52954001	52955000	*	6.90097e-10	1.55775e-09	26.2874
chr1	54678001	54679000	*	2.44092e-05	2.62905e-05	-27.7237
chr1	60323001	60324000	*	3.54377e-19	2.87312e-18	29.9654
chr1	63362001	63363000	*	1.47961e-09	3.18107e-09	-40.3846
chr1	63452001	63453000	*	9.96303e-19	7.58619e-18	-26.098
chr1	66856001	66857000	*	1.49544e-10	3.72996e-10	-34.6282
chr1	68585001	68586000	*	1.51395e-08	2.78791e-08	-37.5614
chr1	70531001	70532000	*	1.00105e-06	1.36891e-06	27.6442
chr1	72828001	72829000	*	1.23563e-16	7.17887e-16	40.9091
chr1	79123001	79124000	*	1.5278e-56	2.61013e-54	-43.9236
chr1	79148001	79149000	*	1.59458e-13	6.05807e-13	27.0492
chr1	79472001	79473000	*	1.30993e-21	1.43258e-20	-27.0688
chr1	79689001	79690000	*	8.4261e-12	2.52152e-11	-28.8344
chr1	80096001	80097000	*	8.07959e-19	6.24104e-18	30.5895
chr1	80157001	80158000	*	1.96821e-24	2.96106e-23	49.7305
chr1	80163001	80164000	*	5.92308e-13	2.08972e-12	-25.9286
chr1	80171001	80172000	*	6.01679e-30	1.56194e-28	-35.6495
chr1	81039001	81040000	*	1.71025e-51	2.18399e-49	-35.1641
chr1	81155001	81156000	*	1.3651e-23	1.88852e-22	-29.6264
chr1	81447001	81448000	*	8.11887e-21	8.07989e-20	-44.3835
chr1	81631001	81632000	*	2.71436e-06	3.44572e-06	26.0114
chr1	81659001	81660000	*	7.5767e-13	2.63321e-12	-27.7198
chr1	81757001	81758000	*	8.78849e-14	3.4656e-13	-30.3232
chr1	82670001	82671000	*	5.03503e-35	2.06671e-33	-37.521
chr1	82743001	82744000	*	7.92261e-17	4.72752e-16	-38.4323
chr1	83041001	83042000	*	3.43752e-19	2.79104e-18	-31.5522
chr1	83140001	83141000	*	1.59137e-07	2.47828e-07	27.2844
chr1	83253001	83254000	*	2.67275e-25	4.42469e-24	-54.0977
chr1	83496001	83497000	*	1.42666e-45	1.28831e-43	-54.315
chr1	83561001	83562000	*	3.43812e-19	2.79104e-18	52.9647
chr1	83738001	83739000	*	1.81417e-11	5.16523e-11	-30.1339
chr1	83762001	83763000	*	4.42554e-12	1.37908e-11	41.7759
chr1	84064001	84065000	*	1.43157e-14	6.31927e-14	-38.345
chr1	84743001	84744000	*	5.38265e-21	5.47754e-20	26.138
chr1	85371001	85372000	*	1.54045e-10	3.83563e-10	-30.7208
chr1	85796001	85797000	*	3.24994e-23	4.30982e-22	-25.4987
chr1	85967001	85968000	*	9.41157e-12	2.79459e-11	31.6875
chr1	86255001	86256000	*	2.90803e-15	1.4059e-14	-28.2679
chr1	86440001	86441000	*	2.88276e-12	9.21799e-12	-47.6472
chr1	86518001	86519000	*	2.96578e-07	4.41717e-07	25.3659
chr1	86606001	86607000	*	3.29056e-75	1.37144e-72	-34.0307
chr1	88245001	88246000	*	2.06545e-23	2.80374e-22	-33.2408
chr1	88277001	88278000	*	5.51944e-17	3.36716e-16	-25.8108
chr1	88809001	88810000	*	8.413e-11	2.17401e-10	25.0092
chr1	89240001	89241000	*	3.83088e-27	7.67939e-26	-42.5749
chr1	90028001	90029000	*	7.20519e-13	2.51123e-12	-28.2429
chr1	90762001	90763000	*	2.43317e-14	1.03887e-13	36.829
chr1	91337001	91338000	*	8.22984e-27	1.58524e-25	-35.0867
chr1	91394001	91395000	*	4.76975e-05	4.87402e-05	-27.1978
chr1	91763001	91764000	*	4.747e-31	1.38812e-29	61.0372
chr1	92371001	92372000	*	1.08025e-12	3.66661e-12	-48.6799
chr1	92671001	92672000	*	5.57805e-28	1.2096e-26	-29.225
chr1	92726001	92727000	*	3.28459e-12	1.0429e-11	-27.3367
chr1	93273001	93274000	*	1.03705e-28	2.42043e-27	31.4681
chr1	93658001	93659000	*	2.89477e-41	1.87675e-39	30.6576
chr1	93698001	93699000	*	9.92323e-13	3.38726e-12	36.9248
chr1	94233001	94234000	*	1.32216e-11	3.84433e-11	30.7713
chr1	94456001	94457000	*	1.65908e-45	1.48756e-43	28.4602
chr1	94722001	94723000	*	4.12548e-25	6.68378e-24	-25.9519
chr1	94850001	94851000	*	1.93189e-34	7.61652e-33	-39.5307
chr1	96080001	96081000	*	9.20912e-24	1.29505e-22	-25.2481
chr1	96248001	96249000	*	1.58685e-33	5.77032e-32	-25.9027
chr1	101126001	101127000	*	9.77584e-18	6.56809e-17	-29.6113
chr1	101405001	101406000	*	1.20839e-09	2.63183e-09	32.1263
chr1	102788001	102789000	*	5.89534e-11	1.55803e-10	-37.9752
chr1	103131001	103132000	*	4.02144e-60	8.42658e-58	-34.4494
chr1	103610001	103611000	*	4.83276e-54	7.18794e-52	-28.3047
chr1	103636001	103637000	*	1.22354e-14	5.44406e-14	-43.8914
chr1	105455001	105456000	*	1.05128e-26	2.00362e-25	28.0266
chr1	105469001	105470000	*	1.99792e-18	1.46652e-17	-25.1255
chr1	105596001	105597000	*	1.1242e-11	3.30037e-11	-26.8333
chr1	105652001	105653000	*	2.43925e-25	4.05405e-24	-39.9853
chr1	105784001	105785000	*	1.45046e-16	8.34017e-16	35.392
chr1	105881001	105882000	*	8.83172e-19	6.77922e-18	-30.4069
chr1	106083001	106084000	*	7.90339e-26	1.38071e-24	-40.2627
chr1	107334001	107335000	*	1.84681e-56	3.14098e-54	28.9975
chr1	108562001	108563000	*	5.67408e-21	5.75712e-20	30.6162
chr1	110020001	110021000	*	2.387e-10	5.76636e-10	28.2895
chr1	110026001	110027000	*	1.37201e-09	2.96283e-09	-31.668
chr1	114240001	114241000	*	1.2828e-15	6.49051e-15	39.729
chr1	115341001	115342000	*	3.76818e-29	9.10873e-28	-44.7569
chr1	115444001	115445000	*	5.52289e-12	1.69801e-11	31.255
chr1	123620001	123621000	*	1.6591e-26	3.09669e-25	-29.4886
chr1	124155001	124156000	*	5.67121e-39	3.10827e-37	-34.6154
chr1	125362001	125363000	*	2.56072e-09	5.31759e-09	27.342
chr1	125541001	125542000	*	1.57595e-24	2.39467e-23	25.3456
chr1	126090001	126091000	*	3.65866e-13	1.32761e-12	-38.2464
chr1	126631001	126632000	*	5.05018e-20	4.54098e-19	39.9544
chr1	126706001	126707000	*	1.34156e-22	1.6615e-21	-26.4834
chr1	127843001	127844000	*	3.93867e-08	6.78701e-08	-38.3663
chr1	127844001	127845000	*	2.41153e-05	2.60021e-05	-29.7917
chr1	128439001	128440000	*	1.48737e-24	2.26553e-23	31.9301
chr1	128583001	128584000	*	2.57816e-17	1.6445e-16	33.5079
chr1	128751001	128752000	*	2.67597e-23	3.58346e-22	-33.5821
chr1	129266001	129267000	*	2.05082e-33	7.39369e-32	36.2624
chr1	129990001	129991000	*	8.53366e-15	3.88636e-14	33.0657
chr1	130181001	130182000	*	1.39607e-17	9.20689e-17	-30.3758
chr1	130455001	130456000	*	1.74788e-32	5.88739e-31	-33.7564
chr1	131297001	131298000	*	2.98354e-42	2.11114e-40	-48.8604
chr1	132328001	132329000	*	2.2139e-13	8.2547e-13	-25.2208
chr1	133215001	133216000	*	2.96074e-14	1.2488e-13	25.1573
chr1	133235001	133236000	*	2.99176e-14	1.2609e-13	-29.7955
chr1	133678001	133679000	*	1.24273e-59	2.56158e-57	-37.7038
chr1	133914001	133915000	*	1.68336e-08	3.07745e-08	-28.8364
chr1	134387001	134388000	*	1.25032e-15	6.34223e-15	33.8596
chr1	136030001	136031000	*	1.63923e-05	1.81968e-05	-29.4757
chr1	137151001	137152000	*	7.08615e-28	1.52356e-26	-30.1499
chr1	137225001	137226000	*	8.00552e-29	1.88587e-27	-26.1174
chr1	138353001	138354000	*	1.25313e-09	2.72255e-09	32.6629
chr1	140471001	140472000	*	1.66592e-19	1.41414e-18	30.5229
chr1	141273001	141274000	*	1.76463e-17	1.14897e-16	-29.1971
chr1	141494001	141495000	*	5.26599e-09	1.04332e-08	25.2447
chr1	141543001	141544000	*	5.4816e-09	1.08276e-08	-27.4038
chr1	141733001	141734000	*	4.27745e-11	1.15246e-10	-36.7619
chr1	142021001	142022000	*	1.0814e-16	6.32449e-16	46.2069
chr1	142219001	142220000	*	1.35138e-07	2.12971e-07	-37.0461
chr1	142308001	142309000	*	2.92066e-25	4.81409e-24	-45.6954
chr1	143527001	143528000	*	8.43646e-22	9.43308e-21	-42.7728
chr1	144326001	144327000	*	3.69017e-07	5.4117e-07	-29.3548
chr1	144845001	144846000	*	4.6175e-09	9.23039e-09	-31.493
chr1	148100001	148101000	*	5.48355e-14	2.22624e-13	-29.5087
chr1	148638001	148639000	*	4.51065e-16	2.43144e-15	43.6883
chr1	151389001	151390000	*	1.91183e-28	4.34974e-27	-33.3333
chr1	152649001	152650000	*	2.36439e-07	3.57795e-07	-28.9992
chr1	163874001	163875000	*	2.29267e-20	2.1518e-19	-28.3068
chr1	165675001	165676000	*	1.14695e-14	5.11828e-14	-29.3333
chr1	166819001	166820000	*	1.27552e-13	4.91582e-13	-25.4071
chr1	167394001	167395000	*	1.81649e-33	6.58645e-32	-40.062
chr1	167986001	167987000	*	1.27739e-19	1.09436e-18	-52.6297
chr1	169979001	169980000	*	2.27746e-33	8.17303e-32	-32.1002
chr1	170621001	170622000	*	2.35637e-19	1.95686e-18	34.9462
chr1	171635001	171636000	*	3.93211e-13	1.42086e-12	-36.5077
chr1	172156001	172157000	*	1.4055e-19	1.20005e-18	36.0489
chr1	172593001	172594000	*	1.37813e-18	1.03277e-17	47.091
chr1	177288001	177289000	*	9.05418e-12	2.69522e-11	-26.9005
chr1	180609001	180610000	*	1.1364e-37	5.72379e-36	-37.2497
chr1	181338001	181339000	*	4.76365e-21	4.88169e-20	-30.8143
chr1	181835001	181836000	*	1.24233e-19	1.06529e-18	-26.4493
chr1	181884001	181885000	*	2.24734e-19	1.87124e-18	-25.6039
chr1	182150001	182151000	*	4.72735e-09	9.43158e-09	-25.5855
chr1	182460001	182461000	*	3.664e-17	2.28899e-16	26.864
chr1	182853001	182854000	*	7.51532e-13	2.61307e-12	25.3023
chr1	184006001	184007000	*	6.41614e-50	7.48754e-48	-38.7892
chr1	184018001	184019000	*	5.70561e-22	6.50623e-21	27.1696
chr1	185066001	185067000	*	5.65174e-14	2.29108e-13	-46.6977
chr1	191981001	191982000	*	2.94798e-62	6.6951e-60	39.2463
chr1	192931001	192932000	*	3.87843e-15	1.84587e-14	-56.3636
chr1	195142001	195143000	*	1.83601e-22	2.23187e-21	-32.7541
chr1	195604001	195605000	*	1.04108e-09	2.2886e-09	37.9023
chr1	195605001	195606000	*	5.45692e-06	6.57094e-06	27.7331
chr1	197628001	197629000	*	4.61212e-20	4.1734e-19	-36.6591
chr1	197769001	197770000	*	4.73678e-11	1.26846e-10	29.2264
chr1	199216001	199217000	*	3.02988e-09	6.22419e-09	-31.6409
chr1	199698001	199699000	*	2.16657e-28	4.89699e-27	29.5809
chr1	199740001	199741000	*	3.62901e-13	1.31748e-12	-47.6805
chr1	199763001	199764000	*	6.56027e-19	5.13331e-18	31.8263
chr1	202144001	202145000	*	4.07898e-48	4.28576e-46	-29.1913
chr1	202145001	202146000	*	7.67077e-11	1.99485e-10	-26.0131
chr1	204475001	204476000	*	5.34559e-19	4.23173e-18	38.4102
chr1	204971001	204972000	*	5.04994e-15	2.3669e-14	27.2641
chr1	205423001	205424000	*	1.17699e-09	2.56757e-09	-27.8002
chr1	205512001	205513000	*	6.9708e-52	9.02326e-50	31.0207
chr1	206518001	206519000	*	3.20642e-13	1.17248e-12	-41.7211
chr1	206816001	206817000	*	2.83904e-07	4.24167e-07	-27.1625
chr1	207158001	207159000	*	5.68102e-13	2.00993e-12	-26.7868
chr1	209019001	209020000	*	1.36216e-11	3.95215e-11	-30.3893
chr1	209849001	209850000	*	1.14797e-08	2.1555e-08	27.7958
chr1	211339001	211340000	*	4.32836e-06	5.29776e-06	29.417
chr1	211508001	211509000	*	1.88509e-22	2.28641e-21	-26.1887
chr1	212121001	212122000	*	9.70737e-17	5.72495e-16	-26.156
chr1	212157001	212158000	*	2.47289e-17	1.58108e-16	37.234
chr1	213000001	213001000	*	1.01602e-13	3.97099e-13	25.0932
chr1	214433001	214434000	*	3.22139e-13	1.1775e-12	-30.2817
chr1	215068001	215069000	*	4.52724e-14	1.86312e-13	-42.7626
chr1	215498001	215499000	*	2.91375e-11	8.05467e-11	30.3222
chr1	215915001	215916000	*	1.21224e-25	2.07852e-24	-44.7059
chr1	215976001	215977000	*	2.12859e-18	1.55701e-17	-29.2035
chr1	216510001	216511000	*	3.23195e-14	1.35625e-13	-37.5
chr1	216552001	216553000	*	3.87722e-16	2.10826e-15	-28.3432
chr1	216956001	216957000	*	8.38192e-08	1.36838e-07	30.4975
chr1	218384001	218385000	*	3.82528e-34	1.46992e-32	28.8638
chr1	218844001	218845000	*	2.51477e-18	1.82541e-17	-30.2964
chr1	221073001	221074000	*	7.52975e-11	1.96047e-10	-35.6061
chr1	221830001	221831000	*	9.20884e-09	1.75547e-08	27.3531
chr1	221960001	221961000	*	8.16917e-09	1.57068e-08	-25.6204
chr1	223166001	223167000	*	9.3061e-05	9.02901e-05	25.5968
chr1	224021001	224022000	*	1.58935e-28	3.64226e-27	45.0617
chr1	224161001	224162000	*	1.05875e-10	2.6986e-10	-31.3663
chr1	224645001	224646000	*	5.41024e-34	2.04581e-32	-27.2525
chr1	225251001	225252000	*	4.3562e-08	7.44996e-08	26.1012
chr1	225342001	225343000	*	8.39518e-47	8.33519e-45	-33.4703
chr1	226533001	226534000	*	8.5223e-17	5.06147e-16	-27.6165
chr1	226866001	226867000	*	1.90901e-44	1.56041e-42	-37.268
chr1	227606001	227607000	*	8.39317e-81	4.82315e-78	32.301
chr1	227607001	227608000	*	1.33295e-76	6.01845e-74	-27.4107
chr1	227942001	227943000	*	6.05569e-20	5.40156e-19	-29.9276
chr1	228139001	228140000	*	1.48696e-19	1.26647e-18	-45.614
chr1	229389001	229390000	*	2.11118e-17	1.36059e-16	-27.7145
chr1	231879001	231880000	*	1.75588e-28	4.01177e-27	-29.0123
chr1	231987001	231988000	*	1.69591e-24	2.56872e-23	25.2983
chr1	232069001	232070000	*	2.63158e-34	1.02367e-32	-49.2499
chr1	233224001	233225000	*	3.96169e-09	7.99782e-09	-39.0957
chr1	236872001	236873000	*	8.65671e-23	1.09917e-21	49.2063
chr1	240775001	240776000	*	2.79591e-15	1.35619e-14	28.7234
chr1	242020001	242021000	*	2.0707e-22	2.50273e-21	25.4458
chr1	246720001	246721000	*	2.70797e-11	7.51925e-11	34
chr1	248791001	248792000	*	1.69862e-67	4.77213e-65	42.8833
chr1	249404001	249405000	*	4.82108e-17	2.96697e-16	-28.2742
chr1	249622001	249623000	*	5.28925e-39	2.90733e-37	-25.9967
chr1	250467001	250468000	*	1.87295e-30	5.12891e-29	-31.2994
chr1	250530001	250531000	*	4.21953e-63	1.0065e-60	-31.8941
chr1	250577001	250578000	*	1.98424e-11	5.62033e-11	-27.686
chr1	250927001	250928000	*	2.67982e-13	9.89079e-13	-25.7896
chr1	251107001	251108000	*	3.41077e-14	1.42672e-13	-28.8761
chr1	251902001	251903000	*	1.66076e-23	2.27804e-22	-33.8566
chr1	253027001	253028000	*	1.80758e-95	1.80832e-92	40.992
chr1	254015001	254016000	*	4.48475e-31	1.31448e-29	50
chr1	254354001	254355000	*	6.31576e-16	3.33851e-15	-26.2319
chr1	254636001	254637000	*	9.90003e-16	5.09262e-15	38.914
chr1	254789001	254790000	*	4.98362e-17	3.06096e-16	25.5924
chr1	254917001	254918000	*	2.08539e-10	5.08537e-10	25.037
chr1	255556001	255557000	*	1.06575e-29	2.72009e-28	-41.1708
chr1	257260001	257261000	*	4.47102e-17	2.76132e-16	-31.7568
chr1	257559001	257560000	*	1.30011e-25	2.22314e-24	-39.1546
chr1	258107001	258108000	*	8.22453e-11	2.12778e-10	-28.8789
chr1	258383001	258384000	*	1.76336e-26	3.27678e-25	-57.3171
chr1	258450001	258451000	*	8.46113e-16	4.39236e-15	-33.0775
chr1	258946001	258947000	*	8.27881e-25	1.29856e-23	-43.9042
chr1	259107001	259108000	*	1.99782e-21	2.14772e-20	50
chr1	259631001	259632000	*	2.38492e-10	5.76243e-10	33.1503
chr1	260014001	260015000	*	1.17159e-10	2.96688e-10	31.768
chr1	260093001	260094000	*	2.20642e-23	2.98655e-22	-38.9588
chr1	260109001	260110000	*	3.87473e-17	2.41151e-16	-32.8991
chr1	260370001	260371000	*	1.28833e-26	2.43547e-25	-30.5549
chr1	262229001	262230000	*	3.32253e-12	1.05372e-11	-30.4061
chr1	263027001	263028000	*	2.65484e-14	1.12717e-13	-39.3824
chr1	263141001	263142000	*	1.70515e-12	5.62407e-12	43.9365
chr1	263606001	263607000	*	1.59608e-21	1.73005e-20	34.3074
chr1	264306001	264307000	*	1.02471e-16	6.02641e-16	-31.0023
chr1	264925001	264926000	*	2.61871e-11	7.28419e-11	-33.6998
chr1	266765001	266766000	*	1.89752e-14	8.21543e-14	26.1224
chr1	266835001	266836000	*	6.42317e-15	2.9716e-14	-34.5328
chr1	266838001	266839000	*	1.83145e-39	1.04453e-37	-34.675
chr1	266890001	266891000	*	1.66932e-07	2.59126e-07	-38.6014
chr1	266931001	266932000	*	3.55744e-18	2.53234e-17	30.3226
chr1	268376001	268377000	*	1.27092e-33	4.65723e-32	36.7882
chr1	268995001	268996000	*	2.50589e-26	4.60247e-25	26.9166
chr1	269400001	269401000	*	2.39292e-12	7.74637e-12	35.8084
chr1	269402001	269403000	*	5.87066e-34	2.21329e-32	32.6923
chr1	269439001	269440000	*	1.31681e-25	2.25068e-24	-29.2008
chr1	269472001	269473000	*	2.55112e-19	2.10844e-18	27.3851
chr1	270854001	270855000	*	1.31689e-13	5.06548e-13	-25.3505
chr1	270900001	270901000	*	1.41392e-16	8.14361e-16	33.4227
chr1	271998001	271999000	*	5.05641e-20	4.5455e-19	28.6533
chr1	272279001	272280000	*	1.94559e-11	5.51853e-11	-27.829
chr1	272861001	272862000	*	2.6444e-23	3.54647e-22	-50.5174
chr1	273502001	273503000	*	3.41577e-25	5.59854e-24	-32.9733
chr1	273719001	273720000	*	5.0896e-18	3.5458e-17	-32.6981
chr1	273720001	273721000	*	2.43165e-06	3.11456e-06	-25.4927
chr1	274352001	274353000	*	7.83152e-13	2.71555e-12	-31.1332
chr1	274587001	274588000	*	1.34797e-09	2.91608e-09	-27.9202
chr1	280928001	280929000	*	4.26856e-25	6.90674e-24	-29.8529
chr1	281214001	281215000	*	6.86774e-29	1.62592e-27	49.3243
chr1	281385001	281386000	*	9.04033e-34	3.3681e-32	29.5955
chr1	282303001	282304000	*	3.29368e-12	1.04544e-11	-29.3103
chr1	283581001	283582000	*	1.10422e-12	3.74193e-12	25.0852
chr1	283841001	283842000	*	1.12642e-10	2.85813e-10	26.417
chr1	284095001	284096000	*	2.8708e-16	1.58788e-15	27.7139
chr1	284192001	284193000	*	1.34323e-10	3.36937e-10	-36.2079
chr1	284892001	284893000	*	5.96731e-22	6.78628e-21	35.8878
chr1	284938001	284939000	*	1.03304e-16	6.06788e-16	38.4615
chr1	285476001	285477000	*	8.60038e-08	1.40152e-07	34.6477
chr1	285477001	285478000	*	1.48857e-23	2.04926e-22	-48.7068
chr1	285846001	285847000	*	1.76035e-25	2.96865e-24	-35.6473
chr1	286424001	286425000	*	1.12498e-56	1.94827e-54	-50.9982
chr1	286466001	286467000	*	8.93446e-13	3.06945e-12	-40.817
chr1	286501001	286502000	*	1.61335e-20	1.54989e-19	32.3763
chr1	287324001	287325000	*	5.79229e-10	1.32252e-09	-26.9229
chr1	287846001	287847000	*	2.31868e-07	3.51369e-07	-26.1057
chr1	287953001	287954000	*	8.16676e-29	1.92147e-27	38.9989
chr2	5748001	5749000	*	4.0081e-10	9.36402e-10	-28.8244
chr2	9647001	9648000	*	2.50932e-16	1.39711e-15	26.6152
chr2	11292001	11293000	*	1.80225e-06	2.36265e-06	-26.4426
chr2	11562001	11563000	*	4.87724e-20	4.39904e-19	-26.0371
chr2	11590001	11591000	*	1.25206e-15	6.34935e-15	-25.7357
chr2	16234001	16235000	*	8.88781e-09	1.69852e-08	-30.1478
chr2	18615001	18616000	*	1.92844e-19	1.62172e-18	-28.1609
chr2	20265001	20266000	*	8.10209e-20	7.1181e-19	-29.8194
chr2	41013001	41014000	*	3.64609e-21	3.78242e-20	-27.2852
chr2	41814001	41815000	*	2.23351e-19	1.86054e-18	-31.3879
chr2	42888001	42889000	*	4.10409e-19	3.30059e-18	-40.2778
chr2	43160001	43161000	*	2.57145e-13	9.51209e-13	26.0059
chr2	44669001	44670000	*	1.27226e-15	6.44404e-15	25.0014
chr2	44673001	44674000	*	4.85821e-21	4.97321e-20	-38.3107
chr2	44906001	44907000	*	6.78669e-43	5.05696e-41	38.766
chr2	44923001	44924000	*	2.85432e-11	7.90016e-11	-29.5455
chr2	46973001	46974000	*	9.06854e-16	4.68906e-15	-27.8249
chr2	47890001	47891000	*	3.352e-35	1.40477e-33	-32.8064
chr2	48642001	48643000	*	2.20095e-21	2.34944e-20	-45.0103
chr2	49259001	49260000	*	1.58354e-10	3.93605e-10	26.7331
chr2	50022001	50023000	*	1.25302e-15	6.35337e-15	-32.2712
chr2	50865001	50866000	*	1.60367e-12	5.31155e-12	-28.9408
chr2	51345001	51346000	*	9.55336e-12	2.83447e-11	-27.8083
chr2	52100001	52101000	*	7.54812e-21	7.54952e-20	45.6749
chr2	53237001	53238000	*	1.707e-08	3.11782e-08	-36.0492
chr2	53411001	53412000	*	2.8652e-15	1.38643e-14	27.7224
chr2	53786001	53787000	*	1.19968e-32	4.09174e-31	-31.7183
chr2	54749001	54750000	*	5.5091e-31	1.60233e-29	-64.6298
chr2	57063001	57064000	*	1.05669e-18	8.00738e-18	-32.76
chr2	57569001	57570000	*	8.32807e-10	1.85734e-09	31.6978
chr2	57914001	57915000	*	2.07931e-11	5.86989e-11	33.4801
chr2	58265001	58266000	*	3.93619e-23	5.17283e-22	-27.8831
chr2	59116001	59117000	*	8.60575e-71	3.05038e-68	50.1711
chr2	61073001	61074000	*	2.882e-09	5.94214e-09	31.8243
chr2	62880001	62881000	*	4.59728e-08	7.83295e-08	-33.4499
chr2	63375001	63376000	*	7.21072e-14	2.87424e-13	-25.1001
chr2	63620001	63621000	*	9.83119e-09	1.86593e-08	35.2941
chr2	63688001	63689000	*	6.78605e-08	1.12361e-07	26.6256
chr2	64043001	64044000	*	9.40158e-22	1.04629e-20	-25.4549
chr2	64423001	64424000	*	2.32944e-21	2.4767e-20	37.7213
chr2	64755001	64756000	*	1.35762e-21	1.48217e-20	-25.8214
chr2	64973001	64974000	*	1.62982e-20	1.56373e-19	-34.1681
chr2	65644001	65645000	*	3.62121e-27	7.26677e-26	26.9351
chr2	70991001	70992000	*	4.71836e-17	2.90556e-16	-33.0117
chr2	71175001	71176000	*	5.54676e-06	6.67107e-06	-25.8568
chr2	72442001	72443000	*	4.21888e-12	1.31912e-11	48.4649
chr2	74012001	74013000	*	3.23013e-23	4.28804e-22	-31.723
chr2	75462001	75463000	*	2.44505e-36	1.11058e-34	-31.7727
chr2	76104001	76105000	*	3.56367e-21	3.70199e-20	-43.1373
chr2	76207001	76208000	*	9.13699e-22	1.01833e-20	-52.9211
chr2	79445001	79446000	*	1.48012e-18	1.10418e-17	-25.4156
chr2	79446001	79447000	*	2.88228e-21	3.03067e-20	-27.4086
chr2	81484001	81485000	*	3.76462e-24	5.4958e-23	43.0199
chr2	81559001	81560000	*	1.61092e-17	1.05376e-16	48.5333
chr2	82119001	82120000	*	5.9825e-16	3.17252e-15	25.1338
chr2	82463001	82464000	*	4.47348e-08	7.63607e-08	-28.5943
chr2	82650001	82651000	*	2.68919e-11	7.46874e-11	-30.79
chr2	83998001	83999000	*	1.71853e-14	7.49611e-14	-29.1754
chr2	93097001	93098000	*	1.88721e-17	1.2229e-16	25.1572
chr2	97317001	97318000	*	3.26903e-15	1.56982e-14	-45.9381
chr2	97658001	97659000	*	2.92711e-14	1.23517e-13	-25.2425
chr2	97785001	97786000	*	3.8537e-48	4.07129e-46	-48.202
chr2	99044001	99045000	*	1.5681e-18	1.16591e-17	28.1328
chr2	100256001	100257000	*	2.91285e-25	4.8033e-24	-45.0984
chr2	100607001	100608000	*	4.05788e-16	2.20176e-15	-26.6024
chr2	101625001	101626000	*	2.14493e-25	3.58373e-24	49.6904
chr2	104005001	104006000	*	5.34341e-30	1.39285e-28	-40.7814
chr2	104089001	104090000	*	6.42134e-07	9.05631e-07	-25.6105
chr2	109444001	109445000	*	1.00626e-12	3.43144e-12	-41.7551
chr2	111994001	111995000	*	1.85988e-25	3.13232e-24	-42.2857
chr2	113022001	113023000	*	8.0655e-06	9.43439e-06	25.1658
chr2	113023001	113024000	*	4.29372e-09	8.62633e-09	-31.8148
chr2	114612001	114613000	*	1.09574e-29	2.79289e-28	-28.6779
chr2	115260001	115261000	*	4.89335e-10	1.12944e-09	25.2252
chr2	119796001	119797000	*	1.40625e-15	7.06984e-15	45.0076
chr2	120903001	120904000	*	1.43611e-09	3.09245e-09	38.8575
chr2	124114001	124115000	*	1.25781e-18	9.46719e-18	35.479
chr2	130984001	130985000	*	1.17107e-10	2.96577e-10	27.673
chr2	133196001	133197000	*	1.3619e-16	7.8631e-16	-25.6579
chr2	135940001	135941000	*	1.93993e-10	4.75817e-10	-28.7957
chr2	139086001	139087000	*	1.19641e-09	2.60678e-09	-25.6694
chr2	141721001	141722000	*	5.16125e-13	1.83666e-12	27.2727
chr2	144302001	144303000	*	4.43948e-09	8.89844e-09	-26.0302
chr2	144909001	144910000	*	1.626e-06	2.14853e-06	27.7887
chr2	150269001	150270000	*	3.27948e-22	3.85558e-21	36
chr2	154465001	154466000	*	1.91019e-16	1.08173e-15	-26.0145
chr2	159653001	159654000	*	2.40671e-13	8.9358e-13	-31.0345
chr2	159912001	159913000	*	1.40581e-05	1.57747e-05	-29.989
chr2	160667001	160668000	*	3.65316e-11	9.9343e-11	32.8
chr2	160749001	160750000	*	6.41627e-17	3.87933e-16	-25.6293
chr2	161012001	161013000	*	1.46721e-11	4.23784e-11	28.7234
chr2	161253001	161254000	*	2.06054e-61	4.54361e-59	-33.0934
chr2	161685001	161686000	*	5.3329e-18	3.70441e-17	35.5166
chr2	162505001	162506000	*	8.26326e-80	4.4141e-77	37.5754
chr2	162939001	162940000	*	3.14023e-18	2.25439e-17	41.8479
chr2	163823001	163824000	*	4.21943e-31	1.24151e-29	-39.7552
chr2	164080001	164081000	*	3.71e-32	1.19855e-30	-26.3636
chr2	171838001	171839000	*	2.66384e-26	4.87839e-25	-31.6227
chr2	175473001	175474000	*	1.93386e-08	3.50166e-08	26.003
chr2	177000001	177001000	*	3.54668e-09	7.21841e-09	-27.6949
chr2	184305001	184306000	*	6.8271e-10	1.5419e-09	25.1082
chr2	197364001	197365000	*	1.96415e-49	2.2438e-47	-29.5891
chr2	204609001	204610000	*	5.82397e-20	5.20099e-19	-34.2616
chr2	206545001	206546000	*	2.7179e-14	1.15214e-13	-31.3445
chr2	206615001	206616000	*	2.06783e-11	5.83986e-11	-27.1186
chr2	206783001	206784000	*	4.18607e-12	1.3094e-11	-41.6054
chr2	206839001	206840000	*	5.36829e-14	2.18342e-13	-38.0744
chr2	207011001	207012000	*	4.45404e-33	1.56271e-31	50.1901
chr2	207390001	207391000	*	3.96675e-10	9.27884e-10	-27.5285
chr2	207967001	207968000	*	7.43398e-12	2.24107e-11	-25.9184
chr2	207987001	207988000	*	8.51772e-13	2.9339e-12	-33.1868
chr2	208847001	208848000	*	6.17052e-14	2.48809e-13	25.5102
chr2	209413001	209414000	*	3.86275e-23	5.08513e-22	-60.4412
chr2	210469001	210470000	*	2.32799e-07	3.52625e-07	-33.818
chr2	210785001	210786000	*	2.67803e-42	1.90562e-40	-36.1331
chr2	210807001	210808000	*	3.0201e-24	4.44829e-23	-26.1934
chr2	214982001	214983000	*	3.01152e-23	4.01047e-22	-29.999
chr2	215957001	215958000	*	1.55848e-36	7.16469e-35	-31.5182
chr2	217517001	217518000	*	8.65511e-10	1.92541e-09	26.8585
chr2	217993001	217994000	*	1.33178e-27	2.80458e-26	-47.0765
chr2	218908001	218909000	*	8.64605e-09	1.65624e-08	-40.6642
chr2	219971001	219972000	*	5.70153e-13	2.01606e-12	-39.1972
chr2	220525001	220526000	*	4.45025e-17	2.74939e-16	-43.584
chr2	222530001	222531000	*	2.16281e-39	1.22249e-37	39.4609
chr2	222636001	222637000	*	1.98044e-32	6.59456e-31	-52.349
chr2	223736001	223737000	*	1.29682e-27	2.734e-26	-36.8217
chr2	224094001	224095000	*	3.89661e-14	1.61763e-13	-27.8993
chr2	224315001	224316000	*	3.72707e-28	8.23757e-27	41.2121
chr2	225006001	225007000	*	4.10724e-15	1.94914e-14	26.9231
chr2	225469001	225470000	*	4.08554e-08	7.02e-08	-29.5242
chr2	226130001	226131000	*	2.25505e-10	5.46675e-10	-34.4013
chr2	226763001	226764000	*	1.51985e-16	8.71929e-16	-29.9467
chr2	227001001	227002000	*	1.651e-21	1.78652e-20	32.9641
chr2	227092001	227093000	*	1.7552e-09	3.73692e-09	-27.4586
chr2	227180001	227181000	*	6.75782e-11	1.77165e-10	29.6667
chr2	227275001	227276000	*	2.41724e-16	1.34841e-15	-52.1303
chr2	229606001	229607000	*	2.66758e-40	1.61877e-38	-51.3787
chr2	229998001	229999000	*	1.47676e-15	7.40467e-15	32.6285
chr2	230435001	230436000	*	5.136e-16	2.7455e-15	40.0483
chr2	230566001	230567000	*	1.31368e-28	3.03251e-27	-28.5386
chr2	231732001	231733000	*	2.73416e-30	7.35974e-29	-53.2859
chr2	231947001	231948000	*	6.62525e-14	2.65648e-13	35.2541
chr2	232285001	232286000	*	6.83963e-12	2.07277e-11	-29.1396
chr2	236853001	236854000	*	4.18036e-16	2.26401e-15	25.7846
chr2	238158001	238159000	*	2.51252e-53	3.55569e-51	-54.3716
chr2	238318001	238319000	*	7.7205e-09	1.48993e-08	-34.7263
chr2	238679001	238680000	*	1.79648e-95	1.80832e-92	64.7413
chr2	239340001	239341000	*	1.06874e-26	2.03484e-25	-61.6237
chr2	241239001	241240000	*	9.42212e-17	5.56278e-16	27.8489
chr2	241600001	241601000	*	3.88036e-27	7.76584e-26	-36.4828
chr2	241863001	241864000	*	1.85895e-12	6.1048e-12	29.8222
chr2	242980001	242981000	*	2.45102e-19	2.02792e-18	27.2621
chr2	243067001	243068000	*	5.72955e-16	3.04733e-15	40.1268
chr2	243243001	243244000	*	3.069e-08	5.38856e-08	26.5508
chr2	243302001	243303000	*	2.73758e-15	1.32943e-14	-25.341
chr2	243366001	243367000	*	2.82299e-15	1.36758e-14	25.4073
chr2	243788001	243789000	*	4.86042e-09	9.67672e-09	27.4645
chr2	243807001	243808000	*	5.00896e-16	2.68288e-15	31.1166
chr2	246535001	246536000	*	2.31844e-31	6.91829e-30	36.1863
chr2	246862001	246863000	*	2.91023e-14	1.22859e-13	46.2846
chr2	247060001	247061000	*	8.30858e-15	3.78978e-14	-26.9565
chr2	248784001	248785000	*	1.09543e-12	3.71514e-12	-31.5624
chr2	249641001	249642000	*	1.44189e-29	3.63849e-28	-51.0677
chr2	252142001	252143000	*	1.83661e-07	2.83239e-07	-37.3563
chr2	254084001	254085000	*	7.42621e-12	2.2389e-11	-28.8288
chr2	254924001	254925000	*	8.47341e-19	6.51869e-18	-26.3607
chr2	259191001	259192000	*	1.55842e-16	8.92981e-16	-37.9003
chr2	259372001	259373000	*	2.11839e-22	2.55548e-21	33.2761
chr2	261198001	261199000	*	1.14915e-38	6.11275e-37	27.0121
chr2	265571001	265572000	*	6.79594e-17	4.09582e-16	49.0944
chr2	266610001	266611000	*	1.01973e-06	1.39215e-06	28.8068
chr2	266691001	266692000	*	2.74533e-11	7.61628e-11	32.7175
chr2	268462001	268463000	*	8.18034e-16	4.2565e-15	-34.1643
chr2	268660001	268661000	*	3.94487e-07	5.75673e-07	31.1966
chr2	268729001	268730000	*	4.77001e-67	1.31096e-64	-28.0693
chr2	268925001	268926000	*	1.45032e-10	3.62241e-10	-31.9335
chr2	268930001	268931000	*	7.24695e-10	1.6309e-09	-31.8993
chr2	270277001	270278000	*	4.32417e-19	3.46436e-18	-27.4809
chr2	270483001	270484000	*	1.3771e-11	3.99336e-11	25.5814
chr2	270709001	270710000	*	6.1532e-09	1.20494e-08	34.4037
chr2	270913001	270914000	*	1.57549e-30	4.34645e-29	-37.5612
chr2	271811001	271812000	*	4.67513e-17	2.88081e-16	-27.657
chr2	272539001	272540000	*	1.0645e-13	4.15106e-13	29.2343
chr2	274851001	274852000	*	2.53347e-07	3.81389e-07	27.5534
chr2	277448001	277449000	*	8.47649e-20	7.42982e-19	36.2832
chr2	277597001	277598000	*	4.76307e-15	2.23936e-14	-26.8201
chr2	278091001	278092000	*	1.01718e-18	7.73739e-18	38.1617
chr2	278241001	278242000	*	3.45826e-22	4.05883e-21	35.6276
chr2	278809001	278810000	*	1.79771e-21	1.93864e-20	-57.1233
chr2	278981001	278982000	*	1.29104e-18	9.70765e-18	-32.2899
chr2	279000001	279001000	*	8.00505e-32	2.51539e-30	46.3477
chr2	279444001	279445000	*	4.03256e-12	1.26358e-11	36.2131
chr2	279445001	279446000	*	1.81765e-06	2.38119e-06	25.7991
chr2	282762001	282763000	*	1.17897e-17	7.83924e-17	-36.4557
chr3	664001	665000	*	2.64085e-24	3.91249e-23	-25.969
chr3	2772001	2773000	*	6.8671e-12	2.08043e-11	-37.069
chr3	9002001	9003000	*	7.72224e-06	9.06053e-06	-28.3907
chr3	9014001	9015000	*	4.76795e-07	6.86772e-07	-27.1412
chr3	9402001	9403000	*	2.54806e-37	1.24697e-35	-27.3962
chr3	9403001	9404000	*	5.37771e-16	2.87147e-15	26.8787
chr3	10411001	10412000	*	2.24828e-14	9.64165e-14	27.381
chr3	10968001	10969000	*	1.28471e-07	2.03284e-07	-28.6234
chr3	10989001	10990000	*	2.36783e-10	5.72334e-10	37.5599
chr3	11265001	11266000	*	3.00082e-29	7.32854e-28	35.558
chr3	11575001	11576000	*	1.1429e-21	1.25826e-20	-45.393
chr3	11626001	11627000	*	4.32365e-26	7.75335e-25	-36.6121
chr3	11628001	11629000	*	8.71222e-41	5.49798e-39	-34.0157
chr3	11634001	11635000	*	7.72982e-20	6.80546e-19	33.9292
chr3	12218001	12219000	*	1.5825e-33	5.76003e-32	-26.5949
chr3	12366001	12367000	*	8.77255e-27	1.68721e-25	-42.8989
chr3	12796001	12797000	*	1.92673e-18	1.41756e-17	-26.6667
chr3	13137001	13138000	*	4.89962e-16	2.62915e-15	38.5135
chr3	13170001	13171000	*	1.68908e-15	8.40714e-15	36.6087
chr3	13385001	13386000	*	8.98412e-12	2.67626e-11	44.4747
chr3	13422001	13423000	*	7.02917e-42	4.79488e-40	-42.7988
chr3	15711001	15712000	*	1.42422e-55	2.31829e-53	-39.981
chr3	15970001	15971000	*	4.2507e-15	2.01219e-14	-29.3388
chr3	16080001	16081000	*	3.10949e-30	8.34635e-29	-38.8487
chr3	16451001	16452000	*	3.17016e-23	4.21285e-22	-44.9946
chr3	16567001	16568000	*	8.13436e-22	9.11679e-21	-31.6437
chr3	17395001	17396000	*	7.96375e-17	4.74833e-16	29.2492
chr3	17571001	17572000	*	5.39797e-09	1.06741e-08	26.2912
chr3	17693001	17694000	*	5.43683e-12	1.67345e-11	-30.9213
chr3	18094001	18095000	*	7.78137e-16	4.05836e-15	48.6265
chr3	18225001	18226000	*	1.2248e-09	2.66465e-09	-26.5931
chr3	18416001	18417000	*	2.2084e-16	1.23903e-15	32.8493
chr3	18630001	18631000	*	3.08417e-07	4.58037e-07	36.4282
chr3	19039001	19040000	*	5.20025e-22	5.95862e-21	29.971
chr3	19906001	19907000	*	1.21127e-09	2.63704e-09	31.2885
chr3	20215001	20216000	*	6.13178e-32	1.94448e-30	36.7521
chr3	24580001	24581000	*	1.02387e-16	6.02238e-16	-27.9279
chr3	27246001	27247000	*	2.22113e-29	5.51315e-28	27.142
chr3	27878001	27879000	*	1.0934e-14	4.8995e-14	28.564
chr3	27922001	27923000	*	4.28584e-06	5.25047e-06	26.2721
chr3	28110001	28111000	*	2.73837e-12	8.78964e-12	-28.0637
chr3	28773001	28774000	*	5.33385e-14	2.17081e-13	33.9574
chr3	30124001	30125000	*	1.25999e-31	3.84764e-30	-53.2953
chr3	35097001	35098000	*	4.42842e-08	7.56324e-08	-27.0741
chr3	35171001	35172000	*	4.81805e-107	7.61393e-104	-36.2253
chr3	35595001	35596000	*	6.46263e-68	1.87106e-65	33.4496
chr3	35678001	35679000	*	4.5367e-09	9.07796e-09	-25.8366
chr3	36494001	36495000	*	2.30224e-12	7.46429e-12	-32.7494
chr3	38927001	38928000	*	2.5783e-27	5.26304e-26	-50.3788
chr3	39074001	39075000	*	3.92373e-37	1.89092e-35	37.5
chr3	42389001	42390000	*	3.65608e-08	6.33662e-08	25.0019
chr3	42529001	42530000	*	3.30983e-06	4.13791e-06	-28.7392
chr3	43271001	43272000	*	5.24465e-13	1.86371e-12	-36.7851
chr3	43546001	43547000	*	1.87977e-27	3.89151e-26	-25.5057
chr3	43623001	43624000	*	4.0809e-13	1.47238e-12	25.3409
chr3	48754001	48755000	*	2.70853e-27	5.51997e-26	-27.7395
chr3	49176001	49177000	*	1.46266e-08	2.69922e-08	-38.8889
chr3	49547001	49548000	*	4.2281e-44	3.36889e-42	-46.557
chr3	50514001	50515000	*	4.36743e-10	1.01404e-09	30.9212
chr3	50909001	50910000	*	1.15381e-30	3.22243e-29	-30.8518
chr3	51804001	51805000	*	1.03838e-26	1.98003e-25	-38.6681
chr3	51869001	51870000	*	4.17103e-25	6.75469e-24	47.8723
chr3	53610001	53611000	*	1.52539e-13	5.81093e-13	-28.0565
chr3	54965001	54966000	*	1.39885e-67	3.95928e-65	-32.7543
chr3	55012001	55013000	*	8.58555e-27	1.65292e-25	34.5896
chr3	56674001	56675000	*	2.91649e-11	8.06105e-11	27.6048
chr3	60281001	60282000	*	1.83259e-22	2.22843e-21	31.4032
chr3	61184001	61185000	*	6.41404e-08	1.06686e-07	-26.2138
chr3	62405001	62406000	*	2.47592e-27	5.05949e-26	-33.7968
chr3	62943001	62944000	*	8.41864e-25	1.31776e-23	-36.6199
chr3	63538001	63539000	*	3.31782e-48	3.51495e-46	-33.8057
chr3	63619001	63620000	*	9.2664e-22	1.03245e-20	38.8591
chr3	64143001	64144000	*	3.47676e-12	1.10005e-11	-36.9355
chr3	64593001	64594000	*	6.95639e-33	2.41232e-31	-35.8058
chr3	65308001	65309000	*	1.27672e-24	1.95962e-23	-32.5
chr3	65743001	65744000	*	2.49646e-07	3.76235e-07	28.6644
chr3	65897001	65898000	*	8.78007e-14	3.46264e-13	-28.5191
chr3	66613001	66614000	*	8.36892e-19	6.44615e-18	-30.9693
chr3	66946001	66947000	*	3.40414e-21	3.54987e-20	-34.4224
chr3	67167001	67168000	*	5.43998e-15	2.5406e-14	30.0545
chr3	67603001	67604000	*	2.55685e-15	1.24629e-14	29.1396
chr3	67823001	67824000	*	2.13624e-14	9.18922e-14	36.5456
chr3	68531001	68532000	*	1.03542e-31	3.21362e-30	-48.3697
chr3	69342001	69343000	*	6.22069e-12	1.89717e-11	-25.91
chr3	69411001	69412000	*	3.06459e-37	1.49589e-35	29.7459
chr3	69668001	69669000	*	5.03792e-18	3.51238e-17	35.0627
chr3	69844001	69845000	*	3.34883e-99	3.9691e-96	-39.0027
chr3	69890001	69891000	*	3.0682e-72	1.16368e-69	38.6099
chr3	69893001	69894000	*	1.17607e-34	4.71012e-33	-27.7674
chr3	70699001	70700000	*	1.43966e-14	6.35277e-14	-39.4784
chr3	71731001	71732000	*	8.03226e-07	1.11483e-06	-30.8176
chr3	72204001	72205000	*	4.05843e-06	4.99398e-06	-29.2184
chr3	79061001	79062000	*	1.14999e-23	1.59999e-22	-38.9424
chr3	79139001	79140000	*	5.45776e-28	1.18487e-26	-26.037
chr3	86594001	86595000	*	4.3754e-07	6.34011e-07	29.9617
chr3	87564001	87565000	*	5.89027e-10	1.34247e-09	-27.3887
chr3	87636001	87637000	*	9.15833e-18	6.18498e-17	38.8849
chr3	88043001	88044000	*	5.53983e-13	1.96364e-12	-35.1517
chr3	88202001	88203000	*	1.6283e-40	1.00581e-38	25.2728
chr3	88212001	88213000	*	6.22544e-08	1.03833e-07	-25.7438
chr3	88416001	88417000	*	3.05173e-50	3.60571e-48	52.8288
chr3	88504001	88505000	*	4.25798e-10	9.90752e-10	-27.1026
chr3	88515001	88516000	*	2.57742e-19	2.12833e-18	-45.6311
chr3	89811001	89812000	*	2.09431e-10	5.10448e-10	25.5789
chr3	89822001	89823000	*	2.26324e-33	8.13632e-32	-43.989
chr3	90354001	90355000	*	2.17645e-10	5.2877e-10	27.1476
chr3	90659001	90660000	*	2.0505e-19	1.71374e-18	-27.2251
chr3	98027001	98028000	*	2.06539e-11	5.83403e-11	-25.732
chr3	99469001	99470000	*	1.10789e-41	7.46341e-40	-48.2798
chr3	101117001	101118000	*	3.53947e-09	7.20528e-09	-27.9417
chr3	101147001	101148000	*	1.23844e-28	2.87455e-27	26.1006
chr3	102057001	102058000	*	1.66453e-16	9.50336e-16	29.0143
chr3	104442001	104443000	*	3.34078e-20	3.07987e-19	25.16
chr3	110823001	110824000	*	3.44864e-13	1.25525e-12	-35.5024
chr3	113647001	113648000	*	1.40764e-41	9.37852e-40	-54.0863
chr3	114467001	114468000	*	2.04874e-20	1.93531e-19	30.4317
chr3	115041001	115042000	*	3.25216e-12	1.03347e-11	33.1385
chr3	117053001	117054000	*	1.46499e-24	2.23502e-23	27.7628
chr3	117608001	117609000	*	1.84013e-32	6.1598e-31	32.4607
chr3	118949001	118950000	*	4.84037e-12	1.50021e-11	-39.6296
chr3	119522001	119523000	*	4.51599e-17	2.78682e-16	-36.0841
chr3	119805001	119806000	*	3.07094e-31	9.09934e-30	34.5938
chr3	120228001	120229000	*	5.30466e-12	1.63556e-11	29.3896
chr3	121261001	121262000	*	3.89532e-14	1.61727e-13	-31.5419
chr3	121506001	121507000	*	8.94192e-13	3.07165e-12	-36.7928
chr3	123596001	123597000	*	1.94104e-23	2.64148e-22	30.2224
chr3	125497001	125498000	*	1.09544e-18	8.28448e-18	-26.2911
chr3	125602001	125603000	*	1.14e-17	7.59473e-17	-31.5173
chr3	125936001	125937000	*	1.19406e-30	3.32262e-29	-44.0141
chr3	125943001	125944000	*	7.37422e-22	8.31398e-21	-29.4428
chr3	126099001	126100000	*	9.25356e-23	1.1687e-21	-42.5282
chr3	126410001	126411000	*	1.7561e-25	2.9628e-24	-49.0909
chr3	126579001	126580000	*	8.44155e-47	8.35935e-45	-29.9163
chr3	126773001	126774000	*	1.67215e-10	4.13967e-10	-25.8929
chr3	126813001	126814000	*	1.03761e-21	1.15001e-20	-25.671
chr3	127379001	127380000	*	3.21981e-30	8.59985e-29	-32.2394
chr3	127671001	127672000	*	2.50449e-09	5.20739e-09	-37.9656
chr3	127942001	127943000	*	9.86913e-22	1.09639e-20	-43.6493
chr3	128709001	128710000	*	1.63553e-15	8.1598e-15	-49.5945
chr3	129098001	129099000	*	2.63404e-11	7.32307e-11	36.0606
chr3	130101001	130102000	*	1.4519e-05	1.62567e-05	-25.4111
chr3	130862001	130863000	*	9.60415e-10	2.12333e-09	33.0892
chr3	131378001	131379000	*	3.85093e-15	1.83347e-14	-34.9862
chr3	132923001	132924000	*	1.09386e-09	2.39767e-09	-27.2177
chr3	134607001	134608000	*	8.2996e-22	9.28827e-21	-27.0889
chr3	135579001	135580000	*	7.64539e-24	1.08277e-22	39.0123
chr3	143600001	143601000	*	1.04144e-27	2.21033e-26	29.0828
chr3	143930001	143931000	*	3.61418e-13	1.31273e-12	-26.2293
chr3	143984001	143985000	*	2.41322e-09	5.03445e-09	-33.1744
chr3	143985001	143986000	*	6.26022e-14	2.52131e-13	-29.8085
chr3	144642001	144643000	*	7.58145e-12	2.28154e-11	27.445
chr3	144708001	144709000	*	3.42501e-26	6.21235e-25	-32.7103
chr3	148861001	148862000	*	2.20147e-09	4.62117e-09	33.11
chr3	152459001	152460000	*	4.88157e-09	9.71627e-09	-26.665
chr3	152845001	152846000	*	6.0597e-17	3.67487e-16	-27.2727
chr3	153471001	153472000	*	4.91264e-37	2.35851e-35	33.3333
chr3	153799001	153800000	*	2.90045e-29	7.09714e-28	-25.978
chr3	153816001	153817000	*	4.38433e-08	7.49334e-08	-32.8482
chr3	153922001	153923000	*	5.76986e-22	6.57355e-21	-41.8718
chr3	154298001	154299000	*	9.03336e-36	3.95166e-34	28.5408
chr3	156303001	156304000	*	5.48641e-25	8.77249e-24	-26.6724
chr3	156461001	156462000	*	1.00058e-05	1.15196e-05	25.069
chr3	156682001	156683000	*	1.19884e-10	3.03163e-10	-28.6967
chr3	157801001	157802000	*	4.59006e-44	3.642e-42	-51.9844
chr3	158983001	158984000	*	3.81596e-20	3.48995e-19	28.6136
chr3	159239001	159240000	*	2.23571e-12	7.25975e-12	29.6519
chr3	160131001	160132000	*	1.1987e-17	7.95783e-17	-26.3766
chr3	160334001	160335000	*	2.94376e-20	2.73112e-19	40.5544
chr3	160396001	160397000	*	6.4593e-06	7.68186e-06	-30.1619
chr3	160893001	160894000	*	2.08243e-15	1.02545e-14	-33.8036
chr3	161052001	161053000	*	2.57153e-51	3.22949e-49	40.5058
chr3	161220001	161221000	*	5.31391e-27	1.04805e-25	-28.6036
chr3	161233001	161234000	*	1.49354e-13	5.70096e-13	-26.0591
chr3	162089001	162090000	*	9.27523e-18	6.25724e-17	26.8175
chr3	162497001	162498000	*	1.29989e-21	1.42201e-20	-25.8851
chr3	163429001	163430000	*	1.00674e-68	3.23583e-66	33.7374
chr3	164814001	164815000	*	5.46634e-18	3.79155e-17	40.6173
chr3	165749001	165750000	*	1.01026e-17	6.7768e-17	31.0886
chr3	166008001	166009000	*	2.06428e-16	1.1623e-15	33.5703
chr3	166130001	166131000	*	2.29872e-12	7.45413e-12	-30.5195
chr3	166758001	166759000	*	1.42964e-40	8.88886e-39	-30
chr3	167264001	167265000	*	9.63009e-12	2.85545e-11	-30.0459
chr3	167449001	167450000	*	9.21352e-12	2.73986e-11	-34.4271
chr3	167542001	167543000	*	4.34072e-39	2.39637e-37	40.3846
chr3	167604001	167605000	*	1.65289e-14	7.2264e-14	31.2491
chr3	167631001	167632000	*	1.52748e-12	5.07692e-12	-25.0238
chr3	168830001	168831000	*	6.25479e-12	1.90711e-11	-41.5738
chr3	169073001	169074000	*	1.18566e-20	1.15422e-19	31.3476
chr3	169297001	169298000	*	5.69669e-18	3.94484e-17	28.8757
chr3	169350001	169351000	*	1.27273e-24	1.95429e-23	35.5587
chr3	169446001	169447000	*	1.09956e-15	5.61886e-15	51.5672
chr3	169599001	169600000	*	3.63505e-18	2.58226e-17	-41.2038
chr3	169913001	169914000	*	9.12145e-12	2.71354e-11	-28.1879
chr3	170029001	170030000	*	7.60935e-06	8.93914e-06	29.3578
chr3	170048001	170049000	*	4.98604e-22	5.73048e-21	30.0941
chr3	170536001	170537000	*	2.45136e-06	3.13695e-06	26.9705
chr3	170591001	170592000	*	2.58638e-82	1.6349e-79	-61.4415
chr3	171011001	171012000	*	4.04762e-06	4.98154e-06	-27.6256
chr3	171581001	171582000	*	2.59563e-18	1.88158e-17	28.0769
chr3	172027001	172028000	*	2.05229e-38	1.07214e-36	26.1785
chr3	172105001	172106000	*	1.90385e-11	5.40718e-11	-29.9312
chr3	172333001	172334000	*	2.92577e-17	1.8553e-16	29.1618
chr3	172790001	172791000	*	4.27297e-52	5.64673e-50	32.6897
chr3	173135001	173136000	*	1.87088e-33	6.77717e-32	-27.6145
chr3	173164001	173165000	*	1.39688e-21	1.52284e-20	-25.5791
chr3	174176001	174177000	*	2.78608e-35	1.17409e-33	-36.6134
chr3	174315001	174316000	*	6.35189e-16	3.35667e-15	-28.5904
chr3	174351001	174352000	*	6.65674e-25	1.05504e-23	-29.5814
chr3	175643001	175644000	*	2.23715e-21	2.38472e-20	27.8907
chr3	175787001	175788000	*	7.61537e-16	3.9789e-15	-28.8013
chr3	175960001	175961000	*	1.36964e-56	2.35051e-54	50.4095
chr3	176053001	176054000	*	8.30616e-14	3.28599e-13	-27.222
chr3	176687001	176688000	*	6.56231e-12	1.99414e-11	35.5275
chr3	177031001	177032000	*	1.99545e-13	7.4858e-13	-30.5065
chr3	178236001	178237000	*	1.66427e-14	7.27536e-14	-35.0988
chr3	179742001	179743000	*	4.68672e-21	4.80935e-20	-33.919
chr3	180250001	180251000	*	8.85742e-63	2.06095e-60	-41.5773
chr3	180466001	180467000	*	1.65629e-22	2.02574e-21	40.5109
chr3	181554001	181555000	*	4.37928e-27	8.7188e-26	-30.363
chr3	181872001	181873000	*	4.27058e-20	3.88232e-19	-35.7534
chr3	182689001	182690000	*	4.0634e-27	8.11119e-26	46.3333
chr3	182695001	182696000	*	5.00228e-16	2.68044e-15	-43.0993
chr3	182780001	182781000	*	8.80396e-05	8.58067e-05	29.7479
chr3	182804001	182805000	*	4.02041e-58	7.62411e-56	37.6912
chr4	184001	185000	*	3.47164e-11	9.48077e-11	-26.2803
chr4	552001	553000	*	1.47845e-16	8.49338e-16	41.6398
chr4	7595001	7596000	*	6.74651e-21	6.77815e-20	-43.1495
chr4	7825001	7826000	*	3.63921e-06	4.51592e-06	26.1303
chr4	9934001	9935000	*	8.51902e-21	8.45151e-20	-27.933
chr4	10920001	10921000	*	8.25874e-10	1.84253e-09	-29.0058
chr4	11344001	11345000	*	3.58928e-46	3.38633e-44	38.017
chr4	11918001	11919000	*	7.61135e-28	1.6291e-26	33.2074
chr4	13285001	13286000	*	6.16782e-13	2.17223e-12	45.7812
chr4	14439001	14440000	*	3.11419e-15	1.49926e-14	39.2172
chr4	16169001	16170000	*	1.78766e-18	1.32037e-17	-29.9186
chr4	18558001	18559000	*	6.96064e-25	1.10144e-23	-32.3734
chr4	18822001	18823000	*	5.3151e-28	1.15522e-26	-32.1993
chr4	20036001	20037000	*	2.437e-18	1.77304e-17	27.4336
chr4	21634001	21635000	*	3.60949e-17	2.25829e-16	-28.0518
chr4	21685001	21686000	*	8.48753e-22	9.48459e-21	-42.3423
chr4	25388001	25389000	*	6.74186e-29	1.59712e-27	-40.5063
chr4	25596001	25597000	*	4.62094e-24	6.68416e-23	30.4236
chr4	29193001	29194000	*	1.00815e-36	4.7031e-35	-40.4308
chr4	29777001	29778000	*	1.59078e-07	2.47748e-07	-25.9259
chr4	30140001	30141000	*	7.27641e-20	6.42843e-19	-27.4398
chr4	30422001	30423000	*	2.08117e-25	3.48951e-24	34.5946
chr4	30440001	30441000	*	1.20852e-09	2.63196e-09	27.3095
chr4	31789001	31790000	*	6.62125e-08	1.09805e-07	-31.2449
chr4	38403001	38404000	*	1.00391e-21	1.11429e-20	-37.9032
chr4	45267001	45268000	*	4.38468e-24	6.36182e-23	26.0612
chr4	48742001	48743000	*	1.6057e-07	2.49978e-07	-27.65
chr4	49819001	49820000	*	3.22563e-17	2.03153e-16	-30.4194
chr4	50488001	50489000	*	2.37073e-15	1.16124e-14	30.0201
chr4	51868001	51869000	*	1.86599e-05	2.05206e-05	28.6449
chr4	55201001	55202000	*	6.51022e-18	4.482e-17	37.8855
chr4	55382001	55383000	*	1.46538e-23	2.021e-22	33.3844
chr4	55419001	55420000	*	7.73992e-21	7.72303e-20	-35.947
chr4	55423001	55424000	*	4.70723e-15	2.21475e-14	-25.3521
chr4	55466001	55467000	*	6.3798e-14	2.56593e-13	-28.0488
chr4	56480001	56481000	*	2.3095e-41	1.51021e-39	-34.3391
chr4	57050001	57051000	*	1.33326e-07	2.10326e-07	-30.1529
chr4	57236001	57237000	*	6.02866e-08	1.00762e-07	25.2647
chr4	58378001	58379000	*	7.15933e-81	4.17742e-78	53.6707
chr4	59015001	59016000	*	8.13642e-19	6.28238e-18	-35.0665
chr4	59622001	59623000	*	4.62385e-28	1.01135e-26	-25.5323
chr4	59741001	59742000	*	7.75864e-26	1.35667e-24	-38.8821
chr4	60105001	60106000	*	1.15215e-11	3.37591e-11	-44.2533
chr4	62625001	62626000	*	1.44112e-13	5.5126e-13	31.4307
chr4	64102001	64103000	*	1.59005e-08	2.91658e-08	25.139
chr4	64123001	64124000	*	5.35325e-19	4.23603e-18	56.3141
chr4	64132001	64133000	*	4.20164e-06	5.15598e-06	26.8908
chr4	64721001	64722000	*	1.90833e-14	8.25847e-14	-32.8358
chr4	65156001	65157000	*	1.74106e-26	3.24009e-25	-33.7156
chr4	65865001	65866000	*	8.97819e-14	3.53599e-13	-30.6561
chr4	65993001	65994000	*	1.01601e-24	1.57282e-23	-28.8712
chr4	66864001	66865000	*	2.02378e-35	8.673e-34	-37.2322
chr4	66992001	66993000	*	5.01319e-20	4.50985e-19	-27.2078
chr4	67093001	67094000	*	2.26376e-08	4.05525e-08	-31.2169
chr4	67147001	67148000	*	5.39078e-22	6.16576e-21	34.8624
chr4	133618001	133619000	*	4.44312e-21	4.57175e-20	30.0871
chr4	136415001	136416000	*	9.2188e-13	3.16017e-12	26.3827
chr4	142947001	142948000	*	2.34642e-17	1.50275e-16	-46.726
chr4	144413001	144414000	*	8.18149e-19	6.31461e-18	-29.0545
chr4	145403001	145404000	*	7.47077e-12	2.25037e-11	-27.7211
chr4	145798001	145799000	*	1.68972e-19	1.43273e-18	-41.2217
chr4	150843001	150844000	*	4.08379e-08	7.01763e-08	-25.0679
chr4	151191001	151192000	*	4.14608e-06	5.09274e-06	-25.7041
chr4	153180001	153181000	*	3.18706e-14	1.33875e-13	-28.1411
chr4	154814001	154815000	*	2.20366e-26	4.06312e-25	-39.5721
chr4	160234001	160235000	*	3.41692e-18	2.43826e-17	-36.6071
chr4	160364001	160365000	*	7.48403e-13	2.60267e-12	43.2931
chr4	161289001	161290000	*	1.07612e-29	2.74471e-28	-37.385
chr4	161381001	161382000	*	2.02133e-22	2.44461e-21	31.5711
chr4	162001001	162002000	*	3.55955e-13	1.29413e-12	-33.7403
chr4	162768001	162769000	*	4.57584e-09	9.15096e-09	32.5776
chr4	163724001	163725000	*	6.00337e-28	1.2996e-26	53.2158
chr4	164625001	164626000	*	1.34984e-11	3.91911e-11	-38.6526
chr4	165425001	165426000	*	2.27064e-35	9.68716e-34	49.325
chr4	165615001	165616000	*	2.88542e-33	1.02756e-31	60.8797
chr4	170796001	170797000	*	3.45114e-19	2.80102e-18	-58.3021
chr4	175286001	175287000	*	4.12963e-18	2.91394e-17	-35.2922
chr4	177540001	177541000	*	5.72363e-23	7.38368e-22	-28.3049
chr4	178387001	178388000	*	1.06774e-42	7.84812e-41	-41.5746
chr4	179513001	179514000	*	3.38927e-19	2.75375e-18	29.8759
chr4	179901001	179902000	*	8.05609e-19	6.22669e-18	31.7173
chr4	181735001	181736000	*	4.19362e-28	9.22038e-27	-26.0156
chr4	181873001	181874000	*	4.27087e-23	5.58432e-22	-50.7484
chr4	182486001	182487000	*	5.05472e-15	2.36862e-14	-26.2186
chr4	182774001	182775000	*	7.18589e-21	7.19862e-20	30
chr4	185061001	185062000	*	3.51035e-22	4.11171e-21	28.0781
chr4	186375001	186376000	*	2.24824e-17	1.44426e-16	-30.6098
chr4	186477001	186478000	*	2.85935e-22	3.39002e-21	-44.0678
chr4	187570001	187571000	*	9.04246e-14	3.55872e-13	38.5171
chr4	188158001	188159000	*	3.23659e-56	5.40768e-54	51.233
chr4	188265001	188266000	*	1.11682e-11	3.28099e-11	36.5245
chr4	189707001	189708000	*	1.00971e-22	1.26889e-21	-26.1097
chr4	190093001	190094000	*	1.56717e-49	1.79571e-47	-44.5741
chr4	190600001	190601000	*	3.06169e-07	4.54983e-07	-27.5704
chr4	191038001	191039000	*	4.4146e-13	1.58584e-12	51.0217
chr4	191514001	191515000	*	2.89103e-52	3.84731e-50	49.7043
chr4	192906001	192907000	*	1.19932e-16	6.97971e-16	-33.3333
chr4	193917001	193918000	*	2.85563e-67	7.96366e-65	-25.3519
chr4	194217001	194218000	*	1.42922e-38	7.54961e-37	28.2486
chr4	195031001	195032000	*	1.6959e-22	2.07152e-21	35
chr4	195467001	195468000	*	9.20661e-43	6.80662e-41	30.7663
chr4	196057001	196058000	*	3.58727e-17	2.2455e-16	54.5933
chr4	196209001	196210000	*	3.40153e-21	3.54812e-20	-33.2746
chr4	196225001	196226000	*	2.74439e-13	1.01173e-12	-29.1375
chr4	197179001	197180000	*	9.85462e-19	7.51118e-18	-25.3517
chr4	197320001	197321000	*	9.28455e-18	6.26241e-17	-36.2092
chr4	197401001	197402000	*	4.33838e-14	1.7922e-13	-34.9834
chr4	198167001	198168000	*	3.8511e-47	3.8743e-45	25.6831
chr4	198327001	198328000	*	1.65502e-34	6.55219e-33	-25.4212
chr4	199942001	199943000	*	5.84694e-18	4.04224e-17	-25.5682
chr4	204732001	204733000	*	2.18041e-35	9.31268e-34	39.8481
chr4	207356001	207357000	*	2.94749e-17	1.86696e-16	30.8351
chr4	207686001	207687000	*	0.000231374	0.000209121	-27.7289
chr4	208412001	208413000	*	6.37117e-10	1.44461e-09	-40.5991
chr4	208717001	208718000	*	4.11621e-23	5.39633e-22	-34.8489
chr4	210059001	210060000	*	1.08381e-14	4.85827e-14	-27.7472
chr4	211120001	211121000	*	4.53232e-40	2.71989e-38	39.5329
chr4	215623001	215624000	*	2.72109e-35	1.14925e-33	-42.1181
chr4	215724001	215725000	*	8.32495e-19	6.41619e-18	-28.7147
chr4	215982001	215983000	*	3.71284e-27	7.44669e-26	38.749
chr4	217283001	217284000	*	6.16342e-14	2.48549e-13	31.1567
chr4	217378001	217379000	*	2.2151e-32	7.31178e-31	-48.9423
chr4	217461001	217462000	*	5.63514e-27	1.10566e-25	31.1977
chr4	217462001	217463000	*	1.20639e-13	4.66598e-13	-28.9648
chr4	218600001	218601000	*	3.5362e-09	7.19902e-09	25.942
chr4	220766001	220767000	*	1.08567e-15	5.55535e-15	29.5012
chr4	220950001	220951000	*	6.366e-18	4.3859e-17	35.9929
chr4	221042001	221043000	*	1.43783e-13	5.50114e-13	-45.758
chr4	221088001	221089000	*	1.40948e-41	9.37852e-40	-27.7531
chr4	221180001	221181000	*	5.75364e-18	3.98282e-17	-38.7931
chr4	221181001	221182000	*	3.54654e-12	1.12007e-11	-31.8362
chr4	224255001	224256000	*	1.58461e-10	3.93787e-10	-35.3418
chr4	224647001	224648000	*	4.1697e-08	7.15229e-08	26.14
chr4	225694001	225695000	*	1.05659e-18	8.00738e-18	-30.467
chr4	226906001	226907000	*	4.38262e-15	2.07106e-14	-35.3407
chr4	227489001	227490000	*	1.01684e-09	2.23816e-09	-33.9268
chr4	230129001	230130000	*	3.84457e-18	2.72091e-17	-37.9961
chr4	231073001	231074000	*	2.01156e-13	7.54178e-13	-30.6701
chr4	231553001	231554000	*	3.84929e-14	1.59886e-13	25.2708
chr4	231647001	231648000	*	4.55681e-10	1.05543e-09	-26.1623
chr4	231796001	231797000	*	6.96112e-25	1.10144e-23	-31.7708
chr4	232359001	232360000	*	6.6193e-46	6.12319e-44	-27.2123
chr4	232627001	232628000	*	9.23942e-18	6.23752e-17	-42.6374
chr4	233007001	233008000	*	6.61708e-12	2.00918e-11	-32.1999
chr4	233189001	233190000	*	5.02811e-14	2.05608e-13	28.3824
chr4	234524001	234525000	*	2.30165e-11	6.45528e-11	40.3977
chr4	234824001	234825000	*	2.81614e-09	5.81647e-09	-30.1887
chr4	235391001	235392000	*	6.20009e-21	6.25901e-20	-42.8571
chr4	235712001	235713000	*	6.48352e-08	1.07709e-07	-30.8766
chr4	237973001	237974000	*	1.56895e-10	3.90149e-10	-38.7037
chr4	238697001	238698000	*	2.99565e-19	2.45497e-18	-28.8103
chr4	238973001	238974000	*	2.13962e-13	7.99422e-13	-43.9278
chr4	239463001	239464000	*	9.71288e-10	2.14624e-09	25.6893
chr4	239588001	239589000	*	5.25315e-10	1.20647e-09	44.3333
chr4	239953001	239954000	*	1.03241e-07	1.6618e-07	28.4816
chr4	241236001	241237000	*	1.71661e-30	4.72124e-29	-33.2001
chr4	241384001	241385000	*	6.27733e-16	3.32005e-15	25.1212
chr4	241452001	241453000	*	1.01556e-50	1.23738e-48	32.4315
chr4	241538001	241539000	*	3.22034e-08	5.63229e-08	-25.0223
chr4	241776001	241777000	*	3.91329e-23	5.14453e-22	-26.8595
chr4	241834001	241835000	*	3.33788e-18	2.3859e-17	-36.9124
chr4	242333001	242334000	*	1.4215e-35	6.11954e-34	-44.0678
chr4	242564001	242565000	*	5.64107e-18	3.90703e-17	35.3862
chr4	242592001	242593000	*	6.64157e-76	2.96347e-73	-25.0558
chr4	243566001	243567000	*	6.16442e-58	1.16318e-55	-25.7458
chr4	245544001	245545000	*	1.2246e-12	4.12482e-12	-30.5036
chr4	246880001	246881000	*	2.05156e-12	6.70254e-12	27.4065
chr5	2451001	2452000	*	4.02842e-51	5.00938e-49	48.7732
chr5	2541001	2542000	*	1.31732e-13	5.06662e-13	-32.035
chr5	2556001	2557000	*	6.63378e-27	1.29092e-25	41.8505
chr5	4603001	4604000	*	1.331e-17	8.80534e-17	25.3546
chr5	4869001	4870000	*	1.5725e-12	5.21743e-12	27.5877
chr5	10163001	10164000	*	2.1647e-30	5.87694e-29	34.9757
chr5	10301001	10302000	*	4.83043e-14	1.98037e-13	-31.6823
chr5	10431001	10432000	*	3.59021e-26	6.49648e-25	-30.9362
chr5	14323001	14324000	*	2.30621e-07	3.49703e-07	-32.1532
chr5	18460001	18461000	*	3.50057e-07	5.15297e-07	26.2529
chr5	19260001	19261000	*	6.73991e-06	7.98702e-06	26.9106
chr5	19272001	19273000	*	4.41447e-31	1.29488e-29	-35.5298
chr5	19578001	19579000	*	4.81232e-71	1.73826e-68	-28.6713
chr5	25644001	25645000	*	1.84074e-22	2.2369e-21	30.8689
chr5	26525001	26526000	*	1.12643e-17	7.51226e-17	-35.8487
chr5	26616001	26617000	*	8.23236e-17	4.90079e-16	-29.9401
chr5	27768001	27769000	*	2.34057e-21	2.48727e-20	27.5618
chr5	29214001	29215000	*	1.89403e-13	7.1293e-13	29.2206
chr5	30297001	30298000	*	1.21865e-16	7.0846e-16	-31.1495
chr5	30622001	30623000	*	2.81042e-36	1.27197e-34	29.717
chr5	32556001	32557000	*	4.70244e-11	1.25962e-10	26.5142
chr5	33074001	33075000	*	4.00377e-11	1.08334e-10	-25.2113
chr5	33417001	33418000	*	6.45548e-21	6.50125e-20	-29.3557
chr5	34061001	34062000	*	7.20724e-16	3.77815e-15	-40.4108
chr5	34140001	34141000	*	8.39567e-16	4.36016e-15	28.3561
chr5	34313001	34314000	*	2.04657e-16	1.15404e-15	26.5384
chr5	35526001	35527000	*	3.29026e-08	5.74644e-08	25.7234
chr5	36522001	36523000	*	2.9658e-14	1.2508e-13	-27.412
chr5	39050001	39051000	*	5.80418e-25	9.25716e-24	-36.3324
chr5	41342001	41343000	*	7.08861e-23	9.07358e-22	-31.2821
chr5	45475001	45476000	*	1.20948e-05	1.37251e-05	-25.0854
chr5	48621001	48622000	*	2.35997e-26	4.34077e-25	39.5514
chr5	49363001	49364000	*	7.57873e-15	3.46981e-14	-30.8893
chr5	51917001	51918000	*	7.00739e-20	6.20812e-19	-40.4378
chr5	52642001	52643000	*	7.01022e-11	1.83313e-10	25.3012
chr5	52662001	52663000	*	4.59487e-12	1.42903e-11	30.6427
chr5	52775001	52776000	*	4.96357e-14	2.03078e-13	33.3333
chr5	53451001	53452000	*	2.4339e-11	6.80407e-11	-32.1411
chr5	57146001	57147000	*	3.729e-21	3.86526e-20	34.4444
chr5	60738001	60739000	*	2.36497e-13	8.78601e-13	31.0571
chr5	60991001	60992000	*	4.75806e-11	1.27371e-10	31.3672
chr5	61143001	61144000	*	2.82053e-20	2.6232e-19	28.4946
chr5	62389001	62390000	*	8.32925e-30	2.14027e-28	-34.6567
chr5	62471001	62472000	*	3.65971e-25	5.96742e-24	27.8309
chr5	62496001	62497000	*	2.84273e-08	5.01658e-08	-27.2943
chr5	63374001	63375000	*	1.31456e-22	1.62933e-21	-41.9643
chr5	63378001	63379000	*	4.24669e-21	4.37794e-20	30.1696
chr5	63476001	63477000	*	8.95432e-46	8.20316e-44	-29.5628
chr5	63521001	63522000	*	1.68979e-12	5.57636e-12	-32.4458
chr5	63533001	63534000	*	7.43952e-29	1.75691e-27	28.2212
chr5	64062001	64063000	*	1.65588e-11	4.74484e-11	-30.625
chr5	65867001	65868000	*	1.1454e-13	4.44415e-13	26.7928
chr5	66493001	66494000	*	8.97879e-16	4.64836e-15	38.8298
chr5	66519001	66520000	*	3.86432e-25	6.28214e-24	-45.6693
chr5	66578001	66579000	*	5.47023e-22	6.24738e-21	-25.3611
chr5	67129001	67130000	*	1.81837e-18	1.34226e-17	-46.2063
chr5	70390001	70391000	*	1.25419e-18	9.44177e-18	-52.7535
chr5	72325001	72326000	*	2.43656e-21	2.58349e-20	-39.726
chr5	74409001	74410000	*	7.19066e-42	4.89624e-40	-46.9949
chr5	74635001	74636000	*	1.23606e-16	7.1803e-16	45.1852
chr5	77472001	77473000	*	2.44729e-19	2.02572e-18	-35.2198
chr5	78037001	78038000	*	4.23007e-08	7.2483e-08	-26.253
chr5	78485001	78486000	*	4.8003e-10	1.10932e-09	-26.4002
chr5	78932001	78933000	*	4.39447e-07	6.36506e-07	32.0455
chr5	79149001	79150000	*	1.97212e-15	9.73913e-15	28.4907
chr5	79741001	79742000	*	1.10625e-14	4.95123e-14	-26.6841
chr5	82608001	82609000	*	2.02424e-17	1.30767e-16	-51.0485
chr5	82681001	82682000	*	3.28898e-24	4.83119e-23	47.1964
chr5	82734001	82735000	*	1.30976e-06	1.75673e-06	27.1199
chr5	82936001	82937000	*	3.29658e-17	2.0738e-16	-25.234
chr5	82991001	82992000	*	7.03219e-28	1.51368e-26	-40.7872
chr5	83229001	83230000	*	1.53517e-19	1.30636e-18	-32.2681
chr5	93472001	93473000	*	4.29557e-16	2.32342e-15	-31.1296
chr5	96078001	96079000	*	9.92258e-10	2.18875e-09	-26.53
chr5	101260001	101261000	*	4.20222e-12	1.31402e-11	-26.9582
chr5	103905001	103906000	*	3.78144e-13	1.36889e-12	-25
chr5	104479001	104480000	*	7.79308e-39	4.22241e-37	39.4746
chr5	104784001	104785000	*	8.53641e-31	2.41974e-29	33.7418
chr5	109731001	109732000	*	2.91311e-27	5.91465e-26	-55.763
chr5	110050001	110051000	*	1.56375e-09	3.34943e-09	-27.9009
chr5	110283001	110284000	*	1.56569e-12	5.1962e-12	-28.5779
chr5	113435001	113436000	*	1.59938e-14	7.00621e-14	-27.0143
chr5	115029001	115030000	*	9.68363e-30	2.48324e-28	25.5146
chr5	118309001	118310000	*	1.83254e-18	1.3522e-17	-43.0928
chr5	119651001	119652000	*	8.92424e-13	3.06641e-12	36.1685
chr5	119822001	119823000	*	2.39244e-20	2.24211e-19	25.8392
chr5	122170001	122171000	*	6.03405e-45	5.23693e-43	-30.0328
chr5	123083001	123084000	*	1.49016e-25	2.53246e-24	-30.5799
chr5	124114001	124115000	*	4.38528e-11	1.17933e-10	25.6656
chr5	125902001	125903000	*	1.41907e-10	3.54832e-10	28.5047
chr5	126420001	126421000	*	8.80232e-14	3.47033e-13	27.6399
chr5	127397001	127398000	*	1.15753e-08	2.17196e-08	35.3306
chr5	128487001	128488000	*	2.46423e-06	3.15213e-06	-25.2312
chr5	128602001	128603000	*	2.06835e-12	6.75272e-12	-30.0873
chr5	129339001	129340000	*	1.20799e-16	7.02586e-16	35.8951
chr5	129509001	129510000	*	6.33415e-09	1.23807e-08	29.1107
chr5	129890001	129891000	*	1.52852e-15	7.65008e-15	-27.3967
chr5	130240001	130241000	*	2.05646e-15	1.01319e-14	-28.4596
chr5	130795001	130796000	*	1.22305e-11	3.57289e-11	-36.1164
chr5	131087001	131088000	*	7.82202e-14	3.10418e-13	-47.9779
chr5	131219001	131220000	*	6.47132e-10	1.466e-09	27.3341
chr5	131318001	131319000	*	9.25909e-32	2.89505e-30	-25.1683
chr5	132356001	132357000	*	4.49672e-09	9.00271e-09	26.6588
chr5	134839001	134840000	*	7.00921e-21	7.02905e-20	57.0701
chr5	135153001	135154000	*	3.64608e-08	6.31986e-08	-28.1907
chr5	135504001	135505000	*	1.28999e-19	1.10466e-18	49.31
chr5	137162001	137163000	*	7.12872e-28	1.53185e-26	44.3429
chr5	138605001	138606000	*	1.25744e-15	6.37412e-15	39.2348
chr5	138936001	138937000	*	1.00663e-12	3.43238e-12	-25.5865
chr5	139688001	139689000	*	2.4069e-11	6.73354e-11	-25.2922
chr5	139787001	139788000	*	1.5492e-10	3.85542e-10	25.5521
chr5	139860001	139861000	*	2.96543e-27	6.00481e-26	35.1404
chr5	140088001	140089000	*	2.08729e-20	1.96829e-19	-26.4872
chr5	141053001	141054000	*	5.88722e-49	6.49084e-47	-38.4101
chr5	141746001	141747000	*	7.51034e-09	1.45144e-08	27.2669
chr5	142056001	142057000	*	1.07515e-19	9.27391e-19	-25.3574
chr5	142758001	142759000	*	1.86416e-22	2.26247e-21	-34.8242
chr5	142901001	142902000	*	1.88963e-07	2.90814e-07	28.2512
chr5	143683001	143684000	*	1.36225e-07	2.14542e-07	-27.6418
chr5	144722001	144723000	*	4.58405e-15	2.16001e-14	-46.8719
chr5	145458001	145459000	*	1.26204e-06	1.69783e-06	-25.0911
chr5	145761001	145762000	*	5.48682e-15	2.56153e-14	32.2182
chr5	145834001	145835000	*	2.1285e-05	2.31637e-05	-25.3196
chr5	146357001	146358000	*	4.87805e-21	4.99218e-20	27.7343
chr5	146780001	146781000	*	2.27786e-18	1.66171e-17	36.5899
chr5	147492001	147493000	*	4.32225e-09	8.67861e-09	26.1948
chr5	147499001	147500000	*	2.80831e-25	4.63695e-24	-28.0395
chr5	147996001	147997000	*	2.98686e-18	2.14998e-17	-50.9268
chr5	148038001	148039000	*	1.26515e-08	2.35757e-08	-25.1515
chr5	149099001	149100000	*	2.00842e-19	1.68088e-18	-38.4345
chr5	149515001	149516000	*	3.47796e-11	9.49599e-11	27.7095
chr5	149599001	149600000	*	8.12073e-18	5.52458e-17	-44.7343
chr5	150105001	150106000	*	7.86544e-13	2.72656e-12	-26.3158
chr5	150769001	150770000	*	5.44986e-78	2.61642e-75	33.9407
chr5	151129001	151130000	*	1.44768e-18	1.08126e-17	-33.9965
chr5	151267001	151268000	*	3.32648e-90	2.74269e-87	-42.3839
chr5	151939001	151940000	*	2.05076e-07	3.13538e-07	-32.4305
chr5	152001001	152002000	*	3.88549e-12	1.22011e-11	28.5714
chr5	152029001	152030000	*	1.47867e-12	4.92592e-12	28.9465
chr5	152753001	152754000	*	1.44243e-34	5.74654e-33	-32.7884
chr5	152764001	152765000	*	1.21683e-11	3.55582e-11	25.0172
chr5	152781001	152782000	*	1.30152e-09	2.82057e-09	-32.5795
chr5	152803001	152804000	*	5.10191e-12	1.57728e-11	-33.9226
chr5	153924001	153925000	*	4.55233e-24	6.59342e-23	-27.6669
chr5	154235001	154236000	*	5.92262e-14	2.39424e-13	-25.2628
chr5	154732001	154733000	*	1.39985e-50	1.68547e-48	-30.3999
chr5	155539001	155540000	*	0.000140307	0.000131852	-27.2893
chr5	155754001	155755000	*	9.42688e-19	7.2127e-18	-28.7809
chr5	156440001	156441000	*	2.52728e-06	3.22723e-06	26.5481
chr5	156503001	156504000	*	4.97288e-41	3.16986e-39	47.0611
chr5	156519001	156520000	*	9.58538e-16	4.93947e-15	-36.6197
chr5	156544001	156545000	*	1.88838e-07	2.90657e-07	30.5919
chr5	156634001	156635000	*	2.0261e-10	4.95065e-10	-28.1366
chr5	157578001	157579000	*	3.91488e-20	3.57352e-19	-28.4447
chr5	158009001	158010000	*	6.7527e-30	1.74938e-28	-29.0227
chr5	158363001	158364000	*	7.54918e-14	3.0025e-13	-46.1433
chr5	158844001	158845000	*	7.12997e-16	3.74075e-15	-26.2072
chr5	158894001	158895000	*	3.09384e-05	3.27089e-05	-28.0208
chr5	158954001	158955000	*	2.46418e-11	6.8806e-11	25.5318
chr5	159020001	159021000	*	1.65007e-27	3.44806e-26	-32.6404
chr5	159192001	159193000	*	1.57042e-17	1.02816e-16	29.3078
chr5	159281001	159282000	*	4.89284e-26	8.73686e-25	-33.8425
chr5	159363001	159364000	*	2.39996e-20	2.2486e-19	25.0186
chr5	159399001	159400000	*	2.85684e-09	5.89315e-09	-26.9841
chr5	159536001	159537000	*	3.37315e-07	4.97758e-07	-31.5122
chr5	159599001	159600000	*	4.48658e-10	1.04024e-09	-26.0576
chr5	159651001	159652000	*	1.43381e-17	9.44263e-17	49.3915
chr5	159850001	159851000	*	2.76363e-31	8.20801e-30	-34.1798
chr5	159862001	159863000	*	3.10814e-08	5.45109e-08	25.1681
chr5	160384001	160385000	*	5.19733e-08	8.77568e-08	-31.7083
chr5	160396001	160397000	*	1.34423e-13	5.16282e-13	34.4599
chr5	160652001	160653000	*	2.87559e-07	4.29229e-07	-30.422
chr5	160671001	160672000	*	3.4984e-26	6.33336e-25	28.6399
chr5	160700001	160701000	*	1.83986e-16	1.04384e-15	-25.0242
chr5	160867001	160868000	*	4.79176e-23	6.2367e-22	53.3898
chr5	160877001	160878000	*	4.91063e-14	2.01121e-13	-33.3817
chr5	160940001	160941000	*	9.86578e-15	4.44447e-14	-33.5144
chr5	161876001	161877000	*	1.04985e-25	1.80989e-24	46.6371
chr5	161894001	161895000	*	2.74506e-09	5.67678e-09	-26.397
chr5	161995001	161996000	*	4.72258e-21	4.84222e-20	70.0535
chr5	162674001	162675000	*	4.6819e-34	1.78284e-32	-33.2352
chr5	162758001	162759000	*	1.06335e-31	3.2949e-30	-31.5361
chr5	162880001	162881000	*	5.14035e-37	2.46159e-35	47.9042
chr5	163310001	163311000	*	1.06421e-10	2.71126e-10	-27.9279
chr5	163476001	163477000	*	6.48007e-06	7.70414e-06	28.6715
chr5	163886001	163887000	*	1.81528e-21	1.95591e-20	26.4574
chr5	164373001	164374000	*	1.18703e-35	5.14521e-34	-25.7938
chr5	164464001	164465000	*	2.46805e-22	2.95287e-21	-33.3333
chr5	164591001	164592000	*	4.40034e-30	1.15656e-28	36.8347
chr5	164932001	164933000	*	2.81732e-31	8.36091e-30	-34.0632
chr5	165372001	165373000	*	5.82162e-09	1.14462e-08	-27.7091
chr5	165731001	165732000	*	1.42825e-27	2.99942e-26	37.1973
chr5	166756001	166757000	*	1.27764e-13	4.92349e-13	-27.678
chr5	168500001	168501000	*	1.86044e-21	2.00343e-20	-40.5491
chr5	169265001	169266000	*	8.102e-07	1.12369e-06	-28.8698
chr5	169282001	169283000	*	4.10416e-35	1.69933e-33	-26.5425
chr5	169302001	169303000	*	1.21422e-08	2.27113e-08	-35.0496
chr5	170229001	170230000	*	4.70881e-16	2.53177e-15	-25.3283
chr5	170351001	170352000	*	2.0942e-25	3.5098e-24	38.9529
chr5	170481001	170482000	*	1.21578e-25	2.08364e-24	-39.5663
chr5	170716001	170717000	*	1.44429e-16	8.30848e-16	28.0351
chr5	170829001	170830000	*	1.24671e-39	7.22999e-38	-28.4735
chr5	170890001	170891000	*	1.76743e-08	3.22013e-08	-31.5558
chr5	171818001	171819000	*	5.29883e-23	6.84966e-22	-31.8968
chr5	172132001	172133000	*	1.06714e-30	2.99804e-29	-42.6016
chr5	172811001	172812000	*	1.89153e-17	1.22528e-16	-32
chr5	173009001	173010000	*	6.84904e-11	1.79333e-10	-29.8611
chr5	173838001	173839000	*	1.42788e-13	5.4651e-13	28.1594
chr5	173977001	173978000	*	1.26287e-23	1.75382e-22	41.844
chr5	174026001	174027000	*	1.75593e-16	9.9966e-16	-27.9726
chr5	174322001	174323000	*	1.27377e-20	1.23682e-19	-27.2596
chr5	174331001	174332000	*	8.66688e-15	3.94041e-14	26.3631
chr5	174534001	174535000	*	1.91833e-07	2.94859e-07	-27.3817
chr5	175153001	175154000	*	3.14262e-28	7.00707e-27	-26.9275
chr5	175165001	175166000	*	7.86538e-16	4.10049e-15	31.0274
chr5	175204001	175205000	*	2.02695e-33	7.31459e-32	-33.6854
chr5	175347001	175348000	*	1.32769e-32	4.51616e-31	-26.2264
chr5	175349001	175350000	*	2.80452e-40	1.69915e-38	-25.1507
chr5	175414001	175415000	*	3.09986e-16	1.70835e-15	33.1415
chr5	175557001	175558000	*	2.54117e-13	9.40742e-13	-27.5
chr5	175959001	175960000	*	1.59035e-11	4.5688e-11	29.4118
chr5	175993001	175994000	*	4.65036e-13	1.66674e-12	-26.1541
chr5	176099001	176100000	*	3.57544e-45	3.14631e-43	31.0522
chr5	176451001	176452000	*	1.28176e-11	3.73374e-11	26.2965
chr5	176700001	176701000	*	1.45431e-139	6.12863e-136	-43.2775
chr5	176911001	176912000	*	5.59443e-13	1.98207e-12	28.0702
chr5	176912001	176913000	*	1.28086e-15	6.48416e-15	-34.4262
chr5	177039001	177040000	*	9.14813e-34	3.40492e-32	28.8215
chr6	731001	732000	*	1.10391e-23	1.54041e-22	-50.265
chr6	1012001	1013000	*	1.67379e-72	6.47774e-70	-30.1993
chr6	1113001	1114000	*	4.15657e-18	2.93187e-17	25.5948
chr6	1114001	1115000	*	2.30144e-06	2.96037e-06	27.6834
chr6	1653001	1654000	*	3.89631e-12	1.22341e-11	40.29
chr6	3682001	3683000	*	2.37751e-90	2.00382e-87	-60.9502
chr6	6703001	6704000	*	2.7066e-45	2.4097e-43	36.3563
chr6	7210001	7211000	*	3.25252e-19	2.64718e-18	28.0539
chr6	7434001	7435000	*	6.04349e-12	1.84714e-11	-26.437
chr6	8038001	8039000	*	2.28339e-16	1.27864e-15	-33.3161
chr6	8217001	8218000	*	8.49071e-13	2.92619e-12	31.5915
chr6	8366001	8367000	*	4.31616e-100	5.45664e-97	37.8301
chr6	8536001	8537000	*	2.84801e-57	5.16825e-55	36.4286
chr6	8923001	8924000	*	9.58775e-23	1.20769e-21	-32.5118
chr6	9491001	9492000	*	3.34892e-28	7.44516e-27	-27.7991
chr6	9519001	9520000	*	1.91161e-08	3.46401e-08	28.7319
chr6	9531001	9532000	*	1.049e-28	2.44683e-27	-25.3299
chr6	9876001	9877000	*	1.30042e-28	3.00739e-27	-44.7108
chr6	20328001	20329000	*	3.8465e-10	9.01647e-10	-26.4326
chr6	20362001	20363000	*	1.01939e-29	2.60529e-28	32.9005
chr6	20619001	20620000	*	4.50812e-15	2.12847e-14	46.9006
chr6	20639001	20640000	*	2.37414e-24	3.53529e-23	-47.561
chr6	20947001	20948000	*	2.89589e-34	1.12303e-32	-55.6426
chr6	21145001	21146000	*	1.50843e-09	3.23918e-09	-29.7878
chr6	23861001	23862000	*	2.10227e-25	3.52021e-24	32.906
chr6	27960001	27961000	*	1.19483e-37	6.00217e-36	-41.3508
chr6	28549001	28550000	*	3.24505e-16	1.78499e-15	27.9828
chr6	33235001	33236000	*	4.16669e-41	2.68303e-39	-27.9641
chr6	33682001	33683000	*	2.63037e-08	4.66353e-08	-30.3307
chr6	33749001	33750000	*	5.58463e-38	2.86228e-36	-53.4091
chr6	36024001	36025000	*	3.34034e-53	4.70964e-51	59.5055
chr6	37447001	37448000	*	2.75081e-32	9.02509e-31	40.0325
chr6	40622001	40623000	*	1.24915e-47	1.29799e-45	63.5287
chr6	40948001	40949000	*	1.7729e-06	2.32732e-06	-28.5756
chr6	41380001	41381000	*	1.45019e-22	1.7875e-21	-28.4432
chr6	42709001	42710000	*	1.35392e-27	2.84962e-26	33.2412
chr6	43339001	43340000	*	5.04006e-10	1.16062e-09	-36.3579
chr6	43346001	43347000	*	1.53535e-12	5.10129e-12	-25.9882
chr6	43378001	43379000	*	1.88602e-15	9.33706e-15	-26.6667
chr6	43391001	43392000	*	9.90732e-20	8.59852e-19	-26.5099
chr6	43405001	43406000	*	2.61272e-06	3.32839e-06	31.4272
chr6	43427001	43428000	*	6.58227e-12	1.99941e-11	-36.6046
chr6	43940001	43941000	*	6.01254e-28	1.30084e-26	28.3435
chr6	44253001	44254000	*	3.28998e-09	6.72194e-09	-27.2498
chr6	44882001	44883000	*	6.84592e-09	1.33138e-08	-29.989
chr6	46606001	46607000	*	2.48184e-06	3.17253e-06	-28.4685
chr6	48186001	48187000	*	8.52675e-32	2.6771e-30	51.3828
chr6	48513001	48514000	*	4.94164e-07	7.10173e-07	28.886
chr6	49905001	49906000	*	1.11136e-07	1.77895e-07	-32.9511
chr6	51262001	51263000	*	3.36314e-21	3.51001e-20	-29.0481
chr6	51757001	51758000	*	3.10593e-12	9.9032e-12	-30.0695
chr6	52311001	52312000	*	1.13647e-13	4.41447e-13	29.0628
chr6	53148001	53149000	*	1.31093e-20	1.27258e-19	-26.0421
chr6	53793001	53794000	*	2.83619e-19	2.32882e-18	30.1226
chr6	54157001	54158000	*	9.04906e-36	3.95397e-34	-40.8559
chr6	55349001	55350000	*	5.16534e-07	7.39994e-07	-25.5486
chr6	58490001	58491000	*	2.31679e-16	1.29543e-15	-29.2929
chr6	60166001	60167000	*	3.269e-13	1.1941e-12	-27.0549
chr6	63112001	63113000	*	8.4612e-52	1.08783e-49	25.1435
chr6	63245001	63246000	*	3.8713e-26	6.97514e-25	-42.5743
chr6	65300001	65301000	*	8.88754e-61	1.9044e-58	-38.4211
chr6	73591001	73592000	*	2.55428e-13	9.45318e-13	-29.926
chr6	75528001	75529000	*	1.20413e-14	5.36022e-14	-33.4741
chr6	78857001	78858000	*	3.07226e-18	2.20894e-17	-42.3735
chr6	81304001	81305000	*	1.8557e-18	1.36819e-17	36.8606
chr6	82201001	82202000	*	8.62785e-50	1.0007e-47	-28.6318
chr6	84197001	84198000	*	4.51208e-11	1.21128e-10	-28.3381
chr6	84878001	84879000	*	7.19407e-20	6.36569e-19	-25.4664
chr6	86852001	86853000	*	8.12703e-33	2.79451e-31	-28.5086
chr6	88508001	88509000	*	1.96399e-14	8.48772e-14	-25.3428
chr6	89568001	89569000	*	9.93628e-41	6.24965e-39	39.5522
chr6	101410001	101411000	*	5.16924e-18	3.59798e-17	-27.7101
chr6	101817001	101818000	*	3.51869e-32	1.13868e-30	-27.7231
chr6	102094001	102095000	*	4.49608e-17	2.77499e-16	-25.1748
chr6	102216001	102217000	*	1.94493e-26	3.59656e-25	-25.5583
chr6	102422001	102423000	*	7.79445e-66	2.01102e-63	-61.8996
chr6	104208001	104209000	*	5.02254e-43	3.76463e-41	-27.8234
chr6	106312001	106313000	*	6.2281e-07	8.80506e-07	26.0799
chr6	107532001	107533000	*	1.37455e-39	7.93493e-38	29.9109
chr6	108592001	108593000	*	3.9461e-19	3.18027e-18	-27.5713
chr6	108987001	108988000	*	5.72316e-08	9.59605e-08	-27.1414
chr6	109137001	109138000	*	5.16578e-14	2.10851e-13	38.5649
chr6	113556001	113557000	*	2.85171e-49	3.21895e-47	33.3985
chr6	113688001	113689000	*	2.66096e-27	5.42886e-26	-43.0053
chr6	113931001	113932000	*	9.33503e-14	3.66587e-13	33.24
chr6	114107001	114108000	*	3.41983e-17	2.14635e-16	39.3841
chr6	114150001	114151000	*	6.69974e-22	7.58059e-21	-25.9434
chr6	114281001	114282000	*	1.17747e-26	2.23513e-25	27.453
chr6	115990001	115991000	*	7.4994e-17	4.49194e-16	-28.2741
chr6	116168001	116169000	*	6.57953e-09	1.28319e-08	31.9265
chr6	117200001	117201000	*	1.12729e-15	5.75049e-15	38.5904
chr6	117230001	117231000	*	8.01741e-30	2.06293e-28	-31.1825
chr6	117945001	117946000	*	1.42435e-16	8.19872e-16	-31.5569
chr6	118455001	118456000	*	1.00643e-09	2.21782e-09	27.2893
chr6	119379001	119380000	*	2.1518e-06	2.78291e-06	29.261
chr6	119746001	119747000	*	2.72344e-18	1.96897e-17	26.9598
chr6	119750001	119751000	*	2.85075e-09	5.88123e-09	-34.8987
chr6	119889001	119890000	*	7.07731e-17	4.25795e-16	39.1823
chr6	119994001	119995000	*	1.66812e-17	1.08856e-16	-29.9492
chr6	120575001	120576000	*	1.14998e-28	2.67803e-27	34.0467
chr6	123846001	123847000	*	7.76319e-17	4.63823e-16	27.7966
chr6	134002001	134003000	*	3.0405e-05	3.21899e-05	-26.7738
chr6	134007001	134008000	*	4.55919e-15	2.1507e-14	-31.2827
chr6	134122001	134123000	*	8.93716e-81	5.05064e-78	-30.9915
chr6	134138001	134139000	*	6.4445e-42	4.41991e-40	26.7738
chr6	134140001	134141000	*	6.22161e-07	8.79687e-07	28.7081
chr6	135275001	135276000	*	4.04104e-25	6.55164e-24	40.9166
chr6	136434001	136435000	*	1.99441e-15	9.84282e-15	36.1001
chr6	137325001	137326000	*	1.4209e-29	3.58792e-28	-41.7452
chr6	137326001	137327000	*	2.95242e-06	3.7251e-06	-25.0988
chr6	137394001	137395000	*	1.31958e-12	4.42549e-12	-27.9823
chr6	138613001	138614000	*	8.03564e-10	1.79539e-09	-25.1111
chr6	138947001	138948000	*	7.08532e-35	2.88332e-33	-45.9198
chr6	140953001	140954000	*	1.36588e-14	6.046e-14	38.4629
chr6	141314001	141315000	*	8.44531e-13	2.91161e-12	-25.6598
chr6	141386001	141387000	*	1.97181e-29	4.92331e-28	-38.9021
chr6	141407001	141408000	*	3.48296e-22	4.08089e-21	-25.2699
chr6	141582001	141583000	*	5.5645e-26	9.89893e-25	-29.8074
chr6	142008001	142009000	*	6.27843e-22	7.13582e-21	25.0309
chr6	142790001	142791000	*	6.27798e-12	1.91341e-11	41.8322
chr6	143219001	143220000	*	2.03924e-61	4.52295e-59	-25.1469
chr6	143785001	143786000	*	2.22736e-27	4.56633e-26	51.5644
chr6	143928001	143929000	*	3.94124e-11	1.0671e-10	-25.8918
chr6	144158001	144159000	*	3.72089e-39	2.06622e-37	42.906
chr6	144673001	144674000	*	8.00577e-17	4.77264e-16	28.1727
chr6	144908001	144909000	*	2.88554e-13	1.06067e-12	26.0745
chr6	145353001	145354000	*	5.12525e-14	2.09287e-13	-48.2001
chr6	145707001	145708000	*	1.48522e-14	6.54392e-14	44.3038
chr6	145763001	145764000	*	1.06125e-13	4.13925e-13	-33.7098
chr6	145833001	145834000	*	7.08378e-31	2.03227e-29	-36.2065
chr6	145879001	145880000	*	2.49019e-24	3.70084e-23	-50.3626
chr6	145933001	145934000	*	8.75044e-06	1.01772e-05	-25.9659
chr6	146057001	146058000	*	2.58499e-77	1.21038e-74	-51.9558
chr6	146717001	146718000	*	4.3534e-12	1.35771e-11	41.2719
chr6	153470001	153471000	*	4.2798e-06	5.24357e-06	-25.7937
chr6	153520001	153521000	*	1.58775e-16	9.08963e-16	-39.6875
chr6	154251001	154252000	*	8.2496e-07	1.14283e-06	-25.5986
chr6	154252001	154253000	*	2.98567e-21	3.13244e-20	-43.6104
chr6	154339001	154340000	*	1.02201e-18	7.77103e-18	42.2251
chr6	154908001	154909000	*	2.30374e-14	9.86608e-14	29.5181
chr6	154999001	155000000	*	8.83272e-15	4.01244e-14	27.182
chr6	156725001	156726000	*	2.23952e-40	1.36557e-38	-30.7901
chr7	2448001	2449000	*	8.51148e-06	9.91752e-06	29.3962
chr7	2787001	2788000	*	1.48775e-26	2.78923e-25	-33.577
chr7	2979001	2980000	*	1.64349e-24	2.4923e-23	-28.4897
chr7	9519001	9520000	*	4.69347e-13	1.68108e-12	-40.6403
chr7	11157001	11158000	*	6.35735e-12	1.93605e-11	-46.6899
chr7	11655001	11656000	*	1.45876e-06	1.94223e-06	-25.9445
chr7	11669001	11670000	*	3.84226e-16	2.09075e-15	-35.9498
chr7	11915001	11916000	*	8.5691e-15	3.90016e-14	-48.3333
chr7	11940001	11941000	*	4.56695e-15	2.15347e-14	-28.6929
chr7	12091001	12092000	*	1.66332e-25	2.81251e-24	-37.156
chr7	12101001	12102000	*	8.5085e-16	4.41393e-15	-26.9797
chr7	12163001	12164000	*	4.51706e-18	3.17022e-17	-27.4098
chr7	12402001	12403000	*	3.16958e-37	1.54515e-35	-47.5247
chr7	12405001	12406000	*	3.05356e-34	1.18176e-32	-25.8254
chr7	12433001	12434000	*	4.57464e-22	5.28648e-21	-26.7483
chr7	12441001	12442000	*	5.07439e-17	3.11469e-16	-33.0318
chr7	12520001	12521000	*	3.12085e-22	3.68049e-21	-26.6667
chr7	12664001	12665000	*	1.03976e-18	7.887e-18	-43.436
chr7	12694001	12695000	*	6.14804e-31	1.77862e-29	-40.3563
chr7	12813001	12814000	*	3.54546e-50	4.17605e-48	-29.2865
chr7	12847001	12848000	*	1.19065e-17	7.90992e-17	-27.7425
chr7	14090001	14091000	*	9.43031e-18	6.35621e-17	25.8889
chr7	14229001	14230000	*	4.1921e-15	1.98743e-14	-27.6917
chr7	15390001	15391000	*	3.64375e-75	1.50214e-72	26.6774
chr7	16419001	16420000	*	1.77915e-11	5.07428e-11	44.7609
chr7	20927001	20928000	*	4.04813e-18	2.85857e-17	26.4623
chr7	23712001	23713000	*	8.92742e-15	4.05158e-14	-29.2059
chr7	23729001	23730000	*	4.26506e-19	3.42062e-18	-25.5897
chr7	24057001	24058000	*	3.62321e-21	3.75971e-20	-31.2076
chr7	25030001	25031000	*	4.54874e-10	1.05369e-09	-28.1623
chr7	25086001	25087000	*	8.39941e-29	1.97376e-27	-31.7615
chr7	25309001	25310000	*	3.11635e-24	4.5865e-23	33.0459
chr7	25743001	25744000	*	5.25037e-26	9.35327e-25	30.2134
chr7	25864001	25865000	*	5.43113e-16	2.89714e-15	-36.4844
chr7	26209001	26210000	*	9.7994e-21	9.64104e-20	-26.7857
chr7	26392001	26393000	*	5.5733e-09	1.09967e-08	30.5875
chr7	26820001	26821000	*	2.33231e-59	4.78149e-57	31.3564
chr7	26937001	26938000	*	2.6184e-20	2.44601e-19	27.8481
chr7	27997001	27998000	*	9.15001e-10	2.02943e-09	34.6405
chr7	29100001	29101000	*	2.24128e-10	5.4365e-10	-31.2162
chr7	31694001	31695000	*	3.76666e-29	9.10873e-28	41.1109
chr7	31767001	31768000	*	4.92285e-11	1.31541e-10	31.4318
chr7	31969001	31970000	*	3.16631e-13	1.15826e-12	-36.7775
chr7	32057001	32058000	*	1.35043e-24	2.06524e-23	-42.1976
chr7	33470001	33471000	*	6.95953e-07	9.75694e-07	26.6135
chr7	33850001	33851000	*	1.9567e-11	5.54731e-11	-27.7906
chr7	33940001	33941000	*	1.91962e-30	5.23029e-29	-46.8024
chr7	34296001	34297000	*	8.95175e-58	1.67248e-55	-49.5038
chr7	35021001	35022000	*	1.68416e-10	4.16667e-10	25.8608
chr7	35249001	35250000	*	5.8862e-42	4.05166e-40	-26.7564
chr7	35314001	35315000	*	2.00304e-29	4.99142e-28	30.1101
chr7	36121001	36122000	*	1.55892e-137	5.375e-134	-31.8413
chr7	36458001	36459000	*	1.00268e-54	1.55219e-52	-30.2559
chr7	36632001	36633000	*	1.03313e-18	7.84298e-18	-49.1525
chr7	37492001	37493000	*	3.57018e-54	5.33096e-52	-59.8211
chr7	41360001	41361000	*	2.44811e-22	2.92993e-21	31.7241
chr7	41469001	41470000	*	4.57966e-11	1.22847e-10	-25.4247
chr7	44321001	44322000	*	1.4132e-17	9.31497e-17	41.4698
chr7	44322001	44323000	*	1.90598e-17	1.23422e-16	-35.6383
chr7	47208001	47209000	*	7.8622e-14	3.11947e-13	-37.4832
chr7	47502001	47503000	*	1.25658e-31	3.84032e-30	45.3271
chr7	51244001	51245000	*	9.05838e-19	6.94336e-18	-25.1012
chr7	51292001	51293000	*	6.18554e-26	1.09472e-24	32.9636
chr7	52267001	52268000	*	1.63328e-11	4.68612e-11	31.7131
chr7	54128001	54129000	*	2.01277e-39	1.14279e-37	-29.424
chr7	54130001	54131000	*	3.5774e-19	2.89784e-18	36.7951
chr7	54224001	54225000	*	2.58809e-09	5.36973e-09	-32.5661
chr7	54335001	54336000	*	2.99948e-19	2.45738e-18	-54.4236
chr7	56090001	56091000	*	1.90638e-19	1.60496e-18	-28.6893
chr7	58002001	58003000	*	1.1287e-24	1.73734e-23	-27.5798
chr7	60868001	60869000	*	6.50274e-07	9.15851e-07	-33.2289
chr7	61030001	61031000	*	1.48144e-26	2.77877e-25	27.4562
chr7	61669001	61670000	*	2.16251e-22	2.60538e-21	-31.2103
chr7	62099001	62100000	*	4.41275e-28	9.67973e-27	-27.0506
chr7	62613001	62614000	*	4.82823e-19	3.84545e-18	31.2955
chr7	63200001	63201000	*	4.26486e-34	1.63356e-32	35.6
chr7	63256001	63257000	*	2.24392e-38	1.16903e-36	-40.7366
chr7	63397001	63398000	*	3.53178e-25	5.77371e-24	26.9643
chr7	64532001	64533000	*	1.5251e-21	1.6569e-20	30.3689
chr7	65701001	65702000	*	1.45853e-13	5.57468e-13	-33.6514
chr7	66420001	66421000	*	3.83656e-15	1.82709e-14	-38.0077
chr7	67054001	67055000	*	4.94928e-41	3.16013e-39	-25.9972
chr7	69286001	69287000	*	1.26441e-09	2.74564e-09	-26.5366
chr7	70751001	70752000	*	9.15191e-13	3.13753e-12	-35.1056
chr7	71421001	71422000	*	8.52607e-12	2.54862e-11	34.0783
chr7	73456001	73457000	*	2.39519e-31	7.14171e-30	-34.2523
chr7	75090001	75091000	*	2.26851e-14	9.7251e-14	39.254
chr7	75874001	75875000	*	3.4199e-06	4.26695e-06	-32.0277
chr7	78479001	78480000	*	4.03175e-30	1.06559e-28	-27.5237
chr7	78792001	78793000	*	3.92064e-16	2.13096e-15	-26.7442
chr7	78820001	78821000	*	1.42145e-27	2.98843e-26	-38.7665
chr7	78873001	78874000	*	1.35341e-46	1.31956e-44	-31.2514
chr7	79833001	79834000	*	4.05373e-14	1.67937e-13	29.0123
chr7	79954001	79955000	*	2.91707e-18	2.10295e-17	-27.1406
chr7	87596001	87597000	*	9.32879e-17	5.51455e-16	-49.7183
chr7	88197001	88198000	*	6.6582e-13	2.33194e-12	26.0699
chr7	90185001	90186000	*	2.84203e-15	1.37592e-14	-27.8475
chr7	90253001	90254000	*	6.77757e-13	2.37046e-12	-37.2008
chr7	91194001	91195000	*	7.34068e-09	1.42126e-08	33.8095
chr7	91507001	91508000	*	8.46242e-43	6.26865e-41	-25.5511
chr7	91748001	91749000	*	1.54872e-17	1.01518e-16	-29.5305
chr7	98186001	98187000	*	6.81183e-09	1.32536e-08	26.6522
chr7	98274001	98275000	*	2.29094e-10	5.54949e-10	25.4826
chr7	99456001	99457000	*	2.59584e-15	1.26432e-14	27.3685
chr7	102229001	102230000	*	8.61916e-11	2.22486e-10	-31.8842
chr7	103275001	103276000	*	2.09273e-24	3.13472e-23	-33.2213
chr7	106972001	106973000	*	5.10152e-09	1.01259e-08	-25.203
chr7	107548001	107549000	*	1.66182e-06	2.19204e-06	-28.6452
chr7	109383001	109384000	*	1.34787e-17	8.90913e-17	27.7992
chr7	113161001	113162000	*	2.08818e-10	5.09052e-10	-36.0544
chr7	113594001	113595000	*	1.40723e-31	4.28347e-30	27.5081
chr7	114615001	114616000	*	8.40858e-13	2.9e-12	-33.7057
chr7	115353001	115354000	*	5.97772e-19	4.70173e-18	-52.9054
[truncated: 1,814 more rows]
