# Supplementary material for: Developmental modulation of schizophrenia risk gene methylation in offspring exhibiting cognitive deficits following maternal immune activation
Source: Mol Psychiatry. 2025 Aug 29;31(1):418–29. doi: 10.1038/s41380-025-03147-1 (PMC12700827; doi:10.1038/s41380-025-03147-1)
Supplement: Supplementary file 5 — Supplement S4: CpG context annotation of filtered DMCs and DMRs. [file 41380_2025_3147_MOESM5_ESM.xlsx]

## Sheet: Supplement S4 Details
Supplement S4. CpG context mapping of filtered DMCs and DMRs.
Table S4.1. CpG context mapping of filtered DMCs. Table denotes the CpG context of all filtered DMCs (Poly(I:C) vs Vehicle) including CGI, CpG shore (2000bp flanking region of a CGI), CpG Shelve (within 2000bp of the CpG shore), Open Sea (intergenic)
Table S4.2. CpG context mapping of filtered DMRs. Table denotes the CpG context of all filtered DMRs (Poly(I:C) vs Vehicle) including CGI, CpG shore (2000bp flanking region of a CGI), CpG Shelve (within 2000bp of the CpG shore), Open Sea (intergenic)
Table headings:
chromosome	chromosome on which the DMC/DMR is located
start	DMC/DMR start position within the chromosome
end	DMC/DMR end position within the chromosome
strand	Genomic strand of DMC sense (+) or antisense (-); NA for DMRs
pvalue	pvalue generated from logistic regression of poly(I:C) vs vehicle
qvalue	qvalue generated from corrected pvalue using the sliding window modle (SLIM)
meth.diff	computed methylation difference between poly(I:C) and vehicle groups
annot.start	start loaction of the CpG context annotation
annot.end	end loaction of the CpG context annotation
annot.width	size (bp) of the annotation
annot.type	type of annotated region within the rat genome (rn5) including:
	rn5_cpg_inter		DMC/DMR annotated to an intergenic (open sea) region
	rn5_cpg_shelves		DMC/DMR annotated to a CpG shelve ((within 2000bp of the CpG shore)
	rn5_cpg_shores		DMC/DMR annotated to a CpG shore (2000bp flanking region of a CGI)
	rn5_cpg_islands		DMC/DMR annotated to a CGI

## Sheet: Table S4.1
chromosome	start	end	strand	pvalue	qvalue	meth.diff	annot.start	annot.end	annot.width	annot.type
chr1	615510	615510	+	2.21448e-06	5.11293e-06	25.7994	1	3364700	3364700	rn5_cpg_inter
chr1	615519	615519	+	1.90607e-06	4.47565e-06	25.8946	1	3364700	3364700	rn5_cpg_inter
chr1	615657	615657	+	1.08995e-08	4.50541e-08	25.9317	1	3364700	3364700	rn5_cpg_inter
chr1	615718	615718	+	2.74962e-17	6.83753e-16	30.4445	1	3364700	3364700	rn5_cpg_inter
chr1	3244009	3244009	+	1.07744e-09	5.62993e-09	27.9368	1	3364700	3364700	rn5_cpg_inter
chr1	3244068	3244068	+	1.77192e-08	6.96375e-08	-25.5565	1	3364700	3364700	rn5_cpg_inter
chr1	3919786	3919786	+	5.19272e-16	1.01314e-14	37.5997	3782845	4308922	526078	rn5_cpg_inter
chr1	3919829	3919829	+	9.25769e-12	7.63613e-11	29.3481	3782845	4308922	526078	rn5_cpg_inter
chr1	4034248	4034248	-	1.50844e-07	4.69013e-07	25.6804	3782845	4308922	526078	rn5_cpg_inter
chr1	4034283	4034283	-	8.28235e-09	3.52278e-08	28.2686	3782845	4308922	526078	rn5_cpg_inter
chr1	4200521	4200521	+	1.36092e-22	9.13602e-21	-32.8829	3782845	4308922	526078	rn5_cpg_inter
chr1	4396103	4396103	+	1.35154e-06	3.29784e-06	25.6598	4318230	4541185	222956	rn5_cpg_inter
chr1	4481588	4481588	+	1.52872e-08	6.09844e-08	-28.6311	4318230	4541185	222956	rn5_cpg_inter
chr1	4481601	4481601	-	3.54482e-06	7.76868e-06	25.5626	4318230	4541185	222956	rn5_cpg_inter
chr1	4515429	4515429	+	2.48135e-09	1.1925e-08	-26.8925	4318230	4541185	222956	rn5_cpg_inter
chr1	4515451	4515451	+	5.30899e-22	3.19065e-20	-44.0968	4318230	4541185	222956	rn5_cpg_inter
chr1	4515587	4515587	+	2.81349e-16	5.78587e-15	-32.957	4318230	4541185	222956	rn5_cpg_inter
chr1	4695081	4695081	+	2.07293e-31	5.94406e-29	-45.8599	4636126	5433088	796963	rn5_cpg_inter
chr1	4792173	4792173	+	1.00905e-13	1.25821e-12	26.6822	4636126	5433088	796963	rn5_cpg_inter
chr1	5352653	5352653	+	4.72131e-16	9.2844e-15	33.3333	4636126	5433088	796963	rn5_cpg_inter
chr1	5503749	5503749	+	5.50389e-14	7.22079e-13	40.9396	5447014	5677511	230498	rn5_cpg_inter
chr1	5688551	5688551	-	1.9212e-14	2.75837e-13	34.8485	5686435	6310175	623741	rn5_cpg_inter
chr1	5688569	5688569	-	7.30263e-15	1.13807e-13	32.2917	5686435	6310175	623741	rn5_cpg_inter
chr1	6233995	6233995	+	3.1698e-16	6.44958e-15	33.4343	5686435	6310175	623741	rn5_cpg_inter
chr1	6415710	6415710	-	1.0669e-19	4.25196e-18	-36.5494	6318590	6812651	494062	rn5_cpg_inter
chr1	6424551	6424551	-	9.07756e-12	7.5015e-11	36.3211	6318590	6812651	494062	rn5_cpg_inter
chr1	6424648	6424648	-	6.38236e-10	3.50868e-09	33.5772	6318590	6812651	494062	rn5_cpg_inter
chr1	6424651	6424651	-	7.2552e-07	1.89756e-06	26.8661	6318590	6812651	494062	rn5_cpg_inter
chr1	7306667	7306667	-	3.66525e-25	3.80596e-23	40.0813	7165757	8604785	1439029	rn5_cpg_inter
chr1	7488409	7488409	+	1.65522e-09	8.28223e-09	29.826	7165757	8604785	1439029	rn5_cpg_inter
chr1	7488525	7488525	-	1.41669e-20	6.61115e-19	46.6458	7165757	8604785	1439029	rn5_cpg_inter
chr1	8247856	8247856	+	7.18048e-09	3.09985e-08	29.878	7165757	8604785	1439029	rn5_cpg_inter
chr1	8414828	8414828	-	6.64431e-14	8.56998e-13	-28.4553	7165757	8604785	1439029	rn5_cpg_inter
chr1	8446906	8446906	-	2.08986e-14	2.97689e-13	34.9854	7165757	8604785	1439029	rn5_cpg_inter
chr1	8730256	8730256	-	1.10943e-13	1.37152e-12	-25.7796	8707442	8735404	27963	rn5_cpg_inter
chr1	8781613	8781613	+	1.18663e-09	6.13792e-09	-25.5072	8744236	8826713	82478	rn5_cpg_inter
chr1	8797743	8797743	+	3.32472e-09	1.54935e-08	-29.7336	8744236	8826713	82478	rn5_cpg_inter
chr1	8889943	8889943	-	1.91278e-17	4.91884e-16	-25.4913	8861552	8966729	105178	rn5_cpg_inter
chr1	9050459	9050459	+	3.61405e-10	2.09798e-09	-27.9632	8975201	9107123	131923	rn5_cpg_inter
chr1	9050464	9050464	+	4.3393e-09	1.97045e-08	-26.4032	8975201	9107123	131923	rn5_cpg_inter
chr1	9201023	9201023	+	4.82633e-06	1.02211e-05	-25.4789	9115367	9257588	142222	rn5_cpg_inter
chr1	9201189	9201189	+	1.13093e-10	7.34532e-10	-39.4512	9115367	9257588	142222	rn5_cpg_inter
chr1	9207285	9207285	-	2.22027e-08	8.50794e-08	39.9478	9115367	9257588	142222	rn5_cpg_inter
chr1	9207315	9207315	-	7.43323e-05	0.000117488	28.3963	9115367	9257588	142222	rn5_cpg_inter
chr1	9223994	9223994	-	2.15065e-15	3.72023e-14	-30.1887	9115367	9257588	142222	rn5_cpg_inter
chr1	9541106	9541106	-	1.30068e-15	2.34759e-14	33.8654	9378238	9641035	262798	rn5_cpg_inter
chr1	9541125	9541125	-	2.15487e-11	1.63923e-10	-29.9992	9378238	9641035	262798	rn5_cpg_inter
chr1	9695776	9695776	+	1.6384e-12	1.59355e-11	-31.9334	9669649	9749104	79456	rn5_cpg_inter
chr1	9836261	9836261	-	1.92349e-11	1.4789e-10	-32.0779	9776098	10364591	588494	rn5_cpg_inter
chr1	9836295	9836295	-	8.29736e-11	5.55696e-10	-30.9198	9776098	10364591	588494	rn5_cpg_inter
chr1	10131813	10131813	-	5.90968e-49	2.28903e-45	-71.3566	9776098	10364591	588494	rn5_cpg_inter
chr1	10315612	10315612	-	6.69415e-21	3.31543e-19	25.974	9776098	10364591	588494	rn5_cpg_inter
chr1	10479409	10479409	-	1.81654e-12	1.75021e-11	25.4032	10373346	10491316	117971	rn5_cpg_inter
chr1	10706061	10706061	+	1.7375e-07	5.32172e-07	27.7422	10499632	13579975	3080344	rn5_cpg_inter
chr1	11181348	11181348	-	1.96323e-22	1.28196e-20	-26.4423	10499632	13579975	3080344	rn5_cpg_inter
chr1	12984267	12984267	+	3.8018e-07	1.06711e-06	31.4861	10499632	13579975	3080344	rn5_cpg_inter
chr1	13299989	13299989	-	4.09204e-09	1.86857e-08	-30.9487	10499632	13579975	3080344	rn5_cpg_inter
chr1	13300055	13300055	-	2.26236e-23	1.73442e-21	-50.1576	10499632	13579975	3080344	rn5_cpg_inter
chr1	13500983	13500983	-	4.23128e-38	3.67446e-35	-28.3174	10499632	13579975	3080344	rn5_cpg_inter
chr1	13501013	13501013	-	2.90081e-37	2.13855e-34	-28.0143	10499632	13579975	3080344	rn5_cpg_inter
chr1	13501016	13501016	-	3.93389e-36	2.46142e-33	-27.7125	10499632	13579975	3080344	rn5_cpg_inter
chr1	13505331	13505331	+	1.99982e-37	1.51083e-34	-26.398	10499632	13579975	3080344	rn5_cpg_inter
chr1	13505342	13505342	+	1.34986e-37	1.0457e-34	-26.3683	10499632	13579975	3080344	rn5_cpg_inter
chr1	13505343	13505343	-	3.26962e-36	2.08318e-33	-25.7075	10499632	13579975	3080344	rn5_cpg_inter
chr1	13505346	13505346	-	6.24725e-48	2.11419e-44	-30.2124	10499632	13579975	3080344	rn5_cpg_inter
chr1	13505364	13505364	-	5.86135e-37	4.15783e-34	-26.4813	10499632	13579975	3080344	rn5_cpg_inter
chr1	13505371	13505371	-	7.41331e-36	4.36958e-33	-25.8832	10499632	13579975	3080344	rn5_cpg_inter
chr1	13505591	13505591	-	3.79498e-55	3.42984e-51	-32.4214	10499632	13579975	3080344	rn5_cpg_inter
chr1	14035227	14035227	-	1.32903e-10	8.50343e-10	-35.4213	13857780	14511427	653648	rn5_cpg_inter
chr1	14298432	14298432	-	1.80993e-23	1.41649e-21	-41.4815	13857780	14511427	653648	rn5_cpg_inter
chr1	14425053	14425053	-	2.54309e-12	2.37103e-11	-27.3381	13857780	14511427	653648	rn5_cpg_inter
chr1	14448329	14448329	+	1.27831e-17	3.39984e-16	-44.7368	13857780	14511427	653648	rn5_cpg_inter
chr1	14448452	14448452	+	4.25587e-12	3.77919e-11	-45.2343	13857780	14511427	653648	rn5_cpg_inter
chr1	14506336	14506336	+	5.72344e-15	9.11646e-14	33.0709	13857780	14511427	653648	rn5_cpg_inter
chr1	14560558	14560558	+	1.69484e-08	6.69175e-08	-27.5826	14520609	14864840	344232	rn5_cpg_inter
chr1	14560586	14560586	+	1.09564e-15	2.00669e-14	-40.3804	14520609	14864840	344232	rn5_cpg_inter
chr1	14560621	14560621	+	2.80518e-29	5.68542e-27	-55.4872	14520609	14864840	344232	rn5_cpg_inter
chr1	15323945	15323945	+	2.03091e-21	1.10375e-19	-62.2291	15164677	15547617	382941	rn5_cpg_inter
chr1	15360423	15360423	-	2.25437e-07	6.70675e-07	-30.2649	15164677	15547617	382941	rn5_cpg_inter
chr1	15369560	15369560	-	3.06088e-09	1.43893e-08	-34.0688	15164677	15547617	382941	rn5_cpg_inter
chr1	15388541	15388541	-	9.88733e-28	1.56467e-25	-49.2816	15164677	15547617	382941	rn5_cpg_inter
chr1	15635410	15635410	+	1.42243e-17	3.74881e-16	41.1801	15555845	15782557	226713	rn5_cpg_inter
chr1	15635425	15635425	+	2.19879e-18	6.82895e-17	42.2078	15555845	15782557	226713	rn5_cpg_inter
chr1	15635475	15635475	-	1.22561e-25	1.39625e-23	-41.0573	15555845	15782557	226713	rn5_cpg_inter
chr1	16169244	16169244	-	3.51701e-08	1.28181e-07	-31.203	15971586	16339891	368306	rn5_cpg_inter
chr1	16170220	16170220	-	1.75866e-14	2.5487e-13	-26.0563	15971586	16339891	368306	rn5_cpg_inter
chr1	16175253	16175253	-	7.51867e-09	3.22996e-08	25.0847	15971586	16339891	368306	rn5_cpg_inter
chr1	16191760	16191760	-	5.98943e-09	2.63186e-08	26.6368	15971586	16339891	368306	rn5_cpg_inter
chr1	16394512	16394512	+	2.5712e-21	1.36874e-19	36.7053	16348569	16603894	255326	rn5_cpg_inter
chr1	16483504	16483504	+	2.08507e-12	1.98154e-11	-36.528	16348569	16603894	255326	rn5_cpg_inter
chr1	17072112	17072112	-	5.49381e-11	3.82899e-10	-27.1028	16965579	17147866	182288	rn5_cpg_inter
chr1	17079901	17079901	-	1.35416e-21	7.579e-20	-53.8693	16965579	17147866	182288	rn5_cpg_inter
chr1	17079916	17079916	-	5.92633e-18	1.69022e-16	-43.2556	16965579	17147866	182288	rn5_cpg_inter
chr1	17080169	17080169	-	1.90925e-06	4.48258e-06	-27.7859	16965579	17147866	182288	rn5_cpg_inter
chr1	17107392	17107392	+	2.36294e-30	5.63644e-28	31.4286	16965579	17147866	182288	rn5_cpg_inter
chr1	17138195	17138195	+	3.1944e-21	1.67383e-19	25.6757	16965579	17147866	182288	rn5_cpg_inter
chr1	17210821	17210821	+	1.33506e-09	6.82447e-09	-31.2893	17172282	17281458	109177	rn5_cpg_inter
chr1	17274914	17274914	+	3.29907e-20	1.44273e-18	31.2	17172282	17281458	109177	rn5_cpg_inter
chr1	17425538	17425538	+	6.32034e-22	3.7489e-20	-43.4463	17419344	17844703	425360	rn5_cpg_inter
chr1	17425539	17425539	-	1.11452e-11	9.02227e-11	-37.8099	17419344	17844703	425360	rn5_cpg_inter
chr1	17582991	17582991	-	9.62688e-18	2.63064e-16	41.9291	17419344	17844703	425360	rn5_cpg_inter
chr1	17806359	17806359	-	7.00032e-07	1.83799e-06	-27.4685	17419344	17844703	425360	rn5_cpg_inter
chr1	17822540	17822540	+	9.55801e-17	2.14174e-15	33.3803	17419344	17844703	425360	rn5_cpg_inter
chr1	17822556	17822556	+	5.06578e-16	9.90273e-15	33.3159	17419344	17844703	425360	rn5_cpg_inter
chr1	17894251	17894251	-	2.05724e-19	7.7435e-18	-31.5152	17853583	17970653	117071	rn5_cpg_inter
chr1	17894289	17894289	-	4.18356e-09	1.90676e-08	-26.1141	17853583	17970653	117071	rn5_cpg_inter
chr1	18618799	18618799	-	1.50933e-12	1.47951e-11	-29.0153	17979278	18948691	969414	rn5_cpg_inter
chr1	19099393	19099393	+	2.67063e-15	4.54204e-14	29.1152	18957319	19569532	612214	rn5_cpg_inter
chr1	19194454	19194454	+	5.996e-13	6.39014e-12	-32.3345	18957319	19569532	612214	rn5_cpg_inter
chr1	19194537	19194537	+	5.996e-13	6.39014e-12	-32.3345	18957319	19569532	612214	rn5_cpg_inter
chr1	19506954	19506954	+	8.08299e-26	9.47824e-24	33.1658	18957319	19569532	612214	rn5_cpg_inter
chr1	19581561	19581561	-	3.36008e-11	2.44924e-10	-27.3634	19579451	21481710	1902260	rn5_cpg_inter
chr1	20048359	20048359	+	7.08149e-12	5.98433e-11	26.1982	19579451	21481710	1902260	rn5_cpg_inter
chr1	20323185	20323185	-	1.02277e-11	8.35184e-11	-25.9272	19579451	21481710	1902260	rn5_cpg_inter
chr1	20341929	20341929	-	2.77413e-18	8.44496e-17	26.3906	19579451	21481710	1902260	rn5_cpg_inter
chr1	20901128	20901128	+	3.87046e-27	5.59523e-25	-29.8182	19579451	21481710	1902260	rn5_cpg_inter
chr1	21311653	21311653	+	8.462e-16	1.58705e-14	34.7507	19579451	21481710	1902260	rn5_cpg_inter
chr1	21452488	21452488	+	5.26163e-18	1.51893e-16	-34.1317	19579451	21481710	1902260	rn5_cpg_inter
chr1	21479306	21479306	+	6.35065e-12	5.41946e-11	-31.5666	19579451	21481710	1902260	rn5_cpg_inter
chr1	21479354	21479354	+	1.45594e-22	9.71776e-21	-50.2047	19579451	21481710	1902260	rn5_cpg_inter
chr1	21553135	21553135	-	2.69157e-20	1.19483e-18	-38.3721	21492251	21815267	323017	rn5_cpg_inter
chr1	22168570	22168570	+	5.9867e-35	3.10166e-32	59.0415	21824104	22543808	719705	rn5_cpg_inter
chr1	22258308	22258308	+	1.63304e-09	8.18218e-09	-26.689	21824104	22543808	719705	rn5_cpg_inter
chr1	22371929	22371929	-	4.26089e-10	2.43353e-09	-32.0388	21824104	22543808	719705	rn5_cpg_inter
chr1	22396600	22396600	+	5.43392e-09	2.41076e-08	-27.4442	21824104	22543808	719705	rn5_cpg_inter
chr1	23180863	23180863	+	1.25124e-08	5.09861e-08	-28.3146	23071611	23223994	152384	rn5_cpg_inter
chr1	23180987	23180987	-	4.67109e-08	1.65174e-07	-27.4461	23071611	23223994	152384	rn5_cpg_inter
chr1	23305689	23305689	-	3.16503e-12	2.89513e-11	26.7403	23232569	23330075	97507	rn5_cpg_inter
chr1	23431590	23431590	-	7.28079e-07	1.90356e-06	29.7037	23338712	23682291	343580	rn5_cpg_inter
chr1	23464593	23464593	-	1.8137e-14	2.61913e-13	-29.646	23338712	23682291	343580	rn5_cpg_inter
chr1	23464609	23464609	+	1.22772e-09	6.32903e-09	-39.05	23338712	23682291	343580	rn5_cpg_inter
chr1	23464634	23464634	-	1.78837e-15	3.14296e-14	-43.9044	23338712	23682291	343580	rn5_cpg_inter
chr1	23567679	23567679	-	3.96787e-24	3.42015e-22	-32.1401	23338712	23682291	343580	rn5_cpg_inter
chr1	24369006	24369006	+	3.14739e-10	1.8517e-09	25.112	24346582	24703396	356815	rn5_cpg_inter
chr1	24567902	24567902	-	3.54425e-31	9.62384e-29	39.0962	24346582	24703396	356815	rn5_cpg_inter
chr1	24653603	24653603	+	1.55326e-08	6.18773e-08	33.6828	24346582	24703396	356815	rn5_cpg_inter
chr1	24653616	24653616	+	1.39155e-07	4.3666e-07	31.1724	24346582	24703396	356815	rn5_cpg_inter
chr1	24653623	24653623	+	2.7808e-07	8.07866e-07	30.3724	24346582	24703396	356815	rn5_cpg_inter
chr1	24653624	24653624	-	2.44196e-12	2.28611e-11	-34.3696	24346582	24703396	356815	rn5_cpg_inter
chr1	24653626	24653626	-	1.9518e-10	1.20475e-09	-31.3377	24346582	24703396	356815	rn5_cpg_inter
chr1	24653639	24653639	-	1.25103e-11	1.00183e-10	-32.6578	24346582	24703396	356815	rn5_cpg_inter
chr1	24894538	24894538	+	6.22008e-18	1.76694e-16	-25.9523	24713510	24972287	258778	rn5_cpg_inter
chr1	25094144	25094144	+	4.83693e-18	1.40564e-16	43.0124	25062242	25366647	304406	rn5_cpg_inter
chr1	25094180	25094180	+	6.07146e-16	1.1685e-14	39.6222	25062242	25366647	304406	rn5_cpg_inter
chr1	25094181	25094181	-	2.0021e-12	1.91126e-11	-36.5222	25062242	25366647	304406	rn5_cpg_inter
chr1	25094220	25094220	+	3.57692e-14	4.87514e-13	39.8551	25062242	25366647	304406	rn5_cpg_inter
chr1	25094221	25094221	-	4.20238e-07	1.16647e-06	-25.3428	25062242	25366647	304406	rn5_cpg_inter
chr1	25721657	25721657	-	2.9625e-21	1.55968e-19	-49.9763	25663259	26531417	868159	rn5_cpg_inter
chr1	25826055	25826055	+	3.72228e-14	5.05463e-13	28.8462	25663259	26531417	868159	rn5_cpg_inter
chr1	25906109	25906109	-	1.90591e-65	2.90677e-61	-50.8557	25663259	26531417	868159	rn5_cpg_inter
chr1	26119579	26119579	-	7.82453e-25	7.68182e-23	-46.7106	25663259	26531417	868159	rn5_cpg_inter
chr1	26250186	26250186	+	4.478e-22	2.73045e-20	27.7426	25663259	26531417	868159	rn5_cpg_inter
chr1	26578290	26578290	-	1.91811e-14	2.75475e-13	-37.8493	26539652	26627770	88119	rn5_cpg_inter
chr1	30112010	30112010	+	2.58162e-20	1.15e-18	42.4242	30058838	30629163	570326	rn5_cpg_inter
chr1	30443623	30443623	+	1.71033e-13	2.03797e-12	28.7721	30058838	30629163	570326	rn5_cpg_inter
chr1	30443675	30443675	+	3.04857e-40	3.83462e-37	36.6038	30058838	30629163	570326	rn5_cpg_inter
chr1	31025652	31025652	+	2.59013e-14	3.62662e-13	-38.0548	30876056	31343793	467738	rn5_cpg_inter
chr1	31354689	31354689	+	1.41342e-09	7.18193e-09	27.9714	31352226	32111452	759227	rn5_cpg_inter
chr1	32515442	32515442	-	2.47665e-22	1.58291e-20	-39.4286	32502576	32545534	42959	rn5_cpg_inter
chr1	32593411	32593411	+	1.54536e-15	2.74935e-14	-25.9804	32557651	32685261	127611	rn5_cpg_inter
chr1	32920373	32920373	+	1.7906e-35	9.97589e-33	-44.8808	32696239	32967674	271436	rn5_cpg_inter
chr1	32920402	32920402	+	2.16221e-17	5.49666e-16	-28.2824	32696239	32967674	271436	rn5_cpg_inter
chr1	32920453	32920453	+	6.87964e-37	4.82408e-34	-46.2337	32696239	32967674	271436	rn5_cpg_inter
chr1	32920454	32920454	-	1.74651e-12	1.68954e-11	40	32696239	32967674	271436	rn5_cpg_inter
chr1	32950398	32950398	-	3.64248e-12	3.28706e-11	-31.8584	32696239	32967674	271436	rn5_cpg_inter
chr1	33161886	33161886	+	6.43899e-12	5.48947e-11	-33.318	33130795	33197589	66795	rn5_cpg_inter
chr1	33161917	33161917	+	2.24882e-11	1.70434e-10	-30.5457	33130795	33197589	66795	rn5_cpg_inter
chr1	33161920	33161920	+	3.39976e-23	2.52162e-21	-47.4953	33130795	33197589	66795	rn5_cpg_inter
chr1	33161923	33161923	+	1.75539e-22	1.15584e-20	-45.7519	33130795	33197589	66795	rn5_cpg_inter
chr1	33161929	33161929	+	7.5659e-15	1.17505e-13	-37.3012	33130795	33197589	66795	rn5_cpg_inter
chr1	33161947	33161947	+	7.5659e-15	1.17505e-13	-37.3012	33130795	33197589	66795	rn5_cpg_inter
chr1	33290146	33290146	-	5.23929e-19	1.83403e-17	-29.1925	33263857	33310394	46538	rn5_cpg_inter
chr1	33290180	33290180	-	4.28194e-25	4.39743e-23	-37.8882	33263857	33310394	46538	rn5_cpg_inter
chr1	33290194	33290194	-	1.36821e-18	4.42274e-17	-28.5714	33263857	33310394	46538	rn5_cpg_inter
chr1	33290208	33290208	-	2.63867e-23	1.99409e-21	-35.4037	33263857	33310394	46538	rn5_cpg_inter
chr1	33325329	33325329	+	6.36814e-16	1.22128e-14	40.1925	33319713	33388045	68333	rn5_cpg_inter
chr1	33332269	33332269	+	4.08082e-13	4.50326e-12	-40.1794	33319713	33388045	68333	rn5_cpg_inter
chr1	33332295	33332295	+	1.1784e-06	2.91913e-06	-26.2495	33319713	33388045	68333	rn5_cpg_inter
chr1	33684868	33684868	-	2.64009e-22	1.67771e-20	32.5397	33596641	33691772	95132	rn5_cpg_inter
chr1	33735425	33735425	+	5.10902e-11	3.58374e-10	-27.7778	33726166	33783351	57186	rn5_cpg_inter
chr1	33735454	33735454	+	0.000143939	0.000213139	-25.5051	33726166	33783351	57186	rn5_cpg_inter
chr1	33735561	33735561	-	6.61232e-17	1.5303e-15	30.5519	33726166	33783351	57186	rn5_cpg_inter
chr1	33802423	33802423	+	6.74104e-15	1.05799e-13	35.1023	33791996	33824669	32674	rn5_cpg_inter
chr1	33879767	33879767	+	8.92577e-12	7.38782e-11	-26.525	33857212	33989813	132602	rn5_cpg_inter
chr1	33879783	33879783	+	1.47262e-16	3.18573e-15	-37.7114	33857212	33989813	132602	rn5_cpg_inter
chr1	33893338	33893338	+	1.64984e-13	1.97128e-12	36.9048	33857212	33989813	132602	rn5_cpg_inter
chr1	34008324	34008324	-	3.65585e-17	8.88198e-16	-45.2542	34000791	34052999	52209	rn5_cpg_inter
chr1	34036367	34036367	-	4.57555e-38	3.93309e-35	-44.6416	34000791	34052999	52209	rn5_cpg_inter
chr1	34108795	34108795	+	6.12779e-18	1.74299e-16	26.1317	34072826	34676725	603900	rn5_cpg_inter
chr1	34111859	34111859	+	7.19156e-17	1.65291e-15	-40.915	34072826	34676725	603900	rn5_cpg_inter
chr1	34124086	34124086	-	3.00223e-08	1.11325e-07	36.2069	34072826	34676725	603900	rn5_cpg_inter
chr1	34260133	34260133	+	1.35278e-17	3.58267e-16	-38.8212	34072826	34676725	603900	rn5_cpg_inter
chr1	34260134	34260134	-	3.68567e-08	1.33632e-07	25.9009	34072826	34676725	603900	rn5_cpg_inter
chr1	34931061	34931061	-	1.30097e-23	1.04087e-21	-38.486	34692754	35315584	622831	rn5_cpg_inter
chr1	35373737	35373737	+	9.38414e-21	4.52466e-19	-29.2062	35328317	35627990	299674	rn5_cpg_inter
chr1	35373826	35373826	+	2.03617e-16	4.29705e-15	-26.8633	35328317	35627990	299674	rn5_cpg_inter
chr1	35482480	35482480	+	2.36067e-10	1.42832e-09	36.3735	35328317	35627990	299674	rn5_cpg_inter
chr1	35626541	35626541	+	4.45163e-07	1.22757e-06	25.1072	35328317	35627990	299674	rn5_cpg_inter
chr1	35880775	35880775	+	9.08348e-30	1.97028e-27	-51.5693	35636512	36676072	1039561	rn5_cpg_inter
chr1	35921485	35921485	-	4.88929e-22	2.95832e-20	-38.0689	35636512	36676072	1039561	rn5_cpg_inter
chr1	36775207	36775207	-	3.3593e-18	1.00668e-16	-25.0058	36684517	37261506	576990	rn5_cpg_inter
chr1	37067158	37067158	-	1.3993e-19	5.44851e-18	-26.2049	36684517	37261506	576990	rn5_cpg_inter
chr1	37140108	37140108	+	2.31101e-12	2.17459e-11	37.2778	36684517	37261506	576990	rn5_cpg_inter
chr1	37162355	37162355	-	8.24505e-11	5.52541e-10	34.1982	36684517	37261506	576990	rn5_cpg_inter
chr1	37320303	37320303	+	7.45143e-22	4.37514e-20	-54.3438	37269749	37505660	235912	rn5_cpg_inter
chr1	37321489	37321489	-	1.31704e-09	6.74173e-09	29.1252	37269749	37505660	235912	rn5_cpg_inter
chr1	37351025	37351025	+	4.41297e-19	1.5618e-17	-39.4424	37269749	37505660	235912	rn5_cpg_inter
chr1	37600143	37600143	+	3.7305e-15	6.17126e-14	-49.1352	37587632	37712675	125044	rn5_cpg_inter
chr1	38029801	38029801	-	1.58679e-18	5.07285e-17	-25.8065	37801732	38430799	629068	rn5_cpg_inter
chr1	38425507	38425507	-	2.12246e-09	1.03672e-08	31.9149	37801732	38430799	629068	rn5_cpg_inter
chr1	38425538	38425538	-	2.80588e-14	3.89984e-13	45.1285	37801732	38430799	629068	rn5_cpg_inter
chr1	39080349	39080349	+	2.86255e-14	3.97204e-13	40.4646	38857763	39120434	262672	rn5_cpg_inter
chr1	39080417	39080417	-	4.95251e-10	2.78749e-09	28.7209	38857763	39120434	262672	rn5_cpg_inter
chr1	39324517	39324517	-	9.10062e-16	1.69406e-14	-38.254	39129007	39559973	430967	rn5_cpg_inter
chr1	40624397	40624397	-	1.12599e-24	1.07414e-22	-38.4911	39893729	41156079	1262351	rn5_cpg_inter
chr1	41068337	41068337	-	4.09077e-32	1.31693e-29	-55.2448	39893729	41156079	1262351	rn5_cpg_inter
chr1	41068484	41068484	-	1.35843e-09	6.93282e-09	-25.6796	39893729	41156079	1262351	rn5_cpg_inter
chr1	41472945	41472945	-	1.98156e-15	3.45461e-14	41.3333	41164976	41633062	468087	rn5_cpg_inter
chr1	41953955	41953955	-	5.49432e-15	8.78764e-14	-27.7719	41881155	42158149	276995	rn5_cpg_inter
chr1	41999582	41999582	+	1.22473e-15	2.22317e-14	-35.9712	41881155	42158149	276995	rn5_cpg_inter
chr1	42024543	42024543	+	2.0166e-11	1.54445e-10	29.939	41881155	42158149	276995	rn5_cpg_inter
chr1	42106008	42106008	+	8.38784e-17	1.9003e-15	-26.0163	41881155	42158149	276995	rn5_cpg_inter
chr1	42106048	42106048	+	1.83628e-19	6.98504e-18	-30.0813	41881155	42158149	276995	rn5_cpg_inter
chr1	42225319	42225319	-	4.09649e-15	6.72337e-14	-25.1969	42166577	42232557	65981	rn5_cpg_inter
chr1	42393863	42393863	+	4.07011e-08	1.46019e-07	-26.3231	42329299	42665630	336332	rn5_cpg_inter
chr1	42393864	42393864	-	3.77492e-19	1.35266e-17	36.3616	42329299	42665630	336332	rn5_cpg_inter
chr1	42393995	42393995	+	4.07011e-08	1.46019e-07	-26.3231	42329299	42665630	336332	rn5_cpg_inter
chr1	43150992	43150992	-	6.52073e-15	1.02631e-13	32.4456	42674065	43411563	737499	rn5_cpg_inter
chr1	43313667	43313667	-	9.71964e-13	9.91762e-12	28.8557	42674065	43411563	737499	rn5_cpg_inter
chr1	43410109	43410109	+	4.9992e-36	3.04217e-33	-39.3773	42674065	43411563	737499	rn5_cpg_inter
chr1	43787904	43787904	-	1.47969e-22	9.85951e-21	-34.4595	43419933	43793100	373168	rn5_cpg_inter
chr1	44393593	44393593	-	1.39526e-08	5.62043e-08	25.2128	43922552	45208974	1286423	rn5_cpg_inter
chr1	45053912	45053912	-	6.03316e-16	1.16197e-14	40.9918	43922552	45208974	1286423	rn5_cpg_inter
chr1	45053986	45053986	-	2.43886e-09	1.17432e-08	30.4373	43922552	45208974	1286423	rn5_cpg_inter
chr1	45053993	45053993	-	4.08725e-12	3.64484e-11	35.9251	43922552	45208974	1286423	rn5_cpg_inter
chr1	45317592	45317592	+	2.58035e-08	9.73093e-08	-25.1657	45218092	45343806	125715	rn5_cpg_inter
chr1	45327211	45327211	-	3.12068e-34	1.50795e-31	-51.3332	45218092	45343806	125715	rn5_cpg_inter
chr1	45495532	45495532	-	5.13295e-20	2.17155e-18	-28.3019	45387259	45558583	171325	rn5_cpg_inter
chr1	45641328	45641328	+	0.000122144	0.000183788	27.2249	45593560	45800417	206858	rn5_cpg_inter
chr1	45738214	45738214	-	7.18374e-11	4.87631e-10	-28.4204	45593560	45800417	206858	rn5_cpg_inter
chr1	45751226	45751226	+	4.38889e-18	1.28585e-16	32.6092	45593560	45800417	206858	rn5_cpg_inter
chr1	45940327	45940327	+	8.75981e-19	2.93785e-17	-36.2208	45808910	46395141	586232	rn5_cpg_inter
chr1	45945423	45945423	+	5.15886e-09	2.30095e-08	-29.3578	45808910	46395141	586232	rn5_cpg_inter
chr1	46063665	46063665	-	2.88589e-08	1.07483e-07	-36.5424	45808910	46395141	586232	rn5_cpg_inter
chr1	46198763	46198763	-	2.86312e-17	7.09661e-16	-38.1679	45808910	46395141	586232	rn5_cpg_inter
chr1	46236950	46236950	-	5.84233e-10	3.23813e-09	26.7399	45808910	46395141	586232	rn5_cpg_inter
chr1	46250808	46250808	+	4.73641e-05	7.8403e-05	-27.7213	45808910	46395141	586232	rn5_cpg_inter
chr1	46453341	46453341	-	7.01095e-08	2.37087e-07	-30.1778	46403494	47113663	710170	rn5_cpg_inter
chr1	46636595	46636595	-	1.78979e-16	3.81439e-15	29.2994	46403494	47113663	710170	rn5_cpg_inter
chr1	46737552	46737552	+	1.00578e-10	6.61005e-10	25.4863	46403494	47113663	710170	rn5_cpg_inter
chr1	47113028	47113028	-	5.60549e-13	6.01256e-12	34.1375	46403494	47113663	710170	rn5_cpg_inter
chr1	47125438	47125438	-	2.66225e-12	2.4724e-11	27.179	47122307	47193256	70950	rn5_cpg_inter
chr1	47204767	47204767	-	1.56394e-16	3.36479e-15	33.9367	47201601	47554549	352949	rn5_cpg_inter
chr1	47210599	47210599	-	3.01661e-32	9.85432e-30	-47.4441	47201601	47554549	352949	rn5_cpg_inter
chr1	47528703	47528703	-	7.98402e-15	1.234e-13	31.1817	47201601	47554549	352949	rn5_cpg_inter
chr1	47528857	47528857	-	1.37234e-12	1.35796e-11	-30.6358	47201601	47554549	352949	rn5_cpg_inter
chr1	47571122	47571122	+	7.63292e-17	1.74547e-15	-31.4516	47562792	47598346	35555	rn5_cpg_inter
chr1	47671996	47671996	+	6.14847e-14	7.98786e-13	-29.1003	47606559	47687619	81061	rn5_cpg_inter
chr1	47760502	47760502	+	2.32407e-19	8.67559e-18	-46.1191	47697555	48038504	340950	rn5_cpg_inter
chr1	47769905	47769905	-	3.18921e-10	1.87337e-09	-25.5129	47697555	48038504	340950	rn5_cpg_inter
chr1	47769956	47769956	-	1.13955e-13	1.40506e-12	-31.699	47697555	48038504	340950	rn5_cpg_inter
chr1	47769985	47769985	-	2.69411e-12	2.49884e-11	-27.4294	47697555	48038504	340950	rn5_cpg_inter
chr1	47775176	47775176	-	4.02959e-05	6.78358e-05	25.6347	47697555	48038504	340950	rn5_cpg_inter
chr1	48004933	48004933	+	7.91704e-14	1.00674e-12	40.059	47697555	48038504	340950	rn5_cpg_inter
chr1	48155693	48155693	+	1.10812e-25	1.27124e-23	25.9975	48144997	48276512	131516	rn5_cpg_inter
chr1	48155835	48155835	+	2.2155e-16	4.64697e-15	-33.6423	48144997	48276512	131516	rn5_cpg_inter
chr1	48155837	48155837	+	7.55402e-32	2.33039e-29	-42.3224	48144997	48276512	131516	rn5_cpg_inter
chr1	48481100	48481100	-	6.01374e-22	3.57795e-20	42.5938	48470489	48512486	41998	rn5_cpg_inter
chr1	48493140	48493140	+	2.97592e-22	1.87258e-20	-52.3799	48470489	48512486	41998	rn5_cpg_inter
chr1	48493152	48493152	+	3.81948e-28	6.43226e-26	-57.8667	48470489	48512486	41998	rn5_cpg_inter
chr1	48493154	48493154	+	6.11204e-15	9.67041e-14	-38.6886	48470489	48512486	41998	rn5_cpg_inter
chr1	48493179	48493179	+	8.10323e-10	4.3513e-09	-25.7936	48470489	48512486	41998	rn5_cpg_inter
chr1	48530250	48530250	+	1.35526e-16	2.95359e-15	34.7935	48521044	48629972	108929	rn5_cpg_inter
chr1	48662219	48662219	+	9.05752e-16	1.68707e-14	31.2031	48638932	48673215	34284	rn5_cpg_inter
chr1	48868221	48868221	-	4.54282e-16	8.96954e-15	29.049	48784831	48900912	116082	rn5_cpg_inter
chr1	48951995	48951995	-	2.32401e-08	8.86161e-08	-26.1069	48909935	48952010	42076	rn5_cpg_inter
chr1	49168939	49168939	-	1.34338e-11	1.06863e-10	28.0145	48960247	49680125	719879	rn5_cpg_inter
chr1	49301714	49301714	-	4.51333e-14	6.02818e-13	34.5759	48960247	49680125	719879	rn5_cpg_inter
chr1	49325083	49325083	-	1.44425e-08	5.7949e-08	-35.1667	48960247	49680125	719879	rn5_cpg_inter
chr1	49798287	49798287	+	4.87266e-20	2.06961e-18	44.4005	49688786	51125121	1436336	rn5_cpg_inter
chr1	49799253	49799253	+	9.33011e-07	2.37312e-06	27.1996	49688786	51125121	1436336	rn5_cpg_inter
chr1	49799398	49799398	+	6.3883e-07	1.69435e-06	27.6026	49688786	51125121	1436336	rn5_cpg_inter
chr1	50538897	50538897	-	5.39134e-23	3.85807e-21	27.2945	49688786	51125121	1436336	rn5_cpg_inter
chr1	50742782	50742782	+	8.3362e-09	3.54287e-08	32.2438	49688786	51125121	1436336	rn5_cpg_inter
chr1	50792840	50792840	-	1.73657e-08	6.8397e-08	-27.8269	49688786	51125121	1436336	rn5_cpg_inter
chr1	50994705	50994705	+	2.45553e-20	1.09744e-18	39.2943	49688786	51125121	1436336	rn5_cpg_inter
chr1	51020750	51020750	+	7.57257e-12	6.36209e-11	-28.5209	49688786	51125121	1436336	rn5_cpg_inter
chr1	51095849	51095849	-	2.46561e-12	2.30575e-11	-26.2712	49688786	51125121	1436336	rn5_cpg_inter
chr1	51466650	51466650	-	3.77336e-09	1.73694e-08	-28.5839	51325176	51543290	218115	rn5_cpg_inter
chr1	51540593	51540593	+	7.21455e-13	7.56231e-12	-25.5706	51325176	51543290	218115	rn5_cpg_inter
chr1	51750140	51750140	+	4.98888e-16	9.76727e-15	-25.6313	51723431	51772472	49042	rn5_cpg_inter
chr1	51754823	51754823	+	9.7633e-41	1.33846e-37	-26.5983	51723431	51772472	49042	rn5_cpg_inter
chr1	51845771	51845771	-	7.26365e-12	6.12321e-11	28.2051	51831926	52072984	241059	rn5_cpg_inter
chr1	51845799	51845799	-	7.26365e-12	6.12321e-11	-28.2051	51831926	52072984	241059	rn5_cpg_inter
chr1	52029001	52029001	+	2.39421e-08	9.10001e-08	-29.4	51831926	52072984	241059	rn5_cpg_inter
chr1	52368887	52368887	-	5.48655e-11	3.82481e-10	-28.5084	52109656	52890457	780802	rn5_cpg_inter
chr1	52467441	52467441	+	1.09704e-13	1.35793e-12	-27.9012	52109656	52890457	780802	rn5_cpg_inter
chr1	52647713	52647713	-	8.11566e-06	1.6255e-05	27.416	52109656	52890457	780802	rn5_cpg_inter
chr1	52647727	52647727	-	5.54576e-11	3.86167e-10	40.5462	52109656	52890457	780802	rn5_cpg_inter
chr1	52647762	52647762	+	1.2632e-08	5.14192e-08	35.3328	52109656	52890457	780802	rn5_cpg_inter
chr1	52954666	52954666	+	6.90097e-10	3.76318e-09	26.2874	52898680	53795807	897128	rn5_cpg_inter
chr1	53220599	53220599	-	3.44018e-11	2.50269e-10	-32.0755	52898680	53795807	897128	rn5_cpg_inter
chr1	53220699	53220699	-	6.03616e-14	7.85867e-13	-39.6226	52898680	53795807	897128	rn5_cpg_inter
chr1	53563791	53563791	+	2.71947e-10	1.62359e-09	-28.7167	52898680	53795807	897128	rn5_cpg_inter
chr1	53945232	53945232	-	3.00562e-11	2.21482e-10	-28.7913	53804449	54055545	251097	rn5_cpg_inter
chr1	53963509	53963509	-	2.13798e-12	2.02796e-11	28.8005	53804449	54055545	251097	rn5_cpg_inter
chr1	54039300	54039300	-	1.50186e-08	6.00265e-08	-27.3986	53804449	54055545	251097	rn5_cpg_inter
chr1	54160228	54160228	+	2.8921e-20	1.27758e-18	-52.0519	54152261	54236880	84620	rn5_cpg_inter
chr1	54160274	54160274	+	1.01503e-26	1.37192e-24	-58.3372	54152261	54236880	84620	rn5_cpg_inter
chr1	54313050	54313050	+	9.39249e-10	4.97356e-09	-27.7842	54291013	54398854	107842	rn5_cpg_inter
chr1	54477992	54477992	+	5.21385e-20	2.20272e-18	26.0274	54429331	54605642	176312	rn5_cpg_inter
chr1	54477997	54477997	-	5.69536e-18	1.63293e-16	-37.8432	54429331	54605642	176312	rn5_cpg_inter
chr1	54501052	54501052	+	1.33884e-16	2.92014e-15	-31.1442	54429331	54605642	176312	rn5_cpg_inter
chr1	54535492	54535492	+	2.71977e-13	3.10873e-12	-34.2819	54429331	54605642	176312	rn5_cpg_inter
chr1	54535504	54535504	+	2.99234e-09	1.41049e-08	-25.1696	54429331	54605642	176312	rn5_cpg_inter
chr1	54665335	54665335	-	4.05474e-18	1.19613e-16	-38.8969	54614045	55076574	462530	rn5_cpg_inter
chr1	54665407	54665407	-	2.30857e-13	2.67684e-12	-32.9879	54614045	55076574	462530	rn5_cpg_inter
chr1	54678597	54678597	-	2.44092e-05	4.33338e-05	-27.7237	54614045	55076574	462530	rn5_cpg_inter
chr1	54711213	54711213	+	5.86882e-12	5.04569e-11	-27.9621	54614045	55076574	462530	rn5_cpg_inter
chr1	55109672	55109672	-	1.51866e-12	1.488e-11	35.7143	55085859	55733449	647591	rn5_cpg_inter
chr1	55842430	55842430	+	5.96919e-10	3.302e-09	-33.0827	55742158	55963526	221369	rn5_cpg_inter
chr1	55870074	55870074	+	5.93138e-17	1.38506e-15	-36.5385	55742158	55963526	221369	rn5_cpg_inter
chr1	57678541	57678541	+	2.34517e-09	1.1333e-08	-29.6599	57439270	57792538	353269	rn5_cpg_inter
chr1	57936031	57936031	-	6.46889e-13	6.84658e-12	-28.9286	57800753	58128716	327964	rn5_cpg_inter
chr1	58997112	58997112	-	1.96312e-21	1.07025e-19	39.4423	58751160	60306087	1554928	rn5_cpg_inter
chr1	58997183	58997183	-	2.65094e-20	1.17851e-18	47.1575	58751160	60306087	1554928	rn5_cpg_inter
chr1	60056125	60056125	-	6.05697e-11	4.1809e-10	30.759	58751160	60306087	1554928	rn5_cpg_inter
chr1	60323892	60323892	-	1.24157e-21	7.00186e-20	45.5299	60315496	60616978	301483	rn5_cpg_inter
chr1	61712611	61712611	-	2.46724e-15	4.22616e-14	-31.4454	61024503	61879693	855191	rn5_cpg_inter
chr1	62263783	62263783	-	4.02641e-51	2.13594e-47	58.3492	62040462	62335055	294594	rn5_cpg_inter
chr1	62733664	62733664	+	6.77205e-09	2.94117e-08	-27.8225	62477103	63009884	532782	rn5_cpg_inter
chr1	63217559	63217559	+	9.12358e-21	4.40599e-19	30.116	63158983	63309530	150548	rn5_cpg_inter
chr1	63259696	63259696	-	1.02566e-09	5.38312e-09	-27.3294	63158983	63309530	150548	rn5_cpg_inter
chr1	63362291	63362291	+	1.47961e-09	7.48692e-09	-40.3846	63329370	63363693	34324	rn5_cpg_inter
chr1	63400325	63400325	+	2.01152e-21	1.09419e-19	-43.0129	63371914	63421330	49417	rn5_cpg_inter
chr1	63400330	63400330	-	3.45212e-25	3.60304e-23	49.6892	63371914	63421330	49417	rn5_cpg_inter
chr1	63400379	63400379	-	4.46115e-36	2.73521e-33	41.3265	63371914	63421330	49417	rn5_cpg_inter
chr1	63400387	63400387	-	2.17441e-23	1.67379e-21	30.1618	63371914	63421330	49417	rn5_cpg_inter
chr1	63452299	63452299	-	4.35206e-09	1.9757e-08	-30.9995	63429678	64450458	1020781	rn5_cpg_inter
chr1	63491011	63491011	+	1.2672e-09	6.51119e-09	-31.6428	63429678	64450458	1020781	rn5_cpg_inter
chr1	63524978	63524978	-	2.72518e-10	1.62648e-09	-26.5435	63429678	64450458	1020781	rn5_cpg_inter
chr1	63525767	63525767	+	5.59313e-22	3.34684e-20	-37.8571	63429678	64450458	1020781	rn5_cpg_inter
chr1	63525794	63525794	-	9.53098e-09	3.99416e-08	-38.6667	63429678	64450458	1020781	rn5_cpg_inter
chr1	63525805	63525805	-	6.19952e-06	1.27768e-05	-29.7634	63429678	64450458	1020781	rn5_cpg_inter
chr1	63536300	63536300	+	4.88011e-20	2.07213e-18	-42.1304	63429678	64450458	1020781	rn5_cpg_inter
chr1	63539173	63539173	-	5.35204e-23	3.83219e-21	42.522	63429678	64450458	1020781	rn5_cpg_inter
chr1	63613233	63613233	-	3.69653e-07	1.04057e-06	-26.832	63429678	64450458	1020781	rn5_cpg_inter
chr1	63963453	63963453	-	1.55441e-13	1.86649e-12	-45.9356	63429678	64450458	1020781	rn5_cpg_inter
chr1	64630258	64630258	-	1.15364e-20	5.46095e-19	29.5652	64458811	65359776	900966	rn5_cpg_inter
chr1	66692562	66692562	+	2.41064e-19	8.97267e-18	36.6932	66660560	67048648	388089	rn5_cpg_inter
chr1	66692603	66692603	+	6.25366e-26	7.45859e-24	35.4307	66660560	67048648	388089	rn5_cpg_inter
chr1	66692609	66692609	+	4.98544e-19	1.75094e-17	35.892	66660560	67048648	388089	rn5_cpg_inter
chr1	66843729	66843729	-	1.2476e-17	3.32467e-16	25.5034	66660560	67048648	388089	rn5_cpg_inter
chr1	66856212	66856212	-	1.49544e-10	9.45952e-10	-34.6282	66660560	67048648	388089	rn5_cpg_inter
chr1	67689195	67689195	-	1.8281e-10	1.13513e-09	30.2807	67057064	68157469	1100406	rn5_cpg_inter
chr1	67839597	67839597	+	2.51363e-09	1.20637e-08	27.9852	67057064	68157469	1100406	rn5_cpg_inter
chr1	67973063	67973063	+	9.28291e-07	2.36264e-06	28.4358	67057064	68157469	1100406	rn5_cpg_inter
chr1	68553001	68553001	+	8.56061e-32	2.60796e-29	-33.913	68185074	70689794	2504721	rn5_cpg_inter
chr1	68585873	68585873	-	1.51395e-08	6.04573e-08	-37.5614	68185074	70689794	2504721	rn5_cpg_inter
chr1	70531626	70531626	+	1.39046e-05	2.62274e-05	32.2115	68185074	70689794	2504721	rn5_cpg_inter
chr1	71359148	71359148	+	8.22729e-42	1.30366e-38	-59.447	71190192	71599507	409316	rn5_cpg_inter
chr1	71396146	71396146	-	9.50258e-20	3.82575e-18	33.5887	71190192	71599507	409316	rn5_cpg_inter
chr1	71777859	71777859	-	7.39037e-09	3.18062e-08	29.3473	71641604	72567633	926030	rn5_cpg_inter
chr1	71818467	71818467	-	1.0423e-06	2.61858e-06	26.4555	71641604	72567633	926030	rn5_cpg_inter
chr1	72654626	72654626	-	2.03442e-14	2.90435e-13	29.9065	72641935	72679860	37926	rn5_cpg_inter
chr1	72690184	72690184	-	1.63714e-32	5.6426e-30	48.5405	72688281	72772269	83989	rn5_cpg_inter
chr1	72740433	72740433	-	3.33344e-09	1.55303e-08	-25.3838	72688281	72772269	83989	rn5_cpg_inter
chr1	72744612	72744612	-	9.04737e-14	1.1386e-12	-45.7845	72688281	72772269	83989	rn5_cpg_inter
chr1	72828508	72828508	-	1.23563e-16	2.70858e-15	40.9091	72819277	72834560	15284	rn5_cpg_inter
chr1	73106230	73106230	-	1.28743e-25	1.45985e-23	35.4272	72843530	73802449	958920	rn5_cpg_inter
chr1	73760548	73760548	-	1.57141e-13	1.88533e-12	-27.3675	72843530	73802449	958920	rn5_cpg_inter
chr1	74017824	74017824	-	9.04717e-19	3.02674e-17	-45.1212	73810792	74790886	980095	rn5_cpg_inter
chr1	74109523	74109523	-	1.1628e-14	1.74239e-13	33.9737	73810792	74790886	980095	rn5_cpg_inter
chr1	75066443	75066443	-	8.30111e-06	1.65856e-05	-27.0038	74831159	75295384	464226	rn5_cpg_inter
chr1	75614026	75614026	+	9.42086e-25	9.11535e-23	-45.4347	75595017	75643799	48783	rn5_cpg_inter
chr1	75618707	75618707	+	2.44204e-19	9.08124e-18	26.5432	75595017	75643799	48783	rn5_cpg_inter
chr1	75622273	75622273	-	1.14769e-58	1.40031e-54	39.2097	75595017	75643799	48783	rn5_cpg_inter
chr1	75873507	75873507	-	1.63099e-13	1.95106e-12	-38.4566	75865646	75892565	26920	rn5_cpg_inter
chr1	76084236	76084236	+	2.66936e-16	5.51409e-15	27.6712	76081264	76130405	49142	rn5_cpg_inter
chr1	76117948	76117948	+	5.54527e-06	1.15717e-05	25.921	76081264	76130405	49142	rn5_cpg_inter
chr1	76260251	76260251	+	7.72096e-28	1.24116e-25	29.3499	76228877	76517701	288825	rn5_cpg_inter
chr1	76949786	76949786	+	2.63848e-11	1.96949e-10	26.9955	76728087	78800139	2072053	rn5_cpg_inter
chr1	78733193	78733193	+	1.43531e-26	1.88507e-24	-35.7143	76728087	78800139	2072053	rn5_cpg_inter
chr1	78742289	78742289	-	1.9319e-11	1.48485e-10	25.6367	76728087	78800139	2072053	rn5_cpg_inter
chr1	79148095	79148095	-	1.59458e-13	1.91031e-12	27.0492	79139040	79207314	68275	rn5_cpg_inter
chr1	79356816	79356816	-	7.69887e-29	1.43961e-26	-65.0485	79339890	79371246	31357	rn5_cpg_inter
chr1	79356822	79356822	-	3.3797e-18	1.01205e-16	-44.6602	79339890	79371246	31357	rn5_cpg_inter
chr1	79356843	79356843	-	1.78667e-14	2.58515e-13	-36.2745	79339890	79371246	31357	rn5_cpg_inter
chr1	79859837	79859837	-	9.37804e-12	7.72183e-11	-25.8824	79825106	79904960	79855	rn5_cpg_inter
chr1	79888746	79888746	+	7.88821e-12	6.60567e-11	26.4696	79825106	79904960	79855	rn5_cpg_inter
chr1	79972749	79972749	-	3.9452e-10	2.27046e-09	35.3472	79962516	79978218	15703	rn5_cpg_inter
chr1	80024655	80024655	+	2.42732e-14	3.41453e-13	32.7177	80019172	80044173	25002	rn5_cpg_inter
chr1	80092192	80092192	+	2.19058e-12	2.07143e-11	-29.0544	80085433	80095081	9649	rn5_cpg_inter
chr1	80111403	80111403	-	3.23837e-26	4.04004e-24	-38.3789	80103713	80119663	15951	rn5_cpg_inter
chr1	80157823	80157823	+	1.96821e-24	1.79077e-22	49.7305	80130143	80211481	81339	rn5_cpg_inter
chr1	80163004	80163004	+	9.49555e-24	7.75474e-22	-41.2141	80130143	80211481	81339	rn5_cpg_inter
chr1	80171711	80171711	-	1.04919e-18	3.46261e-17	-54.8937	80130143	80211481	81339	rn5_cpg_inter
chr1	80171801	80171801	-	1.35871e-06	3.3136e-06	-29.9073	80130143	80211481	81339	rn5_cpg_inter
chr1	80171821	80171821	-	1.12785e-16	2.49249e-15	-51.6085	80130143	80211481	81339	rn5_cpg_inter
chr1	81039173	81039173	-	1.7306e-10	1.08e-09	-26.2626	80997018	81056869	59852	rn5_cpg_inter
chr1	81039210	81039210	-	6.90972e-17	1.59308e-15	-45.7071	80997018	81056869	59852	rn5_cpg_inter
chr1	81039218	81039218	-	1.29985e-26	1.72762e-24	-49.7475	80997018	81056869	59852	rn5_cpg_inter
chr1	81049670	81049670	-	1.1564e-05	2.22433e-05	30.2899	80997018	81056869	59852	rn5_cpg_inter
chr1	81131398	81131398	+	3.75982e-25	3.89752e-23	-39.6073	81130666	81154895	24230	rn5_cpg_inter
chr1	81178636	81178636	-	3.7358e-08	1.35269e-07	-26.9443	81177507	81185860	8354	rn5_cpg_inter
chr1	81182015	81182015	-	1.86098e-08	7.27556e-08	-26.1952	81177507	81185860	8354	rn5_cpg_inter
chr1	81225734	81225734	+	2.81705e-06	6.3358e-06	-25.6124	81222911	81226968	4058	rn5_cpg_inter
chr1	81261203	81261203	+	3.39609e-15	5.66258e-14	-38.0039	81254073	81261258	7186	rn5_cpg_inter
chr1	81412954	81412954	-	5.23437e-15	8.40771e-14	-31.0068	81412277	81431628	19352	rn5_cpg_inter
chr1	81431524	81431524	+	6.49688e-11	4.45368e-10	25.8677	81412277	81431628	19352	rn5_cpg_inter
chr1	81431567	81431567	-	5.00954e-15	8.07473e-14	-41.1744	81412277	81431628	19352	rn5_cpg_inter
chr1	81447702	81447702	+	8.11887e-21	3.95445e-19	-44.3835	81439840	81448013	8174	rn5_cpg_inter
chr1	81470362	81470362	-	3.18388e-10	1.87051e-09	-26.6317	81466102	81479104	13003	rn5_cpg_inter
chr1	81640393	81640393	+	9.09124e-26	1.0554e-23	36.0788	81637752	81640577	2826	rn5_cpg_inter
chr1	81640427	81640427	-	9.55326e-14	1.1969e-12	-28.5714	81637752	81640577	2826	rn5_cpg_inter
chr1	81640482	81640482	-	1.07889e-08	4.46518e-08	-35.0427	81637752	81640577	2826	rn5_cpg_inter
chr1	81762082	81762082	+	1.84653e-08	7.22509e-08	-29.1584	81758460	81777430	18971	rn5_cpg_inter
chr1	81762103	81762103	+	7.1372e-13	7.48894e-12	-37.0691	81758460	81777430	18971	rn5_cpg_inter
chr1	81762124	81762124	+	7.08292e-10	3.85335e-09	-28.4584	81758460	81777430	18971	rn5_cpg_inter
chr1	81762367	81762367	-	1.00741e-07	3.27624e-07	32.1795	81758460	81777430	18971	rn5_cpg_inter
chr1	81762400	81762400	-	5.58871e-06	1.16519e-05	-26.9114	81758460	81777430	18971	rn5_cpg_inter
chr1	81762415	81762415	-	3.1816e-07	9.10717e-07	29.1883	81758460	81777430	18971	rn5_cpg_inter
chr1	81762425	81762425	-	2.77115e-06	6.24313e-06	27.4489	81758460	81777430	18971	rn5_cpg_inter
chr1	81936803	81936803	+	2.86524e-18	8.70472e-17	31.5003	81936186	81937875	1690	rn5_cpg_inter
chr1	82222820	82222820	-	4.32202e-09	1.96301e-08	-26.7285	82190504	82319390	128887	rn5_cpg_inter
chr1	82316807	82316807	-	1.89657e-22	1.24076e-20	-43.0753	82190504	82319390	128887	rn5_cpg_inter
chr1	82379030	82379030	-	4.45719e-15	7.2631e-14	-38.8012	82328098	82389712	61615	rn5_cpg_inter
chr1	82385640	82385640	-	1.04647e-21	5.98734e-20	36.9048	82328098	82389712	61615	rn5_cpg_inter
chr1	82387358	82387358	-	7.58876e-17	1.73668e-15	-25.6545	82328098	82389712	61615	rn5_cpg_inter
chr1	82518282	82518282	+	2.54623e-23	1.93057e-21	-30.6773	82504900	82518495	13596	rn5_cpg_inter
chr1	82562783	82562783	-	2.38381e-07	7.04666e-07	-31.8009	82559657	82604938	45282	rn5_cpg_inter
chr1	82596613	82596613	+	2.3422e-10	1.41837e-09	26.7327	82559657	82604938	45282	rn5_cpg_inter
chr1	82647493	82647493	-	5.19444e-19	1.81884e-17	-34.8624	82637761	82652047	14287	rn5_cpg_inter
chr1	82743063	82743063	-	7.92261e-17	1.80613e-15	-38.4323	82738019	82745979	7961	rn5_cpg_inter
chr1	82956817	82956817	+	1.54929e-07	4.80318e-07	-33.7302	82774310	82987078	212769	rn5_cpg_inter
chr1	83041788	83041788	+	6.53974e-16	1.25164e-14	-42.4242	83036185	83077174	40990	rn5_cpg_inter
chr1	83065068	83065068	-	1.12807e-14	1.69482e-13	-39.2905	83036185	83077174	40990	rn5_cpg_inter
chr1	83070993	83070993	+	7.02754e-15	1.09857e-13	29.2553	83036185	83077174	40990	rn5_cpg_inter
chr1	83070995	83070995	+	7.02754e-15	1.09857e-13	29.2553	83036185	83077174	40990	rn5_cpg_inter
chr1	83071065	83071065	+	7.27727e-11	4.9339e-10	-28.4912	83036185	83077174	40990	rn5_cpg_inter
chr1	83111841	83111841	-	3.81266e-18	1.13046e-16	-31.25	83103149	83129672	26524	rn5_cpg_inter
chr1	83121037	83121037	+	4.31706e-18	1.26708e-16	49.5686	83103149	83129672	26524	rn5_cpg_inter
chr1	83128851	83128851	+	1.20685e-09	6.23272e-09	36.125	83103149	83129672	26524	rn5_cpg_inter
chr1	83166579	83166579	-	5.71283e-15	9.10116e-14	-39.7747	83147828	83203314	55487	rn5_cpg_inter
chr1	83170520	83170520	-	4.2688e-08	1.52399e-07	-26.0238	83147828	83203314	55487	rn5_cpg_inter
chr1	83174233	83174233	-	2.62194e-08	9.86816e-08	-31.9823	83147828	83203314	55487	rn5_cpg_inter
chr1	83174270	83174270	-	1.0388e-10	6.80723e-10	27.1429	83147828	83203314	55487	rn5_cpg_inter
chr1	83174275	83174275	+	3.88785e-06	8.43388e-06	25.2456	83147828	83203314	55487	rn5_cpg_inter
chr1	83174312	83174312	+	2.82644e-09	1.33979e-08	33.047	83147828	83203314	55487	rn5_cpg_inter
chr1	83174313	83174313	-	2.3913e-26	3.04397e-24	47.2956	83147828	83203314	55487	rn5_cpg_inter
chr1	83224588	83224588	-	7.51462e-16	1.42282e-14	-34.3137	83220839	83259879	39041	rn5_cpg_inter
chr1	83253529	83253529	+	2.67275e-25	2.85806e-23	-54.0977	83220839	83259879	39041	rn5_cpg_inter
chr1	83279389	83279389	+	1.17001e-10	7.57727e-10	39.0722	83268165	83315674	47510	rn5_cpg_inter
chr1	83364081	83364081	+	7.64639e-20	3.13699e-18	-31.5119	83361641	83370242	8602	rn5_cpg_inter
chr1	83381381	83381381	+	3.18919e-11	2.33752e-10	33.0685	83379400	83401363	21964	rn5_cpg_inter
chr1	83398518	83398518	+	1.71412e-22	1.13018e-20	-59.8321	83379400	83401363	21964	rn5_cpg_inter
chr1	83457580	83457580	+	7.59249e-07	1.97551e-06	-25.9755	83453803	83494229	40427	rn5_cpg_inter
chr1	83457665	83457665	+	3.08537e-20	1.35632e-18	-43.7037	83453803	83494229	40427	rn5_cpg_inter
chr1	83561879	83561879	-	3.43812e-19	1.24054e-17	52.9647	83516065	83670603	154539	rn5_cpg_inter
chr1	83654838	83654838	-	3.59226e-18	1.07084e-16	-29.8643	83516065	83670603	154539	rn5_cpg_inter
chr1	83654877	83654877	-	2.94883e-25	3.1269e-23	-53.975	83516065	83670603	154539	rn5_cpg_inter
chr1	83758506	83758506	+	9.19521e-06	1.81604e-05	28.355	83747973	83768408	20436	rn5_cpg_inter
chr1	83759334	83759334	+	2.07301e-10	1.27126e-09	-27.7917	83747973	83768408	20436	rn5_cpg_inter
chr1	83762942	83762942	+	4.42554e-12	3.91264e-11	41.7759	83747973	83768408	20436	rn5_cpg_inter
chr1	83839768	83839768	+	7.3293e-25	7.23213e-23	36.4519	83838270	83864708	26439	rn5_cpg_inter
chr1	83878733	83878733	-	1.03412e-11	8.43604e-11	-29.1045	83873102	84688131	815030	rn5_cpg_inter
chr1	83900820	83900820	+	2.46765e-31	6.89757e-29	37.68	83873102	84688131	815030	rn5_cpg_inter
chr1	84064080	84064080	+	1.43157e-14	2.10848e-13	-38.345	83873102	84688131	815030	rn5_cpg_inter
chr1	84309490	84309490	-	1.16934e-14	1.75133e-13	29.8246	83873102	84688131	815030	rn5_cpg_inter
chr1	84630802	84630802	-	1.34722e-07	4.24265e-07	-28.7731	83873102	84688131	815030	rn5_cpg_inter
chr1	84743186	84743186	+	2.15254e-17	5.47608e-16	34.2259	84696488	85183939	487452	rn5_cpg_inter
chr1	85147681	85147681	-	2.11971e-25	2.30403e-23	-54.6099	84696488	85183939	487452	rn5_cpg_inter
chr1	85176092	85176092	+	3.50541e-14	4.78355e-13	-32.5833	84696488	85183939	487452	rn5_cpg_inter
chr1	85301579	85301579	-	1.18185e-21	6.6867e-20	-28.3333	85283016	85345696	62681	rn5_cpg_inter
chr1	85330536	85330536	-	8.46298e-28	1.34977e-25	-32.5	85283016	85345696	62681	rn5_cpg_inter
chr1	85371100	85371100	-	1.54045e-10	9.71925e-10	-30.7208	85365446	85375032	9587	rn5_cpg_inter
chr1	85756372	85756372	+	5.60833e-11	3.89968e-10	-31.703	85708615	85799632	91018	rn5_cpg_inter
chr1	85796786	85796786	+	8.86667e-09	3.7418e-08	-27.2776	85708615	85799632	91018	rn5_cpg_inter
chr1	85796791	85796791	+	8.93094e-15	1.3679e-13	-39.69	85708615	85799632	91018	rn5_cpg_inter
chr1	85967798	85967798	-	9.41157e-12	7.74474e-11	31.6875	85817687	86031339	213653	rn5_cpg_inter
chr1	86025574	86025574	+	1.02039e-45	2.64891e-42	-43.8272	85817687	86031339	213653	rn5_cpg_inter
chr1	86025582	86025582	+	4.88797e-23	3.52681e-21	-38.9226	85817687	86031339	213653	rn5_cpg_inter
chr1	86025604	86025604	+	1.17254e-23	9.4462e-22	-37.066	85817687	86031339	213653	rn5_cpg_inter
chr1	86025626	86025626	+	3.28748e-26	4.09293e-24	-41.6377	85817687	86031339	213653	rn5_cpg_inter
chr1	86239925	86239925	+	7.01071e-13	7.36509e-12	37.9792	86207544	86248473	40930	rn5_cpg_inter
chr1	86306315	86306315	+	4.62558e-25	4.70504e-23	-32.0988	86256778	86315727	58950	rn5_cpg_inter
chr1	86440021	86440021	-	2.88276e-12	2.65866e-11	-47.6472	86382688	86503417	120730	rn5_cpg_inter
chr1	86491921	86491921	-	2.91776e-24	2.58157e-22	-27.1605	86382688	86503417	120730	rn5_cpg_inter
chr1	86569084	86569084	+	5.33123e-15	8.55034e-14	-31.9753	86543793	86579118	35326	rn5_cpg_inter
chr1	86677424	86677424	+	3.14444e-17	7.73731e-16	25.7009	86656377	86680198	23822	rn5_cpg_inter
chr1	88023576	88023576	+	9.19207e-10	4.87664e-09	25.5299	86893147	88051041	1157895	rn5_cpg_inter
chr1	88078212	88078212	+	4.01092e-25	4.13673e-23	26.7442	88059812	88091307	31496	rn5_cpg_inter
chr1	88078371	88078371	+	2.21818e-28	3.85529e-26	-39.7535	88059812	88091307	31496	rn5_cpg_inter
chr1	88078377	88078377	+	7.84537e-14	9.98404e-13	-29.53	88059812	88091307	31496	rn5_cpg_inter
chr1	88153003	88153003	+	1.13862e-17	3.06203e-16	-46.5132	88134255	88158272	24018	rn5_cpg_inter
chr1	88153004	88153004	-	2.80688e-14	3.90078e-13	37.271	88134255	88158272	24018	rn5_cpg_inter
chr1	88153013	88153013	+	6.45957e-19	2.22669e-17	-51.6413	88134255	88158272	24018	rn5_cpg_inter
chr1	88153014	88153014	-	1.77242e-12	1.7125e-11	32.1822	88134255	88158272	24018	rn5_cpg_inter
chr1	88153015	88153015	+	9.09474e-16	1.6931e-14	-28.4314	88134255	88158272	24018	rn5_cpg_inter
chr1	88170090	88170090	+	4.77447e-11	3.36882e-10	-32.3412	88166526	88170764	4239	rn5_cpg_inter
chr1	88245552	88245552	+	2.13846e-09	1.04354e-08	-30.8924	88194558	88249859	55302	rn5_cpg_inter
chr1	88245616	88245616	-	1.11955e-12	1.12834e-11	-30.9986	88194558	88249859	55302	rn5_cpg_inter
chr1	88277561	88277561	+	5.51944e-17	1.29606e-15	-25.8108	88258370	88323549	65180	rn5_cpg_inter
chr1	88516563	88516563	+	3.3698e-13	3.77741e-12	-27.8195	88433180	88519494	86315	rn5_cpg_inter
chr1	88566511	88566511	-	2.01734e-16	4.26063e-15	40.5419	88527779	88641664	113886	rn5_cpg_inter
chr1	88604018	88604018	-	6.2164e-12	5.31669e-11	39.7112	88527779	88641664	113886	rn5_cpg_inter
chr1	88653081	88653081	+	1.53435e-11	1.20588e-10	-27.8319	88650433	88739521	89089	rn5_cpg_inter
chr1	88653086	88653086	+	5.60327e-18	1.60842e-16	-25.523	88650433	88739521	89089	rn5_cpg_inter
chr1	88809172	88809172	-	8.413e-11	5.62714e-10	25.0092	88748122	88846537	98416	rn5_cpg_inter
chr1	88892756	88892756	-	2.57742e-13	2.96058e-12	-27.881	88854927	88923911	68985	rn5_cpg_inter
chr1	89186388	89186388	-	7.66484e-22	4.48964e-20	35.0597	89185271	89192111	6841	rn5_cpg_inter
chr1	89186396	89186396	+	7.82337e-23	5.45916e-21	-40.8	89185271	89192111	6841	rn5_cpg_inter
chr1	89186500	89186500	+	4.10575e-12	3.65916e-11	30.7744	89185271	89192111	6841	rn5_cpg_inter
chr1	89240168	89240168	-	3.83088e-27	5.5413e-25	-42.5749	89227824	89269351	41528	rn5_cpg_inter
chr1	89829848	89829848	-	5.57568e-31	1.46931e-28	62.2561	89820321	89839806	19486	rn5_cpg_inter
chr1	90028845	90028845	+	7.20519e-13	7.55444e-12	-28.2429	90021790	90035021	13232	rn5_cpg_inter
chr1	90061272	90061272	-	5.94742e-06	1.2316e-05	-25.925	90043834	90067455	23622	rn5_cpg_inter
chr1	90137126	90137126	+	4.58779e-12	4.04144e-11	-26.5529	90088176	90168165	79990	rn5_cpg_inter
chr1	90156892	90156892	-	1.03162e-23	8.38287e-22	29.5699	90088176	90168165	79990	rn5_cpg_inter
chr1	90217624	90217624	+	6.23682e-14	8.08628e-13	-37.1285	90201647	90242931	41285	rn5_cpg_inter
chr1	90305116	90305116	-	2.57954e-14	3.61345e-13	41.2979	90283814	90318219	34406	rn5_cpg_inter
chr1	90305503	90305503	-	1.09987e-11	8.91815e-11	-28.7671	90283814	90318219	34406	rn5_cpg_inter
chr1	90366307	90366307	-	3.18274e-12	2.91024e-11	26.4253	90339194	90421071	81878	rn5_cpg_inter
chr1	90419662	90419662	-	3.28739e-09	1.53377e-08	34.1362	90339194	90421071	81878	rn5_cpg_inter
chr1	90464075	90464075	+	1.23633e-05	2.36106e-05	26.5438	90429370	90533080	103711	rn5_cpg_inter
chr1	90464192	90464192	+	2.34442e-37	1.74417e-34	73.5582	90429370	90533080	103711	rn5_cpg_inter
chr1	90468694	90468694	+	1.81311e-14	2.61844e-13	31.8623	90429370	90533080	103711	rn5_cpg_inter
chr1	90488177	90488177	-	2.33852e-25	2.52499e-23	28.1729	90429370	90533080	103711	rn5_cpg_inter
chr1	90502171	90502171	-	2.12389e-08	8.17738e-08	-25.6702	90429370	90533080	103711	rn5_cpg_inter
chr1	90503624	90503624	-	6.94871e-25	6.88442e-23	-63.2684	90429370	90533080	103711	rn5_cpg_inter
chr1	90503635	90503635	+	6.02387e-06	1.24574e-05	-25.0712	90429370	90533080	103711	rn5_cpg_inter
chr1	90503636	90503636	-	9.49283e-10	5.02092e-09	-36.2613	90429370	90533080	103711	rn5_cpg_inter
chr1	90524084	90524084	+	7.28548e-10	3.9528e-09	-30.3042	90429370	90533080	103711	rn5_cpg_inter
chr1	90524144	90524144	-	5.89998e-30	1.31602e-27	-44.0162	90429370	90533080	103711	rn5_cpg_inter
chr1	90596410	90596410	+	3.57443e-26	4.41862e-24	39.3284	90558960	90735707	176748	rn5_cpg_inter
chr1	90596446	90596446	+	6.88879e-21	3.40286e-19	34.7461	90558960	90735707	176748	rn5_cpg_inter
chr1	90596466	90596466	-	4.02495e-10	2.31159e-09	28.1299	90558960	90735707	176748	rn5_cpg_inter
chr1	90629481	90629481	-	4.95388e-13	5.37448e-12	25.9542	90558960	90735707	176748	rn5_cpg_inter
chr1	90629483	90629483	-	5.36664e-08	1.87034e-07	27.4809	90558960	90735707	176748	rn5_cpg_inter
chr1	90629494	90629494	-	6.11675e-17	1.42469e-15	33.5878	90558960	90735707	176748	rn5_cpg_inter
chr1	90629550	90629550	-	5.70947e-10	3.17062e-09	34.3511	90558960	90735707	176748	rn5_cpg_inter
chr1	90641660	90641660	+	1.36929e-08	5.52822e-08	29.7201	90558960	90735707	176748	rn5_cpg_inter
chr1	90710534	90710534	-	4.54365e-13	4.96484e-12	26.9069	90558960	90735707	176748	rn5_cpg_inter
chr1	90762093	90762093	+	3.03256e-09	1.42738e-08	41.3194	90744216	90796522	52307	rn5_cpg_inter
chr1	90762127	90762127	+	1.00526e-06	2.53555e-06	32.2594	90744216	90796522	52307	rn5_cpg_inter
chr1	91099687	91099687	+	7.5672e-24	6.28114e-22	26.6544	90804844	91177648	372805	rn5_cpg_inter
chr1	91166509	91166509	+	1.68894e-11	1.31438e-10	-40.5643	90804844	91177648	372805	rn5_cpg_inter
chr1	91337163	91337163	-	9.60468e-51	4.78316e-47	-64.2633	91322785	91383866	61082	rn5_cpg_inter
chr1	91394364	91394364	-	4.76975e-05	7.88965e-05	-27.1978	91393042	91644595	251554	rn5_cpg_inter
chr1	91444158	91444158	-	5.59731e-15	8.93713e-14	30.8443	91393042	91644595	251554	rn5_cpg_inter
chr1	91495096	91495096	+	3.07993e-38	2.73298e-35	39.347	91393042	91644595	251554	rn5_cpg_inter
chr1	91668760	91668760	-	7.47251e-19	2.5421e-17	56.3636	91665987	91677812	11826	rn5_cpg_inter
chr1	91700818	91700818	-	7.70644e-17	1.76031e-15	36.5521	91686734	91817687	130954	rn5_cpg_inter
chr1	91738224	91738224	+	1.03487e-09	5.42713e-09	-29.5216	91686734	91817687	130954	rn5_cpg_inter
chr1	91763618	91763618	+	4.747e-31	1.26875e-28	61.0372	91686734	91817687	130954	rn5_cpg_inter
chr1	91784603	91784603	-	1.73207e-13	2.06157e-12	39.3024	91686734	91817687	130954	rn5_cpg_inter
chr1	91784725	91784725	-	6.95798e-15	1.08881e-13	26.2195	91686734	91817687	130954	rn5_cpg_inter
chr1	92371138	92371138	-	1.08025e-12	1.09216e-11	-48.6799	92347626	92423240	75615	rn5_cpg_inter
chr1	92533538	92533538	+	6.46423e-10	3.54905e-09	-25.0557	92499309	92558278	58970	rn5_cpg_inter
chr1	92548926	92548926	-	6.4237e-14	8.30871e-13	42.7679	92499309	92558278	58970	rn5_cpg_inter
chr1	92656290	92656290	+	8.8491e-20	3.58431e-18	-37.0336	92597526	92703715	106190	rn5_cpg_inter
chr1	92671750	92671750	+	1.52384e-09	7.68442e-09	-27.5734	92597526	92703715	106190	rn5_cpg_inter
chr1	92671845	92671845	+	3.3447e-13	3.75202e-12	-35.1342	92597526	92703715	106190	rn5_cpg_inter
chr1	92995508	92995508	+	9.01617e-08	2.96803e-07	-35.9724	92989199	93093770	104572	rn5_cpg_inter
chr1	93151705	93151705	-	1.33425e-13	1.62346e-12	26.4348	93102451	93195412	92962	rn5_cpg_inter
chr1	93179201	93179201	+	8.66754e-21	4.2049e-19	36.034	93102451	93195412	92962	rn5_cpg_inter
chr1	93179209	93179209	+	8.55329e-13	8.82754e-12	27.8907	93102451	93195412	92962	rn5_cpg_inter
chr1	93273187	93273187	-	8.46625e-16	1.58748e-14	46.2389	93254664	93825123	570460	rn5_cpg_inter
chr1	93273193	93273193	-	1.22967e-09	6.33825e-09	38.9194	93254664	93825123	570460	rn5_cpg_inter
chr1	93273217	93273217	-	6.91656e-15	1.08282e-13	44.2972	93254664	93825123	570460	rn5_cpg_inter
chr1	93273225	93273225	-	8.92737e-14	1.12489e-12	45.8759	93254664	93825123	570460	rn5_cpg_inter
chr1	93337935	93337935	-	1.01485e-15	1.87226e-14	-28.7258	93254664	93825123	570460	rn5_cpg_inter
chr1	93354809	93354809	-	1.94343e-21	1.0607e-19	-27.4678	93254664	93825123	570460	rn5_cpg_inter
chr1	93544156	93544156	-	2.22558e-11	1.68876e-10	-36.4295	93254664	93825123	570460	rn5_cpg_inter
chr1	93647472	93647472	+	1.40428e-30	3.4509e-28	-25.4237	93254664	93825123	570460	rn5_cpg_inter
chr1	93647510	93647510	+	2.327e-33	9.47978e-31	-28.1588	93254664	93825123	570460	rn5_cpg_inter
chr1	93658790	93658790	+	3.56302e-15	5.91586e-14	35.1312	93254664	93825123	570460	rn5_cpg_inter
chr1	93658830	93658830	+	1.44576e-20	6.73016e-19	43.4385	93254664	93825123	570460	rn5_cpg_inter
chr1	93698019	93698019	+	9.92323e-13	1.01034e-11	36.9248	93254664	93825123	570460	rn5_cpg_inter
chr1	93854226	93854226	-	8.65683e-11	5.77472e-10	-27.638	93833365	93891832	58468	rn5_cpg_inter
chr1	93875735	93875735	+	3.45813e-07	9.80943e-07	29.8122	93833365	93891832	58468	rn5_cpg_inter
chr1	94233575	94233575	+	1.32216e-11	1.05374e-10	30.7713	93902671	94328495	425825	rn5_cpg_inter
chr1	94234079	94234079	-	2.27203e-06	5.23126e-06	-26.841	93902671	94328495	425825	rn5_cpg_inter
chr1	94355212	94355212	-	1.38303e-08	5.57694e-08	26.6719	94337370	94813639	476270	rn5_cpg_inter
chr1	94456615	94456615	+	9.7706e-34	4.28049e-31	47.6899	94337370	94813639	476270	rn5_cpg_inter
chr1	94456667	94456667	+	2.75893e-25	2.94376e-23	44.1316	94337370	94813639	476270	rn5_cpg_inter
chr1	94461138	94461138	-	5.06643e-06	1.06736e-05	27.8323	94337370	94813639	476270	rn5_cpg_inter
chr1	94589835	94589835	-	7.83647e-24	6.48666e-22	-41.998	94337370	94813639	476270	rn5_cpg_inter
chr1	94663687	94663687	-	5.77457e-17	1.35089e-15	-49.3395	94337370	94813639	476270	rn5_cpg_inter
chr1	94722689	94722689	-	1.36164e-25	1.53544e-23	-34.8018	94337370	94813639	476270	rn5_cpg_inter
chr1	94791094	94791094	-	3.23107e-22	2.02219e-20	-40.2258	94337370	94813639	476270	rn5_cpg_inter
chr1	94791137	94791137	-	7.50145e-22	4.40133e-20	-46.4442	94337370	94813639	476270	rn5_cpg_inter
chr1	94823997	94823997	-	5.20824e-18	1.50494e-16	33.5366	94821857	95048309	226453	rn5_cpg_inter
chr1	94848176	94848176	+	4.19048e-14	5.6318e-13	-30.4018	94821857	95048309	226453	rn5_cpg_inter
chr1	94850987	94850987	-	1.93189e-34	9.5237e-32	-39.5307	94821857	95048309	226453	rn5_cpg_inter
chr1	94879385	94879385	+	9.83248e-07	2.48661e-06	-29.4045	94821857	95048309	226453	rn5_cpg_inter
chr1	94918534	94918534	+	1.66713e-21	9.20605e-20	-26.4569	94821857	95048309	226453	rn5_cpg_inter
chr1	95114645	95114645	-	1.95766e-32	6.59823e-30	45.4545	95058072	95247144	189073	rn5_cpg_inter
chr1	95171226	95171226	-	5.44092e-26	6.53717e-24	-34.3744	95058072	95247144	189073	rn5_cpg_inter
chr1	95176797	95176797	-	0.000416247	0.000557326	28.4144	95058072	95247144	189073	rn5_cpg_inter
chr1	95195364	95195364	+	6.09717e-08	2.09431e-07	-25.6271	95058072	95247144	189073	rn5_cpg_inter
chr1	95211692	95211692	-	8.91474e-11	5.92878e-10	-29.9826	95058072	95247144	189073	rn5_cpg_inter
chr1	95211759	95211759	-	9.09223e-08	2.99e-07	-26.9797	95058072	95247144	189073	rn5_cpg_inter
chr1	95224466	95224466	-	8.45339e-13	8.73553e-12	-25.7548	95058072	95247144	189073	rn5_cpg_inter
chr1	95224476	95224476	-	4.12696e-14	5.555e-13	-26.9724	95058072	95247144	189073	rn5_cpg_inter
chr1	95228523	95228523	-	2.08328e-17	5.31706e-16	39.5652	95058072	95247144	189073	rn5_cpg_inter
chr1	95295771	95295771	+	1.82668e-12	1.75914e-11	-44.6164	95259432	95488953	229522	rn5_cpg_inter
chr1	95295808	95295808	+	6.77909e-12	5.74969e-11	40.9801	95259432	95488953	229522	rn5_cpg_inter
chr1	95384766	95384766	-	2.22002e-08	8.50734e-08	27.0476	95259432	95488953	229522	rn5_cpg_inter
chr1	95603456	95603456	-	6.73214e-10	3.68082e-09	28.1973	95588971	95646135	57165	rn5_cpg_inter
chr1	95603462	95603462	-	3.7933e-18	1.12541e-16	35.6217	95588971	95646135	57165	rn5_cpg_inter
chr1	95603495	95603495	-	2.47644e-16	5.14828e-15	36.537	95588971	95646135	57165	rn5_cpg_inter
chr1	96248600	96248600	+	9.7516e-16	1.80574e-14	-29.1433	96084547	96511434	426888	rn5_cpg_inter
chr1	96248635	96248635	+	9.29182e-14	1.16708e-12	-28.384	96084547	96511434	426888	rn5_cpg_inter
chr1	97940372	97940372	-	8.9096e-26	1.03629e-23	-34.6491	97194980	98712820	1517841	rn5_cpg_inter
chr1	98653267	98653267	-	1.21275e-29	2.56444e-27	56.8627	97194980	98712820	1517841	rn5_cpg_inter
chr1	99119344	99119344	+	5.49142e-12	4.75496e-11	-30.6349	98971850	99513046	541197	rn5_cpg_inter
chr1	99129981	99129981	+	1.70057e-20	7.82085e-19	-29.7872	98971850	99513046	541197	rn5_cpg_inter
chr1	99666238	99666238	+	2.66908e-17	6.65555e-16	37.0421	99568310	99687919	119610	rn5_cpg_inter
chr1	99672752	99672752	+	2.50283e-23	1.90026e-21	-34.8254	99568310	99687919	119610	rn5_cpg_inter
chr1	99883344	99883344	-	2.30014e-10	1.39539e-09	-27.5025	99778837	100477903	699067	rn5_cpg_inter
chr1	99890562	99890562	-	1.41121e-07	4.42089e-07	-26.129	99778837	100477903	699067	rn5_cpg_inter
chr1	100314379	100314379	+	3.49741e-40	4.33219e-37	-44.4085	99778837	100477903	699067	rn5_cpg_inter
chr1	100314389	100314389	+	3.25329e-31	8.91991e-29	-37.3827	99778837	100477903	699067	rn5_cpg_inter
chr1	100591230	100591230	+	7.67161e-13	7.99776e-12	40.0367	100574115	100593870	19756	rn5_cpg_inter
chr1	100611434	100611434	+	2.70428e-19	9.98942e-18	29.2683	100602258	100667275	65018	rn5_cpg_inter
chr1	101007901	101007901	-	9.23869e-10	4.89914e-09	28.3636	100676963	101281815	604853	rn5_cpg_inter
chr1	101126895	101126895	-	9.77584e-18	2.66478e-16	-29.6113	100676963	101281815	604853	rn5_cpg_inter
chr1	101310975	101310975	-	1.54466e-13	1.85624e-12	-28.2051	101290320	101352253	61934	rn5_cpg_inter
chr1	101393509	101393509	-	3.58273e-07	1.01216e-06	-27.3529	101368948	101398975	30028	rn5_cpg_inter
chr1	101592710	101592710	+	1.68516e-17	4.3793e-16	26.1811	101571445	101594664	23220	rn5_cpg_inter
chr1	101613019	101613019	+	1.58239e-28	2.82058e-26	31.0954	101602922	101615187	12266	rn5_cpg_inter
chr1	101675272	101675272	-	1.80167e-12	1.73759e-11	-28.1076	101664202	101732982	68781	rn5_cpg_inter
chr1	101726195	101726195	+	9.05073e-17	2.0378e-15	38.2072	101664202	101732982	68781	rn5_cpg_inter
chr1	102014645	102014645	+	2.74533e-22	1.73734e-20	34.5881	101995320	102024781	29462	rn5_cpg_inter
chr1	102020837	102020837	+	1.39895e-14	2.06493e-13	-26.343	101995320	102024781	29462	rn5_cpg_inter
chr1	102020897	102020897	-	1.9837e-17	5.08099e-16	-26.8048	101995320	102024781	29462	rn5_cpg_inter
chr1	102087672	102087672	+	9.89232e-08	3.22344e-07	43.1881	102080095	102101022	20928	rn5_cpg_inter
chr1	102094138	102094138	-	2.46845e-10	1.48645e-09	-32.1453	102080095	102101022	20928	rn5_cpg_inter
chr1	102160920	102160920	-	4.31308e-12	3.82491e-11	38.1222	102139536	102179884	40349	rn5_cpg_inter
chr1	102230054	102230054	-	3.79279e-11	2.73483e-10	29.2453	102228615	102234294	5680	rn5_cpg_inter
chr1	102230123	102230123	-	1.84245e-07	5.60535e-07	35.1308	102228615	102234294	5680	rn5_cpg_inter
chr1	102302267	102302267	+	1.01521e-24	9.77638e-23	-26.2037	102283268	102325300	42033	rn5_cpg_inter
chr1	102302504	102302504	+	3.75738e-15	6.21151e-14	-35.7938	102283268	102325300	42033	rn5_cpg_inter
chr1	102302507	102302507	+	7.63211e-14	9.73294e-13	-34.8409	102283268	102325300	42033	rn5_cpg_inter
chr1	102403102	102403102	+	1.7071e-12	1.65475e-11	-28.8538	102396751	102407713	10963	rn5_cpg_inter
chr1	102607659	102607659	-	3.17268e-15	5.32061e-14	41.5782	102597838	102629342	31505	rn5_cpg_inter
chr1	102624228	102624228	+	4.46858e-14	5.97234e-13	28.1499	102597838	102629342	31505	rn5_cpg_inter
chr1	102624307	102624307	+	6.42507e-13	6.80581e-12	-26.5127	102597838	102629342	31505	rn5_cpg_inter
chr1	102670279	102670279	+	5.25258e-17	1.23888e-15	27.2059	102637685	102673720	36036	rn5_cpg_inter
chr1	102743967	102743967	-	5.15174e-09	2.29802e-08	-27.377	102717056	102752028	34973	rn5_cpg_inter
chr1	102788929	102788929	+	5.89534e-11	4.07994e-10	-37.9752	102783936	102849994	66059	rn5_cpg_inter
chr1	102820283	102820283	+	1.03457e-15	1.90505e-14	-25.3456	102783936	102849994	66059	rn5_cpg_inter
chr1	102837349	102837349	-	2.01714e-31	5.81827e-29	41.9355	102783936	102849994	66059	rn5_cpg_inter
chr1	102957576	102957576	-	1.44623e-28	2.59112e-26	42.3549	102935930	102980660	44731	rn5_cpg_inter
chr1	103033879	103033879	+	2.77052e-09	1.31615e-08	31.606	102994592	103096309	101718	rn5_cpg_inter
chr1	103033929	103033929	+	1.91559e-14	2.75129e-13	30.2521	102994592	103096309	101718	rn5_cpg_inter
chr1	103105735	103105735	+	2.08445e-10	1.27702e-09	30.2632	103104707	103186154	81448	rn5_cpg_inter
chr1	103110410	103110410	+	9.40261e-11	6.21866e-10	28.2366	103104707	103186154	81448	rn5_cpg_inter
chr1	103131697	103131697	-	1.82871e-34	9.03326e-32	-49.7238	103104707	103186154	81448	rn5_cpg_inter
chr1	103131737	103131737	-	2.60064e-13	2.98402e-12	-37.1675	103104707	103186154	81448	rn5_cpg_inter
chr1	103131756	103131756	-	7.88799e-28	1.26634e-25	-41.4365	103104707	103186154	81448	rn5_cpg_inter
chr1	103131768	103131768	-	3.25187e-17	7.97674e-16	-36.2039	103104707	103186154	81448	rn5_cpg_inter
chr1	103159380	103159380	+	5.78645e-15	9.203e-14	35.0125	103104707	103186154	81448	rn5_cpg_inter
chr1	103258158	103258158	+	1.69348e-09	8.45616e-09	-25.9341	103194630	103270842	76213	rn5_cpg_inter
chr1	103324735	103324735	-	5.48992e-18	1.57774e-16	35.6197	103279793	103448919	169127	rn5_cpg_inter
chr1	103324833	103324833	-	9.37013e-17	2.10235e-15	38.7958	103279793	103448919	169127	rn5_cpg_inter
chr1	103339476	103339476	+	5.76657e-23	4.10252e-21	44.723	103279793	103448919	169127	rn5_cpg_inter
chr1	103517346	103517346	+	9.6582e-14	1.20893e-12	-33.7842	103505475	103534260	28786	rn5_cpg_inter
chr1	103527861	103527861	-	9.70752e-09	4.06096e-08	-26.1726	103505475	103534260	28786	rn5_cpg_inter
chr1	103555790	103555790	-	4.76464e-12	4.18138e-11	-27.3817	103542503	103737785	195283	rn5_cpg_inter
chr1	103567765	103567765	-	4.17485e-12	3.71621e-11	-34.944	103542503	103737785	195283	rn5_cpg_inter
chr1	103577789	103577789	-	7.71909e-15	1.19641e-13	25.8764	103542503	103737785	195283	rn5_cpg_inter
chr1	103610676	103610676	-	3.62315e-17	8.81305e-16	-32.7962	103542503	103737785	195283	rn5_cpg_inter
chr1	103610692	103610692	-	4.71726e-28	7.83069e-26	-31.8021	103542503	103737785	195283	rn5_cpg_inter
chr1	103610760	103610760	-	5.75852e-14	7.52249e-13	-26.9823	103542503	103737785	195283	rn5_cpg_inter
chr1	103629534	103629534	-	4.06328e-09	1.85634e-08	-27.9475	103542503	103737785	195283	rn5_cpg_inter
chr1	103636796	103636796	+	1.22354e-14	1.82544e-13	-43.8914	103542503	103737785	195283	rn5_cpg_inter
chr1	103957807	103957807	+	2.08828e-19	7.84944e-18	32.5115	103928245	103971051	42807	rn5_cpg_inter
chr1	103965181	103965181	-	3.88825e-10	2.241e-09	-33.5269	103928245	103971051	42807	rn5_cpg_inter
chr1	103980800	103980800	-	2.49376e-15	4.2671e-14	25.5474	103979617	104040299	60683	rn5_cpg_inter
chr1	104098783	104098783	-	8.23177e-11	5.51712e-10	-47.1944	104075066	104190175	115110	rn5_cpg_inter
chr1	104098892	104098892	-	4.79563e-06	1.01632e-05	-28.2176	104075066	104190175	115110	rn5_cpg_inter
chr1	104264610	104264610	+	5.64491e-06	1.17545e-05	33.498	104243121	104316362	73242	rn5_cpg_inter
chr1	105053400	105053400	+	6.90448e-14	8.88395e-13	-42.3643	104325096	105161388	836293	rn5_cpg_inter
chr1	105053452	105053452	+	5.14918e-09	2.29718e-08	27.0928	104325096	105161388	836293	rn5_cpg_inter
chr1	105342647	105342647	-	3.31064e-08	1.21446e-07	36.8019	105266591	105626150	359560	rn5_cpg_inter
chr1	105343263	105343263	-	2.29721e-08	8.76942e-08	25.5769	105266591	105626150	359560	rn5_cpg_inter
chr1	105431439	105431439	+	5.31049e-17	1.25072e-15	-38.4473	105266591	105626150	359560	rn5_cpg_inter
chr1	105431465	105431465	-	7.56664e-09	3.24862e-08	-32.7692	105266591	105626150	359560	rn5_cpg_inter
chr1	105431500	105431500	-	2.71961e-08	1.01947e-07	-29.0256	105266591	105626150	359560	rn5_cpg_inter
chr1	105443079	105443079	+	3.27489e-17	8.02709e-16	-46.5788	105266591	105626150	359560	rn5_cpg_inter
chr1	105455310	105455310	-	1.80989e-10	1.1248e-09	26.0878	105266591	105626150	359560	rn5_cpg_inter
chr1	105455945	105455945	-	2.48338e-11	1.86495e-10	33.1124	105266591	105626150	359560	rn5_cpg_inter
chr1	105455993	105455993	-	1.26596e-07	4.01519e-07	25.4201	105266591	105626150	359560	rn5_cpg_inter
chr1	105469912	105469912	+	2.07157e-06	4.81868e-06	-26.5155	105266591	105626150	359560	rn5_cpg_inter
chr1	105469937	105469937	+	7.29697e-06	1.47847e-05	-30.4898	105266591	105626150	359560	rn5_cpg_inter
chr1	105469941	105469941	+	4.57216e-15	7.43357e-14	-38.6792	105266591	105626150	359560	rn5_cpg_inter
chr1	105596085	105596085	-	1.53514e-09	7.73339e-09	-38.8797	105266591	105626150	359560	rn5_cpg_inter
chr1	105596232	105596232	-	2.15967e-05	3.88542e-05	-29.1107	105266591	105626150	359560	rn5_cpg_inter
chr1	105640630	105640630	-	9.09256e-21	4.39275e-19	39.343	105635414	106020386	384973	rn5_cpg_inter
chr1	105652536	105652536	+	1.19496e-14	1.78586e-13	-40.736	105635414	106020386	384973	rn5_cpg_inter
chr1	105652591	105652591	+	7.16373e-13	7.51193e-12	-39.2346	105635414	106020386	384973	rn5_cpg_inter
chr1	105688405	105688405	-	3.43887e-30	7.95411e-28	-55.0101	105635414	106020386	384973	rn5_cpg_inter
chr1	105688434	105688434	-	1.59409e-18	5.09417e-17	-49.7887	105635414	106020386	384973	rn5_cpg_inter
chr1	105703201	105703201	-	2.54946e-16	5.28478e-15	-40.1105	105635414	106020386	384973	rn5_cpg_inter
chr1	105734342	105734342	+	3.54177e-15	5.88537e-14	-26.1171	105635414	106020386	384973	rn5_cpg_inter
chr1	105749251	105749251	+	5.39744e-13	5.81112e-12	-36.2409	105635414	106020386	384973	rn5_cpg_inter
chr1	105784700	105784700	-	3.79024e-05	6.4222e-05	25.2645	105635414	106020386	384973	rn5_cpg_inter
chr1	105784708	105784708	-	1.99008e-14	2.84656e-13	45.5063	105635414	106020386	384973	rn5_cpg_inter
chr1	105791126	105791126	-	2.73045e-11	2.03118e-10	-27.1236	105635414	106020386	384973	rn5_cpg_inter
chr1	105881766	105881766	+	3.36279e-08	1.2312e-07	-36.0165	105635414	106020386	384973	rn5_cpg_inter
chr1	105881903	105881903	+	7.10862e-16	1.35203e-14	-46.7303	105635414	106020386	384973	rn5_cpg_inter
chr1	105939662	105939662	-	3.68639e-10	2.13616e-09	-35.3049	105635414	106020386	384973	rn5_cpg_inter
chr1	105988013	105988013	+	5.23282e-09	2.33091e-08	-27.9942	105635414	106020386	384973	rn5_cpg_inter
chr1	105988034	105988034	+	3.52754e-10	2.05314e-09	-29.3525	105635414	106020386	384973	rn5_cpg_inter
chr1	106083867	106083867	-	1.3415e-11	1.06723e-10	-45.9918	106029017	106159704	130688	rn5_cpg_inter
chr1	106083877	106083877	-	9.33396e-25	9.04202e-23	-74.1168	106029017	106159704	130688	rn5_cpg_inter
chr1	106086379	106086379	-	2.34894e-24	2.10346e-22	29.6117	106029017	106159704	130688	rn5_cpg_inter
chr1	106090049	106090049	+	1.29364e-15	2.33644e-14	-29.4744	106029017	106159704	130688	rn5_cpg_inter
chr1	106126108	106126108	-	4.47109e-16	8.8372e-15	44.5378	106029017	106159704	130688	rn5_cpg_inter
chr1	106126123	106126123	-	3.05157e-22	1.91771e-20	35.2941	106029017	106159704	130688	rn5_cpg_inter
chr1	106126274	106126274	-	1.11237e-12	1.12162e-11	33.631	106029017	106159704	130688	rn5_cpg_inter
chr1	106126296	106126296	-	1.18729e-12	1.19042e-11	38.0787	106029017	106159704	130688	rn5_cpg_inter
chr1	106126315	106126315	+	4.61026e-12	4.05947e-11	35.0528	106029017	106159704	130688	rn5_cpg_inter
chr1	106126327	106126327	-	1.32376e-10	8.47458e-10	-30.3296	106029017	106159704	130688	rn5_cpg_inter
chr1	106126355	106126355	-	5.36009e-14	7.0488e-13	-30.7817	106029017	106159704	130688	rn5_cpg_inter
chr1	106834746	106834746	+	1.50234e-19	5.8108e-18	45.1938	106402550	107912330	1509781	rn5_cpg_inter
chr1	106834801	106834801	-	1.058e-06	2.6538e-06	27.0335	106402550	107912330	1509781	rn5_cpg_inter
chr1	107334721	107334721	+	3.18483e-26	3.97732e-24	34.7936	106402550	107912330	1509781	rn5_cpg_inter
chr1	107334754	107334754	+	1.60947e-23	1.26856e-21	32.3266	106402550	107912330	1509781	rn5_cpg_inter
chr1	107335003	107335003	-	7.84631e-15	1.21435e-13	-29.8137	106402550	107912330	1509781	rn5_cpg_inter
chr1	108031440	108031440	-	6.17572e-14	8.01685e-13	-26.0598	107920915	108041444	120530	rn5_cpg_inter
chr1	108159341	108159341	-	6.52686e-11	4.47222e-10	-27.4679	108049903	108269320	219418	rn5_cpg_inter
chr1	108314537	108314537	-	2.5175e-10	1.51304e-09	-28.6885	108278248	108411220	132973	rn5_cpg_inter
chr1	108562444	108562444	-	5.67408e-21	2.84078e-19	30.6162	108419644	113818135	5398492	rn5_cpg_inter
chr1	110020908	110020908	-	2.387e-10	1.44249e-09	28.2895	108419644	113818135	5398492	rn5_cpg_inter
chr1	110026732	110026732	+	1.37201e-09	6.99437e-09	-31.668	108419644	113818135	5398492	rn5_cpg_inter
chr1	110058424	110058424	+	8.67236e-06	1.72439e-05	27.7377	108419644	113818135	5398492	rn5_cpg_inter
chr1	113411864	113411864	+	1.92786e-14	2.76615e-13	36.2268	108419644	113818135	5398492	rn5_cpg_inter
chr1	113411896	113411896	+	6.80737e-08	2.31039e-07	-26.1961	108419644	113818135	5398492	rn5_cpg_inter
chr1	114240172	114240172	-	1.2828e-15	2.31875e-14	39.729	114047451	115176675	1129225	rn5_cpg_inter
chr1	114325660	114325660	-	8.85107e-33	3.19978e-30	30	114047451	115176675	1129225	rn5_cpg_inter
chr1	114367374	114367374	-	1.33175e-41	2.00602e-38	-39.5152	114047451	115176675	1129225	rn5_cpg_inter
chr1	115341999	115341999	-	3.76818e-29	7.48183e-27	-44.7569	115269587	115373789	104203	rn5_cpg_inter
chr1	115444886	115444886	-	5.52289e-12	4.77789e-11	31.255	115382357	115455126	72770	rn5_cpg_inter
chr1	121246282	121246282	-	7.63247e-15	1.18456e-13	-28.6122	117751023	124115053	6364031	rn5_cpg_inter
chr1	122254860	122254860	-	3.45118e-16	6.97385e-15	-39.1626	117751023	124115053	6364031	rn5_cpg_inter
chr1	122366527	122366527	-	8.22209e-08	2.73325e-07	26.0425	117751023	124115053	6364031	rn5_cpg_inter
chr1	123254826	123254826	+	2.19814e-07	6.55825e-07	25.7037	117751023	124115053	6364031	rn5_cpg_inter
chr1	123620553	123620553	+	8.70403e-38	6.94108e-35	-79.7405	117751023	124115053	6364031	rn5_cpg_inter
chr1	123620575	123620575	+	9.31817e-12	7.67616e-11	-41.9993	117751023	124115053	6364031	rn5_cpg_inter
chr1	123620576	123620576	-	1.46754e-09	7.43229e-09	-34.1049	117751023	124115053	6364031	rn5_cpg_inter
chr1	124185110	124185110	-	1.53823e-10	9.7065e-10	-27.7982	124157474	124233138	75665	rn5_cpg_inter
chr1	124319259	124319259	-	4.33986e-12	3.84656e-11	-36.7546	124242107	125153729	911623	rn5_cpg_inter
chr1	124319265	124319265	-	2.38427e-08	9.06604e-08	-29.474	124242107	125153729	911623	rn5_cpg_inter
chr1	124319297	124319297	-	6.15642e-10	3.39648e-09	-33.0279	124242107	125153729	911623	rn5_cpg_inter
chr1	125362963	125362963	-	2.56072e-09	1.22685e-08	27.342	125198925	125424197	225273	rn5_cpg_inter
chr1	125541815	125541815	-	1.57595e-24	1.46054e-22	25.3456	125433078	125760762	327685	rn5_cpg_inter
chr1	125555542	125555542	-	2.39464e-08	9.10105e-08	32.5433	125433078	125760762	327685	rn5_cpg_inter
chr1	125555584	125555584	-	1.65299e-09	8.27297e-09	26.4792	125433078	125760762	327685	rn5_cpg_inter
chr1	126090286	126090286	-	3.65866e-13	4.07016e-12	-38.2464	125931533	126185844	254312	rn5_cpg_inter
chr1	126373880	126373880	+	8.51881e-22	4.9471e-20	-25.4506	126342765	126423275	80511	rn5_cpg_inter
chr1	126391468	126391468	-	1.23394e-10	7.95297e-10	-26.3229	126342765	126423275	80511	rn5_cpg_inter
chr1	126631528	126631528	-	1.84622e-06	4.34962e-06	26.9	126431598	126767517	335920	rn5_cpg_inter
chr1	126631567	126631567	-	1.74027e-16	3.71533e-15	53.0089	126431598	126767517	335920	rn5_cpg_inter
chr1	126706328	126706328	-	1.34156e-22	9.01779e-21	-26.4834	126431598	126767517	335920	rn5_cpg_inter
chr1	126969400	126969400	+	8.06196e-08	2.68609e-07	27.1323	126836148	127064610	228463	rn5_cpg_inter
chr1	126969493	126969493	-	0.000204579	0.000292819	28.0119	126836148	127064610	228463	rn5_cpg_inter
chr1	127059681	127059681	-	9.77132e-13	9.96452e-12	-34.483	126836148	127064610	228463	rn5_cpg_inter
chr1	127082675	127082675	+	1.82532e-15	3.20259e-14	-34.9754	127073852	127318575	244724	rn5_cpg_inter
chr1	127082676	127082676	-	7.53176e-11	5.0906e-10	26.7147	127073852	127318575	244724	rn5_cpg_inter
chr1	127082740	127082740	+	3.80748e-27	5.51726e-25	-37.5723	127073852	127318575	244724	rn5_cpg_inter
chr1	127082741	127082741	-	1.90978e-17	4.91174e-16	25.3378	127073852	127318575	244724	rn5_cpg_inter
chr1	127652911	127652911	+	9.95254e-06	1.94753e-05	-27.4957	127620163	127673285	53123	rn5_cpg_inter
chr1	127692574	127692574	+	7.79632e-32	2.39429e-29	30.2613	127681694	127832906	151213	rn5_cpg_inter
chr1	127844000	127844000	-	3.93867e-08	1.41783e-07	-38.3663	127841333	128043655	202323	rn5_cpg_inter
chr1	127844041	127844041	-	2.41153e-05	4.28664e-05	-29.7917	127841333	128043655	202323	rn5_cpg_inter
chr1	127908176	127908176	+	1.02962e-22	7.03383e-21	-34.4633	127841333	128043655	202323	rn5_cpg_inter
chr1	127991527	127991527	-	3.95826e-17	9.5539e-16	30.1818	127841333	128043655	202323	rn5_cpg_inter
chr1	127991538	127991538	+	9.74722e-08	3.18147e-07	25.6787	127841333	128043655	202323	rn5_cpg_inter
chr1	127993371	127993371	+	6.44052e-12	5.49058e-11	-27.381	127841333	128043655	202323	rn5_cpg_inter
chr1	128022861	128022861	+	4.21153e-11	3.00692e-10	28.9587	127841333	128043655	202323	rn5_cpg_inter
chr1	128165754	128165754	-	4.6655e-11	3.30017e-10	-32.8098	128099750	128374061	274312	rn5_cpg_inter
chr1	128165769	128165769	-	7.58467e-09	3.25541e-08	-34.2093	128099750	128374061	274312	rn5_cpg_inter
chr1	128176208	128176208	-	4.12546e-12	3.67583e-11	-27.1923	128099750	128374061	274312	rn5_cpg_inter
chr1	128234244	128234244	-	1.02635e-19	4.10912e-18	28.1459	128099750	128374061	274312	rn5_cpg_inter
chr1	128439727	128439727	-	5.03486e-24	4.28536e-22	47.5248	128419820	128670036	250217	rn5_cpg_inter
chr1	128439753	128439753	-	1.79866e-11	1.39125e-10	37.7345	128419820	128670036	250217	rn5_cpg_inter
chr1	128583804	128583804	-	2.57816e-17	6.4486e-16	33.5079	128419820	128670036	250217	rn5_cpg_inter
chr1	128751009	128751009	+	2.67597e-23	2.01915e-21	-33.5821	128679142	128874148	195007	rn5_cpg_inter
chr1	129142096	129142096	-	3.23559e-19	1.17423e-17	-35.5897	128882996	129402674	519679	rn5_cpg_inter
chr1	129142250	129142250	-	9.98913e-08	3.25164e-07	-27.9124	128882996	129402674	519679	rn5_cpg_inter
chr1	129264506	129264506	+	7.15021e-13	7.50034e-12	34.2105	128882996	129402674	519679	rn5_cpg_inter
chr1	129266443	129266443	+	1.14258e-08	4.70009e-08	29.2203	128882996	129402674	519679	rn5_cpg_inter
chr1	129266455	129266455	+	1.28812e-38	1.21362e-35	59.2157	128882996	129402674	519679	rn5_cpg_inter
chr1	129483252	129483252	+	7.99941e-07	2.06943e-06	-25.6759	129411639	129665651	254013	rn5_cpg_inter
chr1	129483287	129483287	-	1.36162e-13	1.65347e-12	-28.2833	129411639	129665651	254013	rn5_cpg_inter
chr1	129497406	129497406	+	6.18843e-14	8.03249e-13	35.774	129411639	129665651	254013	rn5_cpg_inter
chr1	129497441	129497441	+	4.56786e-12	4.02601e-11	33.2736	129411639	129665651	254013	rn5_cpg_inter
chr1	129680213	129680213	+	4.57662e-09	2.06645e-08	26.2202	129674180	129782654	108475	rn5_cpg_inter
chr1	129737577	129737577	+	5.52432e-09	2.44642e-08	-33.4375	129674180	129782654	108475	rn5_cpg_inter
chr1	129899534	129899534	+	2.58324e-08	9.74063e-08	-25.641	129791895	129979770	187876	rn5_cpg_inter
chr1	129899794	129899794	+	1.90187e-07	5.76425e-07	-25.2135	129791895	129979770	187876	rn5_cpg_inter
chr1	129990968	129990968	-	8.53366e-15	1.31166e-13	33.0657	129990551	130828669	838119	rn5_cpg_inter
chr1	130001625	130001625	-	2.62343e-07	7.67235e-07	28.4561	129990551	130828669	838119	rn5_cpg_inter
chr1	130065699	130065699	-	5.01886e-07	1.36602e-06	-41.9441	129990551	130828669	838119	rn5_cpg_inter
chr1	130065753	130065753	-	0.000561277	0.000732101	-30.7734	129990551	130828669	838119	rn5_cpg_inter
chr1	130065765	130065765	-	7.94618e-08	2.65146e-07	-32.8947	129990551	130828669	838119	rn5_cpg_inter
chr1	130066155	130066155	-	2.12123e-20	9.58213e-19	40.4848	129990551	130828669	838119	rn5_cpg_inter
chr1	130181915	130181915	-	1.02622e-07	3.3301e-07	-33.8636	129990551	130828669	838119	rn5_cpg_inter
chr1	130181939	130181939	-	1.02986e-15	1.89717e-14	-34.5455	129990551	130828669	838119	rn5_cpg_inter
chr1	130305000	130305000	+	1.84275e-09	9.12351e-09	26.6952	129990551	130828669	838119	rn5_cpg_inter
chr1	130373176	130373176	-	1.85111e-09	9.16119e-09	25.968	129990551	130828669	838119	rn5_cpg_inter
chr1	130455106	130455106	+	3.36186e-23	2.49503e-21	-31.1258	129990551	130828669	838119	rn5_cpg_inter
chr1	130455107	130455107	-	8.43124e-16	1.58213e-14	-38.1181	129990551	130828669	838119	rn5_cpg_inter
chr1	130529699	130529699	-	1.79899e-06	4.25215e-06	27.9083	129990551	130828669	838119	rn5_cpg_inter
chr1	130761479	130761479	+	3.09807e-19	1.12953e-17	32.8205	129990551	130828669	838119	rn5_cpg_inter
chr1	131297718	131297718	+	7.92836e-26	9.31035e-24	-46.8293	130837192	132413677	1576486	rn5_cpg_inter
chr1	131297730	131297730	+	3.27011e-21	1.71056e-19	-50.8916	130837192	132413677	1576486	rn5_cpg_inter
chr1	131513808	131513808	+	4.77188e-15	7.72431e-14	-32.569	130837192	132413677	1576486	rn5_cpg_inter
chr1	131582230	131582230	-	1.6528e-25	1.83996e-23	-27.0153	130837192	132413677	1576486	rn5_cpg_inter
chr1	131913888	131913888	+	9.07947e-07	2.31672e-06	-25.0653	130837192	132413677	1576486	rn5_cpg_inter
chr1	131975295	131975295	+	3.28028e-24	2.86902e-22	37.6907	130837192	132413677	1576486	rn5_cpg_inter
chr1	131975346	131975346	+	8.41848e-15	1.29543e-13	-29.3865	130837192	132413677	1576486	rn5_cpg_inter
chr1	131975350	131975350	+	6.6661e-08	2.26787e-07	-26.598	130837192	132413677	1576486	rn5_cpg_inter
chr1	131975413	131975413	+	9.55674e-08	3.1258e-07	-25.6937	130837192	132413677	1576486	rn5_cpg_inter
chr1	132252246	132252246	+	2.70957e-08	1.01603e-07	-25.0622	130837192	132413677	1576486	rn5_cpg_inter
chr1	132328152	132328152	-	1.16098e-08	4.76757e-08	-25.8868	130837192	132413677	1576486	rn5_cpg_inter
chr1	132459497	132459497	-	1.98945e-19	7.51149e-18	32.6389	132428868	132460686	31819	rn5_cpg_inter
chr1	133215793	133215793	+	2.96074e-14	4.09502e-13	25.1573	132507468	133912262	1404795	rn5_cpg_inter
chr1	133235294	133235294	+	1.3032e-14	1.934e-13	-49.835	132507468	133912262	1404795	rn5_cpg_inter
chr1	133606201	133606201	+	1.72234e-10	1.07551e-09	26.1047	132507468	133912262	1404795	rn5_cpg_inter
chr1	133678616	133678616	+	3.62375e-22	2.24378e-20	-39.2377	132507468	133912262	1404795	rn5_cpg_inter
chr1	133678641	133678641	+	8.18085e-26	9.57918e-24	-43.6846	132507468	133912262	1404795	rn5_cpg_inter
chr1	133678650	133678650	+	1.45932e-15	2.60712e-14	-30.1962	132507468	133912262	1404795	rn5_cpg_inter
chr1	133696727	133696727	-	3.26319e-15	5.45889e-14	-33.434	132507468	133912262	1404795	rn5_cpg_inter
chr1	133817893	133817893	+	2.72673e-17	6.78474e-16	31.3953	132507468	133912262	1404795	rn5_cpg_inter
chr1	133890016	133890016	+	5.01915e-16	9.81867e-15	47.8261	132507468	133912262	1404795	rn5_cpg_inter
chr1	133890250	133890250	+	3.16935e-09	1.48449e-08	-40.0815	132507468	133912262	1404795	rn5_cpg_inter
chr1	134387788	134387788	+	1.5335e-16	3.30601e-15	49.3723	134247573	134592126	344554	rn5_cpg_inter
chr1	134444360	134444360	-	1.98481e-08	7.70428e-08	-35.3484	134247573	134592126	344554	rn5_cpg_inter
chr1	135061823	135061823	+	3.35031e-26	4.16691e-24	-32.6087	134600439	135366664	766226	rn5_cpg_inter
chr1	135659891	135659891	+	2.44732e-10	1.47529e-09	37.066	135375163	135721190	346028	rn5_cpg_inter
chr1	135659960	135659960	+	2.34828e-22	1.50877e-20	-44.4192	135375163	135721190	346028	rn5_cpg_inter
chr1	136027911	136027911	+	5.62602e-20	2.35929e-18	-48.533	136020211	136102954	82744	rn5_cpg_inter
chr1	136030113	136030113	-	1.63923e-05	3.0365e-05	-29.4757	136020211	136102954	82744	rn5_cpg_inter
chr1	136721676	136721676	-	1.39496e-07	4.37503e-07	28.3335	136428022	136798395	370374	rn5_cpg_inter
chr1	136983988	136983988	-	2.34551e-24	2.10193e-22	-39.1534	136806602	137012733	206132	rn5_cpg_inter
chr1	136984032	136984032	-	6.61502e-12	5.62304e-11	-33.0232	136806602	137012733	206132	rn5_cpg_inter
chr1	136984055	136984055	-	4.35247e-11	3.09784e-10	-31.4768	136806602	137012733	206132	rn5_cpg_inter
chr1	136984075	136984075	-	3.12008e-07	8.94987e-07	-25.4987	136806602	137012733	206132	rn5_cpg_inter
chr1	137036463	137036463	+	1.04598e-17	2.83348e-16	-36.247	137021172	137066415	45244	rn5_cpg_inter
chr1	137151336	137151336	+	9.81898e-29	1.8095e-26	-44.5421	137074843	137828996	754154	rn5_cpg_inter
chr1	137225169	137225169	+	1.17123e-28	2.13606e-26	-28.9062	137074843	137828996	754154	rn5_cpg_inter
chr1	137788509	137788509	+	1.28538e-07	4.06943e-07	-30.036	137074843	137828996	754154	rn5_cpg_inter
chr1	137788606	137788606	-	1.07622e-11	8.74582e-11	-27.5466	137074843	137828996	754154	rn5_cpg_inter
chr1	138443487	138443487	+	4.19683e-11	2.99738e-10	29.1836	138359182	141235330	2876149	rn5_cpg_inter
chr1	138513933	138513933	+	1.0408e-12	1.05534e-11	-26.0274	138359182	141235330	2876149	rn5_cpg_inter
chr1	140285401	140285401	+	1.39322e-06	3.38874e-06	-25.8383	138359182	141235330	2876149	rn5_cpg_inter
chr1	140471325	140471325	-	1.66592e-19	6.38281e-18	30.5229	138359182	141235330	2876149	rn5_cpg_inter
chr1	141273555	141273555	-	1.76463e-17	4.57218e-16	-29.1971	141245301	141435237	189937	rn5_cpg_inter
chr1	141286152	141286152	-	6.37045e-16	1.22163e-14	-37.1455	141245301	141435237	189937	rn5_cpg_inter
chr1	141286169	141286169	-	7.98666e-23	5.56198e-21	-40.4345	141245301	141435237	189937	rn5_cpg_inter
chr1	141526717	141526717	-	9.91553e-12	8.11837e-11	33.75	141515148	141541437	26290	rn5_cpg_inter
chr1	141576847	141576847	+	4.86842e-34	2.25427e-31	-44.2105	141563550	141728140	164591	rn5_cpg_inter
chr1	141626915	141626915	+	8.8814e-22	5.1442e-20	29.4931	141563550	141728140	164591	rn5_cpg_inter
chr1	141779863	141779863	+	9.3164e-11	6.16616e-10	-28.7128	141736364	141825445	89082	rn5_cpg_inter
chr1	141823401	141823401	-	1.24211e-44	2.83273e-41	59.2105	141736364	141825445	89082	rn5_cpg_inter
chr1	141834704	141834704	+	2.77604e-11	2.0612e-10	-35.9764	141833733	141961520	127788	rn5_cpg_inter
chr1	141987671	141987671	-	2.75213e-20	1.21994e-18	-49.3827	141969819	142074458	104640	rn5_cpg_inter
chr1	141987686	141987686	-	9.82258e-11	6.46994e-10	30.0885	141969819	142074458	104640	rn5_cpg_inter
chr1	142021464	142021464	+	1.0814e-16	2.39677e-15	46.2069	141969819	142074458	104640	rn5_cpg_inter
chr1	142164030	142164030	-	5.11919e-24	4.35107e-22	-28.4722	142155347	142178236	22890	rn5_cpg_inter
chr1	142755910	142755910	-	1.86629e-11	1.43896e-10	29.1379	142727865	142773615	45751	rn5_cpg_inter
chr1	142755915	142755915	-	1.16669e-14	1.74779e-13	28.4483	142727865	142773615	45751	rn5_cpg_inter
chr1	142755996	142755996	-	3.49988e-07	9.91417e-07	26.4751	142727865	142773615	45751	rn5_cpg_inter
chr1	142756038	142756038	-	1.1913e-07	3.80476e-07	31.6366	142727865	142773615	45751	rn5_cpg_inter
chr1	142887224	142887224	+	2.33822e-07	6.92682e-07	26.5358	142853709	142924054	70346	rn5_cpg_inter
chr1	143139435	143139435	+	3.18028e-13	3.58372e-12	37.1201	143121565	143146474	24910	rn5_cpg_inter
chr1	143139436	143139436	-	1.17596e-06	2.91391e-06	-28.7146	143121565	143146474	24910	rn5_cpg_inter
chr1	143139495	143139495	+	6.3986e-15	1.00852e-13	40.4758	143121565	143146474	24910	rn5_cpg_inter
chr1	143178182	143178182	-	9.9964e-17	2.23015e-15	37.1429	143155122	143447554	292433	rn5_cpg_inter
chr1	143178213	143178213	-	4.64364e-14	6.18766e-13	31.4286	143155122	143447554	292433	rn5_cpg_inter
chr1	143527171	143527171	+	8.43646e-22	4.90862e-20	-42.7728	143456349	143563039	106691	rn5_cpg_inter
chr1	143645019	143645019	+	3.30509e-12	3.00938e-11	-45.2311	143635659	143668289	32631	rn5_cpg_inter
chr1	143752573	143752573	-	1.52145e-19	5.87739e-18	-34.0102	143716351	143974817	258467	rn5_cpg_inter
chr1	143809240	143809240	+	1.49838e-08	5.99021e-08	29.2522	143716351	143974817	258467	rn5_cpg_inter
chr1	143827658	143827658	+	2.48828e-12	2.32498e-11	37.6151	143716351	143974817	258467	rn5_cpg_inter
chr1	143827695	143827695	+	3.21424e-24	2.81834e-22	40.0943	143716351	143974817	258467	rn5_cpg_inter
chr1	143827696	143827696	-	6.78052e-14	8.73459e-13	-37.8049	143716351	143974817	258467	rn5_cpg_inter
chr1	143827710	143827710	+	1.14567e-08	4.71178e-08	28.0855	143716351	143974817	258467	rn5_cpg_inter
chr1	143827711	143827711	-	1.01582e-07	3.30047e-07	-36.6341	143716351	143974817	258467	rn5_cpg_inter
chr1	143827731	143827731	+	4.95711e-12	4.33206e-11	33.9917	143716351	143974817	258467	rn5_cpg_inter
chr1	143829152	143829152	+	2.75453e-11	2.04703e-10	-33.0122	143716351	143974817	258467	rn5_cpg_inter
chr1	144076735	144076735	+	3.35447e-11	2.4456e-10	-33.6636	143984822	144107768	122947	rn5_cpg_inter
chr1	144101367	144101367	+	1.7496e-15	3.08149e-14	32.2415	143984822	144107768	122947	rn5_cpg_inter
chr1	144326643	144326643	+	3.69017e-07	1.03913e-06	-29.3548	144301990	144341745	39756	rn5_cpg_inter
chr1	144387821	144387821	+	3.25174e-22	2.0346e-20	42.1662	144350424	144473713	123290	rn5_cpg_inter
chr1	144447008	144447008	-	7.35412e-05	0.000116364	-25.9578	144350424	144473713	123290	rn5_cpg_inter
chr1	144766133	144766133	+	8.27862e-10	4.43611e-09	-25.9574	144763968	144898857	134890	rn5_cpg_inter
chr1	144835889	144835889	-	6.9083e-21	3.4118e-19	-41.0393	144763968	144898857	134890	rn5_cpg_inter
chr1	144845007	144845007	-	4.6175e-09	2.08314e-08	-31.493	144763968	144898857	134890	rn5_cpg_inter
chr1	145270390	145270390	+	4.66958e-14	6.21918e-13	-32.2357	145174905	145526107	351203	rn5_cpg_inter
chr1	145440140	145440140	+	1.09239e-08	4.51461e-08	28.9554	145174905	145526107	351203	rn5_cpg_inter
chr1	145715069	145715069	+	2.24239e-12	2.11638e-11	-27.8846	145534595	145754593	219999	rn5_cpg_inter
chr1	145822162	145822162	+	1.64252e-13	1.96331e-12	-31.7208	145767117	146695000	927884	rn5_cpg_inter
chr1	145822167	145822167	+	1.60193e-12	1.56162e-11	-29.8939	145767117	146695000	927884	rn5_cpg_inter
chr1	145822189	145822189	+	1.45508e-22	9.71463e-21	-43.9177	145767117	146695000	927884	rn5_cpg_inter
chr1	148100008	148100008	-	5.48355e-14	7.19643e-13	-29.5087	147967776	148578872	611097	rn5_cpg_inter
chr1	148265696	148265696	+	9.10101e-35	4.65585e-32	-50.2488	147967776	148578872	611097	rn5_cpg_inter
chr1	148638878	148638878	+	4.51065e-16	8.90963e-15	43.6883	148587329	148657552	70224	rn5_cpg_inter
chr1	149809499	149809499	+	3.92145e-10	2.25816e-09	-31.1287	149781634	150440931	659298	rn5_cpg_inter
chr1	151335863	151335863	+	7.6055e-13	7.93325e-12	-26.0964	150449860	151560261	1110402	rn5_cpg_inter
chr1	151389998	151389998	+	1.91183e-28	3.3539e-26	-33.3333	150449860	151560261	1110402	rn5_cpg_inter
chr1	151559891	151559891	-	3.50022e-20	1.52441e-18	-45.9553	150449860	151560261	1110402	rn5_cpg_inter
chr1	151559930	151559930	-	9.11544e-24	7.46931e-22	-41.3223	150449860	151560261	1110402	rn5_cpg_inter
chr1	151560043	151560043	+	6.78839e-17	1.56733e-15	42.6223	150449860	151560261	1110402	rn5_cpg_inter
chr1	151560202	151560202	+	1.04082e-08	4.32338e-08	-28.6592	150449860	151560261	1110402	rn5_cpg_inter
chr1	151842802	151842802	-	6.92161e-08	2.34456e-07	31.8966	151589781	151891528	301748	rn5_cpg_inter
chr1	152105607	152105607	+	5.82609e-08	2.01093e-07	27.8547	152099665	152115191	15527	rn5_cpg_inter
chr1	152217599	152217599	+	3.37356e-17	8.25368e-16	-39.3162	152208934	152394073	185140	rn5_cpg_inter
chr1	152649454	152649454	-	1.01432e-21	5.8225e-20	-74.5886	152622636	152707148	84513	rn5_cpg_inter
chr1	152817556	152817556	-	1.11542e-11	9.02923e-11	-29.6808	152751969	152840904	88936	rn5_cpg_inter
chr1	152963155	152963155	+	9.18914e-14	1.15507e-12	37.6078	152954536	153052179	97644	rn5_cpg_inter
chr1	153193220	153193220	+	1.9386e-10	1.19744e-09	25.1418	153154129	153204540	50412	rn5_cpg_inter
chr1	154127088	154127088	+	1.11706e-05	2.15743e-05	27.0408	153411085	154690709	1279625	rn5_cpg_inter
chr1	154969116	154969116	+	2.75165e-06	6.20372e-06	-26.3396	154745203	157102419	2357217	rn5_cpg_inter
chr1	157417765	157417765	+	6.31637e-17	1.46709e-15	30.7255	157319808	158090548	770741	rn5_cpg_inter
chr1	157699148	157699148	+	2.05315e-11	1.57003e-10	-28.9327	157319808	158090548	770741	rn5_cpg_inter
chr1	158418123	158418123	+	1.98043e-07	5.97675e-07	-31.7544	158390157	159403006	1012850	rn5_cpg_inter
chr1	159442530	159442530	-	8.50631e-17	1.92499e-15	43.1735	159411304	159887970	476667	rn5_cpg_inter
chr1	160206813	160206813	+	3.78934e-09	1.74336e-08	28.1004	160170834	160470555	299722	rn5_cpg_inter
chr1	160364804	160364804	-	9.97145e-10	5.24734e-09	-26.5252	160170834	160470555	299722	rn5_cpg_inter
chr1	161837618	161837618	+	1.22529e-14	1.8275e-13	-32.6394	160685858	162503707	1817850	rn5_cpg_inter
chr1	162731042	162731042	-	1.68029e-23	1.32096e-21	27.3171	162546472	163644053	1097582	rn5_cpg_inter
chr1	162776970	162776970	-	7.49142e-13	7.82429e-12	-27.1995	162546472	163644053	1097582	rn5_cpg_inter
chr1	163874488	163874488	+	6.11395e-21	3.04725e-19	-36.9987	163820813	163939684	118872	rn5_cpg_inter
chr1	164090380	164090380	+	1.2747e-09	6.54575e-09	-33.2429	163948168	164160017	211850	rn5_cpg_inter
chr1	164090483	164090483	-	9.5723e-08	3.13019e-07	25.1403	163948168	164160017	211850	rn5_cpg_inter
chr1	165675226	165675226	-	1.14695e-14	1.72096e-13	-29.3333	164169433	167394408	3224976	rn5_cpg_inter
chr1	166819943	166819943	+	1.27552e-13	1.55695e-12	-25.4071	164169433	167394408	3224976	rn5_cpg_inter
chr1	167394115	167394115	+	1.81649e-33	7.50022e-31	-40.062	164169433	167394408	3224976	rn5_cpg_inter
chr1	167551848	167551848	+	7.87477e-13	8.19276e-12	-28.7013	167403712	168056558	652847	rn5_cpg_inter
chr1	167737143	167737143	-	6.16021e-12	5.27299e-11	-42.4895	167403712	168056558	652847	rn5_cpg_inter
chr1	167746356	167746356	-	1.65349e-08	6.54841e-08	-35.3701	167403712	168056558	652847	rn5_cpg_inter
chr1	167986265	167986265	-	1.27739e-19	5.0114e-18	-52.6297	167403712	168056558	652847	rn5_cpg_inter
chr1	168019764	168019764	+	5.7957e-16	1.12013e-14	-26.4706	167403712	168056558	652847	rn5_cpg_inter
chr1	168163252	168163252	-	3.64674e-06	7.96815e-06	28.038	168139907	168261295	121389	rn5_cpg_inter
chr1	169073189	169073189	-	8.1797e-16	1.538e-14	-27.3973	168979418	169229517	250100	rn5_cpg_inter
chr1	169125369	169125369	-	1.67432e-66	2.91836e-62	49.5059	168979418	169229517	250100	rn5_cpg_inter
chr1	169548719	169548719	+	8.29672e-19	2.79599e-17	-30.148	169539979	169594330	54352	rn5_cpg_inter
chr1	169582584	169582584	+	1.68314e-12	1.63367e-11	-44.0017	169539979	169594330	54352	rn5_cpg_inter
chr1	170015669	170015669	-	1.13578e-06	2.82654e-06	27.3459	170005045	170299654	294610	rn5_cpg_inter
chr1	170030146	170030146	+	1.7471e-15	3.07775e-14	44.0944	170005045	170299654	294610	rn5_cpg_inter
chr1	170046245	170046245	-	4.34351e-11	3.0921e-10	28.1699	170005045	170299654	294610	rn5_cpg_inter
chr1	170282848	170282848	-	2.98039e-29	6.01555e-27	47.9705	170005045	170299654	294610	rn5_cpg_inter
chr1	170582857	170582857	-	1.94591e-07	5.8837e-07	28.0581	170544490	170623347	78858	rn5_cpg_inter
chr1	170621069	170621069	-	2.35637e-19	8.78942e-18	34.9462	170544490	170623347	78858	rn5_cpg_inter
chr1	170807005	170807005	-	1.80437e-11	1.39552e-10	-25.406	170798655	171048377	249723	rn5_cpg_inter
chr1	170807093	170807093	+	3.48877e-13	3.8968e-12	-26.7442	170798655	171048377	249723	rn5_cpg_inter
chr1	170807103	170807103	+	3.48877e-13	3.8968e-12	-26.7442	170798655	171048377	249723	rn5_cpg_inter
chr1	170807233	170807233	-	3.80615e-10	2.19804e-09	32.333	170798655	171048377	249723	rn5_cpg_inter
chr1	170827170	170827170	+	1.12948e-14	1.69663e-13	-38.7908	170798655	171048377	249723	rn5_cpg_inter
chr1	170827186	170827186	+	4.83245e-33	1.84542e-30	69.3791	170798655	171048377	249723	rn5_cpg_inter
chr1	170827213	170827213	+	3.14549e-13	3.54878e-12	-26.7974	170798655	171048377	249723	rn5_cpg_inter
chr1	171236403	171236403	-	6.06187e-07	1.61648e-06	-33.3061	171213675	171318843	105169	rn5_cpg_inter
chr1	171364185	171364185	+	3.45755e-18	1.03371e-16	53.545	171327411	171367453	40043	rn5_cpg_inter
chr1	171506482	171506482	+	7.99939e-19	2.70663e-17	31.2533	171500942	171578672	77731	rn5_cpg_inter
chr1	171635774	171635774	-	3.93211e-13	4.35038e-12	-36.5077	171587450	171703250	115801	rn5_cpg_inter
chr1	171640265	171640265	+	4.8298e-12	4.23202e-11	-30.4517	171587450	171703250	115801	rn5_cpg_inter
chr1	171640343	171640343	+	4.8298e-12	4.23202e-11	-30.4517	171587450	171703250	115801	rn5_cpg_inter
chr1	171689716	171689716	+	1.40399e-16	3.04997e-15	26.8519	171587450	171703250	115801	rn5_cpg_inter
chr1	171757571	171757571	-	2.82021e-05	4.93242e-05	26.7677	171754708	171821804	67097	rn5_cpg_inter
chr1	171812582	171812582	-	6.20441e-24	5.20815e-22	56.4838	171754708	171821804	67097	rn5_cpg_inter
chr1	172156890	172156890	-	1.9264e-12	1.84527e-11	37.9075	172135035	172159396	24362	rn5_cpg_inter
chr1	172156928	172156928	-	2.29717e-09	1.11266e-08	34.1904	172135035	172159396	24362	rn5_cpg_inter
chr1	172593126	172593126	-	1.37813e-18	4.45069e-17	47.091	172340090	172594097	254008	rn5_cpg_inter
chr1	172702175	172702175	+	3.19536e-19	1.16153e-17	26.2672	172653166	172750240	97075	rn5_cpg_inter
chr1	172714084	172714084	+	2.48317e-21	1.32592e-19	48.8817	172653166	172750240	97075	rn5_cpg_inter
chr1	172714116	172714116	+	1.08145e-15	1.98284e-14	-25.2174	172653166	172750240	97075	rn5_cpg_inter
chr1	172770161	172770161	-	3.25694e-10	1.90971e-09	-25.706	172759172	172805384	46213	rn5_cpg_inter
chr1	172770171	172770171	+	1.56285e-13	1.87552e-12	-31.9262	172759172	172805384	46213	rn5_cpg_inter
chr1	172819306	172819306	+	2.62667e-20	1.16879e-18	-35.406	172813622	172925389	111768	rn5_cpg_inter
chr1	172841893	172841893	-	1.2994e-14	1.92859e-13	28.691	172813622	172925389	111768	rn5_cpg_inter
chr1	173091758	173091758	-	5.64401e-15	9.00361e-14	26.3682	173091236	173096999	5764	rn5_cpg_inter
chr1	173096097	173096097	-	1.01558e-36	6.90317e-34	42.2535	173091236	173096999	5764	rn5_cpg_inter
chr1	173267099	173267099	-	2.20321e-24	1.98169e-22	-46.9565	173239994	173343254	103261	rn5_cpg_inter
chr1	173376163	173376163	-	2.57119e-16	5.32664e-15	32.9789	173351644	173387622	35979	rn5_cpg_inter
chr1	173762515	173762515	-	7.21529e-11	4.89596e-10	-34.3093	173731350	173809099	77750	rn5_cpg_inter
chr1	173795612	173795612	-	4.5716e-12	4.02881e-11	-29.8039	173731350	173809099	77750	rn5_cpg_inter
chr1	173795855	173795855	-	2.92157e-11	2.15842e-10	-36.8268	173731350	173809099	77750	rn5_cpg_inter
chr1	174051140	174051140	+	1.71443e-25	1.90249e-23	31.4136	174037661	175527645	1489985	rn5_cpg_inter
chr1	174605289	174605289	-	1.44832e-19	5.62057e-18	-26.2006	174037661	175527645	1489985	rn5_cpg_inter
chr1	174925200	174925200	-	5.38205e-08	1.87509e-07	-28.3471	174037661	175527645	1489985	rn5_cpg_inter
chr1	175986764	175986764	+	4.08559e-13	4.50751e-12	29.1971	175696200	177189185	1492986	rn5_cpg_inter
chr1	176328876	176328876	+	2.52259e-14	3.53835e-13	-32.5829	175696200	177189185	1492986	rn5_cpg_inter
chr1	176834472	176834472	-	3.70039e-21	1.91511e-19	-27.3504	175696200	177189185	1492986	rn5_cpg_inter
chr1	176834476	176834476	-	5.83799e-11	4.04496e-10	-25.6368	175696200	177189185	1492986	rn5_cpg_inter
chr1	176834492	176834492	-	3.70938e-19	1.33035e-17	-26.8554	175696200	177189185	1492986	rn5_cpg_inter
chr1	176878881	176878881	+	2.35479e-08	8.96681e-08	38.0921	175696200	177189185	1492986	rn5_cpg_inter
chr1	177042269	177042269	-	2.91983e-07	8.43465e-07	28.9062	175696200	177189185	1492986	rn5_cpg_inter
chr1	177288852	177288852	+	9.05418e-12	7.4837e-11	-26.9005	177273221	177320645	47425	rn5_cpg_inter
chr1	178518450	178518450	+	2.80339e-16	5.76753e-15	-30.2776	178428103	178586605	158503	rn5_cpg_inter
chr1	178819413	178819413	+	2.5051e-18	7.68735e-17	-32.4423	178595519	180179296	1583778	rn5_cpg_inter
chr1	179782519	179782519	+	1.09738e-13	1.35828e-12	28.1799	178595519	180179296	1583778	rn5_cpg_inter
chr1	179974945	179974945	+	5.45408e-15	8.72957e-14	32.7106	178595519	180179296	1583778	rn5_cpg_inter
chr1	179974964	179974964	+	2.02561e-08	7.84241e-08	25.0183	178595519	180179296	1583778	rn5_cpg_inter
chr1	179975012	179975012	+	3.40373e-15	5.67455e-14	35.2747	178595519	180179296	1583778	rn5_cpg_inter
chr1	180560075	180560075	+	1.04093e-08	4.32372e-08	-31.4102	180545810	180593478	47669	rn5_cpg_inter
chr1	180609077	180609077	-	5.52711e-38	4.67405e-35	-51.404	180601686	180668522	66837	rn5_cpg_inter
chr1	180615512	180615512	-	3.97672e-11	2.85472e-10	-25.9591	180601686	180668522	66837	rn5_cpg_inter
chr1	180615691	180615691	-	6.07184e-16	1.1685e-14	-27.2558	180601686	180668522	66837	rn5_cpg_inter
chr1	180720640	180720640	+	2.59032e-15	4.419e-14	-28.0374	180676776	180744327	67552	rn5_cpg_inter
chr1	180802760	180802760	+	3.45829e-11	2.5144e-10	32.4742	180757867	181036176	278310	rn5_cpg_inter
chr1	181008367	181008367	+	4.69207e-20	1.99715e-18	-26.1029	180757867	181036176	278310	rn5_cpg_inter
chr1	181338786	181338786	+	2.41539e-22	1.54863e-20	-50.5747	181320691	181359803	39113	rn5_cpg_inter
chr1	181338793	181338793	+	7.36891e-07	1.92414e-06	-29.8148	181320691	181359803	39113	rn5_cpg_inter
chr1	181835311	181835311	+	6.84605e-18	1.92597e-16	-30.5439	181772665	181857237	84573	rn5_cpg_inter
chr1	181884309	181884309	-	2.24734e-19	8.41103e-18	-25.6039	181865828	182403638	537811	rn5_cpg_inter
chr1	182150961	182150961	+	4.72735e-09	2.12707e-08	-25.5855	181865828	182403638	537811	rn5_cpg_inter
chr1	182460886	182460886	+	5.48789e-26	6.58065e-24	57.0806	182437826	182570294	132469	rn5_cpg_inter
chr1	182816065	182816065	-	1.30481e-15	2.35451e-14	-39.3137	182649211	182819599	170389	rn5_cpg_inter
chr1	183972510	183972510	-	8.86933e-15	1.35915e-13	27.4026	183966544	184023114	56571	rn5_cpg_inter
chr1	184006165	184006165	-	6.98074e-31	1.80069e-28	-45.2915	183966544	184023114	56571	rn5_cpg_inter
chr1	184006209	184006209	-	4.30652e-21	2.20449e-19	-32.287	183966544	184023114	56571	rn5_cpg_inter
chr1	184018916	184018916	+	2.94433e-09	1.39033e-08	28.6503	183966544	184023114	56571	rn5_cpg_inter
chr1	184018965	184018965	+	6.17536e-14	8.01681e-13	37.3917	183966544	184023114	56571	rn5_cpg_inter
chr1	184099610	184099610	-	8.49384e-17	1.92235e-15	-39.6822	184031587	184223502	191916	rn5_cpg_inter
chr1	184152256	184152256	-	2.71943e-13	3.10848e-12	32.4198	184031587	184223502	191916	rn5_cpg_inter
chr1	184502183	184502183	+	5.60463e-18	1.60862e-16	38.2166	184477954	184734698	256745	rn5_cpg_inter
chr1	184858022	184858022	+	2.96471e-07	8.54994e-07	26.9731	184744638	185002974	258337	rn5_cpg_inter
chr1	184858082	184858082	+	2.09486e-31	5.99287e-29	56.6041	184744638	185002974	258337	rn5_cpg_inter
chr1	184959358	184959358	+	2.35359e-19	8.78041e-18	-25.1603	184744638	185002974	258337	rn5_cpg_inter
chr1	185066569	185066569	-	5.65174e-14	7.39567e-13	-46.6977	185012028	185160027	148000	rn5_cpg_inter
chr1	185433266	185433266	-	3.38007e-06	7.44742e-06	-25.9838	185324144	185599842	275699	rn5_cpg_inter
chr1	185639828	185639828	+	2.14595e-12	2.03441e-11	-28.9646	185608334	185973630	365297	rn5_cpg_inter
chr1	187742964	187742964	+	1.43594e-08	5.76514e-08	25.2174	187490816	188676719	1185904	rn5_cpg_inter
chr1	187878596	187878596	-	4.30353e-13	4.7268e-12	-41.6205	187490816	188676719	1185904	rn5_cpg_inter
chr1	188534684	188534684	-	3.1411e-27	4.60081e-25	44.9736	187490816	188676719	1185904	rn5_cpg_inter
chr1	190659747	190659747	-	3.93235e-16	7.85252e-15	25.6	190001064	190700236	699173	rn5_cpg_inter
chr1	190752641	190752641	-	7.22903e-39	7.28941e-36	-49.2599	190723866	190861102	137237	rn5_cpg_inter
chr1	190757603	190757603	+	5.07956e-14	6.7139e-13	-32.1839	190723866	190861102	137237	rn5_cpg_inter
chr1	191154925	191154925	-	6.51425e-23	4.59826e-21	26.9231	191082449	191270582	188134	rn5_cpg_inter
chr1	191981315	191981315	-	7.66607e-26	9.02405e-24	46.6398	191278881	192110915	832035	rn5_cpg_inter
chr1	191981411	191981411	-	5.51206e-31	1.45412e-28	52.1631	191278881	192110915	832035	rn5_cpg_inter
chr1	191981420	191981420	-	5.44368e-13	5.857e-12	33.8962	191278881	192110915	832035	rn5_cpg_inter
chr1	192480974	192480974	+	7.92578e-23	5.52431e-21	58.1633	192401971	192532501	130531	rn5_cpg_inter
chr1	192720847	192720847	+	2.26096e-11	1.71247e-10	-31.8143	192604733	193598943	994211	rn5_cpg_inter
chr1	192931414	192931414	-	3.87843e-15	6.39861e-14	-56.3636	192604733	193598943	994211	rn5_cpg_inter
chr1	193879648	193879648	-	2.60633e-14	3.64825e-13	-27.1445	193607145	193931734	324590	rn5_cpg_inter
chr1	194196325	194196325	+	1.58471e-22	1.05025e-20	33.61	193939999	194716400	776402	rn5_cpg_inter
chr1	194196357	194196357	+	3.76955e-20	1.63239e-18	38.3958	193939999	194716400	776402	rn5_cpg_inter
chr1	194238518	194238518	-	4.59244e-19	1.62034e-17	30.4348	193939999	194716400	776402	rn5_cpg_inter
chr1	194372806	194372806	-	3.20258e-10	1.88054e-09	28.7317	193939999	194716400	776402	rn5_cpg_inter
chr1	194672025	194672025	+	5.43556e-13	5.8488e-12	-44	193939999	194716400	776402	rn5_cpg_inter
chr1	194672053	194672053	-	5.04999e-23	3.63298e-21	-25.8359	193939999	194716400	776402	rn5_cpg_inter
chr1	195039566	195039566	-	2.58957e-08	9.76238e-08	-29.5046	194841290	195043617	202328	rn5_cpg_inter
chr1	195039621	195039621	-	5.76397e-18	1.65028e-16	-47.4822	194841290	195043617	202328	rn5_cpg_inter
chr1	195142109	195142109	+	2.49331e-19	9.25917e-18	-40.5976	195141686	195187434	45749	rn5_cpg_inter
chr1	195258341	195258341	-	3.48156e-09	1.61532e-08	33.9902	195195771	195312544	116774	rn5_cpg_inter
chr1	195604642	195604642	+	1.04108e-09	5.45704e-09	37.9023	195519159	195651788	132630	rn5_cpg_inter
chr1	195605038	195605038	+	5.45692e-06	1.14079e-05	27.7331	195519159	195651788	132630	rn5_cpg_inter
chr1	195640337	195640337	+	2.91486e-17	7.21533e-16	29.3051	195519159	195651788	132630	rn5_cpg_inter
chr1	196061593	196061593	+	5.45621e-22	3.27053e-20	32.3195	195841543	196480075	638533	rn5_cpg_inter
chr1	196163411	196163411	+	2.39204e-20	1.07199e-18	-48.8889	195841543	196480075	638533	rn5_cpg_inter
chr1	196163412	196163412	-	5.53558e-38	4.67405e-35	-38.1925	195841543	196480075	638533	rn5_cpg_inter
chr1	196906021	196906021	-	1.11738e-13	1.38065e-12	-28.1924	196804461	197291473	487013	rn5_cpg_inter
chr1	197628363	197628363	-	2.8922e-12	2.66656e-11	-40.5992	197484715	197700468	215754	rn5_cpg_inter
chr1	197628447	197628447	-	2.19271e-09	1.06745e-08	-32.7605	197484715	197700468	215754	rn5_cpg_inter
chr1	197769195	197769195	+	3.90229e-11	2.80649e-10	43.5826	197709428	197774991	65564	rn5_cpg_inter
chr1	197952172	197952172	-	1.57291e-14	2.29903e-13	-29.2705	197895627	198262769	367143	rn5_cpg_inter
chr1	198298909	198298909	-	4.47658e-19	1.58293e-17	-34.0687	198271817	198388223	116407	rn5_cpg_inter
chr1	198307372	198307372	-	8.43106e-12	7.0162e-11	29.6853	198271817	198388223	116407	rn5_cpg_inter
chr1	198363614	198363614	+	4.70108e-24	4.01949e-22	51.7333	198271817	198388223	116407	rn5_cpg_inter
chr1	198363674	198363674	+	2.32419e-12	2.18598e-11	39.3655	198271817	198388223	116407	rn5_cpg_inter
chr1	198439193	198439193	+	1.29091e-19	5.06121e-18	-27.7988	198396450	198589794	193345	rn5_cpg_inter
chr1	198483580	198483580	+	2.40113e-06	5.49629e-06	28.2503	198396450	198589794	193345	rn5_cpg_inter
chr1	198485537	198485537	-	8.56701e-14	1.08329e-12	38.6241	198396450	198589794	193345	rn5_cpg_inter
chr1	198793145	198793145	-	4.06396e-34	1.92562e-31	63.2353	198733336	198796575	63240	rn5_cpg_inter
chr1	199216799	199216799	-	3.02988e-09	1.42634e-08	-31.6409	199182548	199290717	108170	rn5_cpg_inter
chr1	199522611	199522611	-	9.27311e-12	7.64704e-11	-30.4125	199299645	199988384	688740	rn5_cpg_inter
chr1	199522677	199522677	-	4.3636e-18	1.27905e-16	-40.6212	199299645	199988384	688740	rn5_cpg_inter
chr1	199651600	199651600	+	1.85227e-13	2.19191e-12	-38.4113	199299645	199988384	688740	rn5_cpg_inter
chr1	199651742	199651742	-	3.01312e-14	4.16133e-13	43.2597	199299645	199988384	688740	rn5_cpg_inter
chr1	199698510	199698510	+	1.42481e-13	1.72334e-12	34.7518	199299645	199988384	688740	rn5_cpg_inter
chr1	199698531	199698531	+	6.88865e-08	2.3344e-07	29.186	199299645	199988384	688740	rn5_cpg_inter
chr1	199698564	199698564	+	1.42481e-13	1.72334e-12	34.7518	199299645	199988384	688740	rn5_cpg_inter
chr1	199740177	199740177	-	3.62901e-13	4.04049e-12	-47.6805	199299645	199988384	688740	rn5_cpg_inter
chr1	199763639	199763639	-	2.03688e-12	1.94067e-11	45.0681	199299645	199988384	688740	rn5_cpg_inter
chr1	199763643	199763643	-	1.92257e-08	7.48851e-08	37.3063	199299645	199988384	688740	rn5_cpg_inter
chr1	199763677	199763677	-	5.34624e-13	5.76235e-12	46.5279	199299645	199988384	688740	rn5_cpg_inter
chr1	201146794	201146794	-	4.74733e-08	1.67607e-07	-30.8048	200522743	201290756	768014	rn5_cpg_inter
chr1	201236447	201236447	-	8.48618e-17	1.9208e-15	-44.7147	200522743	201290756	768014	rn5_cpg_inter
chr1	202144974	202144974	-	7.73747e-17	1.76673e-15	-33.7974	201341019	203764887	2423869	rn5_cpg_inter
chr1	202144976	202144976	-	2.52141e-12	2.35252e-11	-28.076	201341019	203764887	2423869	rn5_cpg_inter
chr1	202144989	202144989	-	5.59389e-16	1.08499e-14	-32.1525	201341019	203764887	2423869	rn5_cpg_inter
chr1	202145009	202145009	-	7.67077e-11	5.17595e-10	-26.0131	201341019	203764887	2423869	rn5_cpg_inter
chr1	203228788	203228788	-	9.02613e-16	1.68161e-14	-26.7352	201341019	203764887	2423869	rn5_cpg_inter
chr1	203317842	203317842	+	2.70338e-26	3.4145e-24	-44.032	201341019	203764887	2423869	rn5_cpg_inter
chr1	203380138	203380138	-	3.62517e-07	1.02289e-06	30.9441	201341019	203764887	2423869	rn5_cpg_inter
chr1	203707025	203707025	+	2.52853e-24	2.25353e-22	-34.8695	201341019	203764887	2423869	rn5_cpg_inter
chr1	204221524	204221524	+	3.88239e-08	1.40009e-07	25.5215	204087525	204569501	481977	rn5_cpg_inter
chr1	204221528	204221528	+	1.24098e-10	7.99327e-10	30.7028	204087525	204569501	481977	rn5_cpg_inter
chr1	204264170	204264170	-	3.84525e-19	1.37584e-17	-49.3835	204087525	204569501	481977	rn5_cpg_inter
chr1	204264191	204264191	-	1.43202e-13	1.73069e-12	-38.0387	204087525	204569501	481977	rn5_cpg_inter
chr1	204264436	204264436	-	2.26679e-12	2.13694e-11	-25.7998	204087525	204569501	481977	rn5_cpg_inter
chr1	204475990	204475990	-	5.34559e-19	1.86909e-17	38.4102	204087525	204569501	481977	rn5_cpg_inter
chr1	204619382	204619382	-	0.000194532	0.000279787	-26.0652	204578180	204638258	60079	rn5_cpg_inter
chr1	204701946	204701946	-	5.53533e-10	3.08388e-09	28.2679	204665411	204756130	90720	rn5_cpg_inter
chr1	204829153	204829153	+	1.15716e-18	3.79276e-17	-29.1971	204824346	204861805	37460	rn5_cpg_inter
chr1	204971622	204971622	+	5.91783e-12	5.08478e-11	31.8698	204965418	205042168	76751	rn5_cpg_inter
chr1	205245928	205245928	+	1.8618e-28	3.28028e-26	34.7458	205227769	205259856	32088	rn5_cpg_inter
chr1	205315446	205315446	-	2.17192e-12	2.05551e-11	28.8298	205305226	205336894	31669	rn5_cpg_inter
chr1	205377588	205377588	-	3.22674e-11	2.36305e-10	-43.2794	205367452	205385310	17859	rn5_cpg_inter
chr1	205377612	205377612	-	1.57284e-05	2.92702e-05	28.2344	205367452	205385310	17859	rn5_cpg_inter
chr1	205423593	205423593	+	1.17699e-09	6.09414e-09	-27.8002	205393993	205431429	37437	rn5_cpg_inter
chr1	205512675	205512675	+	6.14604e-39	6.32813e-36	44.8517	205471733	205628994	157262	rn5_cpg_inter
chr1	205512682	205512682	+	5.59048e-19	1.9469e-17	28.5312	205471733	205628994	157262	rn5_cpg_inter
chr1	205546142	205546142	+	2.99718e-22	1.8845e-20	-44.8276	205471733	205628994	157262	rn5_cpg_inter
chr1	205546170	205546170	+	1.69066e-12	1.64019e-11	-26.2069	205471733	205628994	157262	rn5_cpg_inter
chr1	205652614	205652614	+	1.23229e-11	9.88573e-11	-37.468	205650693	205669158	18466	rn5_cpg_inter
chr1	205770105	205770105	+	9.28633e-12	7.65613e-11	-26.2153	205718919	205787206	68288	rn5_cpg_inter
chr1	205779830	205779830	-	8.76983e-38	6.97076e-35	52.6941	205718919	205787206	68288	rn5_cpg_inter
chr1	206166229	206166229	-	1.24588e-23	9.99411e-22	-25.0351	206090689	206178292	87604	rn5_cpg_inter
chr1	206518442	206518442	-	3.20642e-13	3.60968e-12	-41.7211	206483924	206696931	213008	rn5_cpg_inter
chr1	206520671	206520671	-	6.35853e-15	1.00247e-13	-37.1951	206483924	206696931	213008	rn5_cpg_inter
chr1	206520768	206520768	-	3.60526e-15	5.97948e-14	33.5079	206483924	206696931	213008	rn5_cpg_inter
chr1	206530323	206530323	+	8.23885e-09	3.50632e-08	41.0608	206483924	206696931	213008	rn5_cpg_inter
chr1	206539370	206539370	+	2.05865e-10	1.26362e-09	-31.4434	206483924	206696931	213008	rn5_cpg_inter
chr1	206654193	206654193	+	2.67363e-08	1.00388e-07	-26.6496	206483924	206696931	213008	rn5_cpg_inter
chr1	206658574	206658574	+	6.42652e-10	3.53073e-09	32.9253	206483924	206696931	213008	rn5_cpg_inter
chr1	206682757	206682757	-	7.16045e-19	2.44789e-17	-36.8713	206483924	206696931	213008	rn5_cpg_inter
chr1	206682823	206682823	-	8.9408e-17	2.01435e-15	-35.9168	206483924	206696931	213008	rn5_cpg_inter
chr1	206753775	206753775	+	5.93935e-18	1.69354e-16	-29.6936	206720241	206759207	38967	rn5_cpg_inter
chr1	206816376	206816376	+	2.83904e-07	8.22993e-07	-27.1625	206767444	206866327	98884	rn5_cpg_inter
chr1	207158834	207158834	-	5.68102e-13	6.08344e-12	-26.7868	207089944	207205958	116015	rn5_cpg_inter
chr1	207203381	207203381	+	3.8301e-07	1.07413e-06	32.7975	207089944	207205958	116015	rn5_cpg_inter
chr1	208216731	208216731	+	1.15326e-17	3.09935e-16	-28.2723	208146428	208236031	89604	rn5_cpg_inter
chr1	208367895	208367895	+	4.92526e-13	5.34597e-12	37.2444	208328652	208457977	129326	rn5_cpg_inter
chr1	208368004	208368004	+	8.9818e-10	4.77662e-09	25.8604	208328652	208457977	129326	rn5_cpg_inter
chr1	208479483	208479483	+	3.91004e-07	1.0941e-06	-27.407	208466713	208527671	60959	rn5_cpg_inter
chr1	208901077	208901077	+	3.23169e-16	6.56675e-15	25.1082	208536600	208970270	433671	rn5_cpg_inter
chr1	209019629	209019629	+	1.36216e-11	1.0818e-10	-30.3893	209017507	209445488	427982	rn5_cpg_inter
chr1	209703955	209703955	-	1.28862e-13	1.57171e-12	-29.1378	209454088	209784312	330225	rn5_cpg_inter
chr1	209849685	209849685	+	1.14797e-08	4.72001e-08	27.7958	209792598	210102478	309881	rn5_cpg_inter
chr1	210433415	210433415	-	2.47211e-09	1.18857e-08	30.61	210110727	210515585	404859	rn5_cpg_inter
chr1	210461199	210461199	+	9.9106e-05	0.000152209	25.0366	210110727	210515585	404859	rn5_cpg_inter
chr1	210601109	210601109	+	2.03452e-24	1.84629e-22	-29.1004	210542583	210970720	428138	rn5_cpg_inter
chr1	210608777	210608777	-	3.23122e-07	9.23391e-07	27.2182	210542583	210970720	428138	rn5_cpg_inter
chr1	210663335	210663335	+	3.72115e-30	8.53422e-28	-49.422	210542583	210970720	428138	rn5_cpg_inter
chr1	211260997	211260997	-	1.86065e-07	5.65399e-07	-30.2767	210979664	211311034	331371	rn5_cpg_inter
chr1	211286316	211286316	-	2.39747e-06	5.48875e-06	33.8731	210979664	211311034	331371	rn5_cpg_inter
chr1	211339186	211339186	+	4.32836e-06	9.27804e-06	29.417	211320738	211571262	250525	rn5_cpg_inter
chr1	211508338	211508338	-	7.47203e-22	4.38618e-20	-35.0774	211320738	211571262	250525	rn5_cpg_inter
chr1	211534190	211534190	-	3.48731e-08	1.2721e-07	25.4723	211320738	211571262	250525	rn5_cpg_inter
chr1	212121594	212121594	-	1.40382e-22	9.40332e-21	-51.1597	211935448	212123968	188521	rn5_cpg_inter
chr1	212145748	212145748	-	2.24479e-23	1.72257e-21	-36.9004	212136363	212651288	514926	rn5_cpg_inter
chr1	212157285	212157285	-	2.47289e-17	6.21077e-16	37.234	212136363	212651288	514926	rn5_cpg_inter
chr1	212276126	212276126	+	1.20875e-12	1.20994e-11	-31.3499	212136363	212651288	514926	rn5_cpg_inter
chr1	212276127	212276127	-	4.97586e-08	1.7476e-07	-27.0566	212136363	212651288	514926	rn5_cpg_inter
chr1	212349178	212349178	-	2.78733e-23	2.0954e-21	-50.0125	212136363	212651288	514926	rn5_cpg_inter
chr1	212349283	212349283	-	5.19968e-17	1.22782e-15	-41.4073	212136363	212651288	514926	rn5_cpg_inter
chr1	212441775	212441775	-	5.38326e-28	8.85195e-26	-61.8081	212136363	212651288	514926	rn5_cpg_inter
chr1	212441783	212441783	-	2.56693e-19	9.51663e-18	-51.9815	212136363	212651288	514926	rn5_cpg_inter
chr1	212441799	212441799	+	1.26521e-17	3.36794e-16	37.8475	212136363	212651288	514926	rn5_cpg_inter
chr1	212441800	212441800	-	6.38146e-07	1.69283e-06	-29.0708	212136363	212651288	514926	rn5_cpg_inter
chr1	212441831	212441831	-	9.96477e-20	3.9974e-18	-52.5971	212136363	212651288	514926	rn5_cpg_inter
chr1	212441843	212441843	-	4.16034e-12	3.70447e-11	-40.4589	212136363	212651288	514926	rn5_cpg_inter
chr1	212484652	212484652	+	2.23355e-17	5.66092e-16	-43.7671	212136363	212651288	514926	rn5_cpg_inter
chr1	212496192	212496192	+	4.1036e-13	4.52574e-12	28.6275	212136363	212651288	514926	rn5_cpg_inter
chr1	212746632	212746632	-	5.13935e-12	4.47816e-11	-26.3283	212730632	212786494	55863	rn5_cpg_inter
chr1	212751199	212751199	-	2.8273e-08	1.05567e-07	25.432	212730632	212786494	55863	rn5_cpg_inter
chr1	212932939	212932939	+	8.32138e-09	3.53737e-08	28.5936	212795046	213222538	427493	rn5_cpg_inter
chr1	212932940	212932940	-	4.13154e-19	1.46837e-17	-35.4717	212795046	213222538	427493	rn5_cpg_inter
chr1	213000915	213000915	-	8.45787e-07	2.17502e-06	26.8617	212795046	213222538	427493	rn5_cpg_inter
chr1	214059686	214059686	-	8.31669e-14	1.05404e-12	32.3563	213843439	214103518	260080	rn5_cpg_inter
chr1	214433262	214433262	+	3.22139e-13	3.62486e-12	-30.2817	214112142	214583440	471299	rn5_cpg_inter
chr1	214661038	214661038	+	1.05466e-18	3.47923e-17	48.6637	214591750	214704165	112416	rn5_cpg_inter
chr1	214882775	214882775	-	1.76573e-07	5.39701e-07	30.0752	214758267	214947988	189722	rn5_cpg_inter
chr1	215068951	215068951	+	4.52724e-14	6.04543e-13	-42.7626	214956856	216157200	1200345	rn5_cpg_inter
chr1	215088306	215088306	-	7.25548e-19	2.47621e-17	34.6112	214956856	216157200	1200345	rn5_cpg_inter
chr1	215246337	215246337	+	1.38967e-09	7.07405e-09	-33.1325	214956856	216157200	1200345	rn5_cpg_inter
chr1	215246363	215246363	+	2.45773e-08	9.31546e-08	-25.4761	214956856	216157200	1200345	rn5_cpg_inter
chr1	215259500	215259500	+	2.69763e-13	3.08457e-12	-34.093	214956856	216157200	1200345	rn5_cpg_inter
chr1	215299955	215299955	+	3.61716e-08	1.31458e-07	-32.9884	214956856	216157200	1200345	rn5_cpg_inter
chr1	215498237	215498237	+	2.91375e-11	2.15297e-10	30.3222	214956856	216157200	1200345	rn5_cpg_inter
chr1	215594015	215594015	+	1.69779e-24	1.56457e-22	25.9498	214956856	216157200	1200345	rn5_cpg_inter
chr1	215753081	215753081	+	4.03822e-28	6.79126e-26	-53.2645	214956856	216157200	1200345	rn5_cpg_inter
chr1	215824669	215824669	-	4.60766e-11	3.26291e-10	-31.3755	214956856	216157200	1200345	rn5_cpg_inter
chr1	215839292	215839292	+	3.37475e-17	8.25576e-16	-44.1436	214956856	216157200	1200345	rn5_cpg_inter
chr1	215915361	215915361	-	5.43767e-07	1.46652e-06	-27.6471	214956856	216157200	1200345	rn5_cpg_inter
chr1	215915377	215915377	-	2.09366e-22	1.35841e-20	-61.7647	214956856	216157200	1200345	rn5_cpg_inter
chr1	215976019	215976019	-	2.12859e-18	6.6236e-17	-29.2035	214956856	216157200	1200345	rn5_cpg_inter
chr1	216272153	216272153	-	3.05738e-12	2.80423e-11	27.3256	216165425	216448126	282702	rn5_cpg_inter
chr1	216489959	216489959	+	2.24221e-09	1.08902e-08	-27.1343	216456463	216556158	99696	rn5_cpg_inter
chr1	216489979	216489979	+	1.15182e-12	1.15776e-11	-25.5373	216456463	216556158	99696	rn5_cpg_inter
chr1	216497080	216497080	+	5.95017e-06	1.23212e-05	-26.3494	216456463	216556158	99696	rn5_cpg_inter
chr1	216510946	216510946	+	3.23195e-14	4.43643e-13	-37.5	216456463	216556158	99696	rn5_cpg_inter
chr1	216511111	216511111	-	1.56055e-20	7.22868e-19	33.6257	216456463	216556158	99696	rn5_cpg_inter
chr1	216552876	216552876	+	1.75977e-07	5.38136e-07	-30.4598	216456463	216556158	99696	rn5_cpg_inter
chr1	216552936	216552936	-	7.66537e-12	6.4343e-11	-25.7403	216456463	216556158	99696	rn5_cpg_inter
chr1	216956008	216956008	-	8.38192e-08	2.78068e-07	30.4975	216697304	217662370	965067	rn5_cpg_inter
chr1	217468567	217468567	-	2.08116e-14	2.96536e-13	-35.461	216697304	217662370	965067	rn5_cpg_inter
chr1	217629397	217629397	-	1.95267e-07	5.90194e-07	26.4776	216697304	217662370	965067	rn5_cpg_inter
chr1	217699478	217699478	-	2.96008e-19	1.08473e-17	-33.5099	217671515	218128012	456498	rn5_cpg_inter
chr1	218102267	218102267	-	1.38624e-21	7.74431e-20	37.3881	217671515	218128012	456498	rn5_cpg_inter
chr1	218102318	218102318	-	1.48006e-09	7.48905e-09	-26.5734	217671515	218128012	456498	rn5_cpg_inter
chr1	218166091	218166091	+	1.06117e-05	2.06145e-05	25.6382	218137117	218187573	50457	rn5_cpg_inter
chr1	218384766	218384766	-	4.84971e-10	2.73632e-09	28.8136	218354446	218442215	87770	rn5_cpg_inter
chr1	218384782	218384782	-	1.24129e-17	3.31017e-16	33.3333	218354446	218442215	87770	rn5_cpg_inter
chr1	218864532	218864532	-	6.59332e-15	1.03654e-13	26.1849	218854044	219087427	233384	rn5_cpg_inter
chr1	218949774	218949774	+	1.30076e-12	1.29366e-11	31.9767	218854044	219087427	233384	rn5_cpg_inter
chr1	219021593	219021593	+	4.24681e-09	1.93241e-08	26.3839	218854044	219087427	233384	rn5_cpg_inter
chr1	219021594	219021594	-	1.14376e-13	1.40968e-12	-32.3476	218854044	219087427	233384	rn5_cpg_inter
chr1	219563816	219563816	-	1.67457e-17	4.35454e-16	31.2651	219540890	220425085	884196	rn5_cpg_inter
chr1	221073023	221073023	+	7.52975e-11	5.08953e-10	-35.6061	221044682	221077019	32338	rn5_cpg_inter
chr1	221245236	221245236	-	1.16808e-12	1.1726e-11	27.8054	221239395	221288503	49109	rn5_cpg_inter
chr1	221643413	221643413	+	7.90717e-28	1.26858e-25	-25.4355	221455749	221753880	298132	rn5_cpg_inter
chr1	221668089	221668089	-	2.46724e-25	2.65576e-23	-46.988	221455749	221753880	298132	rn5_cpg_inter
chr1	221696401	221696401	+	2.72837e-13	3.11695e-12	-26.4598	221455749	221753880	298132	rn5_cpg_inter
chr1	221830647	221830647	-	9.20884e-09	3.87254e-08	27.3531	221815305	221919521	104217	rn5_cpg_inter
chr1	221862038	221862038	-	1.67004e-11	1.30141e-10	-26.6165	221815305	221919521	104217	rn5_cpg_inter
chr1	221960703	221960703	+	8.16917e-09	3.47922e-08	-25.6204	221959859	222189939	230081	rn5_cpg_inter
chr1	222385289	222385289	+	1.16878e-12	1.17321e-11	-25.7867	222198623	222429069	230447	rn5_cpg_inter
chr1	222526056	222526056	-	4.75476e-32	1.50879e-29	60.9699	222452912	222568300	115389	rn5_cpg_inter
chr1	222621439	222621439	+	1.72614e-18	5.48243e-17	34.4467	222600586	222726344	125759	rn5_cpg_inter
chr1	222624974	222624974	+	3.42678e-17	8.36876e-16	37.6651	222600586	222726344	125759	rn5_cpg_inter
chr1	223035725	223035725	-	2.49918e-07	7.34941e-07	-36.9397	223019293	223095217	75925	rn5_cpg_inter
chr1	223166767	223166767	+	9.3061e-05	0.000143824	25.5968	223159188	223356494	197307	rn5_cpg_inter
chr1	223443409	223443409	-	3.00541e-12	2.76134e-11	30.5362	223365140	223496837	131698	rn5_cpg_inter
chr1	223443415	223443415	-	5.48155e-28	9.00538e-26	44.7774	223365140	223496837	131698	rn5_cpg_inter
chr1	223443440	223443440	-	5.54971e-21	2.78537e-19	35.3656	223365140	223496837	131698	rn5_cpg_inter
chr1	223443470	223443470	-	3.63906e-22	2.25212e-20	44.5466	223365140	223496837	131698	rn5_cpg_inter
chr1	223443479	223443479	-	4.24518e-21	2.17538e-19	31.7647	223365140	223496837	131698	rn5_cpg_inter
chr1	223753383	223753383	-	2.68673e-12	2.49304e-11	-30.3961	223723677	223773701	50025	rn5_cpg_inter
chr1	223790107	223790107	-	3.33121e-17	8.15578e-16	32.0197	223781982	223865635	83654	rn5_cpg_inter
chr1	224021974	224021974	+	1.58935e-28	2.82885e-26	45.0617	224010804	224490334	479531	rn5_cpg_inter
chr1	224022095	224022095	+	1.02612e-13	1.2776e-12	26.5432	224010804	224490334	479531	rn5_cpg_inter
chr1	224053618	224053618	-	7.62422e-18	2.12553e-16	28.6765	224010804	224490334	479531	rn5_cpg_inter
chr1	224161972	224161972	-	1.05875e-10	6.92404e-10	-31.3663	224010804	224490334	479531	rn5_cpg_inter
chr1	224263161	224263161	-	5.41771e-11	3.78125e-10	28.8557	224010804	224490334	479531	rn5_cpg_inter
chr1	224331874	224331874	-	5.90998e-27	8.22682e-25	-46.7604	224010804	224490334	479531	rn5_cpg_inter
chr1	224366942	224366942	-	4.49579e-06	9.59522e-06	-28.4091	224010804	224490334	479531	rn5_cpg_inter
chr1	224645529	224645529	+	9.33872e-25	9.04304e-23	-38.3691	224637328	224698595	61268	rn5_cpg_inter
chr1	224851641	224851641	+	6.92974e-28	1.12434e-25	-34.0051	224764508	224867567	103060	rn5_cpg_inter
chr1	224903609	224903609	-	1.1634e-05	2.2362e-05	29.8594	224899788	224922872	23085	rn5_cpg_inter
chr1	224933796	224933796	-	1.57589e-21	8.73781e-20	27.193	224932369	224941227	8859	rn5_cpg_inter
chr1	225205368	225205368	+	6.40574e-10	3.52036e-09	25.2164	224977512	225235507	257996	rn5_cpg_inter
chr1	225205388	225205388	+	7.90404e-11	5.31835e-10	26.278	224977512	225235507	257996	rn5_cpg_inter
chr1	225245461	225245461	-	1.70905e-10	1.06773e-09	-26.1455	225243816	225395501	151686	rn5_cpg_inter
chr1	225251317	225251317	-	4.3562e-08	1.55183e-07	26.1012	225243816	225395501	151686	rn5_cpg_inter
chr1	225342856	225342856	-	6.0174e-06	1.24454e-05	-25.9877	225243816	225395501	151686	rn5_cpg_inter
chr1	225342862	225342862	-	2.8256e-17	7.01146e-16	-50.9142	225243816	225395501	151686	rn5_cpg_inter
chr1	225342882	225342882	-	1.08502e-14	1.63619e-13	-48.4209	225243816	225395501	151686	rn5_cpg_inter
chr1	225342897	225342897	-	4.33179e-06	9.28416e-06	-28.8007	225243816	225395501	151686	rn5_cpg_inter
chr1	225342936	225342936	-	5.44215e-14	7.14786e-13	-44.5851	225243816	225395501	151686	rn5_cpg_inter
chr1	225342968	225342968	-	4.37527e-13	4.79621e-12	-42.6864	225243816	225395501	151686	rn5_cpg_inter
chr1	225364267	225364267	-	2.24308e-07	6.67643e-07	25.931	225243816	225395501	151686	rn5_cpg_inter
chr1	225466583	225466583	-	8.34573e-17	1.89217e-15	38.3142	225442241	225496565	54325	rn5_cpg_inter
chr1	226049217	226049217	+	1.4182e-20	6.61576e-19	-56.5093	226021273	226114254	92982	rn5_cpg_inter
chr1	226104486	226104486	+	3.40231e-10	1.98716e-09	26.5087	226021273	226114254	92982	rn5_cpg_inter
chr1	226191139	226191139	+	1.59426e-09	8.00431e-09	-26.3683	226168912	226212199	43288	rn5_cpg_inter
chr1	226191175	226191175	-	7.14235e-10	3.88196e-09	26.1567	226168912	226212199	43288	rn5_cpg_inter
chr1	226273086	226273086	-	2.53701e-16	5.26209e-15	-37.6146	226272696	226279368	6673	rn5_cpg_inter
chr1	226273129	226273129	-	3.56283e-12	3.22158e-11	-32.2949	226272696	226279368	6673	rn5_cpg_inter
chr1	226355719	226355719	-	2.80619e-23	2.10893e-21	25.4386	226314933	226374211	59279	rn5_cpg_inter
chr1	226533843	226533843	-	8.5223e-17	1.92808e-15	-27.6165	226514111	226582522	68412	rn5_cpg_inter
chr1	226577015	226577015	+	1.26674e-17	3.37164e-16	25.9058	226514111	226582522	68412	rn5_cpg_inter
chr1	226866842	226866842	+	1.00221e-42	1.88123e-39	-46.9007	226853925	226869843	15919	rn5_cpg_inter
chr1	227081138	227081138	+	8.82948e-09	3.72797e-08	26.5548	227072629	227130475	57847	rn5_cpg_inter
chr1	227100027	227100027	-	5.00392e-15	8.06769e-14	30.5075	227072629	227130475	57847	rn5_cpg_inter
chr1	227407978	227407978	+	1.18567e-20	5.5974e-19	30.5188	227405508	227414821	9314	rn5_cpg_inter
chr1	227652294	227652294	-	6.69395e-14	8.62944e-13	29.4629	227611429	227653839	42411	rn5_cpg_inter
chr1	227804356	227804356	+	1.3711e-09	6.99033e-09	-27.1406	227803993	227816237	12245	rn5_cpg_inter
chr1	227804387	227804387	+	4.82787e-09	2.16846e-08	-27.6641	227803993	227816237	12245	rn5_cpg_inter
chr1	227949664	227949664	-	2.83134e-12	2.6146e-11	-25.9445	227949514	227972648	23135	rn5_cpg_inter
chr1	228012035	228012035	+	4.90267e-11	3.45139e-10	32.3021	228011043	228013197	2155	rn5_cpg_inter
chr1	228041343	228041343	+	1.58467e-12	1.54625e-11	-37.6537	228040784	228043331	2548	rn5_cpg_inter
chr1	228245966	228245966	-	3.70714e-33	1.44971e-30	-50.431	228216298	228251941	35644	rn5_cpg_inter
chr1	228366066	228366066	-	9.57953e-14	1.1997e-12	-27.5862	228364545	228371693	7149	rn5_cpg_inter
chr1	229070810	229070810	+	2.19263e-15	3.78768e-14	-25.8966	228902145	229074662	172518	rn5_cpg_inter
chr1	229104646	229104646	+	3.17517e-19	1.1551e-17	33.3194	229093127	229154014	60888	rn5_cpg_inter
chr1	229105107	229105107	+	1.16447e-13	1.43259e-12	-35.9408	229093127	229154014	60888	rn5_cpg_inter
chr1	229249175	229249175	+	2.98875e-09	1.40915e-08	-29.2837	229237624	229279463	41840	rn5_cpg_inter
chr1	229337436	229337436	-	3.34341e-22	2.08554e-20	-40.0399	229306165	229403541	97377	rn5_cpg_inter
chr1	229338899	229338899	+	4.38186e-14	5.86993e-13	45.9417	229306165	229403541	97377	rn5_cpg_inter
chr1	229338905	229338905	+	1.05418e-06	2.64522e-06	28.3491	229306165	229403541	97377	rn5_cpg_inter
chr1	229354504	229354504	+	3.05459e-19	1.11568e-17	-29.927	229306165	229403541	97377	rn5_cpg_inter
chr1	229378482	229378482	-	2.2888e-13	2.65619e-12	-29.1576	229306165	229403541	97377	rn5_cpg_inter
chr1	229389048	229389048	+	5.08282e-16	9.93445e-15	-49.2216	229306165	229403541	97377	rn5_cpg_inter
chr1	229389063	229389063	-	2.15792e-08	8.2952e-08	-34.4795	229306165	229403541	97377	rn5_cpg_inter
chr1	229418773	229418773	+	2.51466e-15	4.29774e-14	-32.9139	229412821	229446037	33217	rn5_cpg_inter
chr1	229418806	229418806	-	2.62117e-08	9.86583e-08	-28.0565	229412821	229446037	33217	rn5_cpg_inter
chr1	229428922	229428922	-	1.76458e-09	8.77586e-09	-30.1282	229412821	229446037	33217	rn5_cpg_inter
chr1	229773072	229773072	-	1.2586e-14	1.8734e-13	-30.4426	229738234	229827377	89144	rn5_cpg_inter
chr1	229922528	229922528	+	2.90414e-13	3.30013e-12	-25.7437	229898885	230618833	719949	rn5_cpg_inter
chr1	231330114	231330114	-	1.31314e-05	2.49201e-05	27.0513	231080372	231715018	634647	rn5_cpg_inter
chr1	231821330	231821330	+	1.12822e-11	9.12073e-11	29.9743	231723294	231845349	122056	rn5_cpg_inter
chr1	231821339	231821339	-	1.68643e-20	7.76021e-19	32.2032	231723294	231845349	122056	rn5_cpg_inter
chr1	231821498	231821498	-	6.2925e-24	5.27484e-22	-35.284	231723294	231845349	122056	rn5_cpg_inter
chr1	231865135	231865135	+	9.8772e-24	8.04489e-22	-35.3659	231862554	231872922	10369	rn5_cpg_inter
chr1	231987352	231987352	-	1.03221e-18	3.4132e-17	35.7997	231976348	232001519	25172	rn5_cpg_inter
chr1	232653471	232653471	+	1.76892e-18	5.60225e-17	42.59	232540068	232896688	356621	rn5_cpg_inter
chr1	232886011	232886011	+	1.68383e-16	3.60271e-15	-31.3043	232540068	232896688	356621	rn5_cpg_inter
chr1	232905705	232905705	+	2.10379e-20	9.50859e-19	34.3891	232905273	232974832	69560	rn5_cpg_inter
chr1	232924325	232924325	+	2.45717e-10	1.48053e-09	-25.1785	232905273	232974832	69560	rn5_cpg_inter
chr1	233224617	233224617	-	3.96169e-09	1.81485e-08	-39.0957	233204686	233233354	28669	rn5_cpg_inter
chr1	233226931	233226931	+	1.2929e-19	5.06625e-18	-57.1222	233204686	233233354	28669	rn5_cpg_inter
chr1	233226998	233226998	-	2.05377e-05	3.71453e-05	25.2373	233204686	233233354	28669	rn5_cpg_inter
chr1	233245138	233245138	-	7.04205e-20	2.90763e-18	38.3918	233241769	233294221	52453	rn5_cpg_inter
chr1	233354714	233354714	+	6.10377e-19	2.1106e-17	39.0977	233302841	233377962	75122	rn5_cpg_inter
chr1	233354736	233354736	+	8.52887e-10	4.5587e-09	34.198	233302841	233377962	75122	rn5_cpg_inter
chr1	233893310	233893310	+	3.38897e-11	2.46816e-10	27.2194	233811449	233959459	148011	rn5_cpg_inter
chr1	233903551	233903551	+	2.14167e-12	2.03114e-11	32.4566	233811449	233959459	148011	rn5_cpg_inter
chr1	235118906	235118906	-	1.84475e-14	2.66052e-13	-27.5926	234272318	235258581	986264	rn5_cpg_inter
chr1	235913049	235913049	+	5.31072e-10	2.97014e-09	-25.2063	235509195	236181831	672637	rn5_cpg_inter
chr1	236872879	236872879	-	8.65671e-23	5.99779e-21	49.2063	236797527	238661072	1863546	rn5_cpg_inter
chr1	239789395	239789395	-	7.56633e-09	3.24855e-08	-27.4897	238670836	240258641	1587806	rn5_cpg_inter
chr1	240775830	240775830	+	2.79591e-15	4.74188e-14	28.7234	240501577	241350790	849214	rn5_cpg_inter
chr1	241266290	241266290	+	3.58079e-30	8.23553e-28	-49.6599	240501577	241350790	849214	rn5_cpg_inter
chr1	241564412	241564412	-	4.09154e-10	2.34608e-09	37.6978	241359350	241724269	364920	rn5_cpg_inter
chr1	241564433	241564433	-	1.31432e-08	5.3271e-08	25.7974	241359350	241724269	364920	rn5_cpg_inter
chr1	241564435	241564435	-	5.52943e-08	1.92006e-07	33.4233	241359350	241724269	364920	rn5_cpg_inter
chr1	242020067	242020067	-	6.19788e-34	2.81118e-31	56.25	241853807	242110885	257079	rn5_cpg_inter
chr1	242079765	242079765	-	9.20986e-06	1.81856e-05	27.0245	241853807	242110885	257079	rn5_cpg_inter
chr1	242109367	242109367	-	5.36212e-13	5.77666e-12	39.4315	241853807	242110885	257079	rn5_cpg_inter
chr1	242249652	242249652	-	9.52678e-27	1.2908e-24	55.4839	242138952	242480653	341702	rn5_cpg_inter
chr1	243603234	243603234	-	1.11064e-20	5.27611e-19	28.8288	243344085	243801839	457755	rn5_cpg_inter
chr1	243663608	243663608	-	2.32302e-14	3.28028e-13	-25.313	243344085	243801839	457755	rn5_cpg_inter
chr1	243811761	243811761	-	8.73371e-19	2.93071e-17	30.6854	243810417	243847161	36745	rn5_cpg_inter
chr1	243991584	243991584	+	2.17156e-31	6.16411e-29	36.2903	243855758	244246473	390716	rn5_cpg_inter
chr1	244184124	244184124	+	0.000113039	0.00017142	32.5231	243855758	244246473	390716	rn5_cpg_inter
chr1	246096952	246096952	-	5.96871e-17	1.39351e-15	-27.5281	244373683	246127005	1753323	rn5_cpg_inter
chr1	246720824	246720824	-	2.70797e-11	2.0163e-10	34	246690699	248184269	1493571	rn5_cpg_inter
chr1	246928622	246928622	+	5.37455e-18	1.5475e-16	39.6837	246690699	248184269	1493571	rn5_cpg_inter
chr1	247348517	247348517	+	2.0319e-25	2.21252e-23	-43.7539	246690699	248184269	1493571	rn5_cpg_inter
chr1	247918666	247918666	-	1.73536e-15	3.05928e-14	-28.3784	246690699	248184269	1493571	rn5_cpg_inter
chr1	247967907	247967907	-	1.71742e-07	5.26584e-07	-26.2808	246690699	248184269	1493571	rn5_cpg_inter
chr1	248559372	248559372	-	3.46356e-18	1.03538e-16	29.3333	248335477	248778922	443446	rn5_cpg_inter
chr1	248791858	248791858	-	1.02967e-18	3.40651e-17	43.0857	248787592	248871345	83754	rn5_cpg_inter
chr1	248791861	248791861	-	1.03332e-17	2.80292e-16	42.0956	248787592	248871345	83754	rn5_cpg_inter
chr1	248791962	248791962	-	1.41917e-17	3.74104e-16	43.266	248787592	248871345	83754	rn5_cpg_inter
chr1	248791976	248791976	-	1.02967e-18	3.40651e-17	43.0857	248787592	248871345	83754	rn5_cpg_inter
chr1	249068008	249068008	-	1.85942e-16	3.94657e-15	-42.5169	249017713	249158226	140514	rn5_cpg_inter
chr1	249077655	249077655	+	3.32182e-06	7.33278e-06	25.366	249017713	249158226	140514	rn5_cpg_inter
chr1	249193046	249193046	+	6.31392e-08	2.16064e-07	31.7347	249166540	249226429	59890	rn5_cpg_inter
chr1	249287893	249287893	-	2.05306e-10	1.26064e-09	-32.3495	249263382	249299134	35753	rn5_cpg_inter
chr1	249404352	249404352	-	4.82108e-17	1.14476e-15	-28.2742	249362674	249422282	59609	rn5_cpg_inter
chr1	249524294	249524294	+	1.63863e-10	1.02773e-09	-26.2007	249430695	249642463	211769	rn5_cpg_inter
chr1	249524338	249524338	+	1.01034e-11	8.26054e-11	-26.6464	249430695	249642463	211769	rn5_cpg_inter
chr1	249528344	249528344	-	2.21434e-29	4.53311e-27	-27.8483	249430695	249642463	211769	rn5_cpg_inter
chr1	249528390	249528390	+	1.511e-15	2.69332e-14	25.8772	249430695	249642463	211769	rn5_cpg_inter
chr1	249622201	249622201	-	6.66313e-31	1.72606e-28	-33.9401	249430695	249642463	211769	rn5_cpg_inter
chr1	249662502	249662502	-	2.52208e-14	3.53784e-13	27.2436	249651215	249709311	58097	rn5_cpg_inter
chr1	250384079	250384079	+	5.59314e-08	1.93986e-07	-26.564	250229465	250460546	231082	rn5_cpg_inter
chr1	250384122	250384122	+	1.23647e-11	9.9159e-11	-36.5676	250229465	250460546	231082	rn5_cpg_inter
chr1	250530048	250530048	+	9.73239e-21	4.67502e-19	-38.462	250469696	250631505	161810	rn5_cpg_inter
chr1	250530058	250530058	+	2.2601e-23	1.73331e-21	-40.2861	250469696	250631505	161810	rn5_cpg_inter
chr1	250530186	250530186	+	5.91515e-10	3.27537e-09	-25.647	250469696	250631505	161810	rn5_cpg_inter
chr1	250530187	250530187	-	1.44323e-11	1.13985e-10	-35.1466	250469696	250631505	161810	rn5_cpg_inter
chr1	250530192	250530192	-	1.53056e-12	1.49869e-11	-39.3052	250469696	250631505	161810	rn5_cpg_inter
chr1	250577837	250577837	-	1.98424e-11	1.52158e-10	-27.686	250469696	250631505	161810	rn5_cpg_inter
chr1	250578961	250578961	+	4.6461e-09	2.09437e-08	25.3565	250469696	250631505	161810	rn5_cpg_inter
chr1	250579006	250579006	-	3.41238e-08	1.24778e-07	25.1945	250469696	250631505	161810	rn5_cpg_inter
chr1	250669800	250669800	+	3.67093e-07	1.03437e-06	25.1126	250639808	250733442	93635	rn5_cpg_inter
chr1	250807146	250807146	-	1.06485e-13	1.32102e-12	28.5778	250742854	250844376	101523	rn5_cpg_inter
chr1	250916609	250916609	+	1.80241e-12	1.73824e-11	-42.3461	250864585	250916736	52152	rn5_cpg_inter
chr1	250927040	250927040	-	3.5834e-08	1.30369e-07	-27.6138	250926737	251862779	936043	rn5_cpg_inter
chr1	251030211	251030211	-	4.11098e-15	6.74488e-14	-30.753	250926737	251862779	936043	rn5_cpg_inter
chr1	251107323	251107323	+	3.41077e-14	4.66458e-13	-28.8761	250926737	251862779	936043	rn5_cpg_inter
chr1	251416631	251416631	-	2.6307e-09	1.25677e-08	-29.2517	250926737	251862779	936043	rn5_cpg_inter
chr1	251416669	251416669	-	3.94155e-07	1.10198e-06	-25.673	250926737	251862779	936043	rn5_cpg_inter
chr1	251416744	251416744	-	4.50324e-12	3.97484e-11	-28.7793	250926737	251862779	936043	rn5_cpg_inter
chr1	251677837	251677837	-	5.52199e-08	1.91785e-07	27.0378	250926737	251862779	936043	rn5_cpg_inter
chr1	251699654	251699654	-	2.5695e-12	2.39318e-11	-29.0803	250926737	251862779	936043	rn5_cpg_inter
chr1	251902274	251902274	-	4.51344e-10	2.5642e-09	-29.0449	251874002	252482628	608627	rn5_cpg_inter
chr1	251902361	251902361	-	3.23519e-15	5.41613e-14	-38.6683	251874002	252482628	608627	rn5_cpg_inter
chr1	251940064	251940064	+	5.02431e-16	9.82797e-15	-34.0557	251874002	252482628	608627	rn5_cpg_inter
chr1	252098234	252098234	+	4.19621e-09	1.91177e-08	-26.5633	251874002	252482628	608627	rn5_cpg_inter
chr1	252111240	252111240	+	5.25968e-20	2.22054e-18	-51.4786	251874002	252482628	608627	rn5_cpg_inter
chr1	252414528	252414528	+	3.65118e-17	8.87239e-16	-31.2607	251874002	252482628	608627	rn5_cpg_inter
chr1	252547527	252547527	+	6.65374e-26	7.89715e-24	26.5625	252492938	252642754	149817	rn5_cpg_inter
chr1	252551001	252551001	-	1.08777e-07	3.50734e-07	-27.9525	252492938	252642754	149817	rn5_cpg_inter
chr1	252837171	252837171	+	4.47988e-06	9.56485e-06	-25.5084	252768135	253349887	581753	rn5_cpg_inter
chr1	252882673	252882673	+	3.18414e-14	4.37622e-13	34.3899	252768135	253349887	581753	rn5_cpg_inter
chr1	252896217	252896217	-	1.01835e-10	6.68547e-10	31.3504	252768135	253349887	581753	rn5_cpg_inter
chr1	252916159	252916159	-	3.95709e-15	6.51561e-14	30.1076	252768135	253349887	581753	rn5_cpg_inter
chr1	253027005	253027005	-	8.41357e-16	1.5793e-14	34.8436	252768135	253349887	581753	rn5_cpg_inter
chr1	253027064	253027064	-	1.21512e-27	1.89588e-25	49.967	252768135	253349887	581753	rn5_cpg_inter
chr1	253027072	253027072	-	7.05044e-20	2.9106e-18	45.1195	252768135	253349887	581753	rn5_cpg_inter
chr1	253027089	253027089	-	6.98947e-21	3.4498e-19	34.6362	252768135	253349887	581753	rn5_cpg_inter
chr1	253027096	253027096	-	4.71878e-25	4.79584e-23	40.3463	252768135	253349887	581753	rn5_cpg_inter
chr1	253530383	253530383	+	1.88017e-20	8.56772e-19	50	253359224	254033534	674311	rn5_cpg_inter
chr1	253530384	253530384	-	1.03527e-13	1.28747e-12	-26.5432	253359224	254033534	674311	rn5_cpg_inter
chr1	253530426	253530426	-	3.08803e-28	5.26219e-26	-51.2346	253359224	254033534	674311	rn5_cpg_inter
chr1	253935141	253935141	+	8.00309e-16	1.50747e-14	-26.4249	253359224	254033534	674311	rn5_cpg_inter
chr1	254015204	254015204	+	4.48475e-31	1.20261e-28	50	253359224	254033534	674311	rn5_cpg_inter
chr1	254023111	254023111	-	3.91291e-18	1.15723e-16	-28.4684	253359224	254033534	674311	rn5_cpg_inter
chr1	254115916	254115916	+	7.98605e-09	3.40878e-08	-26.9048	254043959	254191221	147263	rn5_cpg_inter
chr1	254230347	254230347	-	1.50705e-19	5.82717e-18	-31.3725	254217807	254319865	102059	rn5_cpg_inter
chr1	254446164	254446164	+	7.35613e-09	3.1675e-08	-29.7096	254412473	254462907	50435	rn5_cpg_inter
chr1	254446360	254446360	-	2.97535e-12	2.73588e-11	-26.9417	254412473	254462907	50435	rn5_cpg_inter
chr1	254591687	254591687	+	1.19019e-10	7.69642e-10	29.475	254471865	254641742	169878	rn5_cpg_inter
chr1	254635618	254635618	-	4.09256e-14	5.51265e-13	-27.7353	254471865	254641742	169878	rn5_cpg_inter
chr1	254636041	254636041	+	9.90003e-16	1.82961e-14	38.914	254471865	254641742	169878	rn5_cpg_inter
chr1	254789355	254789355	+	4.98362e-17	1.18069e-15	25.5924	254729762	254934729	204968	rn5_cpg_inter
chr1	254916993	254916993	-	1.15808e-10	7.5071e-10	36.7565	254729762	254934729	204968	rn5_cpg_inter
chr1	254917069	254917069	+	2.08539e-10	1.27753e-09	25.037	254729762	254934729	204968	rn5_cpg_inter
chr1	255556464	255556464	+	5.18727e-16	1.01224e-14	-36.6667	255480832	255620016	139185	rn5_cpg_inter
chr1	255556589	255556589	+	2.17786e-29	4.46592e-27	-62.2222	255480832	255620016	139185	rn5_cpg_inter
chr1	256569796	256569796	-	4.90937e-09	2.2009e-08	33.0005	256199620	256809385	609766	rn5_cpg_inter
chr1	257260764	257260764	+	4.47102e-17	1.06827e-15	-31.7568	256817968	257430455	612488	rn5_cpg_inter
chr1	257559003	257559003	-	6.54745e-26	7.77856e-24	-47.9951	257541157	257660764	119608	rn5_cpg_inter
chr1	257559113	257559113	-	7.15056e-08	2.41284e-07	-30.1147	257541157	257660764	119608	rn5_cpg_inter
chr1	257957285	257957285	-	1.6353e-07	5.04128e-07	30.6101	257902266	258175694	273429	rn5_cpg_inter
chr1	258107214	258107214	-	8.22453e-11	5.51348e-10	-28.8789	257902266	258175694	273429	rn5_cpg_inter
chr1	258111220	258111220	-	3.48728e-13	3.8955e-12	-29.9176	257902266	258175694	273429	rn5_cpg_inter
chr1	258291016	258291016	-	1.27687e-09	6.55564e-09	-26.3438	258280882	258371970	91089	rn5_cpg_inter
chr1	258368306	258368306	-	1.33453e-06	3.26052e-06	-26.0948	258280882	258371970	91089	rn5_cpg_inter
chr1	258368325	258368325	-	5.43383e-18	1.56328e-16	-44.9348	258280882	258371970	91089	rn5_cpg_inter
chr1	258383980	258383980	-	1.76336e-26	2.28261e-24	-57.3171	258380437	258605335	224899	rn5_cpg_inter
chr1	258384046	258384046	-	0.000109571	0.000166642	26.3858	258380437	258605335	224899	rn5_cpg_inter
chr1	258450655	258450655	-	3.80271e-06	8.26963e-06	-28.8115	258380437	258605335	224899	rn5_cpg_inter
chr1	258450671	258450671	-	4.99287e-18	1.44734e-16	-37.6712	258380437	258605335	224899	rn5_cpg_inter
chr1	258767674	258767674	-	5.37152e-10	3.00097e-09	42.5604	258655731	258821152	165422	rn5_cpg_inter
chr1	258946222	258946222	+	2.93149e-07	8.46454e-07	-30.6811	258829450	259319186	489737	rn5_cpg_inter
chr1	258946258	258946258	+	8.10912e-22	4.73623e-20	-57.1274	258829450	259319186	489737	rn5_cpg_inter
chr1	259033244	259033244	+	1.61752e-14	2.36028e-13	-28.108	258829450	259319186	489737	rn5_cpg_inter
chr1	259033272	259033272	+	7.45578e-16	1.41288e-14	-29.51	258829450	259319186	489737	rn5_cpg_inter
chr1	259107352	259107352	+	1.99782e-21	1.08771e-19	50	258829450	259319186	489737	rn5_cpg_inter
chr1	259271689	259271689	+	1.58039e-22	1.04796e-20	25.2427	258829450	259319186	489737	rn5_cpg_inter
chr1	259575786	259575786	-	2.54423e-15	4.34492e-14	-30.4505	259327579	259710508	382930	rn5_cpg_inter
chr1	259631925	259631925	-	2.38492e-10	1.44134e-09	33.1503	259327579	259710508	382930	rn5_cpg_inter
chr1	259767237	259767237	+	2.17812e-06	5.03957e-06	-29.12	259719132	260025301	306170	rn5_cpg_inter
chr1	259767371	259767371	+	1.77795e-06	4.20829e-06	-28.0119	259719132	260025301	306170	rn5_cpg_inter
chr1	259849867	259849867	+	9.05868e-10	4.81404e-09	26.7576	259719132	260025301	306170	rn5_cpg_inter
chr1	260014833	260014833	-	1.17159e-10	7.58618e-10	31.768	259719132	260025301	306170	rn5_cpg_inter
chr1	260093845	260093845	-	2.20642e-23	1.69526e-21	-38.9588	260033935	260271222	237288	rn5_cpg_inter
chr1	260109142	260109142	-	5.87266e-12	5.04881e-11	-36.1271	260033935	260271222	237288	rn5_cpg_inter
chr1	260109167	260109167	-	8.74409e-08	2.8875e-07	-29.6712	260033935	260271222	237288	rn5_cpg_inter
chr1	260158289	260158289	-	1.19718e-20	5.64414e-19	33.6161	260033935	260271222	237288	rn5_cpg_inter
chr1	260370880	260370880	-	6.86899e-11	4.68167e-10	-29.7837	260279666	260400435	120770	rn5_cpg_inter
chr1	260370928	260370928	-	4.89697e-26	5.93035e-24	-31.2655	260279666	260400435	120770	rn5_cpg_inter
chr1	261725805	261725805	+	1.10717e-09	5.77085e-09	-32.992	260442800	261875013	1432214	rn5_cpg_inter
chr1	261725813	261725813	+	1.88688e-18	5.93274e-17	-46.7259	260442800	261875013	1432214	rn5_cpg_inter
chr1	262028419	262028419	-	5.12749e-09	2.28846e-08	-26.1624	261883953	262072072	188120	rn5_cpg_inter
chr1	262229366	262229366	+	3.32253e-12	3.02323e-11	-30.4061	262080295	262236160	155866	rn5_cpg_inter
chr1	263377854	263377854	+	1.46194e-07	4.56258e-07	-26.2626	263322222	263483978	161757	rn5_cpg_inter
chr1	263397692	263397692	-	1.54922e-06	3.72442e-06	26.4153	263322222	263483978	161757	rn5_cpg_inter
chr1	263606006	263606006	+	4.86047e-09	2.18135e-08	29.7085	263588745	263704920	116176	rn5_cpg_inter
chr1	263606146	263606146	+	1.55448e-17	4.06619e-16	38.9906	263588745	263704920	116176	rn5_cpg_inter
chr1	263737266	263737266	-	1.52634e-08	6.08934e-08	-28.8281	263713585	263850007	136423	rn5_cpg_inter
chr1	263776255	263776255	-	3.23203e-17	7.93125e-16	-44.8817	263713585	263850007	136423	rn5_cpg_inter
chr1	263881497	263881497	+	1.17488e-15	2.13968e-14	40.937	263870663	264221588	350926	rn5_cpg_inter
chr1	263893395	263893395	+	9.51188e-25	9.19613e-23	-30.5078	263870663	264221588	350926	rn5_cpg_inter
chr1	263893476	263893476	-	2.1286e-18	6.6236e-17	-28.5714	263870663	264221588	350926	rn5_cpg_inter
chr1	263987559	263987559	-	4.56631e-19	1.61302e-17	-50.0562	263870663	264221588	350926	rn5_cpg_inter
chr1	264069102	264069102	+	9.13307e-23	6.30457e-21	36.1165	263870663	264221588	350926	rn5_cpg_inter
chr1	264186356	264186356	+	1.01841e-12	1.03448e-11	-40.7588	263870663	264221588	350926	rn5_cpg_inter
chr1	264208789	264208789	-	4.15939e-10	2.38107e-09	-41.5503	263870663	264221588	350926	rn5_cpg_inter
chr1	264212402	264212402	+	1.50303e-24	1.39736e-22	40.9884	263870663	264221588	350926	rn5_cpg_inter
chr1	264247266	264247266	-	6.48543e-12	5.52501e-11	28.6585	264230328	264262718	32391	rn5_cpg_inter
chr1	264247291	264247291	+	2.97786e-17	7.35563e-16	35.3668	264230328	264262718	32391	rn5_cpg_inter
chr1	264306025	264306025	+	8.69672e-13	8.96193e-12	-38.6254	264298433	264389955	91523	rn5_cpg_inter
chr1	264488913	264488913	+	9.54523e-21	4.59416e-19	-31.1475	264398200	264552745	154546	rn5_cpg_inter
chr1	264826303	264826303	+	9.65635e-18	2.63692e-16	-42.8644	264657202	265004627	347426	rn5_cpg_inter
chr1	264868672	264868672	+	1.78328e-21	9.80751e-20	-26.1006	264657202	265004627	347426	rn5_cpg_inter
chr1	264925989	264925989	+	2.61871e-11	1.95659e-10	-33.6998	264657202	265004627	347426	rn5_cpg_inter
chr1	264926044	264926044	+	7.25013e-22	4.26516e-20	-40.3929	264657202	265004627	347426	rn5_cpg_inter
chr1	264926053	264926053	-	1.3088e-13	1.59472e-12	-25.0182	264657202	265004627	347426	rn5_cpg_inter
chr1	265467342	265467342	-	3.55606e-20	1.54621e-18	40.3055	265361425	265939265	577841	rn5_cpg_inter
chr1	266361124	266361124	-	5.73125e-18	1.64207e-16	30.8858	265948240	266457628	509389	rn5_cpg_inter
chr1	266730494	266730494	-	5.67452e-10	3.153e-09	27.3912	266559280	266796419	237140	rn5_cpg_inter
chr1	266765599	266765599	+	1.89752e-14	2.72903e-13	26.1224	266559280	266796419	237140	rn5_cpg_inter
chr1	266835962	266835962	+	6.42317e-15	1.01207e-13	-34.5328	266804993	267035758	230766	rn5_cpg_inter
chr1	266838984	266838984	+	1.36668e-20	6.39255e-19	-35.3333	266804993	267035758	230766	rn5_cpg_inter
chr1	266838992	266838992	+	1.4272e-20	6.65188e-19	-34.0167	266804993	267035758	230766	rn5_cpg_inter
chr1	266890151	266890151	+	1.66932e-07	5.1339e-07	-38.6014	266804993	267035758	230766	rn5_cpg_inter
chr1	266931554	266931554	+	3.55744e-18	1.06124e-16	30.3226	266804993	267035758	230766	rn5_cpg_inter
chr1	267643815	267643815	+	5.44353e-08	1.89373e-07	-28.4502	267601508	267912841	311334	rn5_cpg_inter
chr1	267818762	267818762	-	6.59436e-16	1.2616e-14	33.7857	267601508	267912841	311334	rn5_cpg_inter
chr1	267818826	267818826	-	1.36429e-12	1.35041e-11	28.4037	267601508	267912841	311334	rn5_cpg_inter
chr1	268022192	268022192	+	2.18246e-23	1.67843e-21	-51.9569	267978232	268080712	102481	rn5_cpg_inter
chr1	268285176	268285176	+	7.42248e-16	1.4069e-14	-25.6684	268193031	268294801	101771	rn5_cpg_inter
chr1	268376165	268376165	-	1.45813e-21	8.1199e-20	40.5157	268303110	268440630	137521	rn5_cpg_inter
chr1	268376216	268376216	-	3.12732e-14	4.3054e-13	33.0607	268303110	268440630	137521	rn5_cpg_inter
chr1	268440076	268440076	-	3.83029e-22	2.35612e-20	-26.0188	268303110	268440630	137521	rn5_cpg_inter
chr1	268450934	268450934	+	4.16736e-18	1.22598e-16	-29.4672	268449172	268499838	50667	rn5_cpg_inter
chr1	268534214	268534214	+	2.21722e-10	1.34992e-09	-30.2826	268530139	268538045	7907	rn5_cpg_inter
chr1	268819113	268819113	-	1.63928e-16	3.5151e-15	-25.2941	268794635	268819713	25079	rn5_cpg_inter
chr1	268927169	268927169	+	7.85743e-11	5.28947e-10	31.6517	268903134	268951173	48040	rn5_cpg_inter
chr1	268927189	268927189	-	8.71233e-16	1.62862e-14	-36.1827	268903134	268951173	48040	rn5_cpg_inter
chr1	268973270	268973270	+	1.07041e-11	8.70423e-11	28.115	268959549	269095362	135814	rn5_cpg_inter
chr1	268973271	268973271	-	2.41749e-18	7.44002e-17	27.1111	268959549	269095362	135814	rn5_cpg_inter
chr1	268981437	268981437	+	6.37608e-09	2.78421e-08	-39.3899	268959549	269095362	135814	rn5_cpg_inter
chr1	268995399	268995399	+	1.84751e-45	4.64776e-42	81.1184	268959549	269095362	135814	rn5_cpg_inter
chr1	269013123	269013123	-	6.17186e-20	2.57315e-18	-34.555	268959549	269095362	135814	rn5_cpg_inter
chr1	269015263	269015263	-	2.12181e-20	9.58295e-19	26.9737	268959549	269095362	135814	rn5_cpg_inter
chr1	269045809	269045809	+	1.19707e-11	9.63168e-11	-29.4377	268959549	269095362	135814	rn5_cpg_inter
chr1	269072254	269072254	-	1.41655e-14	2.08876e-13	-37.9394	268959549	269095362	135814	rn5_cpg_inter
chr1	269113643	269113643	+	2.04659e-08	7.9146e-08	-37.8131	269103577	269117661	14085	rn5_cpg_inter
chr1	269116654	269116654	-	1.75495e-12	1.69697e-11	31.0671	269103577	269117661	14085	rn5_cpg_inter
chr1	269137542	269137542	-	2.18954e-12	2.07059e-11	40.3551	269126855	269201535	74681	rn5_cpg_inter
chr1	269160793	269160793	+	3.92739e-22	2.41281e-20	51.3699	269126855	269201535	74681	rn5_cpg_inter
chr1	269198451	269198451	+	3.14983e-24	2.76385e-22	29.8701	269126855	269201535	74681	rn5_cpg_inter
chr1	269400580	269400580	+	2.39292e-12	2.24465e-11	35.8084	269309203	269463099	153897	rn5_cpg_inter
chr1	269402852	269402852	+	5.87066e-34	2.6727e-31	32.6923	269309203	269463099	153897	rn5_cpg_inter
chr1	269412667	269412667	+	1.74183e-24	1.60153e-22	27.6243	269309203	269463099	153897	rn5_cpg_inter
chr1	269439221	269439221	+	1.31167e-23	1.04908e-21	-35.0575	269309203	269463099	153897	rn5_cpg_inter
chr1	269443681	269443681	+	8.2399e-25	8.05573e-23	-45.2174	269309203	269463099	153897	rn5_cpg_inter
chr1	269472746	269472746	+	1.12941e-20	5.3598e-19	39.3817	269471495	270365273	893779	rn5_cpg_inter
chr1	270687496	270687496	+	1.42669e-25	1.60361e-23	-26.4822	270679765	270710761	30997	rn5_cpg_inter
chr1	270719439	270719439	-	1.08922e-14	1.64161e-13	-28.9062	270719026	270797101	78076	rn5_cpg_inter
chr1	270854332	270854332	+	4.03667e-09	1.84539e-08	-27.6375	270820771	270872334	51564	rn5_cpg_inter
chr1	270900138	270900138	-	7.96555e-13	8.27768e-12	39.8867	270897773	270952530	54758	rn5_cpg_inter
chr1	270900167	270900167	-	3.89472e-06	8.44699e-06	26.9298	270897773	270952530	54758	rn5_cpg_inter
chr1	271048047	271048047	-	6.04636e-14	7.86943e-13	-28.6101	270960972	271096391	135420	rn5_cpg_inter
chr1	271048190	271048190	-	1.96391e-08	7.63177e-08	-26.802	270960972	271096391	135420	rn5_cpg_inter
chr1	271118453	271118453	-	2.90087e-09	1.3718e-08	-28.6867	271104681	271159631	54951	rn5_cpg_inter
chr1	271183550	271183550	+	1.81208e-25	1.99813e-23	-37.0079	271168280	271198274	29995	rn5_cpg_inter
chr1	271194919	271194919	-	6.10954e-23	4.33011e-21	-25.1989	271168280	271198274	29995	rn5_cpg_inter
chr1	271370573	271370573	+	8.79635e-09	3.71598e-08	31.5264	271370177	271449322	79146	rn5_cpg_inter
chr1	271408517	271408517	+	6.97804e-18	1.95993e-16	29.5082	271370177	271449322	79146	rn5_cpg_inter
chr1	271652071	271652071	-	3.93158e-17	9.49421e-16	-47.9896	271600198	271702475	102278	rn5_cpg_inter
chr1	271652185	271652185	-	2.34698e-13	2.71686e-12	-38.9508	271600198	271702475	102278	rn5_cpg_inter
chr1	271781501	271781501	-	4.98002e-13	5.40006e-12	-30.3889	271756559	271855179	98621	rn5_cpg_inter
chr1	271822850	271822850	-	2.01791e-15	3.51146e-14	42.3654	271756559	271855179	98621	rn5_cpg_inter
chr1	271822885	271822885	-	6.00441e-20	2.50805e-18	39.3204	271756559	271855179	98621	rn5_cpg_inter
chr1	271822898	271822898	-	5.44376e-14	7.14924e-13	32.816	271756559	271855179	98621	rn5_cpg_inter
chr1	271825571	271825571	+	1.1119e-11	9.00206e-11	26.5031	271756559	271855179	98621	rn5_cpg_inter
chr1	271828604	271828604	+	6.97937e-19	2.39067e-17	-39.9327	271756559	271855179	98621	rn5_cpg_inter
chr1	271836572	271836572	-	2.82672e-16	5.81161e-15	29.2922	271756559	271855179	98621	rn5_cpg_inter
chr1	271883125	271883125	-	1.37167e-11	1.08844e-10	-28.7033	271877726	271909840	32115	rn5_cpg_inter
chr1	271909250	271909250	-	7.05401e-17	1.62405e-15	35.3241	271877726	271909840	32115	rn5_cpg_inter
chr1	271994996	271994996	+	3.02749e-14	4.17928e-13	33.8814	271954040	272021598	67559	rn5_cpg_inter
chr1	271995034	271995034	+	2.91103e-08	1.083e-07	-27.501	271954040	272021598	67559	rn5_cpg_inter
chr1	271998441	271998441	+	1.6026e-18	5.11938e-17	49.9238	271954040	272021598	67559	rn5_cpg_inter
chr1	272035304	272035304	+	8.65787e-18	2.38697e-16	44.9275	272030636	272108994	78359	rn5_cpg_inter
chr1	272070758	272070758	-	1.67356e-13	1.99699e-12	34.2377	272030636	272108994	78359	rn5_cpg_inter
chr1	272088061	272088061	+	3.33458e-08	1.22209e-07	32.5722	272030636	272108994	78359	rn5_cpg_inter
chr1	272224768	272224768	-	1.54769e-13	1.85925e-12	-35.2671	272222127	272255964	33838	rn5_cpg_inter
chr1	272224784	272224784	+	0.000325797	0.000446296	-27.0492	272222127	272255964	33838	rn5_cpg_inter
chr1	272224785	272224785	-	2.04243e-11	1.56257e-10	-32.2864	272222127	272255964	33838	rn5_cpg_inter
chr1	272224804	272224804	+	0.000157111	0.000230703	-25.9239	272222127	272255964	33838	rn5_cpg_inter
chr1	272224808	272224808	+	4.12978e-05	6.93429e-05	-32.2499	272222127	272255964	33838	rn5_cpg_inter
chr1	272224811	272224811	+	1.9496e-11	1.49751e-10	-49.6527	272222127	272255964	33838	rn5_cpg_inter
chr1	272279625	272279625	-	1.94559e-11	1.49452e-10	-27.829	272278718	272324334	45617	rn5_cpg_inter
chr1	272704119	272704119	-	1.14427e-15	2.08736e-14	25.1309	272545028	272713546	168519	rn5_cpg_inter
chr1	272705185	272705185	-	1.31391e-09	6.72715e-09	-28.7271	272545028	272713546	168519	rn5_cpg_inter
chr1	272705223	272705223	-	4.80411e-15	7.77288e-14	-34.8754	272545028	272713546	168519	rn5_cpg_inter
chr1	272705252	272705252	-	3.94464e-17	9.5248e-16	-50.601	272545028	272713546	168519	rn5_cpg_inter
chr1	272705260	272705260	-	8.58636e-06	1.70903e-05	26.8159	272545028	272713546	168519	rn5_cpg_inter
chr1	272730601	272730601	-	3.18234e-35	1.71426e-32	-47.619	272722014	272848325	126312	rn5_cpg_inter
chr1	272861071	272861071	-	2.6444e-23	1.99718e-21	-50.5174	272857235	272919527	62293	rn5_cpg_inter
chr1	272910177	272910177	+	3.64424e-17	8.85794e-16	36.1409	272857235	272919527	62293	rn5_cpg_inter
chr1	273202897	273202897	-	6.27381e-09	2.74363e-08	25.4182	273196096	273224275	28180	rn5_cpg_inter
chr1	273217901	273217901	+	3.27791e-10	1.92043e-09	31.5385	273196096	273224275	28180	rn5_cpg_inter
chr1	273463205	273463205	-	5.09319e-26	6.14966e-24	-42.7273	273339292	273478659	139368	rn5_cpg_inter
chr1	273463243	273463243	-	1.02059e-30	2.55694e-28	-49.0909	273339292	273478659	139368	rn5_cpg_inter
chr1	273463246	273463246	-	1.63415e-19	6.27586e-18	-44.4227	273339292	273478659	139368	rn5_cpg_inter
chr1	273719947	273719947	-	1.67278e-07	5.14378e-07	-28.5826	273692328	273759899	67572	rn5_cpg_inter
chr1	273720000	273720000	-	9.59691e-13	9.79976e-12	-36.7763	273692328	273759899	67572	rn5_cpg_inter
chr1	273720044	273720044	-	2.43165e-06	5.55836e-06	-25.4927	273692328	273759899	67572	rn5_cpg_inter
chr1	273770809	273770809	+	1.06862e-06	2.67714e-06	26.2402	273768222	273876996	108775	rn5_cpg_inter
chr1	273912900	273912900	-	4.03862e-13	4.46032e-12	37.3474	273885298	273956822	71525	rn5_cpg_inter
chr1	274041347	274041347	-	2.17435e-19	8.15287e-18	28.7879	273966520	274157413	190894	rn5_cpg_inter
chr1	274538447	274538447	-	1.42982e-10	9.08443e-10	-32.0774	274527964	274549390	21427	rn5_cpg_inter
chr1	274587306	274587306	+	1.34797e-09	6.88493e-09	-27.9202	274557628	274673605	115978	rn5_cpg_inter
chr1	274770524	274770524	-	3.77182e-22	2.32203e-20	42.2669	274752718	274788321	35604	rn5_cpg_inter
chr1	274868579	274868579	-	1.76854e-12	1.70908e-11	39.7608	274796766	274933994	137229	rn5_cpg_inter
chr1	274957010	274957010	+	3.95757e-38	3.46141e-35	-50.2959	274942463	275027020	84558	rn5_cpg_inter
chr1	274957059	274957059	-	5.04807e-07	1.37297e-06	-27.1272	274942463	275027020	84558	rn5_cpg_inter
chr1	274976730	274976730	-	1.8676e-26	2.4062e-24	-45.2703	274942463	275027020	84558	rn5_cpg_inter
chr1	274977672	274977672	-	5.30158e-14	6.97826e-13	30.3279	274942463	275027020	84558	rn5_cpg_inter
chr1	275800640	275800640	+	2.00927e-10	1.2367e-09	30.801	275421136	277907577	2486442	rn5_cpg_inter
chr1	275878474	275878474	-	4.69231e-18	1.36719e-16	44.1763	275421136	277907577	2486442	rn5_cpg_inter
chr1	276051541	276051541	-	1.67383e-10	1.0479e-09	-32.9094	275421136	277907577	2486442	rn5_cpg_inter
chr1	278225068	278225068	-	1.0786e-10	7.03842e-10	-38.7413	277917446	278699348	781903	rn5_cpg_inter
chr1	280127425	280127425	+	8.66614e-17	1.95772e-15	-29.1667	279203341	280971504	1768164	rn5_cpg_inter
chr1	280505652	280505652	-	2.7001e-23	2.03411e-21	60.3809	279203341	280971504	1768164	rn5_cpg_inter
chr1	280928640	280928640	-	2.26687e-21	1.22139e-19	-37.788	279203341	280971504	1768164	rn5_cpg_inter
chr1	280928695	280928695	-	5.12779e-11	3.59556e-10	-34.3574	279203341	280971504	1768164	rn5_cpg_inter
chr1	281022675	281022675	-	5.63441e-16	1.09217e-14	-30.8176	280979756	281167152	187397	rn5_cpg_inter
chr1	281122581	281122581	+	1.02824e-17	2.79008e-16	-35.1373	280979756	281167152	187397	rn5_cpg_inter
chr1	281214773	281214773	+	6.86774e-29	1.29812e-26	49.3243	281175651	281264978	89328	rn5_cpg_inter
chr1	281385030	281385030	-	6.30142e-26	7.50821e-24	43.8172	281274393	281440096	165704	rn5_cpg_inter
chr1	281392176	281392176	-	5.82675e-07	1.55999e-06	-29.9073	281274393	281440096	165704	rn5_cpg_inter
chr1	281397773	281397773	+	5.55907e-09	2.46007e-08	29.8293	281274393	281440096	165704	rn5_cpg_inter
chr1	281397845	281397845	+	9.91473e-11	6.5243e-10	32.3751	281274393	281440096	165704	rn5_cpg_inter
chr1	281548690	281548690	-	3.42253e-07	9.71898e-07	27.752	281524987	281653661	128675	rn5_cpg_inter
chr1	281556898	281556898	+	1.00158e-16	2.23428e-15	32.7684	281524987	281653661	128675	rn5_cpg_inter
chr1	281579537	281579537	+	8.36897e-14	1.06039e-12	30.6805	281524987	281653661	128675	rn5_cpg_inter
chr1	281647156	281647156	-	6.14415e-07	1.63583e-06	27.6479	281524987	281653661	128675	rn5_cpg_inter
chr1	281807441	281807441	-	3.70909e-30	8.51455e-28	-47.432	281805641	282034071	228431	rn5_cpg_inter
chr1	281840312	281840312	+	2.52866e-19	9.38332e-18	-31.875	281805641	282034071	228431	rn5_cpg_inter
chr1	281840325	281840325	+	4.87799e-12	4.26995e-11	-41.7335	281805641	282034071	228431	rn5_cpg_inter
chr1	281840405	281840405	+	7.04445e-15	1.10093e-13	-45.8876	281805641	282034071	228431	rn5_cpg_inter
chr1	281870079	281870079	+	1.93876e-16	4.10534e-15	-39.6249	281805641	282034071	228431	rn5_cpg_inter
chr1	281870148	281870148	-	8.85748e-12	7.33553e-11	26.6485	281805641	282034071	228431	rn5_cpg_inter
chr1	281870187	281870187	-	7.62928e-12	6.40554e-11	27.2325	281805641	282034071	228431	rn5_cpg_inter
chr1	281932214	281932214	-	2.51395e-14	3.52704e-13	28.0689	281805641	282034071	228431	rn5_cpg_inter
chr1	281987601	281987601	+	1.46989e-07	4.58381e-07	-30.7897	281805641	282034071	228431	rn5_cpg_inter
chr1	282019534	282019534	-	3.98624e-13	4.40666e-12	-32.3232	281805641	282034071	228431	rn5_cpg_inter
chr1	282023616	282023616	-	3.74398e-10	2.16598e-09	31.1904	281805641	282034071	228431	rn5_cpg_inter
chr1	282203596	282203596	+	3.77906e-14	5.12232e-13	31.4082	282183945	283276087	1092143	rn5_cpg_inter
chr1	282240529	282240529	-	1.05598e-14	1.59614e-13	-25.2717	282183945	283276087	1092143	rn5_cpg_inter
chr1	282303162	282303162	-	3.29368e-12	3.00044e-11	-29.3103	282183945	283276087	1092143	rn5_cpg_inter
chr1	282310976	282310976	-	3.06822e-19	1.12015e-17	-25.8065	282183945	283276087	1092143	rn5_cpg_inter
chr1	283199165	283199165	+	5.73579e-17	1.34247e-15	-45.4128	282183945	283276087	1092143	rn5_cpg_inter
chr1	283301974	283301974	-	5.67935e-11	3.9449e-10	30.6698	283284586	283406996	122411	rn5_cpg_inter
chr1	283302011	283302011	-	2.18897e-09	1.06582e-08	28.8577	283284586	283406996	122411	rn5_cpg_inter
chr1	283339643	283339643	+	2.28306e-28	3.96524e-26	-32.7485	283284586	283406996	122411	rn5_cpg_inter
chr1	283522060	283522060	-	6.90064e-12	5.84405e-11	-48.1956	283416668	283635261	218594	rn5_cpg_inter
chr1	283533384	283533384	+	1.23598e-21	6.9719e-20	29.2079	283416668	283635261	218594	rn5_cpg_inter
chr1	283581200	283581200	+	2.28223e-11	1.72734e-10	40.0627	283416668	283635261	218594	rn5_cpg_inter
chr1	283588517	283588517	+	4.73739e-09	2.13123e-08	-25.1814	283416668	283635261	218594	rn5_cpg_inter
chr1	283588606	283588606	-	4.04916e-15	6.65509e-14	32.2785	283416668	283635261	218594	rn5_cpg_inter
chr1	283841555	283841555	+	1.12642e-10	7.31875e-10	26.417	283709660	284027057	317398	rn5_cpg_inter
chr1	284095349	284095349	-	8.6576e-22	5.02053e-20	42.2925	284086323	284568463	482141	rn5_cpg_inter
chr1	284192955	284192955	-	1.34323e-10	8.58575e-10	-36.2079	284086323	284568463	482141	rn5_cpg_inter
chr1	284428771	284428771	-	6.88654e-10	3.75657e-09	-25.5124	284086323	284568463	482141	rn5_cpg_inter
chr1	284433390	284433390	+	2.33854e-18	7.218e-17	-41.899	284086323	284568463	482141	rn5_cpg_inter
chr1	284440446	284440446	+	5.18199e-13	5.59817e-12	-31.869	284086323	284568463	482141	rn5_cpg_inter
chr1	284495445	284495445	-	4.86489e-14	6.45499e-13	-41.294	284086323	284568463	482141	rn5_cpg_inter
chr1	284513623	284513623	-	7.76887e-22	4.54621e-20	-45.2664	284086323	284568463	482141	rn5_cpg_inter
chr1	284703079	284703079	+	4.49927e-13	4.92119e-12	26.5788	284701929	284732568	30640	rn5_cpg_inter
chr1	284715067	284715067	-	1.25238e-17	3.3367e-16	30.3571	284701929	284732568	30640	rn5_cpg_inter
chr1	284730288	284730288	-	6.15703e-09	2.69802e-08	-28.1724	284701929	284732568	30640	rn5_cpg_inter
chr1	284843308	284843308	+	1.09676e-11	8.89559e-11	-29.4118	284740918	284913277	172360	rn5_cpg_inter
chr1	284862685	284862685	-	4.38263e-06	9.38175e-06	-25.5685	284740918	284913277	172360	rn5_cpg_inter
chr1	284878794	284878794	-	6.95162e-14	8.94083e-13	-34.9202	284740918	284913277	172360	rn5_cpg_inter
chr1	284892557	284892557	-	2.52003e-08	9.52495e-08	31.1057	284740918	284913277	172360	rn5_cpg_inter
chr1	284892597	284892597	-	2.99275e-18	9.05512e-17	40.6699	284740918	284913277	172360	rn5_cpg_inter
chr1	284937957	284937957	-	1.38533e-11	1.09841e-10	40.3846	284923497	285013207	89711	rn5_cpg_inter
chr1	284938140	284938140	-	1.03304e-16	2.29837e-15	38.4615	284923497	285013207	89711	rn5_cpg_inter
chr1	285182333	285182333	+	1.23091e-07	3.91631e-07	-26.3424	285073924	285201785	127862	rn5_cpg_inter
chr1	285416443	285416443	+	7.08607e-14	9.09267e-13	-36.1922	285405341	285569804	164464	rn5_cpg_inter
chr1	285476990	285476990	-	8.60038e-08	2.84569e-07	34.6477	285405341	285569804	164464	rn5_cpg_inter
chr1	285477023	285477023	-	9.84725e-13	1.00348e-11	-42.5142	285405341	285569804	164464	rn5_cpg_inter
chr1	285477163	285477163	-	3.53468e-21	1.83714e-19	-54.8995	285405341	285569804	164464	rn5_cpg_inter
chr1	285540004	285540004	+	4.87895e-12	4.27064e-11	32.7904	285405341	285569804	164464	rn5_cpg_inter
chr1	285564422	285564422	+	1.01346e-14	1.53634e-13	37.1772	285405341	285569804	164464	rn5_cpg_inter
chr1	285612733	285612733	+	2.35568e-10	1.42572e-09	-34.2018	285602389	285681308	78920	rn5_cpg_inter
chr1	285612734	285612734	-	1.14199e-07	3.66338e-07	25.0068	285602389	285681308	78920	rn5_cpg_inter
chr1	285846124	285846124	-	4.33515e-12	3.84289e-11	-38.4953	285689539	285846166	156628	rn5_cpg_inter
chr1	285846147	285846147	-	4.29811e-15	7.02405e-14	-48.3067	285689539	285846166	156628	rn5_cpg_inter
chr1	285857446	285857446	-	1.33449e-33	5.64425e-31	-31.4795	285856408	285922661	66254	rn5_cpg_inter
chr1	285857497	285857497	-	4.78328e-28	7.91874e-26	-25.7583	285856408	285922661	66254	rn5_cpg_inter
chr1	285904634	285904634	+	7.42388e-09	3.19329e-08	33.9404	285856408	285922661	66254	rn5_cpg_inter
chr1	285904635	285904635	-	3.32563e-10	1.94601e-09	25.4642	285856408	285922661	66254	rn5_cpg_inter
chr1	285914599	285914599	+	1.88773e-09	9.32614e-09	-33.3333	285856408	285922661	66254	rn5_cpg_inter
chr1	286424130	286424130	-	1.23903e-18	4.03833e-17	-41.3157	286021993	286929902	907910	rn5_cpg_inter
chr1	286424146	286424146	-	2.25759e-43	4.63612e-40	-75.3363	286021993	286929902	907910	rn5_cpg_inter
chr1	286424170	286424170	-	6.98431e-10	3.80429e-09	-36.3427	286021993	286929902	907910	rn5_cpg_inter
chr1	286466709	286466709	-	8.93446e-13	9.18287e-12	-40.817	286021993	286929902	907910	rn5_cpg_inter
chr1	286495935	286495935	-	4.41022e-18	1.29117e-16	-37.1251	286021993	286929902	907910	rn5_cpg_inter
chr1	286499006	286499006	+	7.35435e-19	2.50645e-17	28.1407	286021993	286929902	907910	rn5_cpg_inter
chr1	286501810	286501810	+	3.02124e-35	1.63108e-32	49.1803	286021993	286929902	907910	rn5_cpg_inter
chr1	286592383	286592383	-	5.83222e-39	6.03045e-36	52.5435	286021993	286929902	907910	rn5_cpg_inter
chr1	286995886	286995886	+	1.28868e-22	8.6941e-21	31.1765	286939270	287010340	71071	rn5_cpg_inter
chr1	287092113	287092113	+	3.07578e-12	2.81943e-11	-30.2303	287018623	287309410	290788	rn5_cpg_inter
chr1	287324108	287324108	+	7.5937e-22	4.45224e-20	-44.3709	287317801	287374207	56407	rn5_cpg_inter
chr1	287427520	287427520	+	3.41044e-12	3.09549e-11	35.9248	287382791	287462916	80126	rn5_cpg_inter
chr1	287455905	287455905	-	5.40936e-21	2.71884e-19	-39.3435	287382791	287462916	80126	rn5_cpg_inter
chr1	287662525	287662525	+	2.9753e-06	6.64918e-06	30.6388	287600928	287691571	90644	rn5_cpg_inter
chr1	287846340	287846340	+	2.31868e-07	6.87552e-07	-26.1057	287788135	287871115	82981	rn5_cpg_inter
chr1	287918450	287918450	+	2.42827e-11	1.82773e-10	-25.2589	287880661	287982585	101925	rn5_cpg_inter
chr1	287953680	287953680	+	1.8127e-10	1.12634e-09	32.1332	287880661	287982585	101925	rn5_cpg_inter
chr1	287953703	287953703	+	3.59698e-22	2.2306e-20	45.8114	287880661	287982585	101925	rn5_cpg_inter
chr1	288181135	288181135	-	1.31925e-07	4.16381e-07	28.7519	288006865	288454034	447170	rn5_cpg_inter
chr1	288181144	288181144	-	2.11954e-08	8.16322e-08	-30.507	288006865	288454034	447170	rn5_cpg_inter
chr1	288239409	288239409	+	1.23399e-10	7.95307e-10	-32.7489	288006865	288454034	447170	rn5_cpg_inter
chr1	288496502	288496502	+	5.82599e-13	6.22446e-12	27.9663	288462665	288726439	263775	rn5_cpg_inter
chr1	288751200	288751200	+	1.21533e-06	3.00104e-06	-25.3439	288734969	289093817	358849	rn5_cpg_inter
chr1	289103479	289103479	+	7.29738e-14	9.34514e-13	30.2747	289102504	289210554	108051	rn5_cpg_inter
chr1	289361333	289361333	+	7.47214e-12	6.28485e-11	25.0906	289270984	289469101	198118	rn5_cpg_inter
chr1	290069403	290069403	-	8.65617e-25	8.43903e-23	-35.4739	289879883	290094216	214334	rn5_cpg_inter
chr10	171891	171891	+	2.59301e-39	2.83744e-36	-41.6357	100732	299507	198776	rn5_cpg_inter
chr10	223662	223662	+	4.77172e-14	6.34363e-13	-25.4808	100732	299507	198776	rn5_cpg_inter
chr10	753860	753860	+	5.8594e-11	4.05813e-10	-25.5462	708038	921617	213580	rn5_cpg_inter
chr10	1526141	1526141	+	3.79124e-07	1.06452e-06	25.0318	930257	1839584	909328	rn5_cpg_inter
chr10	1954062	1954062	-	2.77519e-10	1.6535e-09	-26.2889	1847806	2019442	171637	rn5_cpg_inter
chr10	2639871	2639871	-	1.02616e-10	6.73167e-10	26.0844	2527851	3174767	646917	rn5_cpg_inter
chr10	2681415	2681415	-	2.23886e-31	6.29413e-29	-47.4138	2527851	3174767	646917	rn5_cpg_inter
chr10	2683885	2683885	-	1.81014e-09	8.97751e-09	40.2153	2527851	3174767	646917	rn5_cpg_inter
chr10	2683903	2683903	-	9.5783e-24	7.81186e-22	65.5321	2527851	3174767	646917	rn5_cpg_inter
chr10	3035388	3035388	-	4.85249e-35	2.55196e-32	-40.8745	2527851	3174767	646917	rn5_cpg_inter
chr10	3068552	3068552	+	7.38508e-09	3.17867e-08	-25.0794	2527851	3174767	646917	rn5_cpg_inter
chr10	3393660	3393660	+	3.98217e-10	2.28988e-09	-25.1389	3370907	3403871	32965	rn5_cpg_inter
chr10	3694077	3694077	+	2.01953e-14	2.88563e-13	-33.8028	3552618	3734197	181580	rn5_cpg_inter
chr10	3713244	3713244	+	4.6057e-25	4.68873e-23	-72.7451	3552618	3734197	181580	rn5_cpg_inter
chr10	3717896	3717896	+	3.21414e-14	4.41348e-13	-43.8631	3552618	3734197	181580	rn5_cpg_inter
chr10	3717904	3717904	+	4.66058e-20	1.98513e-18	-38.4146	3552618	3734197	181580	rn5_cpg_inter
chr10	3757207	3757207	+	1.05072e-10	6.87613e-10	-25.558	3742665	3778789	36125	rn5_cpg_inter
chr10	3778215	3778215	+	5.96022e-13	6.35507e-12	-27.619	3742665	3778789	36125	rn5_cpg_inter
chr10	3778495	3778495	-	4.68251e-11	3.31082e-10	33.2267	3742665	3778789	36125	rn5_cpg_inter
chr10	3826316	3826316	-	2.21179e-17	5.6151e-16	-28.3019	3787594	4015846	228253	rn5_cpg_inter
chr10	4067526	4067526	+	2.30451e-20	1.03563e-18	30.1256	4026999	4161746	134748	rn5_cpg_inter
chr10	4067527	4067527	-	9.5483e-15	1.45397e-13	37.3984	4026999	4161746	134748	rn5_cpg_inter
chr10	4228106	4228106	-	2.09656e-11	1.59937e-10	-29.4131	4179440	4250564	71125	rn5_cpg_inter
chr10	4228114	4228114	-	3.46418e-11	2.51842e-10	36.0834	4179440	4250564	71125	rn5_cpg_inter
chr10	4354381	4354381	+	6.80334e-14	8.76075e-13	-37.1629	4344728	4519895	175168	rn5_cpg_inter
chr10	4354419	4354419	+	6.61178e-13	6.98358e-12	26.697	4344728	4519895	175168	rn5_cpg_inter
chr10	4354430	4354430	+	4.34099e-12	3.84722e-11	28.221	4344728	4519895	175168	rn5_cpg_inter
chr10	4354456	4354456	-	1.03585e-11	8.44814e-11	28.8582	4344728	4519895	175168	rn5_cpg_inter
chr10	4354476	4354476	-	3.97627e-17	9.59103e-16	34.7388	4344728	4519895	175168	rn5_cpg_inter
chr10	4451932	4451932	-	1.02287e-09	5.37047e-09	-25.2252	4344728	4519895	175168	rn5_cpg_inter
chr10	4570210	4570210	+	9.69429e-16	1.79608e-14	-38.0156	4531509	5663073	1131565	rn5_cpg_inter
chr10	4570216	4570216	+	6.92425e-11	4.71644e-10	-27.5611	4531509	5663073	1131565	rn5_cpg_inter
chr10	4579232	4579232	+	6.1677e-07	1.64151e-06	-30.5405	4531509	5663073	1131565	rn5_cpg_inter
chr10	4586881	4586881	-	1.40531e-09	7.1455e-09	-25.1273	4531509	5663073	1131565	rn5_cpg_inter
chr10	4609363	4609363	-	1.764e-25	1.9504e-23	33.1429	4531509	5663073	1131565	rn5_cpg_inter
chr10	4844313	4844313	-	8.53028e-07	2.19161e-06	-25.5173	4531509	5663073	1131565	rn5_cpg_inter
chr10	5052139	5052139	+	1.50454e-08	6.01138e-08	26.1726	4531509	5663073	1131565	rn5_cpg_inter
chr10	5113824	5113824	-	9.94074e-10	5.23265e-09	26.7569	4531509	5663073	1131565	rn5_cpg_inter
chr10	5235332	5235332	-	5.13742e-20	2.17269e-18	41.9192	4531509	5663073	1131565	rn5_cpg_inter
chr10	5310391	5310391	-	1.23305e-54	1.00297e-50	-46.6851	4531509	5663073	1131565	rn5_cpg_inter
chr10	5591565	5591565	+	3.48281e-14	4.75564e-13	25.1701	4531509	5663073	1131565	rn5_cpg_inter
chr10	5732473	5732473	-	3.63901e-14	4.95091e-13	-43.6211	5672981	5772577	99597	rn5_cpg_inter
chr10	5905509	5905509	-	5.40943e-15	8.66608e-14	27.2328	5883046	5997880	114835	rn5_cpg_inter
chr10	5920571	5920571	+	1.19691e-09	6.18546e-09	27.0833	5883046	5997880	114835	rn5_cpg_inter
chr10	5920582	5920582	-	1.00281e-06	2.53009e-06	30.3592	5883046	5997880	114835	rn5_cpg_inter
chr10	5920598	5920598	+	2.2407e-10	1.36289e-09	29.1667	5883046	5997880	114835	rn5_cpg_inter
chr10	5931822	5931822	-	8.10089e-18	2.24662e-16	27.4977	5883046	5997880	114835	rn5_cpg_inter
chr10	6114249	6114249	-	7.59508e-13	7.92306e-12	-34.2613	6087596	8172120	2084525	rn5_cpg_inter
chr10	7555820	7555820	-	2.28376e-16	4.77823e-15	40.1869	6087596	8172120	2084525	rn5_cpg_inter
chr10	7993585	7993585	+	4.40344e-28	7.34975e-26	-59.6914	6087596	8172120	2084525	rn5_cpg_inter
chr10	8538536	8538536	-	1.57534e-13	1.88922e-12	33.5134	8181028	8643550	462523	rn5_cpg_inter
chr10	8567382	8567382	-	4.46211e-09	2.02054e-08	30.6262	8181028	8643550	462523	rn5_cpg_inter
chr10	8589176	8589176	+	2.0881e-22	1.3564e-20	-28.1657	8181028	8643550	462523	rn5_cpg_inter
chr10	8589217	8589217	-	7.93104e-07	2.05356e-06	26.4225	8181028	8643550	462523	rn5_cpg_inter
chr10	8589248	8589248	-	1.26136e-06	3.10145e-06	26.0541	8181028	8643550	462523	rn5_cpg_inter
chr10	8963100	8963100	+	2.90409e-22	1.83116e-20	-33.8308	8652131	9296017	643887	rn5_cpg_inter
chr10	8963163	8963163	-	2.55929e-06	5.81595e-06	26.3568	8652131	9296017	643887	rn5_cpg_inter
chr10	8978757	8978757	+	1.01305e-09	5.3237e-09	-29.6719	8652131	9296017	643887	rn5_cpg_inter
chr10	9002784	9002784	+	2.148e-05	3.86697e-05	-27.4755	8652131	9296017	643887	rn5_cpg_inter
chr10	9005434	9005434	+	6.4028e-08	2.18753e-07	26.4407	8652131	9296017	643887	rn5_cpg_inter
chr10	9045109	9045109	+	2.75437e-05	4.82936e-05	-29.3564	8652131	9296017	643887	rn5_cpg_inter
chr10	9333731	9333731	+	1.60364e-15	2.84473e-14	-27.4809	9324055	9338954	14900	rn5_cpg_inter
chr10	9338907	9338907	+	7.18258e-07	1.88075e-06	25.5882	9324055	9338954	14900	rn5_cpg_inter
chr10	9384074	9384074	-	2.96974e-08	1.10268e-07	-27.2214	9347665	9407291	59627	rn5_cpg_inter
chr10	9384099	9384099	-	3.6364e-14	4.94791e-13	-37.1798	9347665	9407291	59627	rn5_cpg_inter
chr10	9384105	9384105	-	5.97556e-10	3.30515e-09	-30.0876	9347665	9407291	59627	rn5_cpg_inter
chr10	9389542	9389542	-	6.84191e-17	1.57834e-15	-37.9078	9347665	9407291	59627	rn5_cpg_inter
chr10	9389623	9389623	+	2.87521e-11	2.12777e-10	31.7776	9347665	9407291	59627	rn5_cpg_inter
chr10	9389786	9389786	-	7.11784e-23	4.99397e-21	36.3752	9347665	9407291	59627	rn5_cpg_inter
chr10	9431435	9431435	-	8.62794e-07	2.21381e-06	-25.9355	9415803	9487907	72105	rn5_cpg_inter
chr10	9436892	9436892	+	7.28972e-24	6.06288e-22	53.3333	9415803	9487907	72105	rn5_cpg_inter
chr10	9533632	9533632	-	3.98723e-15	6.56214e-14	34.9255	9532978	9571334	38357	rn5_cpg_inter
chr10	9883091	9883091	+	6.42257e-29	1.2225e-26	39.0796	9859746	9907602	47857	rn5_cpg_inter
chr10	9883123	9883123	+	4.74191e-24	4.05015e-22	33.8867	9859746	9907602	47857	rn5_cpg_inter
chr10	9887571	9887571	-	2.92351e-15	4.93908e-14	-30.8271	9859746	9907602	47857	rn5_cpg_inter
chr10	9887605	9887605	-	4.10824e-11	2.94014e-10	-27.8257	9859746	9907602	47857	rn5_cpg_inter
chr10	9929774	9929774	-	1.74924e-15	3.08107e-14	-27.9347	9916124	9935797	19674	rn5_cpg_inter
chr10	10027812	10027812	-	2.34258e-23	1.78917e-21	-52.7598	9992556	10046615	54060	rn5_cpg_inter
chr10	10522380	10522380	+	3.07456e-09	1.44461e-08	-29.6532	10482709	10535904	53196	rn5_cpg_inter
chr10	10686332	10686332	+	8.22707e-17	1.86908e-15	-51.5967	10672737	10687365	14629	rn5_cpg_inter
chr10	10716793	10716793	+	4.7778e-16	9.38504e-15	27.6334	10695797	10768164	72368	rn5_cpg_inter
chr10	10731597	10731597	-	4.58408e-07	1.25994e-06	28.4124	10695797	10768164	72368	rn5_cpg_inter
chr10	11924749	11924749	-	3.98483e-14	5.3795e-13	36.2751	11834326	11977384	143059	rn5_cpg_inter
chr10	12204696	12204696	+	7.69035e-10	4.15161e-09	-28.583	12051749	12249552	197804	rn5_cpg_inter
chr10	12722485	12722485	+	2.22117e-16	4.65807e-15	34.171	12717817	12726241	8425	rn5_cpg_inter
chr10	12722572	12722572	+	2.04498e-12	1.94754e-11	26.208	12717817	12726241	8425	rn5_cpg_inter
chr10	12788178	12788178	-	1.11339e-11	9.01373e-11	-26.2124	12764566	12799698	35133	rn5_cpg_inter
chr10	12889146	12889146	+	1.32516e-10	8.4822e-10	-27.9928	12885002	12890802	5801	rn5_cpg_inter
chr10	12889160	12889160	+	1.68658e-28	2.98883e-26	-40.9207	12885002	12890802	5801	rn5_cpg_inter
chr10	12889184	12889184	+	1.12347e-24	1.07258e-22	-27.6873	12885002	12890802	5801	rn5_cpg_inter
chr10	13165200	13165200	+	1.7976e-11	1.39061e-10	-26.9082	12992109	13257551	265443	rn5_cpg_inter
chr10	13181858	13181858	+	1.04213e-05	2.02871e-05	-29.0995	12992109	13257551	265443	rn5_cpg_inter
chr10	13181898	13181898	+	2.45461e-13	2.8303e-12	-45.1613	12992109	13257551	265443	rn5_cpg_inter
chr10	13209637	13209637	+	2.40779e-12	2.25704e-11	-36.5946	12992109	13257551	265443	rn5_cpg_inter
chr10	13491509	13491509	+	1.46451e-12	1.4398e-11	27.9762	13440391	13534591	94201	rn5_cpg_inter
chr10	13682326	13682326	+	1.43251e-17	3.77293e-16	-30.539	13675863	13683416	7554	rn5_cpg_inter
chr10	13683374	13683374	-	1.11717e-21	6.35285e-20	-35.4611	13675863	13683416	7554	rn5_cpg_inter
chr10	13739519	13739519	+	4.14974e-24	3.57061e-22	-44.3845	13736683	13809378	72696	rn5_cpg_inter
chr10	13860675	13860675	+	1.67611e-11	1.30552e-10	30.3483	13856493	13866439	9947	rn5_cpg_inter
chr10	13860705	13860705	+	3.81702e-15	6.3037e-14	39.2157	13856493	13866439	9947	rn5_cpg_inter
chr10	13862986	13862986	-	3.01154e-12	2.76676e-11	-31.994	13856493	13866439	9947	rn5_cpg_inter
chr10	13967608	13967608	-	3.76015e-10	2.1742e-09	-28.1494	13943146	13986568	43423	rn5_cpg_inter
chr10	14011514	14011514	-	9.21426e-22	5.32562e-20	-35.4975	13994924	14027470	32547	rn5_cpg_inter
chr10	14350440	14350440	+	1.05073e-07	3.40048e-07	-27.2369	14312519	14354140	41622	rn5_cpg_inter
chr10	14425511	14425511	-	1.29968e-12	1.29275e-11	28.6428	14420015	14427067	7053	rn5_cpg_inter
chr10	14577477	14577477	-	5.17736e-13	5.59388e-12	27.1292	14569222	14600539	31318	rn5_cpg_inter
chr10	14654454	14654454	+	2.32433e-12	2.18603e-11	34.8422	14652391	14665507	13117	rn5_cpg_inter
chr10	14654527	14654527	+	1.1541e-07	3.69824e-07	26.6618	14652391	14665507	13117	rn5_cpg_inter
chr10	14658995	14658995	+	1.12714e-09	5.86213e-09	-34.4108	14652391	14665507	13117	rn5_cpg_inter
chr10	14732559	14732559	-	3.03574e-06	6.7671e-06	25.463	14674256	14746133	71878	rn5_cpg_inter
chr10	14873592	14873592	-	2.08648e-13	2.44218e-12	-35.6322	14828834	14897827	68994	rn5_cpg_inter
chr10	14885038	14885038	-	4.87617e-10	2.74928e-09	37.8189	14828834	14897827	68994	rn5_cpg_inter
chr10	14935661	14935661	+	2.07487e-21	1.12514e-19	49.5147	14915567	14952453	36887	rn5_cpg_inter
chr10	15141473	15141473	+	7.74879e-14	9.86988e-13	30.9613	15131032	15154808	23777	rn5_cpg_inter
chr10	15319598	15319598	-	4.83324e-23	3.49042e-21	-34.8684	15313577	15319711	6135	rn5_cpg_inter
chr10	15495457	15495457	+	9.92136e-22	5.71131e-20	-38.9637	15438625	15511931	73307	rn5_cpg_inter
chr10	15495458	15495458	-	2.13714e-13	2.49585e-12	-32.5115	15438625	15511931	73307	rn5_cpg_inter
chr10	15495470	15495470	-	4.22385e-14	5.67352e-13	-30.3247	15438625	15511931	73307	rn5_cpg_inter
chr10	15643086	15643086	-	6.92385e-07	1.82008e-06	-26.714	15637750	15850472	212723	rn5_cpg_inter
chr10	15643373	15643373	-	9.39224e-23	6.45972e-21	27.5832	15637750	15850472	212723	rn5_cpg_inter
chr10	15668793	15668793	+	2.30633e-08	8.80024e-08	-28.8879	15637750	15850472	212723	rn5_cpg_inter
chr10	15709796	15709796	-	5.49522e-09	2.43477e-08	-26.832	15637750	15850472	212723	rn5_cpg_inter
chr10	15819524	15819524	+	7.48183e-16	1.4176e-14	34.4814	15637750	15850472	212723	rn5_cpg_inter
chr10	15967757	15967757	+	1.91375e-19	7.2564e-18	-34.9358	15945700	16148062	202363	rn5_cpg_inter
chr10	16023284	16023284	+	6.98472e-13	7.34158e-12	-38.6951	15945700	16148062	202363	rn5_cpg_inter
chr10	16099263	16099263	+	6.83989e-21	3.37968e-19	51.5625	15945700	16148062	202363	rn5_cpg_inter
chr10	16099264	16099264	-	1.07621e-11	8.74582e-11	33.8721	15945700	16148062	202363	rn5_cpg_inter
chr10	16118291	16118291	+	3.96453e-53	2.68731e-49	-72.3529	15945700	16148062	202363	rn5_cpg_inter
chr10	16126918	16126918	+	1.10009e-07	3.54267e-07	26.0434	15945700	16148062	202363	rn5_cpg_inter
chr10	16136327	16136327	-	5.27543e-05	8.63641e-05	27.7899	15945700	16148062	202363	rn5_cpg_inter
chr10	16145528	16145528	+	0.000257766	0.000360844	25	15945700	16148062	202363	rn5_cpg_inter
chr10	16192444	16192444	+	5.67039e-11	3.93912e-10	-35.2338	16156688	16427713	271026	rn5_cpg_inter
chr10	16222247	16222247	-	4.14032e-20	1.78094e-18	31.1503	16156688	16427713	271026	rn5_cpg_inter
chr10	16401913	16401913	-	1.83626e-19	6.98504e-18	-46.6356	16156688	16427713	271026	rn5_cpg_inter
chr10	16401941	16401941	-	3.02168e-06	6.73956e-06	-25.2633	16156688	16427713	271026	rn5_cpg_inter
chr10	16457104	16457104	-	1.3866e-16	3.01649e-15	43.8626	16437455	16511898	74444	rn5_cpg_inter
chr10	16460972	16460972	-	4.6601e-17	1.10975e-15	31.6667	16437455	16511898	74444	rn5_cpg_inter
chr10	16469383	16469383	-	9.75445e-12	7.99883e-11	-31.3122	16437455	16511898	74444	rn5_cpg_inter
chr10	16476760	16476760	-	1.74885e-08	6.88272e-08	29.9012	16437455	16511898	74444	rn5_cpg_inter
chr10	16505849	16505849	+	2.70481e-23	2.0365e-21	-33.9535	16437455	16511898	74444	rn5_cpg_inter
chr10	16670520	16670520	+	2.64303e-18	8.07913e-17	-32.3989	16648640	16680704	32065	rn5_cpg_inter
chr10	16744782	16744782	+	1.78859e-17	4.62788e-16	-45.3722	16689074	16809562	120489	rn5_cpg_inter
chr10	16744852	16744852	+	1.04028e-13	1.29325e-12	-38.2886	16689074	16809562	120489	rn5_cpg_inter
chr10	16757268	16757268	-	1.06944e-06	2.67896e-06	-34.8456	16689074	16809562	120489	rn5_cpg_inter
chr10	16758467	16758467	-	3.4839e-10	2.03006e-09	26.4169	16689074	16809562	120489	rn5_cpg_inter
chr10	16795831	16795831	-	3.87887e-05	6.55676e-05	26.8128	16689074	16809562	120489	rn5_cpg_inter
chr10	16800567	16800567	+	9.69529e-15	1.47451e-13	33.5745	16689074	16809562	120489	rn5_cpg_inter
chr10	16822043	16822043	+	6.75966e-05	0.000107878	27.4617	16817962	16862946	44985	rn5_cpg_inter
chr10	16824978	16824978	+	4.78273e-08	1.68728e-07	26.1867	16817962	16862946	44985	rn5_cpg_inter
chr10	16887610	16887610	-	6.12564e-24	5.14556e-22	-38.4052	16871895	16941311	69417	rn5_cpg_inter
chr10	16887619	16887619	-	1.26511e-26	1.6842e-24	-43.379	16871895	16941311	69417	rn5_cpg_inter
chr10	16887639	16887639	-	2.00069e-13	2.35147e-12	-27.6874	16871895	16941311	69417	rn5_cpg_inter
chr10	16914986	16914986	+	3.24435e-18	9.74747e-17	-31.4103	16871895	16941311	69417	rn5_cpg_inter
chr10	16933286	16933286	-	3.12363e-07	8.95859e-07	-33.4252	16871895	16941311	69417	rn5_cpg_inter
chr10	16933302	16933302	-	2.50597e-17	6.28157e-16	-55.0849	16871895	16941311	69417	rn5_cpg_inter
chr10	17005016	17005016	+	1.12697e-09	5.86153e-09	-26.0465	16976306	17100526	124221	rn5_cpg_inter
chr10	17350048	17350048	-	5.46602e-12	4.73475e-11	39.5319	17320823	17425967	105145	rn5_cpg_inter
chr10	17350159	17350159	-	9.33718e-12	7.68994e-11	44.4955	17320823	17425967	105145	rn5_cpg_inter
chr10	17448212	17448212	+	5.82353e-33	2.193e-30	-46.3855	17435130	17934033	498904	rn5_cpg_inter
chr10	17448243	17448243	+	2.47493e-11	1.85929e-10	-34.9587	17435130	17934033	498904	rn5_cpg_inter
chr10	17588368	17588368	+	3.6289e-29	7.23472e-27	53.3624	17435130	17934033	498904	rn5_cpg_inter
chr10	17588384	17588384	+	5.02573e-31	1.33448e-28	51.0009	17435130	17934033	498904	rn5_cpg_inter
chr10	17598003	17598003	-	2.43608e-10	1.46929e-09	-32.5342	17435130	17934033	498904	rn5_cpg_inter
chr10	17660892	17660892	+	6.86613e-15	1.07576e-13	27.8298	17435130	17934033	498904	rn5_cpg_inter
chr10	17720767	17720767	+	2.10812e-10	1.2901e-09	37.0773	17435130	17934033	498904	rn5_cpg_inter
chr10	17721846	17721846	-	1.024e-08	4.26013e-08	-29.5541	17435130	17934033	498904	rn5_cpg_inter
chr10	17832397	17832397	+	9.27415e-09	3.89751e-08	-31.0745	17435130	17934033	498904	rn5_cpg_inter
chr10	17837107	17837107	-	7.65375e-10	4.13423e-09	26.1114	17435130	17934033	498904	rn5_cpg_inter
chr10	18003912	18003912	+	1.2957e-19	5.0759e-18	26.0931	17980404	18005938	25535	rn5_cpg_inter
chr10	18228441	18228441	+	4.40262e-20	1.88447e-18	-49.8896	18020566	18324353	303788	rn5_cpg_inter
chr10	19016624	19016624	-	9.57301e-07	2.42835e-06	-28.4427	18667927	19407481	739555	rn5_cpg_inter
chr10	19151999	19151999	+	2.19324e-20	9.87812e-19	-33.305	18667927	19407481	739555	rn5_cpg_inter
chr10	19161379	19161379	+	3.9413e-14	5.32596e-13	25.8993	18667927	19407481	739555	rn5_cpg_inter
chr10	19292781	19292781	+	1.70749e-27	2.60742e-25	-46.0227	18667927	19407481	739555	rn5_cpg_inter
chr10	19372808	19372808	+	2.06288e-22	1.34094e-20	52.9598	18667927	19407481	739555	rn5_cpg_inter
chr10	19389292	19389292	-	1.56556e-15	2.78183e-14	-26.4901	18667927	19407481	739555	rn5_cpg_inter
chr10	19545850	19545850	-	1.52808e-12	1.4965e-11	-30.2658	19533625	19797371	263747	rn5_cpg_inter
chr10	19604910	19604910	-	6.07866e-06	1.25551e-05	-31.5923	19533625	19797371	263747	rn5_cpg_inter
chr10	19951977	19951977	+	1.18893e-50	5.80249e-47	-50.012	19806235	20460614	654380	rn5_cpg_inter
chr10	19952066	19952066	-	3.95158e-22	2.42698e-20	35.1046	19806235	20460614	654380	rn5_cpg_inter
chr10	20012842	20012842	+	2.44193e-14	3.43408e-13	-26.4341	19806235	20460614	654380	rn5_cpg_inter
chr10	20146540	20146540	+	4.41892e-28	7.37055e-26	-58.5859	19806235	20460614	654380	rn5_cpg_inter
chr10	20240016	20240016	-	1.55242e-14	2.27153e-13	33.4603	19806235	20460614	654380	rn5_cpg_inter
chr10	20282189	20282189	+	9.88624e-07	2.49835e-06	-29.7358	19806235	20460614	654380	rn5_cpg_inter
chr10	20340972	20340972	+	3.05151e-21	1.60274e-19	-31.7389	19806235	20460614	654380	rn5_cpg_inter
chr10	20366098	20366098	-	8.7331e-25	8.50724e-23	-28.6539	19806235	20460614	654380	rn5_cpg_inter
chr10	20639848	20639848	+	1.13642e-18	3.72982e-17	-27.3414	20534472	20685105	150634	rn5_cpg_inter
chr10	20673351	20673351	+	8.82932e-10	4.70219e-09	30.3973	20534472	20685105	150634	rn5_cpg_inter
chr10	20673384	20673384	+	7.10159e-12	5.99975e-11	33.4989	20534472	20685105	150634	rn5_cpg_inter
chr10	20673483	20673483	+	5.41258e-16	1.05267e-14	39.8505	20534472	20685105	150634	rn5_cpg_inter
chr10	20964584	20964584	-	3.07006e-16	6.25918e-15	-41.2102	20935205	21228999	293795	rn5_cpg_inter
chr10	20964599	20964599	-	4.5375e-32	1.44361e-29	-59.7722	20935205	21228999	293795	rn5_cpg_inter
chr10	20983844	20983844	-	2.35099e-12	2.2088e-11	26.3305	20935205	21228999	293795	rn5_cpg_inter
chr10	21064944	21064944	+	4.23148e-11	3.01966e-10	31.0682	20935205	21228999	293795	rn5_cpg_inter
chr10	21065013	21065013	+	1.01135e-11	8.26739e-11	28.3028	20935205	21228999	293795	rn5_cpg_inter
chr10	21141742	21141742	+	7.18641e-19	2.45573e-17	-25.463	20935205	21228999	293795	rn5_cpg_inter
chr10	21251374	21251374	+	1.49146e-09	7.53939e-09	25.3535	21237215	21947644	710430	rn5_cpg_inter
chr10	21251422	21251422	+	8.76975e-49	3.24243e-45	69.0345	21237215	21947644	710430	rn5_cpg_inter
chr10	21334262	21334262	+	1.80335e-18	5.69799e-17	26.8421	21237215	21947644	710430	rn5_cpg_inter
chr10	21405807	21405807	+	4.66788e-10	2.64369e-09	-26.1815	21237215	21947644	710430	rn5_cpg_inter
chr10	21628702	21628702	-	3.6166e-06	7.90981e-06	29.0157	21237215	21947644	710430	rn5_cpg_inter
chr10	21633973	21633973	+	1.85269e-10	1.14879e-09	-28.1826	21237215	21947644	710430	rn5_cpg_inter
chr10	21634022	21634022	-	1.1546e-27	1.80723e-25	-36.4047	21237215	21947644	710430	rn5_cpg_inter
chr10	21700200	21700200	+	0.0001574	0.000231101	27.9812	21237215	21947644	710430	rn5_cpg_inter
chr10	21753441	21753441	+	2.95298e-14	4.08521e-13	-26.023	21237215	21947644	710430	rn5_cpg_inter
chr10	21937080	21937080	-	9.05715e-18	2.49002e-16	39.4891	21237215	21947644	710430	rn5_cpg_inter
chr10	22032649	22032649	-	3.5513e-13	3.96139e-12	37.3654	21956145	23513780	1557636	rn5_cpg_inter
chr10	22117459	22117459	-	5.00134e-16	9.78852e-15	25.2387	21956145	23513780	1557636	rn5_cpg_inter
chr10	22700728	22700728	+	8.47198e-07	2.1784e-06	-25.2545	21956145	23513780	1557636	rn5_cpg_inter
chr10	22700776	22700776	-	2.85735e-14	3.9655e-13	-29.9646	21956145	23513780	1557636	rn5_cpg_inter
chr10	23558858	23558858	-	6.46962e-12	5.51308e-11	28.8579	23530319	25695161	2164843	rn5_cpg_inter
chr10	23613157	23613157	+	6.2951e-24	5.2752e-22	-60.8247	23530319	25695161	2164843	rn5_cpg_inter
chr10	23654377	23654377	+	7.18758e-10	3.90455e-09	-27.6093	23530319	25695161	2164843	rn5_cpg_inter
chr10	23889075	23889075	+	1.69476e-22	1.11833e-20	34.7402	23530319	25695161	2164843	rn5_cpg_inter
chr10	23932781	23932781	-	1.01881e-14	1.54407e-13	25.0493	23530319	25695161	2164843	rn5_cpg_inter
chr10	24817933	24817933	+	1.03557e-05	2.01712e-05	28.4175	23530319	25695161	2164843	rn5_cpg_inter
chr10	24817943	24817943	+	1.89387e-10	1.17209e-09	42.5685	23530319	25695161	2164843	rn5_cpg_inter
chr10	25240890	25240890	-	3.82942e-25	3.96294e-23	-42.8571	23530319	25695161	2164843	rn5_cpg_inter
chr10	25637023	25637023	+	2.49186e-09	1.19708e-08	-25.1969	23530319	25695161	2164843	rn5_cpg_inter
chr10	26263128	26263128	-	1.62802e-30	3.96382e-28	-45.908	25764634	28691622	2926989	rn5_cpg_inter
chr10	26263168	26263168	-	4.78632e-21	2.4282e-19	-35.521	25764634	28691622	2926989	rn5_cpg_inter
chr10	27150525	27150525	+	6.11524e-25	6.12331e-23	-46.2321	25764634	28691622	2926989	rn5_cpg_inter
chr10	27781313	27781313	-	2.75001e-17	6.8378e-16	-40.2664	25764634	28691622	2926989	rn5_cpg_inter
chr10	27879578	27879578	-	2.16855e-09	1.05689e-08	29.6645	25764634	28691622	2926989	rn5_cpg_inter
chr10	28777123	28777123	+	7.46215e-08	2.50612e-07	-28.9293	28700435	28863759	163325	rn5_cpg_inter
chr10	28777202	28777202	-	9.84335e-13	1.00313e-11	-28.3144	28700435	28863759	163325	rn5_cpg_inter
chr10	28816985	28816985	-	1.33804e-21	7.49736e-20	46.0494	28700435	28863759	163325	rn5_cpg_inter
chr10	28852149	28852149	+	4.54223e-18	1.32759e-16	34.4262	28700435	28863759	163325	rn5_cpg_inter
chr10	28852179	28852179	+	5.86453e-18	1.6759e-16	38.7843	28700435	28863759	163325	rn5_cpg_inter
chr10	28881486	28881486	-	2.87345e-16	5.89823e-15	-33.5526	28875683	28957049	81367	rn5_cpg_inter
chr10	29276990	29276990	-	2.1055e-15	3.64906e-14	-34.7368	29238999	29287066	48068	rn5_cpg_inter
chr10	29465668	29465668	-	3.24497e-10	1.90324e-09	36.294	29295539	29853409	557871	rn5_cpg_inter
chr10	30039550	30039550	-	1.92837e-27	2.9101e-25	-55.9427	29956376	30770989	814614	rn5_cpg_inter
chr10	30476299	30476299	-	5.11135e-10	2.86942e-09	-34.624	29956376	30770989	814614	rn5_cpg_inter
chr10	30730957	30730957	+	4.90871e-25	4.97024e-23	-37.037	29956376	30770989	814614	rn5_cpg_inter
chr10	30731007	30731007	-	2.23637e-14	3.16709e-13	30.4938	29956376	30770989	814614	rn5_cpg_inter
chr10	30858085	30858085	-	2.06597e-25	2.24762e-23	-44.3662	30779615	30858423	78809	rn5_cpg_inter
chr10	31083172	31083172	-	9.42569e-09	3.95432e-08	-25.5303	31081384	31205292	123909	rn5_cpg_inter
chr10	31197631	31197631	-	9.03152e-11	5.99892e-10	-31.939	31081384	31205292	123909	rn5_cpg_inter
chr10	31197708	31197708	-	1.13673e-19	4.50231e-18	-37.6751	31081384	31205292	123909	rn5_cpg_inter
chr10	31197727	31197727	-	2.13543e-24	1.92711e-22	-32.2034	31081384	31205292	123909	rn5_cpg_inter
chr10	31265004	31265004	-	5.0954e-21	2.5711e-19	42.8397	31239984	31343554	103571	rn5_cpg_inter
chr10	31304575	31304575	+	1.0573e-10	6.91571e-10	-30.59	31239984	31343554	103571	rn5_cpg_inter
chr10	31304605	31304605	+	5.88683e-36	3.53821e-33	-60.0014	31239984	31343554	103571	rn5_cpg_inter
chr10	31304618	31304618	-	7.23547e-11	4.90843e-10	34.1159	31239984	31343554	103571	rn5_cpg_inter
chr10	31636934	31636934	+	3.55998e-09	1.64791e-08	-30.9326	31352032	32249642	897611	rn5_cpg_inter
chr10	31692647	31692647	-	4.84251e-21	2.45466e-19	-30.8059	31352032	32249642	897611	rn5_cpg_inter
chr10	33314236	33314236	-	1.36704e-14	2.02149e-13	26.3636	32862311	33459413	597103	rn5_cpg_inter
chr10	33376958	33376958	-	1.60347e-33	6.68854e-31	-43.318	32862311	33459413	597103	rn5_cpg_inter
chr10	33377018	33377018	-	2.09703e-10	1.28396e-09	-26.506	32862311	33459413	597103	rn5_cpg_inter
chr10	33926650	33926650	+	2.60655e-09	1.24619e-08	33.496	33924782	33930251	5470	rn5_cpg_inter
chr10	33976086	33976086	+	1.04249e-14	1.57732e-13	27.1028	33974087	33978482	4396	rn5_cpg_inter
chr10	33999357	33999357	-	1.22086e-08	4.98673e-08	-26.6579	33991223	34197516	206294	rn5_cpg_inter
chr10	33999417	33999417	+	1.67295e-19	6.4067e-18	-41.2992	33991223	34197516	206294	rn5_cpg_inter
chr10	33999418	33999418	-	2.73588e-10	1.63203e-09	32.2261	33991223	34197516	206294	rn5_cpg_inter
chr10	34225994	34225994	+	2.62205e-12	2.43859e-11	29.2215	34217143	34249597	32455	rn5_cpg_inter
chr10	34909862	34909862	-	1.14984e-14	1.72456e-13	-31.0333	34879131	34953621	74491	rn5_cpg_inter
chr10	35208186	35208186	-	1.3485e-08	5.45166e-08	25.7143	35168736	35393556	224821	rn5_cpg_inter
chr10	35243439	35243439	-	3.46904e-18	1.03664e-16	-40.4545	35168736	35393556	224821	rn5_cpg_inter
chr10	35254650	35254650	+	5.73767e-10	3.18505e-09	26.6655	35168736	35393556	224821	rn5_cpg_inter
chr10	35254669	35254669	+	3.97887e-37	2.88967e-34	55.2309	35168736	35393556	224821	rn5_cpg_inter
chr10	35254723	35254723	+	8.86419e-11	5.89902e-10	28.0544	35168736	35393556	224821	rn5_cpg_inter
chr10	35411635	35411635	-	4.74094e-13	5.16114e-12	31.5156	35402018	35435284	33267	rn5_cpg_inter
chr10	35413568	35413568	-	2.86046e-14	3.96959e-13	-39.8933	35402018	35435284	33267	rn5_cpg_inter
chr10	35413627	35413627	-	5.07734e-19	1.78117e-17	37.8882	35402018	35435284	33267	rn5_cpg_inter
chr10	35533761	35533761	+	1.9373e-10	1.1967e-09	-33.5102	35503129	35556960	53832	rn5_cpg_inter
chr10	35788582	35788582	-	1.57282e-11	1.23322e-10	-31.0465	35702582	35864694	162113	rn5_cpg_inter
chr10	35952883	35952883	-	1.90902e-08	7.4418e-08	-33.3656	35874155	36090332	216178	rn5_cpg_inter
chr10	35952971	35952971	-	1.60934e-11	1.25906e-10	-27.0097	35874155	36090332	216178	rn5_cpg_inter
chr10	36071944	36071944	+	7.52097e-15	1.16884e-13	-28.169	35874155	36090332	216178	rn5_cpg_inter
chr10	36140466	36140466	+	1.18021e-11	9.50769e-11	-36.6532	36121613	36175172	53560	rn5_cpg_inter
chr10	36209935	36209935	-	4.18395e-28	7.02182e-26	-35.1326	36199698	36484097	284400	rn5_cpg_inter
chr10	36211102	36211102	+	1.26493e-26	1.6842e-24	-35.7414	36199698	36484097	284400	rn5_cpg_inter
chr10	36607536	36607536	+	7.33084e-13	7.67238e-12	-34.0668	36517801	36800046	282246	rn5_cpg_inter
chr10	36622654	36622654	-	1.14865e-09	5.96361e-09	26.3467	36517801	36800046	282246	rn5_cpg_inter
chr10	36689469	36689469	-	1.2598e-07	3.9977e-07	26.5336	36517801	36800046	282246	rn5_cpg_inter
chr10	36689486	36689486	-	3.7632e-08	1.36145e-07	39.4863	36517801	36800046	282246	rn5_cpg_inter
chr10	36689503	36689503	-	1.09292e-08	4.51631e-08	37.8602	36517801	36800046	282246	rn5_cpg_inter
chr10	37032062	37032062	+	3.11514e-12	2.85324e-11	-33.5821	36993189	37039966	46778	rn5_cpg_inter
chr10	37405676	37405676	+	3.46074e-06	7.60518e-06	-25.0933	37372537	37414690	42154	rn5_cpg_inter
chr10	37462354	37462354	+	2.34101e-17	5.90507e-16	28.9448	37423442	37493703	70262	rn5_cpg_inter
chr10	37736619	37736619	-	1.08268e-09	5.65481e-09	-30.1429	37534408	37873621	339214	rn5_cpg_inter
chr10	37773989	37773989	-	8.19921e-19	2.7681e-17	-30.2564	37534408	37873621	339214	rn5_cpg_inter
chr10	38064313	38064313	+	1.29431e-07	4.09441e-07	-31.6683	37882385	38419198	536814	rn5_cpg_inter
chr10	38064362	38064362	-	2.56862e-13	2.95116e-12	-27.4648	37882385	38419198	536814	rn5_cpg_inter
chr10	38092738	38092738	-	2.96496e-10	1.75487e-09	-27.9349	37882385	38419198	536814	rn5_cpg_inter
chr10	38108735	38108735	+	1.3069e-21	7.33637e-20	42.5072	37882385	38419198	536814	rn5_cpg_inter
chr10	38108751	38108751	+	2.16481e-20	9.7663e-19	40.3059	37882385	38419198	536814	rn5_cpg_inter
chr10	38191584	38191584	+	1.03079e-11	8.41084e-11	-27.7663	37882385	38419198	536814	rn5_cpg_inter
chr10	38402070	38402070	+	4.95896e-12	4.33335e-11	35.2025	37882385	38419198	536814	rn5_cpg_inter
chr10	38402122	38402122	-	2.74983e-06	6.20025e-06	25.4803	37882385	38419198	536814	rn5_cpg_inter
chr10	38460325	38460325	-	1.10638e-10	7.20295e-10	33.2092	38428360	38469300	40941	rn5_cpg_inter
chr10	38773288	38773288	+	2.3128e-22	1.48832e-20	-27.3577	38773118	38831325	58208	rn5_cpg_inter
chr10	39140200	39140200	-	1.57856e-10	9.93708e-10	28.11	39110105	39149926	39822	rn5_cpg_inter
chr10	39176090	39176090	-	4.53887e-12	4.00311e-11	39.4912	39158644	39210661	52018	rn5_cpg_inter
chr10	39320696	39320696	+	6.44608e-11	4.42358e-10	-26.5217	39219231	39426694	207464	rn5_cpg_inter
chr10	39396478	39396478	+	8.60789e-12	7.14799e-11	-28.5546	39219231	39426694	207464	rn5_cpg_inter
chr10	39678575	39678575	+	1.18615e-09	6.13573e-09	36.4318	39652438	39891010	238573	rn5_cpg_inter
chr10	39906618	39906618	+	5.03459e-13	5.45318e-12	29.9944	39899960	39970250	70291	rn5_cpg_inter
chr10	40114299	40114299	-	4.03046e-13	4.45212e-12	29.0503	40072721	40143989	71269	rn5_cpg_inter
chr10	40397510	40397510	-	1.43324e-10	9.1038e-10	31.7631	40281318	40420660	139343	rn5_cpg_inter
chr10	40446051	40446051	+	9.16562e-31	2.31054e-28	37.5588	40428881	40633106	204226	rn5_cpg_inter
chr10	40455100	40455100	+	2.08306e-07	6.25112e-07	25.451	40428881	40633106	204226	rn5_cpg_inter
chr10	40481622	40481622	-	6.35348e-29	1.21219e-26	-31.9881	40428881	40633106	204226	rn5_cpg_inter
chr10	40749399	40749399	+	1.17283e-08	4.81116e-08	26.467	40662516	42733711	2071196	rn5_cpg_inter
chr10	40777567	40777567	+	4.26277e-15	6.97423e-14	25.2552	40662516	42733711	2071196	rn5_cpg_inter
chr10	40833849	40833849	+	3.7551e-12	3.37616e-11	-25.3849	40662516	42733711	2071196	rn5_cpg_inter
chr10	41399988	41399988	+	3.31809e-09	1.54656e-08	33.4334	40662516	42733711	2071196	rn5_cpg_inter
chr10	42250077	42250077	-	3.68943e-13	4.10197e-12	-32.5274	40662516	42733711	2071196	rn5_cpg_inter
chr10	42319803	42319803	+	9.61275e-09	4.0256e-08	32.7514	40662516	42733711	2071196	rn5_cpg_inter
chr10	42395750	42395750	-	1.22706e-20	5.77266e-19	-35.7369	40662516	42733711	2071196	rn5_cpg_inter
chr10	42401982	42401982	+	4.61737e-14	6.15569e-13	-31.1466	40662516	42733711	2071196	rn5_cpg_inter
chr10	42858482	42858482	+	1.16907e-08	4.79742e-08	32.599	42787905	42862675	74771	rn5_cpg_inter
chr10	42871731	42871731	-	4.27805e-19	1.51647e-17	-36.9697	42871541	43019012	147472	rn5_cpg_inter
chr10	42944703	42944703	+	1.44421e-07	4.5132e-07	26.6979	42871541	43019012	147472	rn5_cpg_inter
chr10	43001905	43001905	+	1.5368e-17	4.02329e-16	37.1358	42871541	43019012	147472	rn5_cpg_inter
chr10	43634390	43634390	+	7.43326e-14	9.50339e-13	-28.5714	43565123	44792086	1226964	rn5_cpg_inter
chr10	43776250	43776250	+	8.5836e-12	7.12928e-11	-25.8051	43565123	44792086	1226964	rn5_cpg_inter
chr10	44076410	44076410	-	6.84911e-14	8.81596e-13	33.3333	43565123	44792086	1226964	rn5_cpg_inter
chr10	44083985	44083985	-	1.13147e-21	6.42695e-20	-31.9942	43565123	44792086	1226964	rn5_cpg_inter
chr10	44316579	44316579	-	2.03031e-08	7.85872e-08	28.6954	43565123	44792086	1226964	rn5_cpg_inter
[truncated: 20,097 more rows]

## Sheet: Table S4.2
chromosome	start	end	pvalue	qvalue	meth.diff	annot.start	annot.end	annot.width	annot.type
chr1	4200001	4201000	1.36092e-22	1.68404e-21	-32.8829	3782845	4308922	526078	rn5_cpg_inter
chr1	4515001	4516000	2.04616e-41	1.34497e-39	-34.6487	4318230	4541185	222956	rn5_cpg_inter
chr1	6233001	6234000	5.07532e-20	4.56034e-19	26.6569	5686435	6310175	623741	rn5_cpg_inter
chr1	6424001	6425000	1.44313e-28	3.32727e-27	27.0312	6318590	6812651	494062	rn5_cpg_inter
chr1	8414001	8415000	6.64431e-14	2.66328e-13	-28.4553	7165757	8604785	1439029	rn5_cpg_inter
chr1	9050001	9051000	9.25502e-18	6.24583e-17	-27.1828	8975201	9107123	131923	rn5_cpg_inter
chr1	10479001	10480000	1.81654e-12	5.97538e-12	25.4032	10373346	10491316	117971	rn5_cpg_inter
chr1	10706001	10707000	1.7375e-07	2.68852e-07	27.7422	10499632	13579975	3080344	rn5_cpg_inter
chr1	13299001	13300000	4.09204e-09	8.24501e-09	-30.9487	10499632	13579975	3080344	rn5_cpg_inter
chr1	13300001	13301000	2.48715e-13	9.21643e-13	-25.3795	10499632	13579975	3080344	rn5_cpg_inter
chr1	15323001	15324000	2.03091e-21	2.18141e-20	-62.2291	15164677	15547617	382941	rn5_cpg_inter
chr1	15360001	15361000	2.25437e-07	3.425e-07	-30.2649	15164677	15547617	382941	rn5_cpg_inter
chr1	16394001	16395000	8.01805e-27	1.54601e-25	31.9718	16348569	16603894	255326	rn5_cpg_inter
chr1	17072001	17073000	5.49381e-11	1.45801e-10	-27.1028	16965579	17147866	182288	rn5_cpg_inter
chr1	17079001	17080000	5.04968e-37	2.42123e-35	-48.5405	16965579	17147866	182288	rn5_cpg_inter
chr1	17822001	17823000	1.23422e-30	3.42682e-29	33.3392	17419344	17844703	425360	rn5_cpg_inter
chr1	17894001	17895000	2.56073e-23	3.44157e-22	-28.823	17853583	17970653	117071	rn5_cpg_inter
chr1	19194001	19195000	2.35807e-24	3.51274e-23	-32.3345	18957319	19569532	612214	rn5_cpg_inter
chr1	21479001	21480000	4.06572e-32	1.30901e-30	-40.8857	19579451	21481710	1902260	rn5_cpg_inter
chr1	22168001	22169000	1.90915e-28	4.34624e-27	26.0609	21824104	22543808	719705	rn5_cpg_inter
chr1	22371001	22372000	4.26089e-10	9.91369e-10	-32.0388	21824104	22543808	719705	rn5_cpg_inter
chr1	23464001	23465000	5.6043e-31	1.62877e-29	-27.8256	23338712	23682291	343580	rn5_cpg_inter
chr1	24894001	24895000	6.22008e-18	4.29004e-17	-25.9523	24713510	24972287	258778	rn5_cpg_inter
chr1	25654001	25655000	4.41206e-41	2.83141e-39	-36.9996	25524189	25654340	130152	rn5_cpg_inter
chr1	25721001	25722000	1.07443e-19	9.26977e-19	-34.752	25663259	26531417	868159	rn5_cpg_inter
chr1	25826001	25827000	3.72228e-14	1.54899e-13	28.8462	25663259	26531417	868159	rn5_cpg_inter
chr1	30443001	30444000	2.52193e-37	1.23578e-35	29.7581	30058838	30629163	570326	rn5_cpg_inter
chr1	31025001	31026000	3.9036e-17	2.42748e-16	-26.2771	30876056	31343793	467738	rn5_cpg_inter
chr1	31354001	31355000	1.41342e-09	3.0474e-09	27.9714	31352226	32111452	759227	rn5_cpg_inter
chr1	32515001	32516000	7.06446e-18	4.84335e-17	-26.462	32502576	32545534	42959	rn5_cpg_inter
chr1	33161001	33162000	1.64691e-88	1.22475e-85	-36.0957	33130795	33197589	66795	rn5_cpg_inter
chr1	33290001	33291000	4.18989e-94	4.07461e-91	-30.9317	33263857	33310394	46538	rn5_cpg_inter
chr1	33684001	33685000	1.75243e-15	8.71093e-15	27.4081	33596641	33691772	95132	rn5_cpg_inter
chr1	33893001	33894000	1.64984e-13	6.25233e-13	36.9048	33857212	33989813	132602	rn5_cpg_inter
chr1	34008001	34009000	3.65585e-17	2.28466e-16	-45.2542	34000791	34052999	52209	rn5_cpg_inter
chr1	34108001	34109000	6.12779e-18	4.23023e-17	26.1317	34072826	34676725	603900	rn5_cpg_inter
chr1	34111001	34112000	6.77152e-23	8.68235e-22	-29.0368	34072826	34676725	603900	rn5_cpg_inter
chr1	34124001	34125000	3.00223e-08	5.27815e-08	36.2069	34072826	34676725	603900	rn5_cpg_inter
chr1	35373001	35374000	4.08161e-35	1.69184e-33	-28.0347	35328317	35627990	299674	rn5_cpg_inter
chr1	36775001	36776000	3.3593e-18	2.3994e-17	-25.0058	36684517	37261506	576990	rn5_cpg_inter
chr1	37067001	37068000	1.3993e-19	1.19503e-18	-26.2049	36684517	37261506	576990	rn5_cpg_inter
chr1	37140001	37141000	7.73008e-20	6.80546e-19	30.1944	36684517	37261506	576990	rn5_cpg_inter
chr1	37320001	37321000	1.01353e-17	6.79757e-17	-27.1719	37269749	37505660	235912	rn5_cpg_inter
chr1	37600001	37601000	2.73375e-15	1.32791e-14	-34.5519	37587632	37712675	125044	rn5_cpg_inter
chr1	38425001	38426000	9.55682e-20	8.30572e-19	31.5355	37801732	38430799	629068	rn5_cpg_inter
chr1	39080001	39081000	2.3137e-22	2.77696e-21	33.9473	38857763	39120434	262672	rn5_cpg_inter
chr1	41472001	41473000	1.98156e-15	9.78321e-15	41.3333	41164976	41633062	468087	rn5_cpg_inter
chr1	42232001	42233000	2.06112e-24	3.08858e-23	-28.2523	42166577	42232557	65981	rn5_cpg_inter
chr1	43150001	43151000	3.29081e-22	3.8677e-21	28.5682	42674065	43411563	737499	rn5_cpg_inter
chr1	43410001	43411000	4.9992e-36	2.2228e-34	-39.3773	42674065	43411563	737499	rn5_cpg_inter
chr1	45053001	45054000	3.21122e-31	9.50017e-30	30.4824	43922552	45208974	1286423	rn5_cpg_inter
chr1	45495001	45496000	5.13295e-20	4.61102e-19	-28.3019	45387259	45558583	171325	rn5_cpg_inter
chr1	45940001	45941000	8.75981e-19	6.72674e-18	-36.2208	45808910	46395141	586232	rn5_cpg_inter
chr1	46236001	46237000	5.84233e-10	1.33275e-09	26.7399	45808910	46395141	586232	rn5_cpg_inter
chr1	47125001	47126000	2.66225e-12	8.55762e-12	27.179	47122307	47193256	70950	rn5_cpg_inter
chr1	47775001	47776000	4.02959e-05	4.1683e-05	25.6347	47697555	48038504	340950	rn5_cpg_inter
chr1	48493001	48494000	1.03937e-70	3.65001e-68	-39.8152	48470489	48512486	41998	rn5_cpg_inter
chr1	48951001	48952000	2.32401e-08	4.15494e-08	-26.1069	48909935	48952010	42076	rn5_cpg_inter
chr1	49325001	49326000	1.44425e-08	2.66733e-08	-35.1667	48960247	49680125	719879	rn5_cpg_inter
chr1	49799001	49800000	2.75952e-12	8.85002e-12	27.4018	49688786	51125121	1436336	rn5_cpg_inter
chr1	52954001	52955000	6.90097e-10	1.55775e-09	26.2874	52898680	53795807	897128	rn5_cpg_inter
chr1	54678001	54679000	2.44092e-05	2.62905e-05	-27.7237	54614045	55076574	462530	rn5_cpg_inter
chr1	60323001	60324000	3.54377e-19	2.87312e-18	29.9654	60315496	60616978	301483	rn5_cpg_inter
chr1	63362001	63363000	1.47961e-09	3.18107e-09	-40.3846	63329370	63363693	34324	rn5_cpg_inter
chr1	63452001	63453000	9.96303e-19	7.58619e-18	-26.098	63429678	64450458	1020781	rn5_cpg_inter
chr1	66856001	66857000	1.49544e-10	3.72996e-10	-34.6282	66660560	67048648	388089	rn5_cpg_inter
chr1	68585001	68586000	1.51395e-08	2.78791e-08	-37.5614	68185074	70689794	2504721	rn5_cpg_inter
chr1	70531001	70532000	1.00105e-06	1.36891e-06	27.6442	68185074	70689794	2504721	rn5_cpg_inter
chr1	72828001	72829000	1.23563e-16	7.17887e-16	40.9091	72819277	72834560	15284	rn5_cpg_inter
chr1	79148001	79149000	1.59458e-13	6.05807e-13	27.0492	79139040	79207314	68275	rn5_cpg_inter
chr1	80157001	80158000	1.96821e-24	2.96106e-23	49.7305	80130143	80211481	81339	rn5_cpg_inter
chr1	80163001	80164000	5.92308e-13	2.08972e-12	-25.9286	80130143	80211481	81339	rn5_cpg_inter
chr1	80171001	80172000	6.01679e-30	1.56194e-28	-35.6495	80130143	80211481	81339	rn5_cpg_inter
chr1	81039001	81040000	1.71025e-51	2.18399e-49	-35.1641	80997018	81056869	59852	rn5_cpg_inter
chr1	81447001	81448000	8.11887e-21	8.07989e-20	-44.3835	81439840	81448013	8174	rn5_cpg_inter
chr1	81659001	81660000	7.5767e-13	2.63321e-12	-27.7198	81653337	81659087	5751	rn5_cpg_inter
chr1	82743001	82744000	7.92261e-17	4.72752e-16	-38.4323	82738019	82745979	7961	rn5_cpg_inter
chr1	83041001	83042000	3.43752e-19	2.79104e-18	-31.5522	83036185	83077174	40990	rn5_cpg_inter
chr1	83253001	83254000	2.67275e-25	4.42469e-24	-54.0977	83220839	83259879	39041	rn5_cpg_inter
chr1	83561001	83562000	3.43812e-19	2.79104e-18	52.9647	83516065	83670603	154539	rn5_cpg_inter
chr1	83762001	83763000	4.42554e-12	1.37908e-11	41.7759	83747973	83768408	20436	rn5_cpg_inter
chr1	84064001	84065000	1.43157e-14	6.31927e-14	-38.345	83873102	84688131	815030	rn5_cpg_inter
chr1	84743001	84744000	5.38265e-21	5.47754e-20	26.138	84696488	85183939	487452	rn5_cpg_inter
chr1	85371001	85372000	1.54045e-10	3.83563e-10	-30.7208	85365446	85375032	9587	rn5_cpg_inter
chr1	85796001	85797000	3.24994e-23	4.30982e-22	-25.4987	85708615	85799632	91018	rn5_cpg_inter
chr1	85967001	85968000	9.41157e-12	2.79459e-11	31.6875	85817687	86031339	213653	rn5_cpg_inter
chr1	86440001	86441000	2.88276e-12	9.21799e-12	-47.6472	86382688	86503417	120730	rn5_cpg_inter
chr1	86606001	86607000	3.29056e-75	1.37144e-72	-34.0307	86606657	86619136	12480	rn5_cpg_inter
chr1	88245001	88246000	2.06545e-23	2.80374e-22	-33.2408	88194558	88249859	55302	rn5_cpg_inter
chr1	88277001	88278000	5.51944e-17	3.36716e-16	-25.8108	88258370	88323549	65180	rn5_cpg_inter
chr1	88809001	88810000	8.413e-11	2.17401e-10	25.0092	88748122	88846537	98416	rn5_cpg_inter
chr1	89240001	89241000	3.83088e-27	7.67939e-26	-42.5749	89227824	89269351	41528	rn5_cpg_inter
chr1	90028001	90029000	7.20519e-13	2.51123e-12	-28.2429	90021790	90035021	13232	rn5_cpg_inter
chr1	90762001	90763000	2.43317e-14	1.03887e-13	36.829	90744216	90796522	52307	rn5_cpg_inter
chr1	91337001	91338000	8.22984e-27	1.58524e-25	-35.0867	91322785	91383866	61082	rn5_cpg_inter
chr1	91394001	91395000	4.76975e-05	4.87402e-05	-27.1978	91393042	91644595	251554	rn5_cpg_inter
chr1	91763001	91764000	4.747e-31	1.38812e-29	61.0372	91686734	91817687	130954	rn5_cpg_inter
chr1	92371001	92372000	1.08025e-12	3.66661e-12	-48.6799	92347626	92423240	75615	rn5_cpg_inter
chr1	92671001	92672000	5.57805e-28	1.2096e-26	-29.225	92597526	92703715	106190	rn5_cpg_inter
chr1	93273001	93274000	1.03705e-28	2.42043e-27	31.4681	93254664	93825123	570460	rn5_cpg_inter
chr1	93658001	93659000	2.89477e-41	1.87675e-39	30.6576	93254664	93825123	570460	rn5_cpg_inter
chr1	93698001	93699000	9.92323e-13	3.38726e-12	36.9248	93254664	93825123	570460	rn5_cpg_inter
chr1	94233001	94234000	1.32216e-11	3.84433e-11	30.7713	93902671	94328495	425825	rn5_cpg_inter
chr1	94456001	94457000	1.65908e-45	1.48756e-43	28.4602	94337370	94813639	476270	rn5_cpg_inter
chr1	94722001	94723000	4.12548e-25	6.68378e-24	-25.9519	94337370	94813639	476270	rn5_cpg_inter
chr1	94850001	94851000	1.93189e-34	7.61652e-33	-39.5307	94821857	95048309	226453	rn5_cpg_inter
chr1	96248001	96249000	1.58685e-33	5.77032e-32	-25.9027	96084547	96511434	426888	rn5_cpg_inter
chr1	101126001	101127000	9.77584e-18	6.56809e-17	-29.6113	100676963	101281815	604853	rn5_cpg_inter
chr1	102788001	102789000	5.89534e-11	1.55803e-10	-37.9752	102783936	102849994	66059	rn5_cpg_inter
chr1	103131001	103132000	4.02144e-60	8.42658e-58	-34.4494	103104707	103186154	81448	rn5_cpg_inter
chr1	103610001	103611000	4.83276e-54	7.18794e-52	-28.3047	103542503	103737785	195283	rn5_cpg_inter
chr1	103636001	103637000	1.22354e-14	5.44406e-14	-43.8914	103542503	103737785	195283	rn5_cpg_inter
chr1	105455001	105456000	1.05128e-26	2.00362e-25	28.0266	105266591	105626150	359560	rn5_cpg_inter
chr1	105469001	105470000	1.99792e-18	1.46652e-17	-25.1255	105266591	105626150	359560	rn5_cpg_inter
chr1	105596001	105597000	1.1242e-11	3.30037e-11	-26.8333	105266591	105626150	359560	rn5_cpg_inter
chr1	105652001	105653000	2.43925e-25	4.05405e-24	-39.9853	105635414	106020386	384973	rn5_cpg_inter
chr1	105784001	105785000	1.45046e-16	8.34017e-16	35.392	105635414	106020386	384973	rn5_cpg_inter
chr1	105881001	105882000	8.83172e-19	6.77922e-18	-30.4069	105635414	106020386	384973	rn5_cpg_inter
chr1	106083001	106084000	7.90339e-26	1.38071e-24	-40.2627	106029017	106159704	130688	rn5_cpg_inter
chr1	107334001	107335000	1.84681e-56	3.14098e-54	28.9975	106402550	107912330	1509781	rn5_cpg_inter
chr1	108562001	108563000	5.67408e-21	5.75712e-20	30.6162	108419644	113818135	5398492	rn5_cpg_inter
chr1	110020001	110021000	2.387e-10	5.76636e-10	28.2895	108419644	113818135	5398492	rn5_cpg_inter
chr1	110026001	110027000	1.37201e-09	2.96283e-09	-31.668	108419644	113818135	5398492	rn5_cpg_inter
chr1	114240001	114241000	1.2828e-15	6.49051e-15	39.729	114047451	115176675	1129225	rn5_cpg_inter
chr1	115341001	115342000	3.76818e-29	9.10873e-28	-44.7569	115269587	115373789	104203	rn5_cpg_inter
chr1	115444001	115445000	5.52289e-12	1.69801e-11	31.255	115382357	115455126	72770	rn5_cpg_inter
chr1	123620001	123621000	1.6591e-26	3.09669e-25	-29.4886	117751023	124115053	6364031	rn5_cpg_inter
chr1	125362001	125363000	2.56072e-09	5.31759e-09	27.342	125198925	125424197	225273	rn5_cpg_inter
chr1	125541001	125542000	1.57595e-24	2.39467e-23	25.3456	125433078	125760762	327685	rn5_cpg_inter
chr1	126090001	126091000	3.65866e-13	1.32761e-12	-38.2464	125931533	126185844	254312	rn5_cpg_inter
chr1	126631001	126632000	5.05018e-20	4.54098e-19	39.9544	126431598	126767517	335920	rn5_cpg_inter
chr1	126706001	126707000	1.34156e-22	1.6615e-21	-26.4834	126431598	126767517	335920	rn5_cpg_inter
chr1	127843001	127844000	3.93867e-08	6.78701e-08	-38.3663	127841333	128043655	202323	rn5_cpg_inter
chr1	127844001	127845000	2.41153e-05	2.60021e-05	-29.7917	127841333	128043655	202323	rn5_cpg_inter
chr1	128439001	128440000	1.48737e-24	2.26553e-23	31.9301	128419820	128670036	250217	rn5_cpg_inter
chr1	128583001	128584000	2.57816e-17	1.6445e-16	33.5079	128419820	128670036	250217	rn5_cpg_inter
chr1	128751001	128752000	2.67597e-23	3.58346e-22	-33.5821	128679142	128874148	195007	rn5_cpg_inter
chr1	129266001	129267000	2.05082e-33	7.39369e-32	36.2624	128882996	129402674	519679	rn5_cpg_inter
chr1	129990001	129991000	8.53366e-15	3.88636e-14	33.0657	129990551	130828669	838119	rn5_cpg_inter
chr1	130181001	130182000	1.39607e-17	9.20689e-17	-30.3758	129990551	130828669	838119	rn5_cpg_inter
chr1	130455001	130456000	1.74788e-32	5.88739e-31	-33.7564	129990551	130828669	838119	rn5_cpg_inter
chr1	131297001	131298000	2.98354e-42	2.11114e-40	-48.8604	130837192	132413677	1576486	rn5_cpg_inter
chr1	132328001	132329000	2.2139e-13	8.2547e-13	-25.2208	130837192	132413677	1576486	rn5_cpg_inter
chr1	133215001	133216000	2.96074e-14	1.2488e-13	25.1573	132507468	133912262	1404795	rn5_cpg_inter
chr1	133235001	133236000	2.99176e-14	1.2609e-13	-29.7955	132507468	133912262	1404795	rn5_cpg_inter
chr1	133678001	133679000	1.24273e-59	2.56158e-57	-37.7038	132507468	133912262	1404795	rn5_cpg_inter
chr1	134387001	134388000	1.25032e-15	6.34223e-15	33.8596	134247573	134592126	344554	rn5_cpg_inter
chr1	136030001	136031000	1.63923e-05	1.81968e-05	-29.4757	136020211	136102954	82744	rn5_cpg_inter
chr1	137151001	137152000	7.08615e-28	1.52356e-26	-30.1499	137074843	137828996	754154	rn5_cpg_inter
chr1	137225001	137226000	8.00552e-29	1.88587e-27	-26.1174	137074843	137828996	754154	rn5_cpg_inter
chr1	140471001	140472000	1.66592e-19	1.41414e-18	30.5229	138359182	141235330	2876149	rn5_cpg_inter
chr1	141273001	141274000	1.76463e-17	1.14897e-16	-29.1971	141245301	141435237	189937	rn5_cpg_inter
chr1	142021001	142022000	1.0814e-16	6.32449e-16	46.2069	141969819	142074458	104640	rn5_cpg_inter
chr1	143527001	143528000	8.43646e-22	9.43308e-21	-42.7728	143456349	143563039	106691	rn5_cpg_inter
chr1	144326001	144327000	3.69017e-07	5.4117e-07	-29.3548	144301990	144341745	39756	rn5_cpg_inter
chr1	144845001	144846000	4.6175e-09	9.23039e-09	-31.493	144763968	144898857	134890	rn5_cpg_inter
chr1	148100001	148101000	5.48355e-14	2.22624e-13	-29.5087	147967776	148578872	611097	rn5_cpg_inter
chr1	148638001	148639000	4.51065e-16	2.43144e-15	43.6883	148587329	148657552	70224	rn5_cpg_inter
chr1	151389001	151390000	1.91183e-28	4.34974e-27	-33.3333	150449860	151560261	1110402	rn5_cpg_inter
chr1	152649001	152650000	2.36439e-07	3.57795e-07	-28.9992	152622636	152707148	84513	rn5_cpg_inter
chr1	163874001	163875000	2.29267e-20	2.1518e-19	-28.3068	163820813	163939684	118872	rn5_cpg_inter
chr1	165675001	165676000	1.14695e-14	5.11828e-14	-29.3333	164169433	167394408	3224976	rn5_cpg_inter
chr1	166819001	166820000	1.27552e-13	4.91582e-13	-25.4071	164169433	167394408	3224976	rn5_cpg_inter
chr1	167394001	167395000	1.81649e-33	6.58645e-32	-40.062	164169433	167394408	3224976	rn5_cpg_inter
chr1	167986001	167987000	1.27739e-19	1.09436e-18	-52.6297	167403712	168056558	652847	rn5_cpg_inter
chr1	170621001	170622000	2.35637e-19	1.95686e-18	34.9462	170544490	170623347	78858	rn5_cpg_inter
chr1	171635001	171636000	3.93211e-13	1.42086e-12	-36.5077	171587450	171703250	115801	rn5_cpg_inter
chr1	172156001	172157000	1.4055e-19	1.20005e-18	36.0489	172135035	172159396	24362	rn5_cpg_inter
chr1	172593001	172594000	1.37813e-18	1.03277e-17	47.091	172340090	172594097	254008	rn5_cpg_inter
chr1	177288001	177289000	9.05418e-12	2.69522e-11	-26.9005	177273221	177320645	47425	rn5_cpg_inter
chr1	180609001	180610000	1.1364e-37	5.72379e-36	-37.2497	180601686	180668522	66837	rn5_cpg_inter
chr1	181338001	181339000	4.76365e-21	4.88169e-20	-30.8143	181320691	181359803	39113	rn5_cpg_inter
chr1	181835001	181836000	1.24233e-19	1.06529e-18	-26.4493	181772665	181857237	84573	rn5_cpg_inter
chr1	181884001	181885000	2.24734e-19	1.87124e-18	-25.6039	181865828	182403638	537811	rn5_cpg_inter
chr1	182150001	182151000	4.72735e-09	9.43158e-09	-25.5855	181865828	182403638	537811	rn5_cpg_inter
chr1	182460001	182461000	3.664e-17	2.28899e-16	26.864	182437826	182570294	132469	rn5_cpg_inter
chr1	184006001	184007000	6.41614e-50	7.48754e-48	-38.7892	183966544	184023114	56571	rn5_cpg_inter
chr1	184018001	184019000	5.70561e-22	6.50623e-21	27.1696	183966544	184023114	56571	rn5_cpg_inter
chr1	185066001	185067000	5.65174e-14	2.29108e-13	-46.6977	185012028	185160027	148000	rn5_cpg_inter
chr1	191981001	191982000	2.94798e-62	6.6951e-60	39.2463	191278881	192110915	832035	rn5_cpg_inter
chr1	192931001	192932000	3.87843e-15	1.84587e-14	-56.3636	192604733	193598943	994211	rn5_cpg_inter
chr1	195142001	195143000	1.83601e-22	2.23187e-21	-32.7541	195141686	195187434	45749	rn5_cpg_inter
chr1	195604001	195605000	1.04108e-09	2.2886e-09	37.9023	195519159	195651788	132630	rn5_cpg_inter
chr1	195605001	195606000	5.45692e-06	6.57094e-06	27.7331	195519159	195651788	132630	rn5_cpg_inter
chr1	197628001	197629000	4.61212e-20	4.1734e-19	-36.6591	197484715	197700468	215754	rn5_cpg_inter
chr1	197769001	197770000	4.73678e-11	1.26846e-10	29.2264	197709428	197774991	65564	rn5_cpg_inter
chr1	199216001	199217000	3.02988e-09	6.22419e-09	-31.6409	199182548	199290717	108170	rn5_cpg_inter
chr1	199698001	199699000	2.16657e-28	4.89699e-27	29.5809	199299645	199988384	688740	rn5_cpg_inter
chr1	199740001	199741000	3.62901e-13	1.31748e-12	-47.6805	199299645	199988384	688740	rn5_cpg_inter
chr1	199763001	199764000	6.56027e-19	5.13331e-18	31.8263	199299645	199988384	688740	rn5_cpg_inter
chr1	202144001	202145000	4.07898e-48	4.28576e-46	-29.1913	201341019	203764887	2423869	rn5_cpg_inter
chr1	202145001	202146000	7.67077e-11	1.99485e-10	-26.0131	201341019	203764887	2423869	rn5_cpg_inter
chr1	204475001	204476000	5.34559e-19	4.23173e-18	38.4102	204087525	204569501	481977	rn5_cpg_inter
chr1	204971001	204972000	5.04994e-15	2.3669e-14	27.2641	204965418	205042168	76751	rn5_cpg_inter
chr1	205423001	205424000	1.17699e-09	2.56757e-09	-27.8002	205393993	205431429	37437	rn5_cpg_inter
chr1	205512001	205513000	6.9708e-52	9.02326e-50	31.0207	205471733	205628994	157262	rn5_cpg_inter
chr1	206518001	206519000	3.20642e-13	1.17248e-12	-41.7211	206483924	206696931	213008	rn5_cpg_inter
chr1	206816001	206817000	2.83904e-07	4.24167e-07	-27.1625	206767444	206866327	98884	rn5_cpg_inter
chr1	207158001	207159000	5.68102e-13	2.00993e-12	-26.7868	207089944	207205958	116015	rn5_cpg_inter
chr1	209019001	209020000	1.36216e-11	3.95215e-11	-30.3893	209017507	209445488	427982	rn5_cpg_inter
chr1	209849001	209850000	1.14797e-08	2.1555e-08	27.7958	209792598	210102478	309881	rn5_cpg_inter
chr1	211339001	211340000	4.32836e-06	5.29776e-06	29.417	211320738	211571262	250525	rn5_cpg_inter
chr1	211508001	211509000	1.88509e-22	2.28641e-21	-26.1887	211320738	211571262	250525	rn5_cpg_inter
chr1	212121001	212122000	9.70737e-17	5.72495e-16	-26.156	211935448	212123968	188521	rn5_cpg_inter
chr1	212157001	212158000	2.47289e-17	1.58108e-16	37.234	212136363	212651288	514926	rn5_cpg_inter
chr1	213000001	213001000	1.01602e-13	3.97099e-13	25.0932	212795046	213222538	427493	rn5_cpg_inter
chr1	214433001	214434000	3.22139e-13	1.1775e-12	-30.2817	214112142	214583440	471299	rn5_cpg_inter
chr1	215068001	215069000	4.52724e-14	1.86312e-13	-42.7626	214956856	216157200	1200345	rn5_cpg_inter
chr1	215498001	215499000	2.91375e-11	8.05467e-11	30.3222	214956856	216157200	1200345	rn5_cpg_inter
chr1	215915001	215916000	1.21224e-25	2.07852e-24	-44.7059	214956856	216157200	1200345	rn5_cpg_inter
chr1	215976001	215977000	2.12859e-18	1.55701e-17	-29.2035	214956856	216157200	1200345	rn5_cpg_inter
chr1	216510001	216511000	3.23195e-14	1.35625e-13	-37.5	216456463	216556158	99696	rn5_cpg_inter
chr1	216552001	216553000	3.87722e-16	2.10826e-15	-28.3432	216456463	216556158	99696	rn5_cpg_inter
chr1	216956001	216957000	8.38192e-08	1.36838e-07	30.4975	216697304	217662370	965067	rn5_cpg_inter
chr1	218384001	218385000	3.82528e-34	1.46992e-32	28.8638	218354446	218442215	87770	rn5_cpg_inter
chr1	221073001	221074000	7.52975e-11	1.96047e-10	-35.6061	221044682	221077019	32338	rn5_cpg_inter
chr1	221830001	221831000	9.20884e-09	1.75547e-08	27.3531	221815305	221919521	104217	rn5_cpg_inter
chr1	221960001	221961000	8.16917e-09	1.57068e-08	-25.6204	221959859	222189939	230081	rn5_cpg_inter
chr1	223166001	223167000	9.3061e-05	9.02901e-05	25.5968	223159188	223356494	197307	rn5_cpg_inter
chr1	224021001	224022000	1.58935e-28	3.64226e-27	45.0617	224010804	224490334	479531	rn5_cpg_inter
chr1	224161001	224162000	1.05875e-10	2.6986e-10	-31.3663	224010804	224490334	479531	rn5_cpg_inter
chr1	224645001	224646000	5.41024e-34	2.04581e-32	-27.2525	224637328	224698595	61268	rn5_cpg_inter
chr1	225251001	225252000	4.3562e-08	7.44996e-08	26.1012	225243816	225395501	151686	rn5_cpg_inter
chr1	225342001	225343000	8.39518e-47	8.33519e-45	-33.4703	225243816	225395501	151686	rn5_cpg_inter
chr1	226533001	226534000	8.5223e-17	5.06147e-16	-27.6165	226514111	226582522	68412	rn5_cpg_inter
chr1	226866001	226867000	1.90901e-44	1.56041e-42	-37.268	226853925	226869843	15919	rn5_cpg_inter
chr1	229389001	229390000	2.11118e-17	1.36059e-16	-27.7145	229306165	229403541	97377	rn5_cpg_inter
chr1	231987001	231988000	1.69591e-24	2.56872e-23	25.2983	231976348	232001519	25172	rn5_cpg_inter
chr1	233224001	233225000	3.96169e-09	7.99782e-09	-39.0957	233204686	233233354	28669	rn5_cpg_inter
chr1	236872001	236873000	8.65671e-23	1.09917e-21	49.2063	236797527	238661072	1863546	rn5_cpg_inter
chr1	240775001	240776000	2.79591e-15	1.35619e-14	28.7234	240501577	241350790	849214	rn5_cpg_inter
chr1	242020001	242021000	2.0707e-22	2.50273e-21	25.4458	241853807	242110885	257079	rn5_cpg_inter
chr1	246720001	246721000	2.70797e-11	7.51925e-11	34	246690699	248184269	1493571	rn5_cpg_inter
chr1	248791001	248792000	1.69862e-67	4.77213e-65	42.8833	248787592	248871345	83754	rn5_cpg_inter
chr1	249404001	249405000	4.82108e-17	2.96697e-16	-28.2742	249362674	249422282	59609	rn5_cpg_inter
chr1	249622001	249623000	5.28925e-39	2.90733e-37	-25.9967	249430695	249642463	211769	rn5_cpg_inter
chr1	250530001	250531000	4.21953e-63	1.0065e-60	-31.8941	250469696	250631505	161810	rn5_cpg_inter
chr1	250577001	250578000	1.98424e-11	5.62033e-11	-27.686	250469696	250631505	161810	rn5_cpg_inter
chr1	250927001	250928000	2.67982e-13	9.89079e-13	-25.7896	250926737	251862779	936043	rn5_cpg_inter
chr1	251107001	251108000	3.41077e-14	1.42672e-13	-28.8761	250926737	251862779	936043	rn5_cpg_inter
chr1	251902001	251903000	1.66076e-23	2.27804e-22	-33.8566	251874002	252482628	608627	rn5_cpg_inter
chr1	253027001	253028000	1.80758e-95	1.80832e-92	40.992	252768135	253349887	581753	rn5_cpg_inter
chr1	254015001	254016000	4.48475e-31	1.31448e-29	50	253359224	254033534	674311	rn5_cpg_inter
chr1	254354001	254355000	6.31576e-16	3.33851e-15	-26.2319	254354332	254403910	49579	rn5_cpg_inter
chr1	254636001	254637000	9.90003e-16	5.09262e-15	38.914	254471865	254641742	169878	rn5_cpg_inter
chr1	254789001	254790000	4.98362e-17	3.06096e-16	25.5924	254729762	254934729	204968	rn5_cpg_inter
chr1	254917001	254918000	2.08539e-10	5.08537e-10	25.037	254729762	254934729	204968	rn5_cpg_inter
chr1	255556001	255557000	1.06575e-29	2.72009e-28	-41.1708	255480832	255620016	139185	rn5_cpg_inter
chr1	257260001	257261000	4.47102e-17	2.76132e-16	-31.7568	256817968	257430455	612488	rn5_cpg_inter
chr1	257559001	257560000	1.30011e-25	2.22314e-24	-39.1546	257541157	257660764	119608	rn5_cpg_inter
chr1	258107001	258108000	8.22453e-11	2.12778e-10	-28.8789	257902266	258175694	273429	rn5_cpg_inter
chr1	258383001	258384000	1.76336e-26	3.27678e-25	-57.3171	258380437	258605335	224899	rn5_cpg_inter
chr1	258450001	258451000	8.46113e-16	4.39236e-15	-33.0775	258380437	258605335	224899	rn5_cpg_inter
chr1	258946001	258947000	8.27881e-25	1.29856e-23	-43.9042	258829450	259319186	489737	rn5_cpg_inter
chr1	259107001	259108000	1.99782e-21	2.14772e-20	50	258829450	259319186	489737	rn5_cpg_inter
chr1	259631001	259632000	2.38492e-10	5.76243e-10	33.1503	259327579	259710508	382930	rn5_cpg_inter
chr1	260014001	260015000	1.17159e-10	2.96688e-10	31.768	259719132	260025301	306170	rn5_cpg_inter
chr1	260093001	260094000	2.20642e-23	2.98655e-22	-38.9588	260033935	260271222	237288	rn5_cpg_inter
chr1	260109001	260110000	3.87473e-17	2.41151e-16	-32.8991	260033935	260271222	237288	rn5_cpg_inter
chr1	260370001	260371000	1.28833e-26	2.43547e-25	-30.5549	260279666	260400435	120770	rn5_cpg_inter
chr1	262229001	262230000	3.32253e-12	1.05372e-11	-30.4061	262080295	262236160	155866	rn5_cpg_inter
chr1	263027001	263028000	2.65484e-14	1.12717e-13	-39.3824	263023606	263027832	4227	rn5_cpg_inter
chr1	263606001	263607000	1.59608e-21	1.73005e-20	34.3074	263588745	263704920	116176	rn5_cpg_inter
chr1	264306001	264307000	1.02471e-16	6.02641e-16	-31.0023	264298433	264389955	91523	rn5_cpg_inter
chr1	264925001	264926000	2.61871e-11	7.28419e-11	-33.6998	264657202	265004627	347426	rn5_cpg_inter
chr1	266765001	266766000	1.89752e-14	8.21543e-14	26.1224	266559280	266796419	237140	rn5_cpg_inter
chr1	266835001	266836000	6.42317e-15	2.9716e-14	-34.5328	266804993	267035758	230766	rn5_cpg_inter
chr1	266838001	266839000	1.83145e-39	1.04453e-37	-34.675	266804993	267035758	230766	rn5_cpg_inter
chr1	266890001	266891000	1.66932e-07	2.59126e-07	-38.6014	266804993	267035758	230766	rn5_cpg_inter
chr1	266931001	266932000	3.55744e-18	2.53234e-17	30.3226	266804993	267035758	230766	rn5_cpg_inter
chr1	268376001	268377000	1.27092e-33	4.65723e-32	36.7882	268303110	268440630	137521	rn5_cpg_inter
chr1	268995001	268996000	2.50589e-26	4.60247e-25	26.9166	268959549	269095362	135814	rn5_cpg_inter
chr1	269400001	269401000	2.39292e-12	7.74637e-12	35.8084	269309203	269463099	153897	rn5_cpg_inter
chr1	269402001	269403000	5.87066e-34	2.21329e-32	32.6923	269309203	269463099	153897	rn5_cpg_inter
chr1	269439001	269440000	1.31681e-25	2.25068e-24	-29.2008	269309203	269463099	153897	rn5_cpg_inter
chr1	269472001	269473000	2.55112e-19	2.10844e-18	27.3851	269471495	270365273	893779	rn5_cpg_inter
chr1	270854001	270855000	1.31689e-13	5.06548e-13	-25.3505	270820771	270872334	51564	rn5_cpg_inter
chr1	270900001	270901000	1.41392e-16	8.14361e-16	33.4227	270897773	270952530	54758	rn5_cpg_inter
chr1	271998001	271999000	5.05641e-20	4.5455e-19	28.6533	271954040	272021598	67559	rn5_cpg_inter
chr1	272279001	272280000	1.94559e-11	5.51853e-11	-27.829	272278718	272324334	45617	rn5_cpg_inter
chr1	272861001	272862000	2.6444e-23	3.54647e-22	-50.5174	272857235	272919527	62293	rn5_cpg_inter
chr1	273502001	273503000	3.41577e-25	5.59854e-24	-32.9733	273500798	273502735	1938	rn5_cpg_inter
chr1	273719001	273720000	5.0896e-18	3.5458e-17	-32.6981	273692328	273759899	67572	rn5_cpg_inter
chr1	273720001	273721000	2.43165e-06	3.11456e-06	-25.4927	273692328	273759899	67572	rn5_cpg_inter
chr1	274587001	274588000	1.34797e-09	2.91608e-09	-27.9202	274557628	274673605	115978	rn5_cpg_inter
chr1	280928001	280929000	4.26856e-25	6.90674e-24	-29.8529	279203341	280971504	1768164	rn5_cpg_inter
chr1	281214001	281215000	6.86774e-29	1.62592e-27	49.3243	281175651	281264978	89328	rn5_cpg_inter
chr1	281385001	281386000	9.04033e-34	3.3681e-32	29.5955	281274393	281440096	165704	rn5_cpg_inter
chr1	282303001	282304000	3.29368e-12	1.04544e-11	-29.3103	282183945	283276087	1092143	rn5_cpg_inter
chr1	283581001	283582000	1.10422e-12	3.74193e-12	25.0852	283416668	283635261	218594	rn5_cpg_inter
chr1	283841001	283842000	1.12642e-10	2.85813e-10	26.417	283709660	284027057	317398	rn5_cpg_inter
chr1	284095001	284096000	2.8708e-16	1.58788e-15	27.7139	284086323	284568463	482141	rn5_cpg_inter
chr1	284192001	284193000	1.34323e-10	3.36937e-10	-36.2079	284086323	284568463	482141	rn5_cpg_inter
chr1	284892001	284893000	5.96731e-22	6.78628e-21	35.8878	284740918	284913277	172360	rn5_cpg_inter
chr1	284938001	284939000	1.03304e-16	6.06788e-16	38.4615	284923497	285013207	89711	rn5_cpg_inter
chr1	285476001	285477000	8.60038e-08	1.40152e-07	34.6477	285405341	285569804	164464	rn5_cpg_inter
chr1	285477001	285478000	1.48857e-23	2.04926e-22	-48.7068	285405341	285569804	164464	rn5_cpg_inter
chr1	285846001	285847000	1.76035e-25	2.96865e-24	-35.6473	285689539	285846166	156628	rn5_cpg_inter
chr1	286424001	286425000	1.12498e-56	1.94827e-54	-50.9982	286021993	286929902	907910	rn5_cpg_inter
chr1	286466001	286467000	8.93446e-13	3.06945e-12	-40.817	286021993	286929902	907910	rn5_cpg_inter
chr1	286501001	286502000	1.61335e-20	1.54989e-19	32.3763	286021993	286929902	907910	rn5_cpg_inter
chr1	287324001	287325000	5.79229e-10	1.32252e-09	-26.9229	287317801	287374207	56407	rn5_cpg_inter
chr1	287846001	287847000	2.31868e-07	3.51369e-07	-26.1057	287788135	287871115	82981	rn5_cpg_inter
chr1	287953001	287954000	8.16676e-29	1.92147e-27	38.9989	287880661	287982585	101925	rn5_cpg_inter
chr2	5748001	5749000	4.0081e-10	9.36402e-10	-28.8244	5580407	8613396	3032990	rn5_cpg_inter
chr2	9647001	9648000	2.50932e-16	1.39711e-15	26.6152	9566389	11535858	1969470	rn5_cpg_inter
chr2	11292001	11293000	1.80225e-06	2.36265e-06	-26.4426	9566389	11535858	1969470	rn5_cpg_inter
chr2	11562001	11563000	4.87724e-20	4.39904e-19	-26.0371	11544177	11589274	45098	rn5_cpg_inter
chr2	16234001	16235000	8.88781e-09	1.69852e-08	-30.1478	14559455	17487518	2928064	rn5_cpg_inter
chr2	18615001	18616000	1.92844e-19	1.62172e-18	-28.1609	18465666	18799271	333606	rn5_cpg_inter
chr2	20265001	20266000	8.10209e-20	7.1181e-19	-29.8194	20030746	20287286	256541	rn5_cpg_inter
chr2	41013001	41014000	3.64609e-21	3.78242e-20	-27.2852	40909102	41133256	224155	rn5_cpg_inter
chr2	41814001	41815000	2.23351e-19	1.86054e-18	-31.3879	41637050	41938035	300986	rn5_cpg_inter
chr2	42888001	42889000	4.10409e-19	3.30059e-18	-40.2778	42882574	42994892	112319	rn5_cpg_inter
chr2	43160001	43161000	2.57145e-13	9.51209e-13	26.0059	43116713	43190579	73867	rn5_cpg_inter
chr2	44669001	44670000	1.27226e-15	6.44404e-15	25.0014	44395441	45253282	857842	rn5_cpg_inter
chr2	44673001	44674000	4.85821e-21	4.97321e-20	-38.3107	44395441	45253282	857842	rn5_cpg_inter
chr2	44906001	44907000	6.78669e-43	5.05696e-41	38.766	44395441	45253282	857842	rn5_cpg_inter
chr2	44923001	44924000	2.85432e-11	7.90016e-11	-29.5455	44395441	45253282	857842	rn5_cpg_inter
chr2	46973001	46974000	9.06854e-16	4.68906e-15	-27.8249	46872717	46991119	118403	rn5_cpg_inter
chr2	47890001	47891000	3.352e-35	1.40477e-33	-32.8064	47799197	47895233	96037	rn5_cpg_inter
chr2	48642001	48643000	2.20095e-21	2.34944e-20	-45.0103	48606531	48756034	149504	rn5_cpg_inter
chr2	49259001	49260000	1.58354e-10	3.93605e-10	26.7331	48934526	49282898	348373	rn5_cpg_inter
chr2	50022001	50023000	1.25302e-15	6.35337e-15	-32.2712	50009062	50249800	240739	rn5_cpg_inter
chr2	50865001	50866000	1.60367e-12	5.31155e-12	-28.9408	50258143	50900619	642477	rn5_cpg_inter
chr2	51345001	51346000	9.55336e-12	2.83447e-11	-27.8083	50980017	52579018	1599002	rn5_cpg_inter
chr2	52100001	52101000	7.54812e-21	7.54952e-20	45.6749	50980017	52579018	1599002	rn5_cpg_inter
chr2	53237001	53238000	1.707e-08	3.11782e-08	-36.0492	53116221	53309842	193622	rn5_cpg_inter
chr2	53411001	53412000	2.8652e-15	1.38643e-14	27.7224	53387989	53437859	49871	rn5_cpg_inter
chr2	53786001	53787000	1.19968e-32	4.09174e-31	-31.7183	53446313	54044771	598459	rn5_cpg_inter
chr2	54749001	54750000	5.5091e-31	1.60233e-29	-64.6298	54746966	55005121	258156	rn5_cpg_inter
chr2	57063001	57064000	1.05669e-18	8.00738e-18	-32.76	55625851	57210819	1584969	rn5_cpg_inter
chr2	57569001	57570000	8.32807e-10	1.85734e-09	31.6978	57307636	57986183	678548	rn5_cpg_inter
chr2	57914001	57915000	2.07931e-11	5.86989e-11	33.4801	57307636	57986183	678548	rn5_cpg_inter
chr2	58265001	58266000	3.93619e-23	5.17283e-22	-27.8831	58241061	58395236	154176	rn5_cpg_inter
chr2	59116001	59117000	8.60575e-71	3.05038e-68	50.1711	59079655	59720423	640769	rn5_cpg_inter
chr2	61073001	61074000	2.882e-09	5.94214e-09	31.8243	60974771	62111208	1136438	rn5_cpg_inter
chr2	62880001	62881000	4.59728e-08	7.83295e-08	-33.4499	62677965	62991215	313251	rn5_cpg_inter
chr2	63375001	63376000	7.21072e-14	2.87424e-13	-25.1001	63325874	63700293	374420	rn5_cpg_inter
chr2	63620001	63621000	9.83119e-09	1.86593e-08	35.2941	63325874	63700293	374420	rn5_cpg_inter
chr2	63688001	63689000	6.78605e-08	1.12361e-07	26.6256	63325874	63700293	374420	rn5_cpg_inter
chr2	64043001	64044000	9.40158e-22	1.04629e-20	-25.4549	63936838	64196467	259630	rn5_cpg_inter
chr2	64423001	64424000	2.32944e-21	2.4767e-20	37.7213	64204920	64507447	302528	rn5_cpg_inter
chr2	64755001	64756000	1.35762e-21	1.48217e-20	-25.8214	64705596	65510953	805358	rn5_cpg_inter
chr2	64973001	64974000	1.62982e-20	1.56373e-19	-34.1681	64705596	65510953	805358	rn5_cpg_inter
chr2	65644001	65645000	3.62121e-27	7.26677e-26	26.9351	65588660	66871315	1282656	rn5_cpg_inter
chr2	70991001	70992000	4.71836e-17	2.90556e-16	-33.0117	70900058	70994546	94489	rn5_cpg_inter
chr2	74012001	74013000	3.23013e-23	4.28804e-22	-31.723	73991399	74618662	627264	rn5_cpg_inter
chr2	76104001	76105000	3.56367e-21	3.70199e-20	-43.1373	75907707	76163054	255348	rn5_cpg_inter
chr2	76207001	76208000	9.13699e-22	1.01833e-20	-52.9211	76171807	76413546	241740	rn5_cpg_inter
chr2	79445001	79446000	1.48012e-18	1.10418e-17	-25.4156	79294218	81444766	2150549	rn5_cpg_inter
chr2	79446001	79447000	2.88228e-21	3.03067e-20	-27.4086	79294218	81444766	2150549	rn5_cpg_inter
chr2	81484001	81485000	3.76462e-24	5.4958e-23	43.0199	81453238	81800486	347249	rn5_cpg_inter
chr2	81559001	81560000	1.61092e-17	1.05376e-16	48.5333	81453238	81800486	347249	rn5_cpg_inter
chr2	82119001	82120000	5.9825e-16	3.17252e-15	25.1338	81909222	82127733	218512	rn5_cpg_inter
chr2	82463001	82464000	4.47348e-08	7.63607e-08	-28.5943	82456967	82534376	77410	rn5_cpg_inter
chr2	82650001	82651000	2.68919e-11	7.46874e-11	-30.79	82543762	82652025	108264	rn5_cpg_inter
chr2	83998001	83999000	1.71853e-14	7.49611e-14	-29.1754	83998243	84208159	209917	rn5_cpg_inter
chr2	93097001	93098000	1.88721e-17	1.2229e-16	25.1572	84872154	94437038	9564885	rn5_cpg_inter
chr2	97317001	97318000	3.26903e-15	1.56982e-14	-45.9381	97316068	97352914	36847	rn5_cpg_inter
chr2	97658001	97659000	2.92711e-14	1.23517e-13	-25.2425	97593882	97753278	159397	rn5_cpg_inter
chr2	97785001	97786000	3.8537e-48	4.07129e-46	-48.202	97761521	97817257	55737	rn5_cpg_inter
chr2	99044001	99045000	1.5681e-18	1.16591e-17	28.1328	98749050	99106483	357434	rn5_cpg_inter
chr2	100256001	100257000	2.91285e-25	4.8033e-24	-45.0984	100157276	100430561	273286	rn5_cpg_inter
chr2	100607001	100608000	4.05788e-16	2.20176e-15	-26.6024	100440406	102902730	2462325	rn5_cpg_inter
chr2	101625001	101626000	2.14493e-25	3.58373e-24	49.6904	100440406	102902730	2462325	rn5_cpg_inter
chr2	104005001	104006000	5.34341e-30	1.39285e-28	-40.7814	103954173	104105636	151464	rn5_cpg_inter
chr2	104089001	104090000	6.42134e-07	9.05631e-07	-25.6105	103954173	104105636	151464	rn5_cpg_inter
chr2	109444001	109445000	1.00626e-12	3.43144e-12	-41.7551	108473041	109606716	1133676	rn5_cpg_inter
chr2	111994001	111995000	1.85988e-25	3.13232e-24	-42.2857	109616524	113274355	3657832	rn5_cpg_inter
chr2	113022001	113023000	8.0655e-06	9.43439e-06	25.1658	109616524	113274355	3657832	rn5_cpg_inter
chr2	113023001	113024000	4.29372e-09	8.62633e-09	-31.8148	109616524	113274355	3657832	rn5_cpg_inter
chr2	114612001	114613000	1.09574e-29	2.79289e-28	-28.6779	114483650	114699429	215780	rn5_cpg_inter
chr2	115260001	115261000	4.89335e-10	1.12944e-09	25.2252	115068661	116168162	1099502	rn5_cpg_inter
chr2	119796001	119797000	1.40625e-15	7.06984e-15	45.0076	118348576	120411410	2062835	rn5_cpg_inter
chr2	120903001	120904000	1.43611e-09	3.09245e-09	38.8575	120420160	122035736	1615577	rn5_cpg_inter
chr2	124114001	124115000	1.25781e-18	9.46719e-18	35.479	123860825	124179496	318672	rn5_cpg_inter
chr2	130984001	130985000	1.17107e-10	2.96577e-10	27.673	130504942	131684135	1179194	rn5_cpg_inter
chr2	133196001	133197000	1.3619e-16	7.8631e-16	-25.6579	133134501	133267293	132793	rn5_cpg_inter
chr2	135940001	135941000	1.93993e-10	4.75817e-10	-28.7957	135914372	136103452	189081	rn5_cpg_inter
chr2	139086001	139087000	1.19641e-09	2.60678e-09	-25.6694	138852539	139181895	329357	rn5_cpg_inter
chr2	141721001	141722000	5.16125e-13	1.83666e-12	27.2727	141609239	141971104	361866	rn5_cpg_inter
chr2	144302001	144303000	4.43948e-09	8.89844e-09	-26.0302	144015618	144645347	629730	rn5_cpg_inter
chr2	144909001	144910000	1.626e-06	2.14853e-06	27.7887	144653574	144922401	268828	rn5_cpg_inter
chr2	150269001	150270000	3.27948e-22	3.85558e-21	36	149459150	156477680	7018531	rn5_cpg_inter
chr2	154465001	154466000	1.91019e-16	1.08173e-15	-26.0145	149459150	156477680	7018531	rn5_cpg_inter
chr2	159653001	159654000	2.40671e-13	8.9358e-13	-31.0345	159017855	159755257	737403	rn5_cpg_inter
chr2	159912001	159913000	1.40581e-05	1.57747e-05	-29.989	159879832	159923876	44045	rn5_cpg_inter
chr2	160667001	160668000	3.65316e-11	9.9343e-11	32.8	160436839	160960702	523864	rn5_cpg_inter
chr2	160749001	160750000	6.41627e-17	3.87933e-16	-25.6293	160436839	160960702	523864	rn5_cpg_inter
chr2	161012001	161013000	1.46721e-11	4.23784e-11	28.7234	160971477	161135374	163898	rn5_cpg_inter
chr2	161253001	161254000	2.06054e-61	4.54361e-59	-33.0934	161145625	161869513	723889	rn5_cpg_inter
chr2	161685001	161686000	5.3329e-18	3.70441e-17	35.5166	161145625	161869513	723889	rn5_cpg_inter
chr2	162505001	162506000	8.26326e-80	4.4141e-77	37.5754	162374315	162564217	189903	rn5_cpg_inter
chr2	162939001	162940000	3.14023e-18	2.25439e-17	41.8479	162792008	163111827	319820	rn5_cpg_inter
chr2	163823001	163824000	4.21943e-31	1.24151e-29	-39.7552	163745663	163881795	136133	rn5_cpg_inter
chr2	164080001	164081000	3.71e-32	1.19855e-30	-26.3636	164066922	164581546	514625	rn5_cpg_inter
chr2	171838001	171839000	2.66384e-26	4.87839e-25	-31.6227	171101680	172213900	1112221	rn5_cpg_inter
chr2	175473001	175474000	1.93386e-08	3.50166e-08	26.003	175415245	176175028	759784	rn5_cpg_inter
chr2	177000001	177001000	3.54668e-09	7.21841e-09	-27.6949	176826150	177118238	292089	rn5_cpg_inter
chr2	184305001	184306000	6.8271e-10	1.5419e-09	25.1082	184099946	184843125	743180	rn5_cpg_inter
chr2	197364001	197365000	1.96415e-49	2.2438e-47	-29.5891	197180270	197387917	207648	rn5_cpg_inter
chr2	204609001	204610000	5.82397e-20	5.20099e-19	-34.2616	204563495	204655044	91550	rn5_cpg_inter
chr2	206545001	206546000	2.7179e-14	1.15214e-13	-31.3445	206543335	206561032	17698	rn5_cpg_inter
chr2	206615001	206616000	2.06783e-11	5.83986e-11	-27.1186	206583643	206657613	73971	rn5_cpg_inter
chr2	206783001	206784000	4.18607e-12	1.3094e-11	-41.6054	206779796	206795502	15707	rn5_cpg_inter
chr2	206839001	206840000	5.36829e-14	2.18342e-13	-38.0744	206833503	206846430	12928	rn5_cpg_inter
chr2	207390001	207391000	3.96675e-10	9.27884e-10	-27.5285	207358338	207392288	33951	rn5_cpg_inter
chr2	207987001	207988000	8.51772e-13	2.9339e-12	-33.1868	207979688	208006780	27093	rn5_cpg_inter
chr2	208847001	208848000	6.17052e-14	2.48809e-13	25.5102	208837016	208858945	21930	rn5_cpg_inter
chr2	209413001	209414000	3.86275e-23	5.08513e-22	-60.4412	209333990	209696975	362986	rn5_cpg_inter
chr2	210469001	210470000	2.32799e-07	3.52625e-07	-33.818	209705478	210970723	1265246	rn5_cpg_inter
chr2	210785001	210786000	2.67803e-42	1.90562e-40	-36.1331	209705478	210970723	1265246	rn5_cpg_inter
chr2	210807001	210808000	3.0201e-24	4.44829e-23	-26.1934	209705478	210970723	1265246	rn5_cpg_inter
chr2	214982001	214983000	3.01152e-23	4.01047e-22	-29.999	211543526	215030479	3486954	rn5_cpg_inter
chr2	217517001	217518000	8.65511e-10	1.92541e-09	26.8585	217500820	217527242	26423	rn5_cpg_inter
chr2	217993001	217994000	1.33178e-27	2.80458e-26	-47.0765	217914827	218008193	93367	rn5_cpg_inter
chr2	218908001	218909000	8.64605e-09	1.65624e-08	-40.6642	218771857	219216234	444378	rn5_cpg_inter
chr2	219971001	219972000	5.70153e-13	2.01606e-12	-39.1972	219666995	219984004	317010	rn5_cpg_inter
chr2	220525001	220526000	4.45025e-17	2.74939e-16	-43.584	220084636	220636717	552082	rn5_cpg_inter
chr2	222530001	222531000	2.16281e-39	1.22249e-37	39.4609	222266335	222747538	481204	rn5_cpg_inter
chr2	222636001	222637000	1.98044e-32	6.59456e-31	-52.349	222266335	222747538	481204	rn5_cpg_inter
chr2	223736001	223737000	1.29682e-27	2.734e-26	-36.8217	223474314	223771012	296699	rn5_cpg_inter
chr2	224094001	224095000	3.89661e-14	1.61763e-13	-27.8993	224062287	224312234	249948	rn5_cpg_inter
chr2	225006001	225007000	4.10724e-15	1.94914e-14	26.9231	224987914	225019271	31358	rn5_cpg_inter
chr2	225469001	225470000	4.08554e-08	7.02e-08	-29.5242	225217441	225488314	270874	rn5_cpg_inter
chr2	226130001	226131000	2.25505e-10	5.46675e-10	-34.4013	226127543	226414991	287449	rn5_cpg_inter
chr2	227001001	227002000	1.651e-21	1.78652e-20	32.9641	226968526	227339583	371058	rn5_cpg_inter
chr2	227092001	227093000	1.7552e-09	3.73692e-09	-27.4586	226968526	227339583	371058	rn5_cpg_inter
chr2	227180001	227181000	6.75782e-11	1.77165e-10	29.6667	226968526	227339583	371058	rn5_cpg_inter
chr2	227275001	227276000	2.41724e-16	1.34841e-15	-52.1303	226968526	227339583	371058	rn5_cpg_inter
chr2	229606001	229607000	2.66758e-40	1.61877e-38	-51.3787	229562755	229710410	147656	rn5_cpg_inter
chr2	229998001	229999000	1.47676e-15	7.40467e-15	32.6285	229884306	230013655	129350	rn5_cpg_inter
chr2	230435001	230436000	5.136e-16	2.7455e-15	40.0483	230408124	230442002	33879	rn5_cpg_inter
chr2	230566001	230567000	1.31368e-28	3.03251e-27	-28.5386	230552119	230642278	90160	rn5_cpg_inter
chr2	231732001	231733000	2.73416e-30	7.35974e-29	-53.2859	231720343	231856454	136112	rn5_cpg_inter
chr2	231947001	231948000	6.62525e-14	2.65648e-13	35.2541	231864814	232535981	671168	rn5_cpg_inter
chr2	232285001	232286000	6.83963e-12	2.07277e-11	-29.1396	231864814	232535981	671168	rn5_cpg_inter
chr2	236853001	236854000	4.18036e-16	2.26401e-15	25.7846	236750546	236916327	165782	rn5_cpg_inter
chr2	238158001	238159000	2.51252e-53	3.55569e-51	-54.3716	237765056	238164472	399417	rn5_cpg_inter
chr2	238318001	238319000	7.7205e-09	1.48993e-08	-34.7263	238173163	238361752	188590	rn5_cpg_inter
chr2	238679001	238680000	1.79648e-95	1.80832e-92	64.7413	238370129	239145959	775831	rn5_cpg_inter
chr2	239340001	239341000	1.06874e-26	2.03484e-25	-61.6237	239154312	239870270	715959	rn5_cpg_inter
chr2	241239001	241240000	9.42212e-17	5.56278e-16	27.8489	239878601	241363236	1484636	rn5_cpg_inter
chr2	241600001	241601000	3.88036e-27	7.76584e-26	-36.4828	241371827	242765284	1393458	rn5_cpg_inter
chr2	241863001	241864000	1.85895e-12	6.1048e-12	29.8222	241371827	242765284	1393458	rn5_cpg_inter
chr2	242980001	242981000	2.45102e-19	2.02792e-18	27.2621	242898552	243039611	141060	rn5_cpg_inter
chr2	243067001	243068000	5.72955e-16	3.04733e-15	40.1268	243049057	243344135	295079	rn5_cpg_inter
chr2	243243001	243244000	3.069e-08	5.38856e-08	26.5508	243049057	243344135	295079	rn5_cpg_inter
chr2	243302001	243303000	2.73758e-15	1.32943e-14	-25.341	243049057	243344135	295079	rn5_cpg_inter
chr2	243366001	243367000	2.82299e-15	1.36758e-14	25.4073	243352821	243585295	232475	rn5_cpg_inter
chr2	243788001	243789000	4.86042e-09	9.67672e-09	27.4645	243678477	243858434	179958	rn5_cpg_inter
chr2	243807001	243808000	5.00896e-16	2.68288e-15	31.1166	243678477	243858434	179958	rn5_cpg_inter
chr2	246535001	246536000	2.31844e-31	6.91829e-30	36.1863	246526159	246811785	285627	rn5_cpg_inter
chr2	246862001	246863000	2.91023e-14	1.22859e-13	46.2846	246820063	246904931	84869	rn5_cpg_inter
chr2	247060001	247061000	8.30858e-15	3.78978e-14	-26.9565	247019729	247072110	52382	rn5_cpg_inter
chr2	248784001	248785000	1.09543e-12	3.71514e-12	-31.5624	247899581	249068105	1168525	rn5_cpg_inter
chr2	249641001	249642000	1.44189e-29	3.63849e-28	-51.0677	249628688	249702936	74249	rn5_cpg_inter
chr2	252142001	252143000	1.83661e-07	2.83239e-07	-37.3563	251593136	252924846	1331711	rn5_cpg_inter
chr2	254084001	254085000	7.42621e-12	2.2389e-11	-28.8288	253936531	254151195	214665	rn5_cpg_inter
chr2	254924001	254925000	8.47341e-19	6.51869e-18	-26.3607	254787462	254939820	152359	rn5_cpg_inter
chr2	259191001	259192000	1.55842e-16	8.92981e-16	-37.9003	259150924	259440310	289387	rn5_cpg_inter
chr2	259372001	259373000	2.11839e-22	2.55548e-21	33.2761	259150924	259440310	289387	rn5_cpg_inter
chr2	261198001	261199000	1.14915e-38	6.11275e-37	27.0121	260467706	261648975	1181270	rn5_cpg_inter
chr2	266610001	266611000	1.01973e-06	1.39215e-06	28.8068	266522715	267235412	712698	rn5_cpg_inter
chr2	266691001	266692000	2.74533e-11	7.61628e-11	32.7175	266522715	267235412	712698	rn5_cpg_inter
chr2	268462001	268463000	8.18034e-16	4.2565e-15	-34.1643	267621198	268761844	1140647	rn5_cpg_inter
chr2	268660001	268661000	3.94487e-07	5.75673e-07	31.1966	267621198	268761844	1140647	rn5_cpg_inter
chr2	268729001	268730000	4.77001e-67	1.31096e-64	-28.0693	267621198	268761844	1140647	rn5_cpg_inter
chr2	268925001	268926000	1.45032e-10	3.62241e-10	-31.9335	268779635	269108716	329082	rn5_cpg_inter
chr2	268930001	268931000	7.24695e-10	1.6309e-09	-31.8993	268779635	269108716	329082	rn5_cpg_inter
chr2	270277001	270278000	4.32417e-19	3.46436e-18	-27.4809	270165333	270326524	161192	rn5_cpg_inter
chr2	270483001	270484000	1.3771e-11	3.99336e-11	25.5814	270400560	270523205	122646	rn5_cpg_inter
chr2	270709001	270710000	6.1532e-09	1.20494e-08	34.4037	270617361	270785967	168607	rn5_cpg_inter
chr2	270913001	270914000	1.57549e-30	4.34645e-29	-37.5612	270913850	271060024	146175	rn5_cpg_inter
chr2	271811001	271812000	4.67513e-17	2.88081e-16	-27.657	271263725	272715504	1451780	rn5_cpg_inter
chr2	272539001	272540000	1.0645e-13	4.15106e-13	29.2343	271263725	272715504	1451780	rn5_cpg_inter
chr2	274851001	274852000	2.53347e-07	3.81389e-07	27.5534	272951032	275598946	2647915	rn5_cpg_inter
chr2	277448001	277449000	8.47649e-20	7.42982e-19	36.2832	276582301	277460302	878002	rn5_cpg_inter
chr2	277597001	277598000	4.76307e-15	2.23936e-14	-26.8201	277511153	277630981	119829	rn5_cpg_inter
chr2	278091001	278092000	1.01718e-18	7.73739e-18	38.1617	277822404	278251784	429381	rn5_cpg_inter
chr2	278241001	278242000	3.45826e-22	4.05883e-21	35.6276	277822404	278251784	429381	rn5_cpg_inter
chr2	278981001	278982000	1.29104e-18	9.70765e-18	-32.2899	278844753	279253816	409064	rn5_cpg_inter
chr2	279000001	279001000	8.00505e-32	2.51539e-30	46.3477	278844753	279253816	409064	rn5_cpg_inter
chr2	279444001	279445000	4.03256e-12	1.26358e-11	36.2131	279353103	279541605	188503	rn5_cpg_inter
chr2	279445001	279446000	1.81765e-06	2.38119e-06	25.7991	279353103	279541605	188503	rn5_cpg_inter
chr3	664001	665000	2.64085e-24	3.91249e-23	-25.969	497580	1467133	969554	rn5_cpg_inter
chr3	2772001	2773000	6.8671e-12	2.08043e-11	-37.069	2766835	2775648	8814	rn5_cpg_inter
chr3	9002001	9003000	7.72224e-06	9.06053e-06	-28.3907	8960586	9013523	52938	rn5_cpg_inter
chr3	9402001	9403000	2.54806e-37	1.24697e-35	-27.3962	9402170	9410735	8566	rn5_cpg_inter
chr3	9403001	9404000	5.37771e-16	2.87147e-15	26.8787	9402170	9410735	8566	rn5_cpg_inter
chr3	10411001	10412000	2.24828e-14	9.64165e-14	27.381	10296698	10800741	504044	rn5_cpg_inter
chr3	10968001	10969000	1.28471e-07	2.03284e-07	-28.6234	10941127	11016566	75440	rn5_cpg_inter
chr3	10989001	10990000	2.36783e-10	5.72334e-10	37.5599	10941127	11016566	75440	rn5_cpg_inter
chr3	11265001	11266000	3.00082e-29	7.32854e-28	35.558	11106643	11331678	225036	rn5_cpg_inter
chr3	11575001	11576000	1.1429e-21	1.25826e-20	-45.393	11575213	11784311	209099	rn5_cpg_inter
chr3	11626001	11627000	4.32365e-26	7.75335e-25	-36.6121	11575213	11784311	209099	rn5_cpg_inter
chr3	11628001	11629000	8.71222e-41	5.49798e-39	-34.0157	11575213	11784311	209099	rn5_cpg_inter
chr3	11634001	11635000	7.72982e-20	6.80546e-19	33.9292	11575213	11784311	209099	rn5_cpg_inter
chr3	12218001	12219000	1.5825e-33	5.76003e-32	-26.5949	12155483	12333709	178227	rn5_cpg_inter
chr3	12366001	12367000	8.77255e-27	1.68721e-25	-42.8989	12341914	12378497	36584	rn5_cpg_inter
chr3	12796001	12797000	1.92673e-18	1.41756e-17	-26.6667	12777661	12836919	59259	rn5_cpg_inter
chr3	13137001	13138000	4.89962e-16	2.62915e-15	38.5135	13128614	13142521	13908	rn5_cpg_inter
chr3	13170001	13171000	1.68908e-15	8.40714e-15	36.6087	13153497	13229651	76155	rn5_cpg_inter
chr3	13385001	13386000	8.98412e-12	2.67626e-11	44.4747	13238081	13655016	416936	rn5_cpg_inter
chr3	13422001	13423000	7.02917e-42	4.79488e-40	-42.7988	13238081	13655016	416936	rn5_cpg_inter
chr3	15711001	15712000	1.42422e-55	2.31829e-53	-39.981	15633454	15730931	97478	rn5_cpg_inter
chr3	15970001	15971000	4.2507e-15	2.01219e-14	-29.3388	15965259	16049467	84209	rn5_cpg_inter
chr3	16080001	16081000	3.10949e-30	8.34635e-29	-38.8487	16069181	16450902	381722	rn5_cpg_inter
chr3	16567001	16568000	8.13436e-22	9.11679e-21	-31.6437	16520898	16576721	55824	rn5_cpg_inter
chr3	17395001	17396000	7.96375e-17	4.74833e-16	29.2492	17370568	17413707	43140	rn5_cpg_inter
chr3	17571001	17572000	5.39797e-09	1.06741e-08	26.2912	17514349	17743573	229225	rn5_cpg_inter
chr3	17693001	17694000	5.43683e-12	1.67345e-11	-30.9213	17514349	17743573	229225	rn5_cpg_inter
chr3	18094001	18095000	7.78137e-16	4.05836e-15	48.6265	18026145	18270219	244075	rn5_cpg_inter
chr3	18225001	18226000	1.2248e-09	2.66465e-09	-26.5931	18026145	18270219	244075	rn5_cpg_inter
chr3	18416001	18417000	2.2084e-16	1.23903e-15	32.8493	18364759	18758497	393739	rn5_cpg_inter
chr3	18630001	18631000	3.08417e-07	4.58037e-07	36.4282	18364759	18758497	393739	rn5_cpg_inter
chr3	19906001	19907000	1.21127e-09	2.63704e-09	31.2885	19904805	20008715	103911	rn5_cpg_inter
chr3	20215001	20216000	6.13178e-32	1.94448e-30	36.7521	20017098	20220308	203211	rn5_cpg_inter
chr3	24580001	24581000	1.02387e-16	6.02238e-16	-27.9279	21071085	26027987	4956903	rn5_cpg_inter
chr3	27246001	27247000	2.22113e-29	5.51315e-28	27.142	27199617	27280578	80962	rn5_cpg_inter
chr3	27922001	27923000	4.28584e-06	5.25047e-06	26.2721	27898863	28033222	134360	rn5_cpg_inter
chr3	28110001	28111000	2.73837e-12	8.78964e-12	-28.0637	28041642	28172000	130359	rn5_cpg_inter
chr3	28773001	28774000	5.33385e-14	2.17081e-13	33.9574	28736934	32546945	3810012	rn5_cpg_inter
chr3	30124001	30125000	1.25999e-31	3.84764e-30	-53.2953	28736934	32546945	3810012	rn5_cpg_inter
chr3	35097001	35098000	4.42842e-08	7.56324e-08	-27.0741	35012867	35180640	167774	rn5_cpg_inter
chr3	35171001	35172000	4.81805e-107	7.61393e-104	-36.2253	35012867	35180640	167774	rn5_cpg_inter
chr3	35678001	35679000	4.5367e-09	9.07796e-09	-25.8366	35599931	38108671	2508741	rn5_cpg_inter
chr3	36494001	36495000	2.30224e-12	7.46429e-12	-32.7494	35599931	38108671	2508741	rn5_cpg_inter
chr3	38927001	38928000	2.5783e-27	5.26304e-26	-50.3788	38804007	40146089	1342083	rn5_cpg_inter
chr3	39074001	39075000	3.92373e-37	1.89092e-35	37.5	38804007	40146089	1342083	rn5_cpg_inter
chr3	42389001	42390000	3.65608e-08	6.33662e-08	25.0019	41777436	42545587	768152	rn5_cpg_inter
chr3	42529001	42530000	3.30983e-06	4.13791e-06	-28.7392	41777436	42545587	768152	rn5_cpg_inter
chr3	43271001	43272000	5.24465e-13	1.86371e-12	-36.7851	43051181	43307183	256003	rn5_cpg_inter
chr3	43546001	43547000	1.87977e-27	3.89151e-26	-25.5057	43503579	43834742	331164	rn5_cpg_inter
chr3	43623001	43624000	4.0809e-13	1.47238e-12	25.3409	43503579	43834742	331164	rn5_cpg_inter
chr3	48754001	48755000	2.70853e-27	5.51997e-26	-27.7395	48419929	48834656	414728	rn5_cpg_inter
chr3	49176001	49177000	1.46266e-08	2.69922e-08	-38.8889	48842863	49458290	615428	rn5_cpg_inter
chr3	49547001	49548000	4.2281e-44	3.36889e-42	-46.557	49466622	49665912	199291	rn5_cpg_inter
chr3	50514001	50515000	4.36743e-10	1.01404e-09	30.9212	50332523	50790884	458362	rn5_cpg_inter
chr3	50909001	50910000	1.15381e-30	3.22243e-29	-30.8518	50800192	51062964	262773	rn5_cpg_inter
chr3	51804001	51805000	1.03838e-26	1.98003e-25	-38.6681	51732317	52038648	306332	rn5_cpg_inter
chr3	51869001	51870000	4.17103e-25	6.75469e-24	47.8723	51732317	52038648	306332	rn5_cpg_inter
chr3	53610001	53611000	1.52539e-13	5.81093e-13	-28.0565	53596220	53693524	97305	rn5_cpg_inter
chr3	54965001	54966000	1.39885e-67	3.95928e-65	-32.7543	54364417	55034492	670076	rn5_cpg_inter
chr3	55012001	55013000	8.58555e-27	1.65292e-25	34.5896	54364417	55034492	670076	rn5_cpg_inter
chr3	56674001	56675000	2.91649e-11	8.06105e-11	27.6048	55826943	56760867	933925	rn5_cpg_inter
chr3	60281001	60282000	1.83259e-22	2.22843e-21	31.4032	59356853	60311875	955023	rn5_cpg_inter
chr3	61184001	61185000	6.41404e-08	1.06686e-07	-26.2138	60320489	61238995	918507	rn5_cpg_inter
chr3	62405001	62406000	2.47592e-27	5.05949e-26	-33.7968	62303897	62430264	126368	rn5_cpg_inter
chr3	62943001	62944000	8.41864e-25	1.31776e-23	-36.6199	62764198	63231622	467425	rn5_cpg_inter
chr3	63538001	63539000	3.31782e-48	3.51495e-46	-33.8057	63485752	63583545	97794	rn5_cpg_inter
chr3	63619001	63620000	9.2664e-22	1.03245e-20	38.8591	63607755	63749490	141736	rn5_cpg_inter
chr3	64593001	64594000	6.95639e-33	2.41232e-31	-35.8058	64576673	64644344	67672	rn5_cpg_inter
chr3	65308001	65309000	1.27672e-24	1.95962e-23	-32.5	65127020	65433098	306079	rn5_cpg_inter
chr3	65743001	65744000	2.49646e-07	3.76235e-07	28.6644	65635320	66157375	522056	rn5_cpg_inter
chr3	65897001	65898000	8.78007e-14	3.46264e-13	-28.5191	65635320	66157375	522056	rn5_cpg_inter
chr3	66613001	66614000	8.36892e-19	6.44615e-18	-30.9693	66593317	66883705	290389	rn5_cpg_inter
chr3	66946001	66947000	3.40414e-21	3.54987e-20	-34.4224	66892685	67151692	259008	rn5_cpg_inter
chr3	67167001	67168000	5.43998e-15	2.5406e-14	30.0545	67160214	67270030	109817	rn5_cpg_inter
chr3	67603001	67604000	2.55685e-15	1.24629e-14	29.1396	67296659	67957650	660992	rn5_cpg_inter
chr3	67823001	67824000	2.13624e-14	9.18922e-14	36.5456	67296659	67957650	660992	rn5_cpg_inter
chr3	68531001	68532000	1.03542e-31	3.21362e-30	-48.3697	68429529	68875725	446197	rn5_cpg_inter
chr3	69342001	69343000	6.22069e-12	1.89717e-11	-25.91	69312195	69346021	33827	rn5_cpg_inter
chr3	69411001	69412000	3.06459e-37	1.49589e-35	29.7459	69354238	69742162	387925	rn5_cpg_inter
chr3	69668001	69669000	5.03792e-18	3.51238e-17	35.0627	69354238	69742162	387925	rn5_cpg_inter
chr3	69844001	69845000	3.34883e-99	3.9691e-96	-39.0027	69835910	70076640	240731	rn5_cpg_inter
chr3	69890001	69891000	3.0682e-72	1.16368e-69	38.6099	69835910	70076640	240731	rn5_cpg_inter
chr3	69893001	69894000	1.17607e-34	4.71012e-33	-27.7674	69835910	70076640	240731	rn5_cpg_inter
chr3	70699001	70700000	1.43966e-14	6.35277e-14	-39.4784	70305006	70906656	601651	rn5_cpg_inter
chr3	71731001	71732000	8.03226e-07	1.11483e-06	-30.8176	71350940	72374030	1023091	rn5_cpg_inter
chr3	72204001	72205000	4.05843e-06	4.99398e-06	-29.2184	71350940	72374030	1023091	rn5_cpg_inter
chr3	79061001	79062000	1.14999e-23	1.59999e-22	-38.9424	78974182	80438074	1463893	rn5_cpg_inter
chr3	79139001	79140000	5.45776e-28	1.18487e-26	-26.037	78974182	80438074	1463893	rn5_cpg_inter
chr3	86594001	86595000	4.3754e-07	6.34011e-07	29.9617	86589986	86596973	6988	rn5_cpg_inter
chr3	87564001	87565000	5.89027e-10	1.34247e-09	-27.3887	87537974	87568107	30134	rn5_cpg_inter
chr3	87636001	87637000	9.15833e-18	6.18498e-17	38.8849	87636712	87661916	25205	rn5_cpg_inter
chr3	88043001	88044000	5.53983e-13	1.96364e-12	-35.1517	88020196	88043764	23569	rn5_cpg_inter
chr3	88212001	88213000	6.22544e-08	1.03833e-07	-25.7438	88206036	88512786	306751	rn5_cpg_inter
chr3	88416001	88417000	3.05173e-50	3.60571e-48	52.8288	88206036	88512786	306751	rn5_cpg_inter
chr3	88504001	88505000	4.25798e-10	9.90752e-10	-27.1026	88206036	88512786	306751	rn5_cpg_inter
chr3	89811001	89812000	2.09431e-10	5.10448e-10	25.5789	89753984	89833745	79762	rn5_cpg_inter
chr3	89822001	89823000	2.26324e-33	8.13632e-32	-43.989	89753984	89833745	79762	rn5_cpg_inter
chr3	90354001	90355000	2.17645e-10	5.2877e-10	27.1476	90039772	90955393	915622	rn5_cpg_inter
chr3	90659001	90660000	2.0505e-19	1.71374e-18	-27.2251	90039772	90955393	915622	rn5_cpg_inter
chr3	99469001	99470000	1.10789e-41	7.46341e-40	-48.2798	99172283	99595249	422967	rn5_cpg_inter
chr3	101117001	101118000	3.53947e-09	7.20528e-09	-27.9417	101058962	101151908	92947	rn5_cpg_inter
chr3	101147001	101148000	1.23844e-28	2.87455e-27	26.1006	101058962	101151908	92947	rn5_cpg_inter
chr3	102057001	102058000	1.66453e-16	9.50336e-16	29.0143	102044296	102316135	271840	rn5_cpg_inter
chr3	104442001	104443000	3.34078e-20	3.07987e-19	25.16	104341981	104602853	260873	rn5_cpg_inter
chr3	110823001	110824000	3.44864e-13	1.25525e-12	-35.5024	110578863	111245835	666973	rn5_cpg_inter
chr3	113647001	113648000	1.40764e-41	9.37852e-40	-54.0863	112712268	114118109	1405842	rn5_cpg_inter
chr3	114467001	114468000	2.04874e-20	1.93531e-19	30.4317	114329839	115195008	865170	rn5_cpg_inter
chr3	115041001	115042000	3.25216e-12	1.03347e-11	33.1385	114329839	115195008	865170	rn5_cpg_inter
chr3	117053001	117054000	1.46499e-24	2.23502e-23	27.7628	117038473	117077215	38743	rn5_cpg_inter
chr3	117608001	117609000	1.84013e-32	6.1598e-31	32.4607	117604623	117627042	22420	rn5_cpg_inter
chr3	118949001	118950000	4.84037e-12	1.50021e-11	-39.6296	118936682	118969570	32889	rn5_cpg_inter
chr3	119522001	119523000	4.51599e-17	2.78682e-16	-36.0841	119498353	119626759	128407	rn5_cpg_inter
chr3	119805001	119806000	3.07094e-31	9.09934e-30	34.5938	119796053	119851520	55468	rn5_cpg_inter
chr3	120228001	120229000	5.30466e-12	1.63556e-11	29.3896	119989690	120289557	299868	rn5_cpg_inter
chr3	121261001	121262000	3.89532e-14	1.61727e-13	-31.5419	120850455	121262135	411681	rn5_cpg_inter
chr3	121506001	121507000	8.94192e-13	3.07165e-12	-36.7928	121437229	122063245	626017	rn5_cpg_inter
chr3	123596001	123597000	1.94104e-23	2.64148e-22	30.2224	123429260	123909140	479881	rn5_cpg_inter
chr3	125497001	125498000	1.09544e-18	8.28448e-18	-26.2911	124956557	125539179	582623	rn5_cpg_inter
chr3	125602001	125603000	1.14e-17	7.59473e-17	-31.5173	125547916	125695201	147286	rn5_cpg_inter
chr3	125936001	125937000	1.19406e-30	3.32262e-29	-44.0141	125934128	126006394	72267	rn5_cpg_inter
chr3	125943001	125944000	7.37422e-22	8.31398e-21	-29.4428	125934128	126006394	72267	rn5_cpg_inter
chr3	126099001	126100000	9.25356e-23	1.1687e-21	-42.5282	126014790	126132070	117281	rn5_cpg_inter
chr3	126410001	126411000	1.7561e-25	2.9628e-24	-49.0909	126336752	126567556	230805	rn5_cpg_inter
chr3	126579001	126580000	8.44155e-47	8.35935e-45	-29.9163	126575819	126598219	22401	rn5_cpg_inter
chr3	126773001	126774000	1.67215e-10	4.13967e-10	-25.8929	126608848	126925181	316334	rn5_cpg_inter
chr3	126813001	126814000	1.03761e-21	1.15001e-20	-25.671	126608848	126925181	316334	rn5_cpg_inter
chr3	127379001	127380000	3.21981e-30	8.59985e-29	-32.2394	127287689	127594720	307032	rn5_cpg_inter
chr3	127671001	127672000	2.50449e-09	5.20739e-09	-37.9656	127603190	127702249	99060	rn5_cpg_inter
chr3	127942001	127943000	9.86913e-22	1.09639e-20	-43.6493	127906506	128189170	282665	rn5_cpg_inter
chr3	128709001	128710000	1.63553e-15	8.1598e-15	-49.5945	128658799	128772626	113828	rn5_cpg_inter
chr3	129098001	129099000	2.63404e-11	7.32307e-11	36.0606	128790632	129200056	409425	rn5_cpg_inter
chr3	130101001	130102000	1.4519e-05	1.62567e-05	-25.4111	130084154	130181281	97128	rn5_cpg_inter
chr3	130862001	130863000	9.60415e-10	2.12333e-09	33.0892	130641417	131005917	364501	rn5_cpg_inter
chr3	132923001	132924000	1.09386e-09	2.39767e-09	-27.2177	132827799	134052861	1225063	rn5_cpg_inter
chr3	134607001	134608000	8.2996e-22	9.28827e-21	-27.0889	134216666	135084832	868167	rn5_cpg_inter
chr3	135579001	135580000	7.64539e-24	1.08277e-22	39.0123	135513253	135836731	323479	rn5_cpg_inter
chr3	143600001	143601000	1.04144e-27	2.21033e-26	29.0828	143584674	144054745	470072	rn5_cpg_inter
chr3	143930001	143931000	3.61418e-13	1.31273e-12	-26.2293	143584674	144054745	470072	rn5_cpg_inter
chr3	143984001	143985000	2.41322e-09	5.03445e-09	-33.1744	143584674	144054745	470072	rn5_cpg_inter
chr3	143985001	143986000	6.26022e-14	2.52131e-13	-29.8085	143584674	144054745	470072	rn5_cpg_inter
chr3	144642001	144643000	7.58145e-12	2.28154e-11	27.445	144559572	144705893	146322	rn5_cpg_inter
chr3	148861001	148862000	2.20147e-09	4.62117e-09	33.11	148814608	149146809	332202	rn5_cpg_inter
chr3	152459001	152460000	4.88157e-09	9.71627e-09	-26.665	152049663	152471642	421980	rn5_cpg_inter
chr3	152845001	152846000	6.0597e-17	3.67487e-16	-27.2727	152833583	152846257	12675	rn5_cpg_inter
chr3	153471001	153472000	4.91264e-37	2.35851e-35	33.3333	153403999	153492423	88425	rn5_cpg_inter
chr3	153799001	153800000	2.90045e-29	7.09714e-28	-25.978	153714761	153823021	108261	rn5_cpg_inter
chr3	153816001	153817000	4.38433e-08	7.49334e-08	-32.8482	153714761	153823021	108261	rn5_cpg_inter
chr3	153922001	153923000	5.76986e-22	6.57355e-21	-41.8718	153905179	153930868	25690	rn5_cpg_inter
chr3	154298001	154299000	9.03336e-36	3.95166e-34	28.5408	154232281	154509684	277404	rn5_cpg_inter
chr3	156303001	156304000	5.48641e-25	8.77249e-24	-26.6724	156282623	156303939	21317	rn5_cpg_inter
chr3	156461001	156462000	1.00058e-05	1.15196e-05	25.069	156450536	156477203	26668	rn5_cpg_inter
chr3	156682001	156683000	1.19884e-10	3.03163e-10	-28.6967	156547345	156690823	143479	rn5_cpg_inter
chr3	157801001	157802000	4.59006e-44	3.642e-42	-51.9844	157732419	157836840	104422	rn5_cpg_inter
chr3	158983001	158984000	3.81596e-20	3.48995e-19	28.6136	158909206	158990681	81476	rn5_cpg_inter
chr3	159239001	159240000	2.23571e-12	7.25975e-12	29.6519	159230486	159304222	73737	rn5_cpg_inter
chr3	160131001	160132000	1.1987e-17	7.95783e-17	-26.3766	159551185	160309661	758477	rn5_cpg_inter
chr3	160334001	160335000	2.94376e-20	2.73112e-19	40.5544	160318037	160337566	19530	rn5_cpg_inter
chr3	160396001	160397000	6.4593e-06	7.68186e-06	-30.1619	160346181	160412952	66772	rn5_cpg_inter
chr3	160893001	160894000	2.08243e-15	1.02545e-14	-33.8036	160893941	160973692	79752	rn5_cpg_inter
chr3	161052001	161053000	2.57153e-51	3.22949e-49	40.5058	160982003	161092725	110723	rn5_cpg_inter
chr3	161220001	161221000	5.31391e-27	1.04805e-25	-28.6036	161211143	161347100	135958	rn5_cpg_inter
chr3	161233001	161234000	1.49354e-13	5.70096e-13	-26.0591	161211143	161347100	135958	rn5_cpg_inter
chr3	162089001	162090000	9.27523e-18	6.25724e-17	26.8175	161559885	162569035	1009151	rn5_cpg_inter
chr3	162497001	162498000	1.29989e-21	1.42201e-20	-25.8851	161559885	162569035	1009151	rn5_cpg_inter
chr3	163429001	163430000	1.00674e-68	3.23583e-66	33.7374	163329041	164835527	1506487	rn5_cpg_inter
chr3	164814001	164815000	5.46634e-18	3.79155e-17	40.6173	163329041	164835527	1506487	rn5_cpg_inter
chr3	165749001	165750000	1.01026e-17	6.7768e-17	31.0886	165621897	165761434	139538	rn5_cpg_inter
chr3	166008001	166009000	2.06428e-16	1.1623e-15	33.5703	165999921	166012336	12416	rn5_cpg_inter
chr3	166130001	166131000	2.29872e-12	7.45413e-12	-30.5195	166057959	166181802	123844	rn5_cpg_inter
chr3	166758001	166759000	1.42964e-40	8.88886e-39	-30	166750555	167015084	264530	rn5_cpg_inter
chr3	167264001	167265000	9.63009e-12	2.85545e-11	-30.0459	167130082	167394153	264072	rn5_cpg_inter
chr3	167449001	167450000	9.21352e-12	2.73986e-11	-34.4271	167442070	167453205	11136	rn5_cpg_inter
chr3	167542001	167543000	4.34072e-39	2.39637e-37	40.3846	167534581	167556421	21841	rn5_cpg_inter
chr3	167631001	167632000	1.52748e-12	5.07692e-12	-25.0238	167624744	167643433	18690	rn5_cpg_inter
chr3	168830001	168831000	6.25479e-12	1.90711e-11	-41.5738	168734953	168859669	124717	rn5_cpg_inter
chr3	169073001	169074000	1.18566e-20	1.15422e-19	31.3476	169048317	169184336	136020	rn5_cpg_inter
chr3	169297001	169298000	5.69669e-18	3.94484e-17	28.8757	169212850	169492443	279594	rn5_cpg_inter
chr3	169350001	169351000	1.27273e-24	1.95429e-23	35.5587	169212850	169492443	279594	rn5_cpg_inter
chr3	169446001	169447000	1.09956e-15	5.61886e-15	51.5672	169212850	169492443	279594	rn5_cpg_inter
chr3	169599001	169600000	3.63505e-18	2.58226e-17	-41.2038	169500653	169637399	136747	rn5_cpg_inter
chr3	170029001	170030000	7.60935e-06	8.93914e-06	29.3578	169979487	170090018	110532	rn5_cpg_inter
chr3	170048001	170049000	4.98604e-22	5.73048e-21	30.0941	169979487	170090018	110532	rn5_cpg_inter
chr3	170536001	170537000	2.45136e-06	3.13695e-06	26.9705	170521741	170573308	51568	rn5_cpg_inter
chr3	170591001	170592000	2.58638e-82	1.6349e-79	-61.4415	170583139	170812538	229400	rn5_cpg_inter
chr3	171011001	171012000	4.04762e-06	4.98154e-06	-27.6256	171010000	171120843	110844	rn5_cpg_inter
chr3	171581001	171582000	2.59563e-18	1.88158e-17	28.0769	171568605	171655701	87097	rn5_cpg_inter
chr3	172027001	172028000	2.05229e-38	1.07214e-36	26.1785	171879595	172360586	480992	rn5_cpg_inter
chr3	172105001	172106000	1.90385e-11	5.40718e-11	-29.9312	171879595	172360586	480992	rn5_cpg_inter
chr3	172333001	172334000	2.92577e-17	1.8553e-16	29.1618	171879595	172360586	480992	rn5_cpg_inter
chr3	172790001	172791000	4.27297e-52	5.64673e-50	32.6897	172764998	172800946	35949	rn5_cpg_inter
chr3	173135001	173136000	1.87088e-33	6.77717e-32	-27.6145	173124945	173137633	12689	rn5_cpg_inter
chr3	173164001	173165000	1.39688e-21	1.52284e-20	-25.5791	173145934	173985293	839360	rn5_cpg_inter
chr3	174176001	174177000	2.78608e-35	1.17409e-33	-36.6134	174076408	174183368	106961	rn5_cpg_inter
chr3	174315001	174316000	6.35189e-16	3.35667e-15	-28.5904	174231944	174346881	114938	rn5_cpg_inter
chr3	175643001	175644000	2.23715e-21	2.38472e-20	27.8907	174451719	176114772	1663054	rn5_cpg_inter
chr3	175787001	175788000	7.61537e-16	3.9789e-15	-28.8013	174451719	176114772	1663054	rn5_cpg_inter
chr3	175960001	175961000	1.36964e-56	2.35051e-54	50.4095	174451719	176114772	1663054	rn5_cpg_inter
chr3	176053001	176054000	8.30616e-14	3.28599e-13	-27.222	174451719	176114772	1663054	rn5_cpg_inter
chr3	176687001	176688000	6.56231e-12	1.99414e-11	35.5275	176631786	176799076	167291	rn5_cpg_inter
chr3	177031001	177032000	1.99545e-13	7.4858e-13	-30.5065	177024939	177056486	31548	rn5_cpg_inter
chr3	178236001	178237000	1.66427e-14	7.27536e-14	-35.0988	178209334	178242930	33597	rn5_cpg_inter
chr3	179742001	179743000	4.68672e-21	4.80935e-20	-33.919	179651926	179784231	132306	rn5_cpg_inter
chr3	180250001	180251000	8.85742e-63	2.06095e-60	-41.5773	180190189	180253831	63643	rn5_cpg_inter
chr3	180466001	180467000	1.65629e-22	2.02574e-21	40.5109	180405877	180497728	91852	rn5_cpg_inter
chr3	181554001	181555000	4.37928e-27	8.7188e-26	-30.363	181522290	181558489	36200	rn5_cpg_inter
chr3	181872001	181873000	4.27058e-20	3.88232e-19	-35.7534	181841236	182761594	920359	rn5_cpg_inter
chr3	182689001	182690000	4.0634e-27	8.11119e-26	46.3333	181841236	182761594	920359	rn5_cpg_inter
chr3	182695001	182696000	5.00228e-16	2.68044e-15	-43.0993	181841236	182761594	920359	rn5_cpg_inter
chr3	182780001	182781000	8.80396e-05	8.58067e-05	29.7479	182769824	183133215	363392	rn5_cpg_inter
chr3	182804001	182805000	4.02041e-58	7.62411e-56	37.6912	182769824	183133215	363392	rn5_cpg_inter
chr4	184001	185000	3.47164e-11	9.48077e-11	-26.2803	1	332987	332987	rn5_cpg_inter
chr4	552001	553000	1.47845e-16	8.49338e-16	41.6398	482569	583176	100608	rn5_cpg_inter
chr4	7825001	7826000	3.63921e-06	4.51592e-06	26.1303	7675107	7826714	151608	rn5_cpg_inter
chr4	9934001	9935000	8.51902e-21	8.45151e-20	-27.933	9926754	9963533	36780	rn5_cpg_inter
chr4	10920001	10921000	8.25874e-10	1.84253e-09	-29.0058	10820101	10983926	163826	rn5_cpg_inter
chr4	11344001	11345000	3.58928e-46	3.38633e-44	38.017	10992823	12452702	1459880	rn5_cpg_inter
chr4	11918001	11919000	7.61135e-28	1.6291e-26	33.2074	10992823	12452702	1459880	rn5_cpg_inter
chr4	13285001	13286000	6.16782e-13	2.17223e-12	45.7812	12461363	13384074	922712	rn5_cpg_inter
chr4	14439001	14440000	3.11419e-15	1.49926e-14	39.2172	13392512	14462586	1070075	rn5_cpg_inter
chr4	16169001	16170000	1.78766e-18	1.32037e-17	-29.9186	16109828	17027152	917325	rn5_cpg_inter
chr4	18558001	18559000	6.96064e-25	1.10144e-23	-32.3734	17883414	19354736	1471323	rn5_cpg_inter
chr4	18822001	18823000	5.3151e-28	1.15522e-26	-32.1993	17883414	19354736	1471323	rn5_cpg_inter
chr4	20036001	20037000	2.437e-18	1.77304e-17	27.4336	19362967	21247084	1884118	rn5_cpg_inter
chr4	21634001	21635000	3.60949e-17	2.25829e-16	-28.0518	21419906	21685213	265308	rn5_cpg_inter
chr4	21685001	21686000	8.48753e-22	9.48459e-21	-42.3423	21419906	21685213	265308	rn5_cpg_inter
chr4	25388001	25389000	6.74186e-29	1.59712e-27	-40.5063	25348240	25410094	61855	rn5_cpg_inter
chr4	25596001	25597000	4.62094e-24	6.68416e-23	30.4236	25593369	25727674	134306	rn5_cpg_inter
chr4	29193001	29194000	1.00815e-36	4.7031e-35	-40.4308	27876813	29547629	1670817	rn5_cpg_inter
chr4	29777001	29778000	1.59078e-07	2.47748e-07	-25.9259	29709352	29878747	169396	rn5_cpg_inter
chr4	30140001	30141000	7.27641e-20	6.42843e-19	-27.4398	29887840	30283161	395322	rn5_cpg_inter
chr4	30422001	30423000	2.08117e-25	3.48951e-24	34.5946	30291451	30459503	168053	rn5_cpg_inter
chr4	30440001	30441000	1.20852e-09	2.63196e-09	27.3095	30291451	30459503	168053	rn5_cpg_inter
chr4	31789001	31790000	6.62125e-08	1.09805e-07	-31.2449	31629023	31951120	322098	rn5_cpg_inter
chr4	38403001	38404000	1.00391e-21	1.11429e-20	-37.9032	38097035	38934776	837742	rn5_cpg_inter
chr4	45267001	45268000	4.38468e-24	6.36182e-23	26.0612	44934066	45349726	415661	rn5_cpg_inter
chr4	48742001	48743000	1.6057e-07	2.49978e-07	-27.65	48718871	48807951	89081	rn5_cpg_inter
chr4	49819001	49820000	3.22563e-17	2.03153e-16	-30.4194	49737008	50090547	353540	rn5_cpg_inter
chr4	50488001	50489000	2.37073e-15	1.16124e-14	30.0201	50100838	50635974	535137	rn5_cpg_inter
chr4	51868001	51869000	1.86599e-05	2.05206e-05	28.6449	51726874	52115171	388298	rn5_cpg_inter
chr4	55201001	55202000	6.51022e-18	4.482e-17	37.8855	55156248	55218275	62028	rn5_cpg_inter
chr4	55382001	55383000	1.46538e-23	2.021e-22	33.3844	55273491	55432215	158725	rn5_cpg_inter
chr4	55419001	55420000	7.73992e-21	7.72303e-20	-35.947	55273491	55432215	158725	rn5_cpg_inter
chr4	55423001	55424000	4.70723e-15	2.21475e-14	-25.3521	55273491	55432215	158725	rn5_cpg_inter
chr4	57050001	57051000	1.33326e-07	2.10326e-07	-30.1529	57039282	57093983	54702	rn5_cpg_inter
chr4	57236001	57237000	6.02866e-08	1.00762e-07	25.2647	57236431	57382926	146496	rn5_cpg_inter
chr4	58378001	58379000	7.15933e-81	4.17742e-78	53.6707	58267382	58444042	176661	rn5_cpg_inter
chr4	59015001	59016000	8.13642e-19	6.28238e-18	-35.0665	58714251	59620422	906172	rn5_cpg_inter
chr4	59741001	59742000	7.75864e-26	1.35667e-24	-38.8821	59629409	59761347	131939	rn5_cpg_inter
chr4	60105001	60106000	1.15215e-11	3.37591e-11	-44.2533	60103228	61123556	1020329	rn5_cpg_inter
chr4	62625001	62626000	1.44112e-13	5.5126e-13	31.4307	62507763	62755732	247970	rn5_cpg_inter
chr4	64102001	64103000	1.59005e-08	2.91658e-08	25.139	63025701	64386333	1360633	rn5_cpg_inter
chr4	64123001	64124000	5.35325e-19	4.23603e-18	56.3141	63025701	64386333	1360633	rn5_cpg_inter
chr4	64132001	64133000	4.20164e-06	5.15598e-06	26.8908	63025701	64386333	1360633	rn5_cpg_inter
chr4	64721001	64722000	1.90833e-14	8.25847e-14	-32.8358	64657810	64798602	140793	rn5_cpg_inter
chr4	65156001	65157000	1.74106e-26	3.24009e-25	-33.7156	64807315	65351179	543865	rn5_cpg_inter
chr4	65865001	65866000	8.97819e-14	3.53599e-13	-30.6561	65820986	65871752	50767	rn5_cpg_inter
chr4	65993001	65994000	1.01601e-24	1.57282e-23	-28.8712	65982947	66084100	101154	rn5_cpg_inter
chr4	66992001	66993000	5.01319e-20	4.50985e-19	-27.2078	66973330	67008682	35353	rn5_cpg_inter
chr4	67093001	67094000	2.26376e-08	4.05525e-08	-31.2169	67017652	67145546	127895	rn5_cpg_inter
chr4	133618001	133619000	4.44312e-21	4.57175e-20	30.0871	133424889	135686263	2261375	rn5_cpg_inter
chr4	136415001	136416000	9.2188e-13	3.16017e-12	26.3827	135694960	136423238	728279	rn5_cpg_inter
chr4	142947001	142948000	2.34642e-17	1.50275e-16	-46.726	142932796	143058711	125916	rn5_cpg_inter
chr4	144413001	144414000	8.18149e-19	6.31461e-18	-29.0545	144251893	144515014	263122	rn5_cpg_inter
chr4	145403001	145404000	7.47077e-12	2.25037e-11	-27.7211	145042680	145463729	421050	rn5_cpg_inter
chr4	145798001	145799000	1.68972e-19	1.43273e-18	-41.2217	145686246	145848789	162544	rn5_cpg_inter
chr4	150843001	150844000	4.08379e-08	7.01763e-08	-25.0679	150567681	151481224	913544	rn5_cpg_inter
chr4	151191001	151192000	4.14608e-06	5.09274e-06	-25.7041	150567681	151481224	913544	rn5_cpg_inter
chr4	153180001	153181000	3.18706e-14	1.33875e-13	-28.1411	151936312	153262199	1325888	rn5_cpg_inter
chr4	154814001	154815000	2.20366e-26	4.06312e-25	-39.5721	154598824	156040574	1441751	rn5_cpg_inter
chr4	160234001	160235000	3.41692e-18	2.43826e-17	-36.6071	158862877	160280308	1417432	rn5_cpg_inter
chr4	160364001	160365000	7.48403e-13	2.60267e-12	43.2931	160294240	160668331	374092	rn5_cpg_inter
chr4	161289001	161290000	1.07612e-29	2.74471e-28	-37.385	161044034	161308649	264616	rn5_cpg_inter
chr4	161381001	161382000	2.02133e-22	2.44461e-21	31.5711	161317483	161439428	121946	rn5_cpg_inter
chr4	162001001	162002000	3.55955e-13	1.29413e-12	-33.7403	161447841	162312125	864285	rn5_cpg_inter
chr4	162768001	162769000	4.57584e-09	9.15096e-09	32.5776	162574731	162808958	234228	rn5_cpg_inter
chr4	163724001	163725000	6.00337e-28	1.2996e-26	53.2158	163613436	163908641	295206	rn5_cpg_inter
chr4	164625001	164626000	1.34984e-11	3.91911e-11	-38.6526	164605264	164709066	103803	rn5_cpg_inter
chr4	165615001	165616000	2.88542e-33	1.02756e-31	60.8797	165591209	165642522	51314	rn5_cpg_inter
chr4	170796001	170797000	3.45114e-19	2.80102e-18	-58.3021	165942156	173002691	7060536	rn5_cpg_inter
chr4	175286001	175287000	4.12963e-18	2.91394e-17	-35.2922	173750101	175417784	1667684	rn5_cpg_inter
chr4	177540001	177541000	5.72363e-23	7.38368e-22	-28.3049	177514383	178172002	657620	rn5_cpg_inter
chr4	178387001	178388000	1.06774e-42	7.84812e-41	-41.5746	178292850	178436405	143556	rn5_cpg_inter
chr4	179513001	179514000	3.38927e-19	2.75375e-18	29.8759	179457051	179599822	142772	rn5_cpg_inter
chr4	179901001	179902000	8.05609e-19	6.22669e-18	31.7173	179802798	179962633	159836	rn5_cpg_inter
chr4	182486001	182487000	5.05472e-15	2.36862e-14	-26.2186	182391296	182530008	138713	rn5_cpg_inter
chr4	182774001	182775000	7.18589e-21	7.19862e-20	30	182773353	182775102	1750	rn5_cpg_inter
chr4	186375001	186376000	2.24824e-17	1.44426e-16	-30.6098	186088339	186495310	406972	rn5_cpg_inter
chr4	186477001	186478000	2.85935e-22	3.39002e-21	-44.0678	186088339	186495310	406972	rn5_cpg_inter
chr4	187570001	187571000	9.04246e-14	3.55872e-13	38.5171	187511044	187634207	123164	rn5_cpg_inter
chr4	188158001	188159000	3.23659e-56	5.40768e-54	51.233	188089200	188241830	152631	rn5_cpg_inter
chr4	188265001	188266000	1.11682e-11	3.28099e-11	36.5245	188250095	188405045	154951	rn5_cpg_inter
chr4	189707001	189708000	1.00971e-22	1.26889e-21	-26.1097	189505669	190200846	695178	rn5_cpg_inter
chr4	190093001	190094000	1.56717e-49	1.79571e-47	-44.5741	189505669	190200846	695178	rn5_cpg_inter
chr4	190600001	190601000	3.06169e-07	4.54983e-07	-27.5704	190445848	190807696	361849	rn5_cpg_inter
chr4	191038001	191039000	4.4146e-13	1.58584e-12	51.0217	190817520	191219639	402120	rn5_cpg_inter
chr4	191514001	191515000	2.89103e-52	3.84731e-50	49.7043	191235704	191671687	435984	rn5_cpg_inter
chr4	192906001	192907000	1.19932e-16	6.97971e-16	-33.3333	192337894	194014326	1676433	rn5_cpg_inter
chr4	193917001	193918000	2.85563e-67	7.96366e-65	-25.3519	192337894	194014326	1676433	rn5_cpg_inter
chr4	194217001	194218000	1.42922e-38	7.54961e-37	28.2486	194081849	194338671	256823	rn5_cpg_inter
chr4	195031001	195032000	1.6959e-22	2.07152e-21	35	194672163	195952529	1280367	rn5_cpg_inter
chr4	195467001	195468000	9.20661e-43	6.80662e-41	30.7663	194672163	195952529	1280367	rn5_cpg_inter
chr4	196057001	196058000	3.58727e-17	2.2455e-16	54.5933	195960949	196444649	483701	rn5_cpg_inter
chr4	196209001	196210000	3.40153e-21	3.54812e-20	-33.2746	195960949	196444649	483701	rn5_cpg_inter
chr4	196225001	196226000	2.74439e-13	1.01173e-12	-29.1375	195960949	196444649	483701	rn5_cpg_inter
chr4	197179001	197180000	9.85462e-19	7.51118e-18	-25.3517	196791552	197224444	432893	rn5_cpg_inter
chr4	197320001	197321000	9.28455e-18	6.26241e-17	-36.2092	197233966	197507935	273970	rn5_cpg_inter
chr4	197401001	197402000	4.33838e-14	1.7922e-13	-34.9834	197233966	197507935	273970	rn5_cpg_inter
chr4	198327001	198328000	1.65502e-34	6.55219e-33	-25.4212	198200097	198424813	224717	rn5_cpg_inter
chr4	199942001	199943000	5.84694e-18	4.04224e-17	-25.5682	199706515	202252050	2545536	rn5_cpg_inter
chr4	204732001	204733000	2.18041e-35	9.31268e-34	39.8481	204692386	205164900	472515	rn5_cpg_inter
chr4	207356001	207357000	2.94749e-17	1.86696e-16	30.8351	205773455	207711434	1937980	rn5_cpg_inter
chr4	207686001	207687000	0.000231374	0.000209121	-27.7289	205773455	207711434	1937980	rn5_cpg_inter
chr4	208412001	208413000	6.37117e-10	1.44461e-09	-40.5991	208320343	208440268	119926	rn5_cpg_inter
chr4	208717001	208718000	4.11621e-23	5.39633e-22	-34.8489	208701539	208718699	17161	rn5_cpg_inter
chr4	210059001	210060000	1.08381e-14	4.85827e-14	-27.7472	209672727	210174670	501944	rn5_cpg_inter
chr4	211120001	211121000	4.53232e-40	2.71989e-38	39.5329	211044577	211172492	127916	rn5_cpg_inter
chr4	215623001	215624000	2.72109e-35	1.14925e-33	-42.1181	215200545	215802937	602393	rn5_cpg_inter
chr4	215724001	215725000	8.32495e-19	6.41619e-18	-28.7147	215200545	215802937	602393	rn5_cpg_inter
chr4	215982001	215983000	3.71284e-27	7.44669e-26	38.749	215903899	215987847	83949	rn5_cpg_inter
chr4	217283001	217284000	6.16342e-14	2.48549e-13	31.1567	217170166	217301411	131246	rn5_cpg_inter
chr4	217378001	217379000	2.2151e-32	7.31178e-31	-48.9423	217368143	217410685	42543	rn5_cpg_inter
chr4	217461001	217462000	5.63514e-27	1.10566e-25	31.1977	217455171	217495144	39974	rn5_cpg_inter
chr4	217462001	217463000	1.20639e-13	4.66598e-13	-28.9648	217455171	217495144	39974	rn5_cpg_inter
chr4	218600001	218601000	3.5362e-09	7.19902e-09	25.942	217504163	219068018	1563856	rn5_cpg_inter
chr4	220766001	220767000	1.08567e-15	5.55535e-15	29.5012	220754775	220891238	136464	rn5_cpg_inter
chr4	220950001	220951000	6.366e-18	4.3859e-17	35.9929	220899603	221070098	170496	rn5_cpg_inter
chr4	221042001	221043000	1.43783e-13	5.50114e-13	-45.758	220899603	221070098	170496	rn5_cpg_inter
chr4	221088001	221089000	1.40948e-41	9.37852e-40	-27.7531	221078859	221117315	38457	rn5_cpg_inter
chr4	221180001	221181000	5.75364e-18	3.98282e-17	-38.7931	221136118	222107795	971678	rn5_cpg_inter
chr4	221181001	221182000	3.54654e-12	1.12007e-11	-31.8362	221136118	222107795	971678	rn5_cpg_inter
chr4	224255001	224256000	1.58461e-10	3.93787e-10	-35.3418	224252652	224278958	26307	rn5_cpg_inter
chr4	224647001	224648000	4.1697e-08	7.15229e-08	26.14	224634831	224659758	24928	rn5_cpg_inter
chr4	225694001	225695000	1.05659e-18	8.00738e-18	-30.467	225026701	225700442	673742	rn5_cpg_inter
chr4	226906001	226907000	4.38262e-15	2.07106e-14	-35.3407	226895527	226945156	49630	rn5_cpg_inter
chr4	227489001	227490000	1.01684e-09	2.23816e-09	-33.9268	227355196	228080276	725081	rn5_cpg_inter
chr4	230129001	230130000	3.84457e-18	2.72091e-17	-37.9961	229752433	230272856	520424	rn5_cpg_inter
chr4	231073001	231074000	2.01156e-13	7.54178e-13	-30.6701	231015410	231155113	139704	rn5_cpg_inter
chr4	231553001	231554000	3.84929e-14	1.59886e-13	25.2708	231285578	231586288	300711	rn5_cpg_inter
chr4	231647001	231648000	4.55681e-10	1.05543e-09	-26.1623	231594830	231896681	301852	rn5_cpg_inter
chr4	231796001	231797000	6.96112e-25	1.10144e-23	-31.7708	231594830	231896681	301852	rn5_cpg_inter
chr4	232359001	232360000	6.6193e-46	6.12319e-44	-27.2123	232330365	232601950	271586	rn5_cpg_inter
chr4	232627001	232628000	9.23942e-18	6.23752e-17	-42.6374	232610634	232635550	24917	rn5_cpg_inter
chr4	233007001	233008000	6.61708e-12	2.00918e-11	-32.1999	233002343	233021371	19029	rn5_cpg_inter
chr4	233189001	233190000	5.02811e-14	2.05608e-13	28.3824	233109234	233199147	89914	rn5_cpg_inter
chr4	234524001	234525000	2.30165e-11	6.45528e-11	40.3977	234456466	234731085	274620	rn5_cpg_inter
chr4	234824001	234825000	2.81614e-09	5.81647e-09	-30.1887	234739664	234875408	135745	rn5_cpg_inter
chr4	235391001	235392000	6.20009e-21	6.25901e-20	-42.8571	235332190	235429361	97172	rn5_cpg_inter
chr4	235712001	235713000	6.48352e-08	1.07709e-07	-30.8766	235638870	235899510	260641	rn5_cpg_inter
chr4	237973001	237974000	1.56895e-10	3.90149e-10	-38.7037	237370018	237977526	607509	rn5_cpg_inter
chr4	238697001	238698000	2.99565e-19	2.45497e-18	-28.8103	237985758	238759335	773578	rn5_cpg_inter
chr4	238973001	238974000	2.13962e-13	7.99422e-13	-43.9278	238861772	239027728	165957	rn5_cpg_inter
chr4	239463001	239464000	9.71288e-10	2.14624e-09	25.6893	239037429	239655174	617746	rn5_cpg_inter
chr4	239588001	239589000	5.25315e-10	1.20647e-09	44.3333	239037429	239655174	617746	rn5_cpg_inter
chr4	239953001	239954000	1.03241e-07	1.6618e-07	28.4816	239664190	240775539	1111350	rn5_cpg_inter
chr4	241236001	241237000	1.71661e-30	4.72124e-29	-33.2001	241207700	241398765	191066	rn5_cpg_inter
chr4	241384001	241385000	6.27733e-16	3.32005e-15	25.1212	241207700	241398765	191066	rn5_cpg_inter
chr4	241452001	241453000	1.01556e-50	1.23738e-48	32.4315	241407724	241531752	124029	rn5_cpg_inter
chr4	241776001	241777000	3.91329e-23	5.14453e-22	-26.8595	241611246	241965747	354502	rn5_cpg_inter
chr4	241834001	241835000	3.33788e-18	2.3859e-17	-36.9124	241611246	241965747	354502	rn5_cpg_inter
chr4	242333001	242334000	1.4215e-35	6.11954e-34	-44.0678	241973996	242984352	1010357	rn5_cpg_inter
chr4	242564001	242565000	5.64107e-18	3.90703e-17	35.3862	241973996	242984352	1010357	rn5_cpg_inter
chr4	242592001	242593000	6.64157e-76	2.96347e-73	-25.0558	241973996	242984352	1010357	rn5_cpg_inter
chr4	243566001	243567000	6.16442e-58	1.16318e-55	-25.7458	243495756	243781227	285472	rn5_cpg_inter
chr4	245544001	245545000	1.2246e-12	4.12482e-12	-30.5036	245440896	245580634	139739	rn5_cpg_inter
chr5	2451001	2452000	4.02842e-51	5.00938e-49	48.7732	2328846	2615952	287107	rn5_cpg_inter
chr5	2541001	2542000	1.31732e-13	5.06662e-13	-32.035	2328846	2615952	287107	rn5_cpg_inter
chr5	2556001	2557000	6.63378e-27	1.29092e-25	41.8505	2328846	2615952	287107	rn5_cpg_inter
chr5	4603001	4604000	1.331e-17	8.80534e-17	25.3546	4347084	4946693	599610	rn5_cpg_inter
chr5	4869001	4870000	1.5725e-12	5.21743e-12	27.5877	4347084	4946693	599610	rn5_cpg_inter
chr5	10163001	10164000	2.1647e-30	5.87694e-29	34.9757	10066537	10183166	116630	rn5_cpg_inter
chr5	10301001	10302000	4.83043e-14	1.98037e-13	-31.6823	10191400	10301868	110469	rn5_cpg_inter
chr5	10431001	10432000	3.59021e-26	6.49648e-25	-30.9362	10312264	10499100	186837	rn5_cpg_inter
chr5	14323001	14324000	2.30621e-07	3.49703e-07	-32.1532	14235508	14457269	221762	rn5_cpg_inter
chr5	18460001	18461000	3.50057e-07	5.15297e-07	26.2529	18153903	19134040	980138	rn5_cpg_inter
chr5	19260001	19261000	6.73991e-06	7.98702e-06	26.9106	19202055	19326261	124207	rn5_cpg_inter
chr5	19272001	19273000	4.41447e-31	1.29488e-29	-35.5298	19202055	19326261	124207	rn5_cpg_inter
chr5	19578001	19579000	4.81232e-71	1.73826e-68	-28.6713	19396402	19610485	214084	rn5_cpg_inter
chr5	25644001	25645000	1.84074e-22	2.2369e-21	30.8689	25297757	26102570	804814	rn5_cpg_inter
chr5	26525001	26526000	1.12643e-17	7.51226e-17	-35.8487	26495229	26684127	188899	rn5_cpg_inter
chr5	26616001	26617000	8.23236e-17	4.90079e-16	-29.9401	26495229	26684127	188899	rn5_cpg_inter
chr5	27768001	27769000	2.34057e-21	2.48727e-20	27.5618	27533977	27782319	248343	rn5_cpg_inter
chr5	29214001	29215000	1.89403e-13	7.1293e-13	29.2206	29164524	29214836	50313	rn5_cpg_inter
chr5	30297001	30298000	1.21865e-16	7.0846e-16	-31.1495	30295187	30422440	127254	rn5_cpg_inter
chr5	30622001	30623000	2.81042e-36	1.27197e-34	29.717	30458681	31189891	731211	rn5_cpg_inter
chr5	32556001	32557000	4.70244e-11	1.25962e-10	26.5142	31981224	33029878	1048655	rn5_cpg_inter
chr5	33074001	33075000	4.00377e-11	1.08334e-10	-25.2113	33038203	33152918	114716	rn5_cpg_inter
chr5	34061001	34062000	7.20724e-16	3.77815e-15	-40.4108	33534403	34276548	742146	rn5_cpg_inter
chr5	34140001	34141000	8.39567e-16	4.36016e-15	28.3561	33534403	34276548	742146	rn5_cpg_inter
chr5	34313001	34314000	2.04657e-16	1.15404e-15	26.5384	34305239	34356200	50962	rn5_cpg_inter
chr5	35526001	35527000	3.29026e-08	5.74644e-08	25.7234	34547881	36235379	1687499	rn5_cpg_inter
chr5	36522001	36523000	2.9658e-14	1.2508e-13	-27.412	36243766	38054598	1810833	rn5_cpg_inter
chr5	39050001	39051000	5.80418e-25	9.25716e-24	-36.3324	38697943	39458338	760396	rn5_cpg_inter
chr5	41342001	41343000	7.08861e-23	9.07358e-22	-31.2821	41331759	43469289	2137531	rn5_cpg_inter
chr5	45475001	45476000	1.20948e-05	1.37251e-05	-25.0854	44868009	45486776	618768	rn5_cpg_inter
chr5	48621001	48622000	2.35997e-26	4.34077e-25	39.5514	48236603	49483183	1246581	rn5_cpg_inter
chr5	49363001	49364000	7.57873e-15	3.46981e-14	-30.8893	48236603	49483183	1246581	rn5_cpg_inter
chr5	51917001	51918000	7.00739e-20	6.20812e-19	-40.4378	51799151	52048510	249360	rn5_cpg_inter
chr5	52642001	52643000	7.01022e-11	1.83313e-10	25.3012	52639736	52773945	134210	rn5_cpg_inter
chr5	52662001	52663000	4.59487e-12	1.42903e-11	30.6427	52639736	52773945	134210	rn5_cpg_inter
chr5	53451001	53452000	2.4339e-11	6.80407e-11	-32.1411	53147631	53874949	727319	rn5_cpg_inter
chr5	57146001	57147000	3.729e-21	3.86526e-20	34.4444	55258699	57322905	2064207	rn5_cpg_inter
chr5	60738001	60739000	2.36497e-13	8.78601e-13	31.0571	57519145	60967937	3448793	rn5_cpg_inter
chr5	60991001	60992000	4.75806e-11	1.27371e-10	31.3672	60976334	61002615	26282	rn5_cpg_inter
chr5	61143001	61144000	2.82053e-20	2.6232e-19	28.4946	61124590	61332924	208335	rn5_cpg_inter
chr5	62389001	62390000	8.32925e-30	2.14027e-28	-34.6567	62377801	62400422	22622	rn5_cpg_inter
chr5	62496001	62497000	2.84273e-08	5.01658e-08	-27.2943	62478476	62542249	63774	rn5_cpg_inter
chr5	63374001	63375000	1.31456e-22	1.62933e-21	-41.9643	63034981	63459380	424400	rn5_cpg_inter
chr5	63378001	63379000	4.24669e-21	4.37794e-20	30.1696	63034981	63459380	424400	rn5_cpg_inter
chr5	63533001	63534000	7.43952e-29	1.75691e-27	28.2212	63530610	63545971	15362	rn5_cpg_inter
chr5	65867001	65868000	1.1454e-13	4.44415e-13	26.7928	65635573	65894508	258936	rn5_cpg_inter
chr5	66493001	66494000	8.97879e-16	4.64836e-15	38.8298	66476109	66509577	33469	rn5_cpg_inter
chr5	66519001	66520000	3.86432e-25	6.28214e-24	-45.6693	66518097	66579145	61049	rn5_cpg_inter
chr5	66578001	66579000	5.47023e-22	6.24738e-21	-25.3611	66518097	66579145	61049	rn5_cpg_inter
chr5	67129001	67130000	1.81837e-18	1.34226e-17	-46.2063	66790472	67137647	347176	rn5_cpg_inter
chr5	70390001	70391000	1.25419e-18	9.44177e-18	-52.7535	69391209	72162002	2770794	rn5_cpg_inter
chr5	72325001	72326000	2.43656e-21	2.58349e-20	-39.726	72171325	72590738	419414	rn5_cpg_inter
chr5	74409001	74410000	7.19066e-42	4.89624e-40	-46.9949	74409339	74594571	185233	rn5_cpg_inter
chr5	74635001	74636000	1.23606e-16	7.1803e-16	45.1852	74603219	74693962	90744	rn5_cpg_inter
chr5	77472001	77473000	2.44729e-19	2.02572e-18	-35.2198	76572611	77706433	1133823	rn5_cpg_inter
chr5	78037001	78038000	4.23007e-08	7.2483e-08	-26.253	77782958	78058171	275214	rn5_cpg_inter
chr5	78485001	78486000	4.8003e-10	1.10932e-09	-26.4002	78349151	78511864	162714	rn5_cpg_inter
chr5	78932001	78933000	4.39447e-07	6.36506e-07	32.0455	78800511	79209049	408539	rn5_cpg_inter
chr5	79149001	79150000	1.97212e-15	9.73913e-15	28.4907	78800511	79209049	408539	rn5_cpg_inter
chr5	79741001	79742000	1.10625e-14	4.95123e-14	-26.6841	79482102	79820158	338057	rn5_cpg_inter
chr5	82608001	82609000	2.02424e-17	1.30767e-16	-51.0485	82574632	83164456	589825	rn5_cpg_inter
chr5	82681001	82682000	3.28898e-24	4.83119e-23	47.1964	82574632	83164456	589825	rn5_cpg_inter
chr5	82734001	82735000	1.30976e-06	1.75673e-06	27.1199	82574632	83164456	589825	rn5_cpg_inter
chr5	82936001	82937000	3.29658e-17	2.0738e-16	-25.234	82574632	83164456	589825	rn5_cpg_inter
chr5	82991001	82992000	7.03219e-28	1.51368e-26	-40.7872	82574632	83164456	589825	rn5_cpg_inter
chr5	83229001	83230000	1.53517e-19	1.30636e-18	-32.2681	83174612	83340837	166226	rn5_cpg_inter
chr5	93472001	93473000	4.29557e-16	2.32342e-15	-31.1296	92706335	94337387	1631053	rn5_cpg_inter
chr5	96078001	96079000	9.92258e-10	2.18875e-09	-26.53	95734099	96085140	351042	rn5_cpg_inter
chr5	101260001	101261000	4.20222e-12	1.31402e-11	-26.9582	99469066	102508649	3039584	rn5_cpg_inter
chr5	103905001	103906000	3.78144e-13	1.36889e-12	-25	103600721	104671971	1071251	rn5_cpg_inter
chr5	104479001	104480000	7.79308e-39	4.22241e-37	39.4746	103600721	104671971	1071251	rn5_cpg_inter
chr5	104784001	104785000	8.53641e-31	2.41974e-29	33.7418	104687604	105000737	313134	rn5_cpg_inter
chr5	109731001	109732000	2.91311e-27	5.91465e-26	-55.763	109570705	110336521	765817	rn5_cpg_inter
chr5	110050001	110051000	1.56375e-09	3.34943e-09	-27.9009	109570705	110336521	765817	rn5_cpg_inter
chr5	110283001	110284000	1.56569e-12	5.1962e-12	-28.5779	109570705	110336521	765817	rn5_cpg_inter
chr5	113435001	113436000	1.59938e-14	7.00621e-14	-27.0143	112247881	113515333	1267453	rn5_cpg_inter
chr5	115029001	115030000	9.68363e-30	2.48324e-28	25.5146	113605935	116158813	2552879	rn5_cpg_inter
chr5	118309001	118310000	1.83254e-18	1.3522e-17	-43.0928	118068242	118883216	814975	rn5_cpg_inter
chr5	119651001	119652000	8.92424e-13	3.06641e-12	36.1685	118891700	120322077	1430378	rn5_cpg_inter
chr5	119822001	119823000	2.39244e-20	2.24211e-19	25.8392	118891700	120322077	1430378	rn5_cpg_inter
chr5	122170001	122171000	6.03405e-45	5.23693e-43	-30.0328	122074989	122192267	117279	rn5_cpg_inter
chr5	123083001	123084000	1.49016e-25	2.53246e-24	-30.5799	122802082	123483091	681010	rn5_cpg_inter
chr5	124114001	124115000	4.38528e-11	1.17933e-10	25.6656	124071839	124125715	53877	rn5_cpg_inter
chr5	125902001	125903000	1.41907e-10	3.54832e-10	28.5047	125431822	126163916	732095	rn5_cpg_inter
chr5	126420001	126421000	8.80232e-14	3.47033e-13	27.6399	126172883	126503343	330461	rn5_cpg_inter
chr5	127397001	127398000	1.15753e-08	2.17196e-08	35.3306	127024638	127760915	736278	rn5_cpg_inter
chr5	128487001	128488000	2.46423e-06	3.15213e-06	-25.2312	127770263	128499518	729256	rn5_cpg_inter
chr5	128602001	128603000	2.06835e-12	6.75272e-12	-30.0873	128556245	129538313	982069	rn5_cpg_inter
chr5	129339001	129340000	1.20799e-16	7.02586e-16	35.8951	128556245	129538313	982069	rn5_cpg_inter
chr5	129509001	129510000	6.33415e-09	1.23807e-08	29.1107	128556245	129538313	982069	rn5_cpg_inter
chr5	129890001	129891000	1.52852e-15	7.65008e-15	-27.3967	129748900	130007191	258292	rn5_cpg_inter
chr5	130240001	130241000	2.05646e-15	1.01319e-14	-28.4596	130131490	130241347	109858	rn5_cpg_inter
chr5	130795001	130796000	1.22305e-11	3.57289e-11	-36.1164	130785790	130820426	34637	rn5_cpg_inter
chr5	131087001	131088000	7.82202e-14	3.10418e-13	-47.9779	130897019	131117149	220131	rn5_cpg_inter
chr5	131219001	131220000	6.47132e-10	1.466e-09	27.3341	131125572	131248071	122500	rn5_cpg_inter
chr5	131318001	131319000	9.25909e-32	2.89505e-30	-25.1683	131298888	131324520	25633	rn5_cpg_inter
chr5	132356001	132357000	4.49672e-09	9.00271e-09	26.6588	132347316	132467562	120247	rn5_cpg_inter
chr5	134839001	134840000	7.00921e-21	7.02905e-20	57.0701	134036281	135080469	1044189	rn5_cpg_inter
chr5	135153001	135154000	3.64608e-08	6.31986e-08	-28.1907	135089196	135538899	449704	rn5_cpg_inter
chr5	135504001	135505000	1.28999e-19	1.10466e-18	49.31	135089196	135538899	449704	rn5_cpg_inter
chr5	137162001	137163000	7.12872e-28	1.53185e-26	44.3429	137021255	137260748	239494	rn5_cpg_inter
chr5	138605001	138606000	1.25744e-15	6.37412e-15	39.2348	138604844	138613534	8691	rn5_cpg_inter
chr5	138936001	138937000	1.00663e-12	3.43238e-12	-25.5865	138862463	139075051	212589	rn5_cpg_inter
chr5	139688001	139689000	2.4069e-11	6.73354e-11	-25.2922	139682042	139778780	96739	rn5_cpg_inter
chr5	139860001	139861000	2.96543e-27	6.00481e-26	35.1404	139820798	139901775	80978	rn5_cpg_inter
chr5	140088001	140089000	2.08729e-20	1.96829e-19	-26.4872	139960714	140124485	163772	rn5_cpg_inter
chr5	141746001	141747000	7.51034e-09	1.45144e-08	27.2669	141461000	141960004	499005	rn5_cpg_inter
chr5	142758001	142759000	1.86416e-22	2.26247e-21	-34.8242	142715428	142762973	47546	rn5_cpg_inter
chr5	142901001	142902000	1.88963e-07	2.90814e-07	28.2512	142882973	142990582	107610	rn5_cpg_inter
chr5	143683001	143684000	1.36225e-07	2.14542e-07	-27.6418	143669291	143720156	50866	rn5_cpg_inter
chr5	144722001	144723000	4.58405e-15	2.16001e-14	-46.8719	144718343	144764445	46103	rn5_cpg_inter
chr5	145458001	145459000	1.26204e-06	1.69783e-06	-25.0911	145448180	145635869	187690	rn5_cpg_inter
chr5	145761001	145762000	5.48682e-15	2.56153e-14	32.2182	145745306	145876419	131114	rn5_cpg_inter
chr5	145834001	145835000	2.1285e-05	2.31637e-05	-25.3196	145745306	145876419	131114	rn5_cpg_inter
chr5	146357001	146358000	4.87805e-21	4.99218e-20	27.7343	146332312	146409733	77422	rn5_cpg_inter
chr5	146780001	146781000	2.27786e-18	1.66171e-17	36.5899	146759513	146792448	32936	rn5_cpg_inter
chr5	147492001	147493000	4.32225e-09	8.67861e-09	26.1948	147270880	147639525	368646	rn5_cpg_inter
chr5	147499001	147500000	2.80831e-25	4.63695e-24	-28.0395	147270880	147639525	368646	rn5_cpg_inter
chr5	147996001	147997000	2.98686e-18	2.14998e-17	-50.9268	147993828	148019895	26068	rn5_cpg_inter
chr5	149099001	149100000	2.00842e-19	1.68088e-18	-38.4345	149098161	149139601	41441	rn5_cpg_inter
chr5	149515001	149516000	3.47796e-11	9.49599e-11	27.7095	149190253	149809254	619002	rn5_cpg_inter
chr5	149599001	149600000	8.12073e-18	5.52458e-17	-44.7343	149190253	149809254	619002	rn5_cpg_inter
chr5	150105001	150106000	7.86544e-13	2.72656e-12	-26.3158	150084216	150522415	438200	rn5_cpg_inter
chr5	150769001	150770000	5.44986e-78	2.61642e-75	33.9407	150686427	150794820	108394	rn5_cpg_inter
chr5	151129001	151130000	1.44768e-18	1.08126e-17	-33.9965	151114271	151139782	25512	rn5_cpg_inter
chr5	151267001	151268000	3.32648e-90	2.74269e-87	-42.3839	151260876	151298834	37959	rn5_cpg_inter
chr5	151939001	151940000	2.05076e-07	3.13538e-07	-32.4305	151939530	151972264	32735	rn5_cpg_inter
chr5	152001001	152002000	3.88549e-12	1.22011e-11	28.5714	151980676	152069522	88847	rn5_cpg_inter
chr5	152029001	152030000	1.47867e-12	4.92592e-12	28.9465	151980676	152069522	88847	rn5_cpg_inter
chr5	152753001	152754000	1.44243e-34	5.74654e-33	-32.7884	152699097	152778991	79895	rn5_cpg_inter
chr5	152764001	152765000	1.21683e-11	3.55582e-11	25.0172	152699097	152778991	79895	rn5_cpg_inter
chr5	152803001	152804000	5.10191e-12	1.57728e-11	-33.9226	152787286	153075824	288539	rn5_cpg_inter
chr5	153924001	153925000	4.55233e-24	6.59342e-23	-27.6669	153923993	153958935	34943	rn5_cpg_inter
chr5	154235001	154236000	5.92262e-14	2.39424e-13	-25.2628	154202278	154267213	64936	rn5_cpg_inter
chr5	154732001	154733000	1.39985e-50	1.68547e-48	-30.3999	154700692	154735881	35190	rn5_cpg_inter
chr5	155539001	155540000	0.000140307	0.000131852	-27.2893	155517976	155541667	23692	rn5_cpg_inter
chr5	155754001	155755000	9.42688e-19	7.2127e-18	-28.7809	155724271	155801196	76926	rn5_cpg_inter
chr5	156440001	156441000	2.52728e-06	3.22723e-06	26.5481	156360670	156442998	82329	rn5_cpg_inter
chr5	156519001	156520000	9.58538e-16	4.93947e-15	-36.6197	156511862	156527479	15618	rn5_cpg_inter
chr5	156544001	156545000	1.88838e-07	2.90657e-07	30.5919	156536450	156557649	21200	rn5_cpg_inter
chr5	156634001	156635000	2.0261e-10	4.95065e-10	-28.1366	156565913	156656321	90409	rn5_cpg_inter
chr5	157578001	157579000	3.91488e-20	3.57352e-19	-28.4447	157563196	157606438	43243	rn5_cpg_inter
chr5	158009001	158010000	6.7527e-30	1.74938e-28	-29.0227	157992687	158030017	37331	rn5_cpg_inter
chr5	158363001	158364000	7.54918e-14	3.0025e-13	-46.1433	158330163	158364844	34682	rn5_cpg_inter
chr5	158844001	158845000	7.12997e-16	3.74075e-15	-26.2072	158734530	158883542	149013	rn5_cpg_inter
chr5	158894001	158895000	3.09384e-05	3.27089e-05	-28.0208	158891925	158899410	7486	rn5_cpg_inter
chr5	158954001	158955000	2.46418e-11	6.8806e-11	25.5318	158908021	158963215	55195	rn5_cpg_inter
chr5	159020001	159021000	1.65007e-27	3.44806e-26	-32.6404	158971971	159058469	86499	rn5_cpg_inter
chr5	159192001	159193000	1.57042e-17	1.02816e-16	29.3078	159177492	159400825	223334	rn5_cpg_inter
chr5	159281001	159282000	4.89284e-26	8.73686e-25	-33.8425	159177492	159400825	223334	rn5_cpg_inter
chr5	159363001	159364000	2.39996e-20	2.2486e-19	25.0186	159177492	159400825	223334	rn5_cpg_inter
chr5	159399001	159400000	2.85684e-09	5.89315e-09	-26.9841	159177492	159400825	223334	rn5_cpg_inter
chr5	159536001	159537000	3.37315e-07	4.97758e-07	-31.5122	159489347	159564166	74820	rn5_cpg_inter
chr5	159599001	159600000	4.48658e-10	1.04024e-09	-26.0576	159573058	159652513	79456	rn5_cpg_inter
chr5	159651001	159652000	1.43381e-17	9.44263e-17	49.3915	159573058	159652513	79456	rn5_cpg_inter
chr5	159850001	159851000	2.76363e-31	8.20801e-30	-34.1798	159813001	159892878	79878	rn5_cpg_inter
chr5	159862001	159863000	3.10814e-08	5.45109e-08	25.1681	159813001	159892878	79878	rn5_cpg_inter
chr5	160384001	160385000	5.19733e-08	8.77568e-08	-31.7083	160381639	160413525	31887	rn5_cpg_inter
chr5	160396001	160397000	1.34423e-13	5.16282e-13	34.4599	160381639	160413525	31887	rn5_cpg_inter
chr5	160652001	160653000	2.87559e-07	4.29229e-07	-30.422	160630822	160899060	268239	rn5_cpg_inter
chr5	160671001	160672000	3.4984e-26	6.33336e-25	28.6399	160630822	160899060	268239	rn5_cpg_inter
chr5	160700001	160701000	1.83986e-16	1.04384e-15	-25.0242	160630822	160899060	268239	rn5_cpg_inter
chr5	160867001	160868000	4.79176e-23	6.2367e-22	53.3898	160630822	160899060	268239	rn5_cpg_inter
chr5	160877001	160878000	4.91063e-14	2.01121e-13	-33.3817	160630822	160899060	268239	rn5_cpg_inter
chr5	160940001	160941000	9.86578e-15	4.44447e-14	-33.5144	160907323	161104076	196754	rn5_cpg_inter
chr5	161876001	161877000	1.04985e-25	1.80989e-24	46.6371	161868727	161987292	118566	rn5_cpg_inter
chr5	161894001	161895000	2.74506e-09	5.67678e-09	-26.397	161868727	161987292	118566	rn5_cpg_inter
chr5	161995001	161996000	4.72258e-21	4.84222e-20	70.0535	161995496	162029229	33734	rn5_cpg_inter
chr5	162674001	162675000	4.6819e-34	1.78284e-32	-33.2352	162458066	162722949	264884	rn5_cpg_inter
chr5	162758001	162759000	1.06335e-31	3.2949e-30	-31.5361	162731238	162917724	186487	rn5_cpg_inter
chr5	162880001	162881000	5.14035e-37	2.46159e-35	47.9042	162731238	162917724	186487	rn5_cpg_inter
chr5	163886001	163887000	1.81528e-21	1.95591e-20	26.4574	163818968	163930088	111121	rn5_cpg_inter
chr5	164373001	164374000	1.18703e-35	5.14521e-34	-25.7938	164335152	164380889	45738	rn5_cpg_inter
chr5	164464001	164465000	2.46805e-22	2.95287e-21	-33.3333	164389265	164472002	82738	rn5_cpg_inter
chr5	164591001	164592000	4.40034e-30	1.15656e-28	36.8347	164480594	164735250	254657	rn5_cpg_inter
chr5	164932001	164933000	2.81732e-31	8.36091e-30	-34.0632	164744333	165100455	356123	rn5_cpg_inter
chr5	165372001	165373000	5.82162e-09	1.14462e-08	-27.7091	165108870	165518211	409342	rn5_cpg_inter
chr5	166756001	166757000	1.27764e-13	4.92349e-13	-27.678	166495390	166793904	298515	rn5_cpg_inter
chr5	169265001	169266000	8.102e-07	1.12369e-06	-28.8698	169216341	169273037	56697	rn5_cpg_inter
chr5	169302001	169303000	1.21422e-08	2.27113e-08	-35.0496	169283963	169305870	21908	rn5_cpg_inter
chr5	170229001	170230000	4.70881e-16	2.53177e-15	-25.3283	170221426	170335328	113903	rn5_cpg_inter
chr5	170351001	170352000	2.0942e-25	3.5098e-24	38.9529	170343823	170366525	22703	rn5_cpg_inter
chr5	170481001	170482000	1.21578e-25	2.08364e-24	-39.5663	170375397	170614969	239573	rn5_cpg_inter
chr5	170829001	170830000	1.24671e-39	7.22999e-38	-28.4735	170808855	170911806	102952	rn5_cpg_inter
chr5	170890001	170891000	1.76743e-08	3.22013e-08	-31.5558	170808855	170911806	102952	rn5_cpg_inter
chr5	171818001	171819000	5.29883e-23	6.84966e-22	-31.8968	171808868	172040767	231900	rn5_cpg_inter
chr5	172132001	172133000	1.06714e-30	2.99804e-29	-42.6016	172048973	172400917	351945	rn5_cpg_inter
chr5	172811001	172812000	1.89153e-17	1.22528e-16	-32	172775845	172813021	37177	rn5_cpg_inter
chr5	173838001	173839000	1.42788e-13	5.4651e-13	28.1594	173756796	174190069	433274	rn5_cpg_inter
chr5	173977001	173978000	1.26287e-23	1.75382e-22	41.844	173756796	174190069	433274	rn5_cpg_inter
chr5	174026001	174027000	1.75593e-16	9.9966e-16	-27.9726	173756796	174190069	433274	rn5_cpg_inter
chr5	174322001	174323000	1.27377e-20	1.23682e-19	-27.2596	174198327	174477331	279005	rn5_cpg_inter
chr5	174331001	174332000	8.66688e-15	3.94041e-14	26.3631	174198327	174477331	279005	rn5_cpg_inter
chr5	174534001	174535000	1.91833e-07	2.94859e-07	-27.3817	174485549	174589361	103813	rn5_cpg_inter
chr5	175153001	175154000	3.14262e-28	7.00707e-27	-26.9275	175124523	175326667	202145	rn5_cpg_inter
chr5	175165001	175166000	7.86538e-16	4.10049e-15	31.0274	175124523	175326667	202145	rn5_cpg_inter
chr5	175204001	175205000	2.02695e-33	7.31459e-32	-33.6854	175124523	175326667	202145	rn5_cpg_inter
chr5	175347001	175348000	1.32769e-32	4.51616e-31	-26.2264	175335582	175496018	160437	rn5_cpg_inter
chr5	175349001	175350000	2.80452e-40	1.69915e-38	-25.1507	175335582	175496018	160437	rn5_cpg_inter
chr5	175414001	175415000	3.09986e-16	1.70835e-15	33.1415	175335582	175496018	160437	rn5_cpg_inter
chr5	175557001	175558000	2.54117e-13	9.40742e-13	-27.5	175509915	175670311	160397	rn5_cpg_inter
chr5	175959001	175960000	1.59035e-11	4.5688e-11	29.4118	175949248	176003323	54076	rn5_cpg_inter
chr5	175993001	175994000	4.65036e-13	1.66674e-12	-26.1541	175949248	176003323	54076	rn5_cpg_inter
chr5	176099001	176100000	3.57544e-45	3.14631e-43	31.0522	176088126	176103836	15711	rn5_cpg_inter
chr5	176451001	176452000	1.28176e-11	3.73374e-11	26.2965	176393348	176457473	64126	rn5_cpg_inter
chr5	176911001	176912000	5.59443e-13	1.98207e-12	28.0702	176905795	176941257	35463	rn5_cpg_inter
chr5	176912001	176913000	1.28086e-15	6.48416e-15	-34.4262	176905795	176941257	35463	rn5_cpg_inter
chr5	177039001	177040000	9.14813e-34	3.40492e-32	28.8215	176949505	177092141	142637	rn5_cpg_inter
chr6	731001	732000	1.10391e-23	1.54041e-22	-50.265	1	776087	776087	rn5_cpg_inter
chr6	1012001	1013000	1.67379e-72	6.47774e-70	-30.1993	999532	1192977	193446	rn5_cpg_inter
chr6	1113001	1114000	4.15657e-18	2.93187e-17	25.5948	999532	1192977	193446	rn5_cpg_inter
chr6	1114001	1115000	2.30144e-06	2.96037e-06	27.6834	999532	1192977	193446	rn5_cpg_inter
chr6	1653001	1654000	3.89631e-12	1.22341e-11	40.29	1616297	1928625	312329	rn5_cpg_inter
chr6	3682001	3683000	2.37751e-90	2.00382e-87	-60.9502	3629727	3757982	128256	rn5_cpg_inter
chr6	6703001	6704000	2.7066e-45	2.4097e-43	36.3563	6668693	6792515	123823	rn5_cpg_inter
chr6	7210001	7211000	3.25252e-19	2.64718e-18	28.0539	7027452	7266108	238657	rn5_cpg_inter
chr6	7434001	7435000	6.04349e-12	1.84714e-11	-26.437	7366804	7674700	307897	rn5_cpg_inter
chr6	8038001	8039000	2.28339e-16	1.27864e-15	-33.3161	8006385	8148703	142319	rn5_cpg_inter
chr6	8217001	8218000	8.49071e-13	2.92619e-12	31.5915	8157517	8275020	117504	rn5_cpg_inter
chr6	8366001	8367000	4.31616e-100	5.45664e-97	37.8301	8283468	8659264	375797	rn5_cpg_inter
chr6	8536001	8537000	2.84801e-57	5.16825e-55	36.4286	8283468	8659264	375797	rn5_cpg_inter
chr6	8923001	8924000	9.58775e-23	1.20769e-21	-32.5118	8887239	8997518	110280	rn5_cpg_inter
chr6	9491001	9492000	3.34892e-28	7.44516e-27	-27.7991	9453085	20142769	10689685	rn5_cpg_inter
chr6	9519001	9520000	1.91161e-08	3.46401e-08	28.7319	9453085	20142769	10689685	rn5_cpg_inter
chr6	9531001	9532000	1.049e-28	2.44683e-27	-25.3299	9453085	20142769	10689685	rn5_cpg_inter
chr6	9876001	9877000	1.30042e-28	3.00739e-27	-44.7108	9453085	20142769	10689685	rn5_cpg_inter
chr6	20328001	20329000	3.8465e-10	9.01647e-10	-26.4326	20304979	20367419	62441	rn5_cpg_inter
chr6	20362001	20363000	1.01939e-29	2.60529e-28	32.9005	20304979	20367419	62441	rn5_cpg_inter
chr6	20619001	20620000	4.50812e-15	2.12847e-14	46.9006	20586636	20655547	68912	rn5_cpg_inter
chr6	20639001	20640000	2.37414e-24	3.53529e-23	-47.561	20586636	20655547	68912	rn5_cpg_inter
chr6	20947001	20948000	2.89589e-34	1.12303e-32	-55.6426	20905007	21063598	158592	rn5_cpg_inter
chr6	21145001	21146000	1.50843e-09	3.23918e-09	-29.7878	21072618	21252524	179907	rn5_cpg_inter
chr6	23861001	23862000	2.10227e-25	3.52021e-24	32.906	22223227	25139233	2916007	rn5_cpg_inter
chr6	27960001	27961000	1.19483e-37	6.00217e-36	-41.3508	27244534	28714532	1469999	rn5_cpg_inter
chr6	28549001	28550000	3.24505e-16	1.78499e-15	27.9828	27244534	28714532	1469999	rn5_cpg_inter
chr6	33235001	33236000	4.16669e-41	2.68303e-39	-27.9641	33174407	33334549	160143	rn5_cpg_inter
chr6	33682001	33683000	2.63037e-08	4.66353e-08	-30.3307	33452589	33697920	245332	rn5_cpg_inter
chr6	33749001	33750000	5.58463e-38	2.86228e-36	-53.4091	33719335	33911059	191725	rn5_cpg_inter
chr6	36024001	36025000	3.34034e-53	4.70964e-51	59.5055	35966750	36092197	125448	rn5_cpg_inter
chr6	40622001	40623000	1.24915e-47	1.29799e-45	63.5287	40573629	40870489	296861	rn5_cpg_inter
chr6	40948001	40949000	1.7729e-06	2.32732e-06	-28.5756	40893768	43187157	2293390	rn5_cpg_inter
chr6	41380001	41381000	1.45019e-22	1.7875e-21	-28.4432	40893768	43187157	2293390	rn5_cpg_inter
chr6	42709001	42710000	1.35392e-27	2.84962e-26	33.2412	40893768	43187157	2293390	rn5_cpg_inter
chr6	43339001	43340000	5.04006e-10	1.16062e-09	-36.3579	43306850	43469898	163049	rn5_cpg_inter
chr6	43346001	43347000	1.53535e-12	5.10129e-12	-25.9882	43306850	43469898	163049	rn5_cpg_inter
chr6	43378001	43379000	1.88602e-15	9.33706e-15	-26.6667	43306850	43469898	163049	rn5_cpg_inter
chr6	43391001	43392000	9.90732e-20	8.59852e-19	-26.5099	43306850	43469898	163049	rn5_cpg_inter
chr6	43405001	43406000	2.61272e-06	3.32839e-06	31.4272	43306850	43469898	163049	rn5_cpg_inter
chr6	43427001	43428000	6.58227e-12	1.99941e-11	-36.6046	43306850	43469898	163049	rn5_cpg_inter
chr6	43940001	43941000	6.01254e-28	1.30084e-26	28.3435	43940279	44163529	223251	rn5_cpg_inter
chr6	44253001	44254000	3.28998e-09	6.72194e-09	-27.2498	44171831	45015383	843553	rn5_cpg_inter
chr6	44882001	44883000	6.84592e-09	1.33138e-08	-29.989	44171831	45015383	843553	rn5_cpg_inter
chr6	46606001	46607000	2.48184e-06	3.17253e-06	-28.4685	46574506	46686950	112445	rn5_cpg_inter
chr6	48186001	48187000	8.52675e-32	2.6771e-30	51.3828	48132830	49792970	1660141	rn5_cpg_inter
chr6	48513001	48514000	4.94164e-07	7.10173e-07	28.886	48132830	49792970	1660141	rn5_cpg_inter
chr6	49905001	49906000	1.11136e-07	1.77895e-07	-32.9511	49803264	50678191	874928	rn5_cpg_inter
chr6	51262001	51263000	3.36314e-21	3.51001e-20	-29.0481	50686521	51347801	661281	rn5_cpg_inter
chr6	51757001	51758000	3.10593e-12	9.9032e-12	-30.0695	51650641	51797028	146388	rn5_cpg_inter
chr6	52311001	52312000	1.13647e-13	4.41447e-13	29.0628	52293766	52347712	53947	rn5_cpg_inter
chr6	53148001	53149000	1.31093e-20	1.27258e-19	-26.0421	53095367	54344183	1248817	rn5_cpg_inter
chr6	53793001	53794000	2.83619e-19	2.32882e-18	30.1226	53095367	54344183	1248817	rn5_cpg_inter
chr6	54157001	54158000	9.04906e-36	3.95397e-34	-40.8559	53095367	54344183	1248817	rn5_cpg_inter
chr6	55349001	55350000	5.16534e-07	7.39994e-07	-25.5486	55349847	56509623	1159777	rn5_cpg_inter
chr6	58490001	58491000	2.31679e-16	1.29543e-15	-29.2929	58214160	58501293	287134	rn5_cpg_inter
chr6	60166001	60167000	3.269e-13	1.1941e-12	-27.0549	60031413	60227029	195617	rn5_cpg_inter
chr6	63112001	63113000	8.4612e-52	1.08783e-49	25.1435	63028486	63974178	945693	rn5_cpg_inter
chr6	63245001	63246000	3.8713e-26	6.97514e-25	-42.5743	63028486	63974178	945693	rn5_cpg_inter
chr6	65300001	65301000	8.88754e-61	1.9044e-58	-38.4211	65266552	65422704	156153	rn5_cpg_inter
chr6	73591001	73592000	2.55428e-13	9.45318e-13	-29.926	70546610	73754336	3207727	rn5_cpg_inter
chr6	75528001	75529000	1.20413e-14	5.36022e-14	-33.4741	74905898	75612759	706862	rn5_cpg_inter
chr6	78857001	78858000	3.07226e-18	2.20894e-17	-42.3735	76665304	79527743	2862440	rn5_cpg_inter
chr6	81304001	81305000	1.8557e-18	1.36819e-17	36.8606	80918462	81651683	733222	rn5_cpg_inter
chr6	82201001	82202000	8.62785e-50	1.0007e-47	-28.6318	82163828	82307582	143755	rn5_cpg_inter
chr6	84197001	84198000	4.51208e-11	1.21128e-10	-28.3381	83639711	84451056	811346	rn5_cpg_inter
chr6	84878001	84879000	7.19407e-20	6.36569e-19	-25.4664	84791144	85022039	230896	rn5_cpg_inter
chr6	86852001	86853000	8.12703e-33	2.79451e-31	-28.5086	86779488	86931120	151633	rn5_cpg_inter
chr6	88508001	88509000	1.96399e-14	8.48772e-14	-25.3428	88118888	88780353	661466	rn5_cpg_inter
chr6	89568001	89569000	9.93628e-41	6.24965e-39	39.5522	88789746	89589742	799997	rn5_cpg_inter
chr6	101410001	101411000	5.16924e-18	3.59798e-17	-27.7101	101340173	101453224	113052	rn5_cpg_inter
chr6	101817001	101818000	3.51869e-32	1.13868e-30	-27.7231	101763746	101841974	78229	rn5_cpg_inter
chr6	102216001	102217000	1.94493e-26	3.59656e-25	-25.5583	102211863	102306993	95131	rn5_cpg_inter
chr6	102422001	102423000	7.79445e-66	2.01102e-63	-61.8996	102315682	102727976	412295	rn5_cpg_inter
chr6	104208001	104209000	5.02254e-43	3.76463e-41	-27.8234	103883481	104258122	374642	rn5_cpg_inter
chr6	106312001	106313000	6.2281e-07	8.80506e-07	26.0799	106311435	106641721	330287	rn5_cpg_inter
chr6	107532001	107533000	1.37455e-39	7.93493e-38	29.9109	106650079	107574090	924012	rn5_cpg_inter
chr6	108592001	108593000	3.9461e-19	3.18027e-18	-27.5713	108266155	108763914	497760	rn5_cpg_inter
chr6	108987001	108988000	5.72316e-08	9.59605e-08	-27.1414	108858370	109006867	148498	rn5_cpg_inter
chr6	109137001	109138000	5.16578e-14	2.10851e-13	38.5649	109015682	109176890	161209	rn5_cpg_inter
chr6	113556001	113557000	2.85171e-49	3.21895e-47	33.3985	113515333	113660365	145033	rn5_cpg_inter
chr6	113688001	113689000	2.66096e-27	5.42886e-26	-43.0053	113669425	113750126	80702	rn5_cpg_inter
chr6	113931001	113932000	9.33503e-14	3.66587e-13	33.24	113883605	114023648	140044	rn5_cpg_inter
chr6	114107001	114108000	3.41983e-17	2.14635e-16	39.3841	114032521	114447358	414838	rn5_cpg_inter
chr6	114150001	114151000	6.69974e-22	7.58059e-21	-25.9434	114032521	114447358	414838	rn5_cpg_inter
chr6	114281001	114282000	1.17747e-26	2.23513e-25	27.453	114032521	114447358	414838	rn5_cpg_inter
chr6	116168001	116169000	6.57953e-09	1.28319e-08	31.9265	116153985	116235149	81165	rn5_cpg_inter
chr6	117200001	117201000	1.12729e-15	5.75049e-15	38.5904	117138399	117212125	73727	rn5_cpg_inter
chr6	117230001	117231000	8.01741e-30	2.06293e-28	-31.1825	117220373	117238762	18390	rn5_cpg_inter
chr6	117945001	117946000	1.42435e-16	8.19872e-16	-31.5569	117908048	117959045	50998	rn5_cpg_inter
chr6	118455001	118456000	1.00643e-09	2.21782e-09	27.2893	118427675	118457117	29443	rn5_cpg_inter
chr6	119746001	119747000	2.72344e-18	1.96897e-17	26.9598	119712745	119917552	204808	rn5_cpg_inter
chr6	119750001	119751000	2.85075e-09	5.88123e-09	-34.8987	119712745	119917552	204808	rn5_cpg_inter
chr6	119889001	119890000	7.07731e-17	4.25795e-16	39.1823	119712745	119917552	204808	rn5_cpg_inter
chr6	119994001	119995000	1.66812e-17	1.08856e-16	-29.9492	119970934	120031424	60491	rn5_cpg_inter
chr6	123846001	123847000	7.76319e-17	4.63823e-16	27.7966	122544779	124602259	2057481	rn5_cpg_inter
chr6	134002001	134003000	3.0405e-05	3.21899e-05	-26.7738	133963853	134112452	148600	rn5_cpg_inter
chr6	134007001	134008000	4.55919e-15	2.1507e-14	-31.2827	133963853	134112452	148600	rn5_cpg_inter
chr6	134122001	134123000	8.93716e-81	5.05064e-78	-30.9915	134121089	134242516	121428	rn5_cpg_inter
chr6	134138001	134139000	6.4445e-42	4.41991e-40	26.7738	134121089	134242516	121428	rn5_cpg_inter
chr6	134140001	134141000	6.22161e-07	8.79687e-07	28.7081	134121089	134242516	121428	rn5_cpg_inter
chr6	135275001	135276000	4.04104e-25	6.55164e-24	40.9166	135233892	135377579	143688	rn5_cpg_inter
chr6	136434001	136435000	1.99441e-15	9.84282e-15	36.1001	136434618	136498936	64319	rn5_cpg_inter
chr6	137325001	137326000	1.4209e-29	3.58792e-28	-41.7452	136622771	137348265	725495	rn5_cpg_inter
chr6	137326001	137327000	2.95242e-06	3.7251e-06	-25.0988	136622771	137348265	725495	rn5_cpg_inter
chr6	137394001	137395000	1.31958e-12	4.42549e-12	-27.9823	137358231	137498552	140322	rn5_cpg_inter
chr6	138613001	138614000	8.03564e-10	1.79539e-09	-25.1111	138346972	138708137	361166	rn5_cpg_inter
chr6	138947001	138948000	7.08532e-35	2.88332e-33	-45.9198	138888842	138982963	94122	rn5_cpg_inter
chr6	140953001	140954000	1.36588e-14	6.046e-14	38.4629	139035978	141003136	1967159	rn5_cpg_inter
chr6	141314001	141315000	8.44531e-13	2.91161e-12	-25.6598	141265100	141349153	84054	rn5_cpg_inter
chr6	141582001	141583000	5.5645e-26	9.89893e-25	-29.8074	141513793	141593606	79814	rn5_cpg_inter
chr6	142008001	142009000	6.27843e-22	7.13582e-21	25.0309	141976589	142105092	128504	rn5_cpg_inter
chr6	142790001	142791000	6.27798e-12	1.91341e-11	41.8322	142752748	142804500	51753	rn5_cpg_inter
chr6	143219001	143220000	2.03924e-61	4.52295e-59	-25.1469	142813383	143443986	630604	rn5_cpg_inter
chr6	143785001	143786000	2.22736e-27	4.56633e-26	51.5644	143771433	143854945	83513	rn5_cpg_inter
chr6	143928001	143929000	3.94124e-11	1.0671e-10	-25.8918	143863222	143937040	73819	rn5_cpg_inter
chr6	144158001	144159000	3.72089e-39	2.06622e-37	42.906	144099539	144183074	83536	rn5_cpg_inter
chr6	144673001	144674000	8.00577e-17	4.77264e-16	28.1727	144666752	144679076	12325	rn5_cpg_inter
chr6	144908001	144909000	2.88554e-13	1.06067e-12	26.0745	144808890	144916880	107991	rn5_cpg_inter
chr6	145353001	145354000	5.12525e-14	2.09287e-13	-48.2001	145342828	145384415	41588	rn5_cpg_inter
chr6	145707001	145708000	1.48522e-14	6.54392e-14	44.3038	145544051	145710050	166000	rn5_cpg_inter
chr6	145763001	145764000	1.06125e-13	4.13925e-13	-33.7098	145734691	146088417	353727	rn5_cpg_inter
chr6	145833001	145834000	7.08378e-31	2.03227e-29	-36.2065	145734691	146088417	353727	rn5_cpg_inter
chr6	145879001	145880000	2.49019e-24	3.70084e-23	-50.3626	145734691	146088417	353727	rn5_cpg_inter
chr6	145933001	145934000	8.75044e-06	1.01772e-05	-25.9659	145734691	146088417	353727	rn5_cpg_inter
chr6	146057001	146058000	2.58499e-77	1.21038e-74	-51.9558	145734691	146088417	353727	rn5_cpg_inter
chr6	146717001	146718000	4.3534e-12	1.35771e-11	41.2719	146717766	146724648	6883	rn5_cpg_inter
chr6	153470001	153471000	4.2798e-06	5.24357e-06	-25.7937	153317519	153924024	606506	rn5_cpg_inter
chr6	153520001	153521000	1.58775e-16	9.08963e-16	-39.6875	153317519	153924024	606506	rn5_cpg_inter
chr6	154251001	154252000	8.2496e-07	1.14283e-06	-25.5986	153932408	154304043	371636	rn5_cpg_inter
chr6	154252001	154253000	2.98567e-21	3.13244e-20	-43.6104	153932408	154304043	371636	rn5_cpg_inter
chr6	154339001	154340000	1.02201e-18	7.77103e-18	42.2251	154312603	154503385	190783	rn5_cpg_inter
chr6	154908001	154909000	2.30374e-14	9.86608e-14	29.5181	154659562	155006963	347402	rn5_cpg_inter
chr6	154999001	155000000	8.83272e-15	4.01244e-14	27.182	154659562	155006963	347402	rn5_cpg_inter
chr6	156725001	156726000	2.23952e-40	1.36557e-38	-30.7901	156086236	156780856	694621	rn5_cpg_inter
chr7	2448001	2449000	8.51148e-06	9.91752e-06	29.3962	2442599	2454807	12209	rn5_cpg_inter
chr7	2787001	2788000	1.48775e-26	2.78923e-25	-33.577	2778924	2799825	20902	rn5_cpg_inter
chr7	2979001	2980000	1.64349e-24	2.4923e-23	-28.4897	2968939	2979657	10719	rn5_cpg_inter
chr7	9519001	9520000	4.69347e-13	1.68108e-12	-40.6403	6148078	10459493	4311416	rn5_cpg_inter
chr7	11157001	11158000	6.35735e-12	1.93605e-11	-46.6899	11110908	11196271	85364	rn5_cpg_inter
chr7	11655001	11656000	1.45876e-06	1.94223e-06	-25.9445	11650038	11666808	16771	rn5_cpg_inter
chr7	12091001	12092000	1.66332e-25	2.81251e-24	-37.156	12079835	12093374	13540	rn5_cpg_inter
chr7	12101001	12102000	8.5085e-16	4.41393e-15	-26.9797	12101598	12109937	8340	rn5_cpg_inter
chr7	12664001	12665000	1.03976e-18	7.887e-18	-43.436	12646218	12680449	34232	rn5_cpg_inter
chr7	12694001	12695000	6.14804e-31	1.77862e-29	-40.3563	12693512	12698804	5293	rn5_cpg_inter
chr7	12813001	12814000	3.54546e-50	4.17605e-48	-29.2865	12808166	12817791	9626	rn5_cpg_inter
chr7	14090001	14091000	9.43031e-18	6.35621e-17	25.8889	14074167	14190094	115928	rn5_cpg_inter
chr7	14229001	14230000	4.1921e-15	1.98743e-14	-27.6917	14215170	14269407	54238	rn5_cpg_inter
chr7	15390001	15391000	3.64375e-75	1.50214e-72	26.6774	15361750	15525306	163557	rn5_cpg_inter
chr7	16419001	16420000	1.77915e-11	5.07428e-11	44.7609	16409440	18540784	2131345	rn5_cpg_inter
chr7	20927001	20928000	4.04813e-18	2.85857e-17	26.4623	20903731	20971938	68208	rn5_cpg_inter
chr7	23712001	23713000	8.92742e-15	4.05158e-14	-29.2059	23470519	23739818	269300	rn5_cpg_inter
chr7	23729001	23730000	4.26506e-19	3.42062e-18	-25.5897	23470519	23739818	269300	rn5_cpg_inter
chr7	24057001	24058000	3.62321e-21	3.75971e-20	-31.2076	23997355	24059188	61834	rn5_cpg_inter
chr7	25030001	25031000	4.54874e-10	1.05369e-09	-28.1623	25001362	25035493	34132	rn5_cpg_inter
chr7	25309001	25310000	3.11635e-24	4.5865e-23	33.0459	25256214	26045101	788888	rn5_cpg_inter
chr7	25743001	25744000	5.25037e-26	9.35327e-25	30.2134	25256214	26045101	788888	rn5_cpg_inter
chr7	25864001	25865000	5.43113e-16	2.89714e-15	-36.4844	25256214	26045101	788888	rn5_cpg_inter
chr7	26209001	26210000	9.7994e-21	9.64104e-20	-26.7857	26053996	26307491	253496	rn5_cpg_inter
chr7	26392001	26393000	5.5733e-09	1.09967e-08	30.5875	26391387	26487257	95871	rn5_cpg_inter
chr7	26820001	26821000	2.33231e-59	4.78149e-57	31.3564	26776026	26976840	200815	rn5_cpg_inter
chr7	26937001	26938000	2.6184e-20	2.44601e-19	27.8481	26776026	26976840	200815	rn5_cpg_inter
chr7	27997001	27998000	9.15001e-10	2.02943e-09	34.6405	27746363	28149036	402674	rn5_cpg_inter
chr7	29100001	29101000	2.24128e-10	5.4365e-10	-31.2162	29067841	29173319	105479	rn5_cpg_inter
chr7	31694001	31695000	3.76666e-29	9.10873e-28	41.1109	31632243	31768747	136505	rn5_cpg_inter
chr7	31767001	31768000	4.92285e-11	1.31541e-10	31.4318	31632243	31768747	136505	rn5_cpg_inter
chr7	32057001	32058000	1.35043e-24	2.06524e-23	-42.1976	31974466	32162869	188404	rn5_cpg_inter
chr7	33470001	33471000	6.95953e-07	9.75694e-07	26.6135	32171110	33546929	1375820	rn5_cpg_inter
chr7	33850001	33851000	1.9567e-11	5.54731e-11	-27.7906	33659681	33980831	321151	rn5_cpg_inter
chr7	33940001	33941000	1.91962e-30	5.23029e-29	-46.8024	33659681	33980831	321151	rn5_cpg_inter
chr7	34296001	34297000	8.95175e-58	1.67248e-55	-49.5038	34218186	34349355	131170	rn5_cpg_inter
chr7	35021001	35022000	1.68416e-10	4.16667e-10	25.8608	35014569	35133637	119069	rn5_cpg_inter
chr7	35249001	35250000	5.8862e-42	4.05166e-40	-26.7564	35197905	35267011	69107	rn5_cpg_inter
chr7	35314001	35315000	2.00304e-29	4.99142e-28	30.1101	35275264	35328943	53680	rn5_cpg_inter
chr7	36121001	36122000	1.55892e-137	5.375e-134	-31.8413	36068630	36325189	256560	rn5_cpg_inter
chr7	36458001	36459000	1.00268e-54	1.55219e-52	-30.2559	36333542	36463738	130197	rn5_cpg_inter
chr7	36632001	36633000	1.03313e-18	7.84298e-18	-49.1525	36566477	36669812	103336	rn5_cpg_inter
chr7	37492001	37493000	3.57018e-54	5.33096e-52	-59.8211	36716027	37853444	1137418	rn5_cpg_inter
chr7	41360001	41361000	2.44811e-22	2.92993e-21	31.7241	41345493	41500672	155180	rn5_cpg_inter
chr7	41469001	41470000	4.57966e-11	1.22847e-10	-25.4247	41345493	41500672	155180	rn5_cpg_inter
chr7	44321001	44322000	1.4132e-17	9.31497e-17	41.4698	42307911	44790986	2483076	rn5_cpg_inter
chr7	44322001	44323000	1.90598e-17	1.23422e-16	-35.6383	42307911	44790986	2483076	rn5_cpg_inter
chr7	47208001	47209000	7.8622e-14	3.11947e-13	-37.4832	44799728	47598976	2799249	rn5_cpg_inter
chr7	47502001	47503000	1.25658e-31	3.84032e-30	45.3271	44799728	47598976	2799249	rn5_cpg_inter
chr7	51244001	51245000	9.05838e-19	6.94336e-18	-25.1012	49447916	51361177	1913262	rn5_cpg_inter
chr7	51292001	51293000	6.18554e-26	1.09472e-24	32.9636	49447916	51361177	1913262	rn5_cpg_inter
chr7	52267001	52268000	1.63328e-11	4.68612e-11	31.7131	51532474	52964490	1432017	rn5_cpg_inter
chr7	54128001	54129000	2.01277e-39	1.14279e-37	-29.424	54045354	54233870	188517	rn5_cpg_inter
chr7	54130001	54131000	3.5774e-19	2.89784e-18	36.7951	54045354	54233870	188517	rn5_cpg_inter
chr7	54224001	54225000	2.58809e-09	5.36973e-09	-32.5661	54045354	54233870	188517	rn5_cpg_inter
chr7	54335001	54336000	2.99948e-19	2.45738e-18	-54.4236	54276584	54776362	499779	rn5_cpg_inter
chr7	56090001	56091000	1.90638e-19	1.60496e-18	-28.6893	55629132	56686838	1057707	rn5_cpg_inter
chr7	58002001	58003000	1.1287e-24	1.73734e-23	-27.5798	57832817	58224360	391544	rn5_cpg_inter
chr7	60868001	60869000	6.50274e-07	9.15851e-07	-33.2289	60829571	60887014	57444	rn5_cpg_inter
chr7	61030001	61031000	1.48144e-26	2.77877e-25	27.4562	60895402	61166903	271502	rn5_cpg_inter
chr7	61669001	61670000	2.16251e-22	2.60538e-21	-31.2103	61175536	61784954	609419	rn5_cpg_inter
chr7	62099001	62100000	4.41275e-28	9.67973e-27	-27.0506	61794388	62146558	352171	rn5_cpg_inter
chr7	62613001	62614000	4.82823e-19	3.84545e-18	31.2955	62369248	62890275	521028	rn5_cpg_inter
chr7	63256001	63257000	2.24392e-38	1.16903e-36	-40.7366	63207773	63394294	186522	rn5_cpg_inter
chr7	64532001	64533000	1.5251e-21	1.6569e-20	30.3689	64477412	64557551	80140	rn5_cpg_inter
chr7	65701001	65702000	1.45853e-13	5.57468e-13	-33.6514	65571725	65799239	227515	rn5_cpg_inter
chr7	66420001	66421000	3.83656e-15	1.82709e-14	-38.0077	66140432	66690074	549643	rn5_cpg_inter
chr7	67054001	67055000	4.94928e-41	3.16013e-39	-25.9972	67004756	67305875	301120	rn5_cpg_inter
chr7	69286001	69287000	1.26441e-09	2.74564e-09	-26.5366	68805288	69400146	594859	rn5_cpg_inter
chr7	71421001	71422000	8.52607e-12	2.54862e-11	34.0783	71213580	71461414	247835	rn5_cpg_inter
chr7	73456001	73457000	2.39519e-31	7.14171e-30	-34.2523	73440790	73620050	179261	rn5_cpg_inter
chr7	75090001	75091000	2.26851e-14	9.7251e-14	39.254	74896558	75090811	194254	rn5_cpg_inter
chr7	75874001	75875000	3.4199e-06	4.26695e-06	-32.0277	75748314	75885582	137269	rn5_cpg_inter
chr7	78479001	78480000	4.03175e-30	1.06559e-28	-27.5237	78353847	78485273	131427	rn5_cpg_inter
chr7	78792001	78793000	3.92064e-16	2.13096e-15	-26.7442	78578303	78869288	290986	rn5_cpg_inter
chr7	78820001	78821000	1.42145e-27	2.98843e-26	-38.7665	78578303	78869288	290986	rn5_cpg_inter
chr7	79833001	79834000	4.05373e-14	1.67937e-13	29.0123	79496532	80373409	876878	rn5_cpg_inter
chr7	79954001	79955000	2.91707e-18	2.10295e-17	-27.1406	79496532	80373409	876878	rn5_cpg_inter
chr7	87596001	87597000	9.32879e-17	5.51455e-16	-49.7183	84041955	88217355	4175401	rn5_cpg_inter
chr7	88197001	88198000	6.6582e-13	2.33194e-12	26.0699	84041955	88217355	4175401	rn5_cpg_inter
chr7	90185001	90186000	2.84203e-15	1.37592e-14	-27.8475	88225730	90319955	2094226	rn5_cpg_inter
chr7	90253001	90254000	6.77757e-13	2.37046e-12	-37.2008	88225730	90319955	2094226	rn5_cpg_inter
chr7	91194001	91195000	7.34068e-09	1.42126e-08	33.8095	90328400	91577420	1249021	rn5_cpg_inter
chr7	91507001	91508000	8.46242e-43	6.26865e-41	-25.5511	90328400	91577420	1249021	rn5_cpg_inter
chr7	91748001	91749000	1.54872e-17	1.01518e-16	-29.5305	91649133	91986064	336932	rn5_cpg_inter
chr7	98186001	98187000	6.81183e-09	1.32536e-08	26.6522	98171875	98362596	190722	rn5_cpg_inter
chr7	98274001	98275000	2.29094e-10	5.54949e-10	25.4826	98171875	98362596	190722	rn5_cpg_inter
chr7	99456001	99457000	2.59584e-15	1.26432e-14	27.3685	99375758	99553277	177520	rn5_cpg_inter
chr7	102229001	102230000	8.61916e-11	2.22486e-10	-31.8842	101714005	103153008	1439004	rn5_cpg_inter
chr7	103275001	103276000	2.09273e-24	3.13472e-23	-33.2213	103269120	103794040	524921	rn5_cpg_inter
chr7	106972001	106973000	5.10152e-09	1.01259e-08	-25.203	106960664	107720359	759696	rn5_cpg_inter
chr7	107548001	107549000	1.66182e-06	2.19204e-06	-28.6452	106960664	107720359	759696	rn5_cpg_inter
chr7	109383001	109384000	1.34787e-17	8.90913e-17	27.7992	109263222	109961009	697788	rn5_cpg_inter
chr7	113161001	113162000	2.08818e-10	5.09052e-10	-36.0544	112876634	113871177	994544	rn5_cpg_inter
chr7	113594001	113595000	1.40723e-31	4.28347e-30	27.5081	112876634	113871177	994544	rn5_cpg_inter
chr7	114615001	114616000	8.40858e-13	2.9e-12	-33.7057	114263044	114654188	391145	rn5_cpg_inter
chr7	115353001	115354000	5.97772e-19	4.70173e-18	-52.9054	115004616	115629755	625140	rn5_cpg_inter
chr7	115436001	115437000	6.33118e-28	1.36666e-26	-39.7105	115004616	115629755	625140	rn5_cpg_inter
chr7	115695001	115696000	4.82227e-09	9.60781e-09	-35.6266	115679825	115811293	131469	rn5_cpg_inter
chr7	116620001	116621000	2.32875e-05	2.51839e-05	-25.7788	116610329	116627111	16783	rn5_cpg_inter
chr7	117145001	117146000	3.0236e-10	7.1956e-10	25.4977	117141213	117220366	79154	rn5_cpg_inter
chr7	118288001	118289000	4.20422e-19	3.37611e-18	-28.1474	118011983	118383800	371818	rn5_cpg_inter
chr7	119288001	119289000	1.11533e-31	3.45035e-30	-25.6386	119227343	119340661	113319	rn5_cpg_inter
chr7	119390001	119391000	7.49767e-18	5.11815e-17	30.66	119349229	119609409	260181	rn5_cpg_inter
chr7	120281001	120282000	6.60655e-21	6.64281e-20	25.8315	120270472	120282135	11664	rn5_cpg_inter
chr7	120329001	120330000	2.38207e-13	8.84693e-13	-28.7293	120309517	120334841	25325	rn5_cpg_inter
chr7	120390001	120391000	2.4037e-09	5.01651e-09	-40.859	120378640	120391281	12642	rn5_cpg_inter
chr7	120500001	120501000	2.683e-14	1.13824e-13	41.6489	120493699	120548470	54772	rn5_cpg_inter
chr7	120678001	120679000	2.54584e-08	4.52317e-08	44.1982	120672310	120708190	35881	rn5_cpg_inter
chr7	120982001	120983000	6.62169e-24	9.42368e-23	42.7329	120962746	120986954	24209	rn5_cpg_inter
chr7	121238001	121239000	4.28807e-20	3.89729e-19	-42.7752	121227654	121288305	60652	rn5_cpg_inter
chr7	121839001	121840000	6.55988e-39	3.57981e-37	-27.6448	121613120	121876593	263474	rn5_cpg_inter
chr7	122471001	122472000	2.80414e-17	1.78205e-16	29.6787	122391967	122608009	216043	rn5_cpg_inter
chr7	123308001	123309000	3.52355e-24	5.14981e-23	-30.2689	123295745	123341577	45833	rn5_cpg_inter
chr7	123390001	123391000	6.46217e-27	1.26011e-25	36.5403	123386035	123420090	34056	rn5_cpg_inter
chr7	124343001	124344000	9.74466e-16	5.01678e-15	-32.1429	124311150	124376098	64949	rn5_cpg_inter
chr7	124522001	124523000	7.75347e-07	1.07871e-06	-26.307	124483613	124604173	120561	rn5_cpg_inter
chr7	124679001	124680000	2.16658e-27	4.44654e-26	34.7941	124675530	124932545	257016	rn5_cpg_inter
chr7	124946001	124947000	7.84655e-11	2.03805e-10	-39.0971	124940844	124966643	25800	rn5_cpg_inter
chr7	124994001	124995000	2.99987e-14	1.26418e-13	-27.3173	124975183	125019141	43959	rn5_cpg_inter
chr7	125248001	125249000	3.93955e-56	6.55331e-54	-59.5523	125200928	125295326	94399	rn5_cpg_inter
chr7	125254001	125255000	1.61192e-10	4.00001e-10	-31.1943	125200928	125295326	94399	rn5_cpg_inter
chr7	125932001	125933000	4.77786e-08	8.11546e-08	-28.0936	125815081	125938131	123051	rn5_cpg_inter
chr7	126157001	126158000	1.84462e-10	4.53791e-10	-30.0725	126140959	126169593	28635	rn5_cpg_inter
chr7	126288001	126289000	4.91484e-13	1.75589e-12	47.8835	126269521	126325797	56277	rn5_cpg_inter
chr7	126338001	126339000	6.95829e-33	2.41232e-31	-33.8594	126335100	126398560	63461	rn5_cpg_inter
chr7	126886001	126887000	3.10496e-23	4.12909e-22	-29.2262	126797107	128192035	1394929	rn5_cpg_inter
chr7	126936001	126937000	1.59779e-19	1.35812e-18	-47.9755	126797107	128192035	1394929	rn5_cpg_inter
chr7	129770001	129771000	5.86106e-11	1.54962e-10	-35.5835	129761780	129783727	21948	rn5_cpg_inter
chr7	130086001	130087000	1.83327e-07	2.82774e-07	-26.4847	130039801	130088200	48400	rn5_cpg_inter
chr7	133829001	133830000	6.40225e-13	2.24811e-12	30.8024	133334616	134141146	806531	rn5_cpg_inter
chr7	134063001	134064000	5.98091e-21	6.05386e-20	29.9415	133334616	134141146	806531	rn5_cpg_inter
chr7	134504001	134505000	5.0102e-23	6.50092e-22	-30.5946	134470880	135042054	571175	rn5_cpg_inter
chr7	134786001	134787000	4.68948e-22	5.4126e-21	-40.6337	134470880	135042054	571175	rn5_cpg_inter
chr7	135079001	135080000	2.7888e-19	2.29139e-18	-25.644	135050329	135201709	151381	rn5_cpg_inter
chr7	136828001	136829000	1.07099e-27	2.27052e-26	48.0183	136786083	136887595	101513	rn5_cpg_inter
chr7	137354001	137355000	1.46874e-15	7.36641e-15	-36.3723	137317011	137483754	166744	rn5_cpg_inter
chr7	137545001	137546000	6.26084e-31	1.80692e-29	-25.0073	137493546	137661812	168267	rn5_cpg_inter
chr7	137596001	137597000	3.17816e-17	2.00263e-16	42.1388	137493546	137661812	168267	rn5_cpg_inter
chr7	138090001	138091000	6.82566e-43	5.07602e-41	-41.2037	137992298	138324887	332590	rn5_cpg_inter
chr7	138206001	138207000	5.06535e-11	1.35025e-10	28.8631	137992298	138324887	332590	rn5_cpg_inter
chr7	138874001	138875000	5.35121e-34	2.0263e-32	-77.2727	138874079	138893819	19741	rn5_cpg_inter
chr7	138959001	138960000	9.39559e-34	3.49018e-32	-30.6481	138916773	139012710	95938	rn5_cpg_inter
chr7	139235001	139236000	3.26456e-51	4.07286e-49	-49.6366	139055770	139383738	327969	rn5_cpg_inter
chr7	139475001	139476000	3.15945e-13	1.15587e-12	29.3651	139467788	139505520	37733	rn5_cpg_inter
chr7	139504001	139505000	9.03962e-14	3.55797e-13	-33.7481	139467788	139505520	37733	rn5_cpg_inter
chr7	139575001	139576000	9.29712e-11	2.38865e-10	-27.1169	139513957	139582152	68196	rn5_cpg_inter
chr7	139713001	139714000	5.23817e-14	2.13553e-13	25.1701	139697008	139759915	62908	rn5_cpg_inter
chr7	139723001	139724000	7.62042e-55	1.1943e-52	-37.7015	139697008	139759915	62908	rn5_cpg_inter
chr7	139946001	139947000	1.00562e-08	1.9053e-08	-32.0128	139943591	139983888	40298	rn5_cpg_inter
chr7	140038001	140039000	6.49711e-22	7.35571e-21	-30.0737	140033635	140038529	4895	rn5_cpg_inter
chr7	140100001	140101000	2.74905e-12	8.81945e-12	-32.351	140070376	140161047	90672	rn5_cpg_inter
chr7	141019001	141020000	5.02588e-13	1.79151e-12	-43.1939	140917417	141112797	195381	rn5_cpg_inter
chr7	141326001	141327000	4.2421e-12	1.32551e-11	34.3212	141325210	141395414	70205	rn5_cpg_inter
chr8	4859001	4860000	6.71955e-16	3.53471e-15	44.9392	4458548	5432383	973836	rn5_cpg_inter
chr8	6904001	6905000	9.16121e-23	1.15781e-21	-26.129	6803838	7109885	306048	rn5_cpg_inter
chr8	12999001	13000000	1.00048e-28	2.33941e-27	25.6913	12943767	13047475	103709	rn5_cpg_inter
chr8	13340001	13341000	7.17025e-25	1.13217e-23	-29.5397	13310505	13499144	188640	rn5_cpg_inter
chr8	14072001	14073000	1.42774e-26	2.68468e-25	-47.2005	13805128	14102651	297524	rn5_cpg_inter
chr8	14165001	14166000	1.34538e-21	1.47007e-20	33.0676	14111539	14248401	136863	rn5_cpg_inter
chr8	14885001	14886000	1.83978e-16	1.04384e-15	-28.5335	14530781	15091108	560328	rn5_cpg_inter
chr8	17383001	17384000	6.30251e-23	8.1029e-22	36.747	16020302	17490633	1470332	rn5_cpg_inter
chr8	19794001	19795000	5.73918e-23	7.40123e-22	-33.9806	17499295	20719483	3220189	rn5_cpg_inter
chr8	21869001	21870000	2.0482e-13	7.67231e-13	-29.0483	21804511	21942417	137907	rn5_cpg_inter
chr8	23013001	23014000	1.4716e-10	3.67243e-10	-34.9984	23006446	23017481	11036	rn5_cpg_inter
chr8	25696001	25697000	1.45558e-07	2.28038e-07	27.037	24414814	25696094	1281281	rn5_cpg_inter
chr8	26677001	26678000	1.47868e-32	5.0118e-31	32.9531	26676610	27792776	1116167	rn5_cpg_inter
chr8	26764001	26765000	2.4321e-10	5.86671e-10	26.576	26676610	27792776	1116167	rn5_cpg_inter
chr8	28492001	28493000	1.14025e-13	4.42642e-13	-33.4068	28422848	29459512	1036665	rn5_cpg_inter
chr8	30730001	30731000	7.758e-09	1.49633e-08	-28.115	30515989	31522048	1006060	rn5_cpg_inter
chr8	30759001	30760000	4.9915e-13	1.78026e-12	-31.8983	30515989	31522048	1006060	rn5_cpg_inter
chr8	30786001	30787000	1.11271e-53	1.61693e-51	-34.1016	30515989	31522048	1006060	rn5_cpg_inter
chr8	30927001	30928000	4.0484e-05	4.18615e-05	-28.0891	30515989	31522048	1006060	rn5_cpg_inter
chr8	32710001	32711000	2.66237e-22	3.16737e-21	42.8711	32637805	33035925	398121	rn5_cpg_inter
chr8	33366001	33367000	3.59816e-12	1.13505e-11	-40.8333	33293425	33506440	213016	rn5_cpg_inter
chr8	36561001	36562000	1.61292e-22	1.9778e-21	-31.9021	36489943	36638256	148314	rn5_cpg_inter
chr8	36685001	36686000	4.24795e-31	1.24893e-29	-42.4402	36647281	36773108	125828	rn5_cpg_inter
chr8	37696001	37697000	1.18942e-17	7.90452e-17	38.1004	36793133	39200130	2406998	rn5_cpg_inter
chr8	43788001	43789000	1.91479e-14	8.28457e-14	-31.0345	43629960	43848932	218973	rn5_cpg_inter
chr8	44436001	44437000	5.18922e-25	8.32184e-24	-25.5676	44071439	44633924	562486	rn5_cpg_inter
chr8	45066001	45067000	1.62972e-10	4.04148e-10	38.6492	45014617	45079405	64789	rn5_cpg_inter
chr8	45133001	45134000	5.33746e-06	6.43813e-06	26.7783	45098552	45220797	122246	rn5_cpg_inter
chr8	45676001	45677000	4.13373e-23	5.41742e-22	35.2894	45665669	45703728	38060	rn5_cpg_inter
chr8	46486001	46487000	4.89515e-19	3.89467e-18	-28.2372	46152247	46710131	557885	rn5_cpg_inter
chr8	46697001	46698000	6.00051e-83	3.99266e-80	-51.0725	46152247	46710131	557885	rn5_cpg_inter
chr8	46813001	46814000	9.53651e-18	6.42322e-17	-30.5877	46720082	47015862	295781	rn5_cpg_inter
chr8	46865001	46866000	7.90802e-36	3.47944e-34	-40.0685	46720082	47015862	295781	rn5_cpg_inter
chr8	47384001	47385000	9.01127e-13	3.09351e-12	26.559	47359737	47419896	60160	rn5_cpg_inter
chr8	47644001	47645000	6.17811e-14	2.49065e-13	-41.4552	47641610	47646165	4556	rn5_cpg_inter
chr8	47775001	47776000	5.38229e-18	3.73667e-17	-27.2924	47729322	47800225	70904	rn5_cpg_inter
chr8	48372001	48373000	3.0943e-10	7.35001e-10	-36.8152	48368724	48376810	8087	rn5_cpg_inter
chr8	48438001	48439000	2.287e-66	6.1517e-64	-29.0679	48385022	48594541	209520	rn5_cpg_inter
chr8	48546001	48547000	3.23752e-21	3.38449e-20	-28.2072	48385022	48594541	209520	rn5_cpg_inter
chr8	48680001	48681000	5.45795e-14	2.21692e-13	25.641	48605266	48753369	148104	rn5_cpg_inter
chr8	49378001	49379000	7.32603e-32	2.30776e-30	43.0215	49371352	50456457	1085106	rn5_cpg_inter
chr8	49733001	49734000	1.13188e-08	2.1273e-08	27.1046	49371352	50456457	1085106	rn5_cpg_inter
chr8	50925001	50926000	3.22909e-13	1.18009e-12	42.3298	50466256	51402793	936538	rn5_cpg_inter
chr8	51399001	51400000	3.79128e-12	1.1926e-11	-38.1661	50466256	51402793	936538	rn5_cpg_inter
chr8	51601001	51602000	4.29919e-25	6.9474e-24	-28.2884	51426942	51734338	307397	rn5_cpg_inter
chr8	51802001	51803000	8.47708e-09	1.62601e-08	-31.9365	51744004	51904818	160815	rn5_cpg_inter
chr8	52420001	52421000	3.80089e-10	8.91727e-10	-25.9752	52302750	52749355	446606	rn5_cpg_inter
chr8	52626001	52627000	2.45054e-09	5.105e-09	28.4135	52302750	52749355	446606	rn5_cpg_inter
chr8	53252001	53253000	5.302e-13	1.88356e-12	-28.8379	52759140	53554334	795195	rn5_cpg_inter
chr8	53776001	53777000	1.33151e-14	5.90231e-14	-26.9213	53754223	53789878	35656	rn5_cpg_inter
chr8	55194001	55195000	4.52915e-06	5.52356e-06	-26.1026	55157113	55272485	115373	rn5_cpg_inter
chr8	56913001	56914000	3.52193e-19	2.85603e-18	26.5432	56879091	56925154	46064	rn5_cpg_inter
chr8	57365001	57366000	3.1673e-12	1.00862e-11	-29.2777	57127198	57442600	315403	rn5_cpg_inter
chr8	57852001	57853000	1.46648e-10	3.66013e-10	-28.0857	57749948	57855502	105555	rn5_cpg_inter
chr8	58590001	58591000	1.87697e-12	6.16133e-12	-28.5496	58474072	58660963	186892	rn5_cpg_inter
chr8	58653001	58654000	1.80694e-23	2.4714e-22	-38.8712	58474072	58660963	186892	rn5_cpg_inter
chr8	59940001	59941000	9.82145e-40	5.73958e-38	26.1294	59864972	60019852	154881	rn5_cpg_inter
chr8	61171001	61172000	2.39567e-07	3.62124e-07	-28.4718	61143847	61207614	63768	rn5_cpg_inter
chr8	61280001	61281000	1.18972e-17	7.90511e-17	-30.3794	61216367	61485264	268898	rn5_cpg_inter
chr8	62629001	62630000	3.57714e-12	1.12899e-11	28.0676	62503922	62757044	253123	rn5_cpg_inter
chr8	65824001	65825000	2.02321e-27	4.17036e-26	-25.5102	65440817	66031589	590773	rn5_cpg_inter
chr8	66054001	66055000	3.83804e-16	2.08876e-15	-33.1057	66044412	66363237	318826	rn5_cpg_inter
chr8	66730001	66731000	2.25217e-15	1.10645e-14	-30.9521	66715591	66803639	88049	rn5_cpg_inter
chr8	67043001	67044000	1.27915e-16	7.41246e-16	-35.3535	67037013	67048503	11491	rn5_cpg_inter
chr8	67158001	67159000	1.84219e-16	1.045e-15	32.3077	67056803	67219021	162219	rn5_cpg_inter
chr8	67239001	67240000	8.33922e-10	1.8595e-09	27.1026	67227591	67432732	205142	rn5_cpg_inter
chr8	67306001	67307000	4.10687e-07	5.97565e-07	31.8502	67227591	67432732	205142	rn5_cpg_inter
chr8	68169001	68170000	2.49445e-08	4.43686e-08	-27.8966	68044355	68243268	198914	rn5_cpg_inter
chr8	68543001	68544000	1.8781e-14	8.13561e-14	-33.5036	68402403	68575219	172817	rn5_cpg_inter
chr8	68891001	68892000	2.00546e-09	4.2341e-09	-35.4877	68838203	69171526	333324	rn5_cpg_inter
chr8	69789001	69790000	2.38357e-17	1.52577e-16	26.8053	69574123	69812572	238450	rn5_cpg_inter
chr8	70592001	70593000	1.34134e-05	1.51071e-05	26.5278	70558568	70596362	37795	rn5_cpg_inter
chr8	70758001	70759000	4.67056e-30	1.22419e-28	51.4859	70686995	70807375	120381	rn5_cpg_inter
chr8	71108001	71109000	1.17181e-12	3.95791e-12	29.7106	71050158	71384294	334137	rn5_cpg_inter
chr8	71187001	71188000	3.50372e-31	1.03494e-29	32.584	71050158	71384294	334137	rn5_cpg_inter
chr8	71577001	71578000	1.05807e-20	1.03721e-19	-34.9434	71495172	71692102	196931	rn5_cpg_inter
chr8	73634001	73635000	1.78086e-20	1.69706e-19	39.1423	73604236	73760096	155861	rn5_cpg_inter
chr8	74075001	74076000	3.37107e-61	7.30598e-59	56.7308	74037321	74220104	182784	rn5_cpg_inter
chr8	74813001	74814000	6.23259e-24	8.90669e-23	-45.0568	74804987	75079210	274224	rn5_cpg_inter
chr8	76659001	76660000	1.57795e-24	2.39676e-23	44.4091	76502986	76671378	168393	rn5_cpg_inter
chr8	77014001	77015000	1.34706e-18	1.01128e-17	-26.8657	76967884	77043051	75168	rn5_cpg_inter
chr8	77510001	77511000	9.91845e-14	3.88373e-13	-34.5076	77178680	77765492	586813	rn5_cpg_inter
chr8	78533001	78534000	2.12921e-07	3.24851e-07	-31.5789	78016308	78631132	614825	rn5_cpg_inter
chr8	79857001	79858000	6.67572e-05	6.64332e-05	-30.9547	79849106	79948392	99287	rn5_cpg_inter
chr8	79912001	79913000	3.52747e-36	1.58515e-34	-26.2385	79849106	79948392	99287	rn5_cpg_inter
chr8	83237001	83238000	6.06923e-17	3.68006e-16	-28.3673	83002630	83267145	264516	rn5_cpg_inter
chr8	86984001	86985000	3.10458e-45	2.75111e-43	36.0877	86793940	87020761	226822	rn5_cpg_inter
chr8	88825001	88826000	9.586e-10	2.11993e-09	25.1462	88673259	88897671	224413	rn5_cpg_inter
chr8	88985001	88986000	1.97151e-14	8.51924e-14	-29.0717	88905888	89867467	961580	rn5_cpg_inter
chr8	90302001	90303000	7.58158e-11	1.97301e-10	-36.8933	90191937	90490651	298715	rn5_cpg_inter
chr8	90898001	90899000	8.717e-14	3.43991e-13	-27.2601	90890930	90978380	87451	rn5_cpg_inter
chr8	93977001	93978000	1.83e-12	6.01755e-12	34.5546	93760705	94069297	308593	rn5_cpg_inter
chr8	94336001	94337000	9.51572e-13	3.25637e-12	28.4259	94312366	94882437	570072	rn5_cpg_inter
chr8	95019001	95020000	1.22451e-05	1.38823e-05	28.1459	94900886	95460081	559196	rn5_cpg_inter
chr8	95384001	95385000	5.43749e-17	3.3209e-16	-25.1755	94900886	95460081	559196	rn5_cpg_inter
chr8	97135001	97136000	3.61465e-09	7.34453e-09	-28.6979	97041431	97141347	99917	rn5_cpg_inter
chr8	98279001	98280000	1.81618e-16	1.03163e-15	-36.237	98252938	99361054	1108117	rn5_cpg_inter
chr8	98999001	99000000	2.2153e-12	7.1984e-12	26.8701	98252938	99361054	1108117	rn5_cpg_inter
chr8	99933001	99934000	2.5351e-57	4.62254e-55	43.2432	99467406	101637613	2170208	rn5_cpg_inter
chr8	105944001	105945000	2.69859e-22	3.20845e-21	33.4616	105895368	106020460	125093	rn5_cpg_inter
chr8	107495001	107496000	9.87672e-19	7.52501e-18	26.108	107303880	107522285	218406	rn5_cpg_inter
chr8	107713001	107714000	4.58421e-30	1.20239e-28	-27.4882	107537321	108259592	722272	rn5_cpg_inter
chr8	108116001	108117000	4.37749e-25	7.06491e-24	28.3587	107537321	108259592	722272	rn5_cpg_inter
chr8	108168001	108169000	2.72111e-17	1.7312e-16	-32.5824	107537321	108259592	722272	rn5_cpg_inter
chr8	109138001	109139000	6.82421e-31	1.96226e-29	25.2551	109043037	110213120	1170084	rn5_cpg_inter
chr8	109951001	109952000	7.96899e-21	7.93698e-20	-26.1905	109043037	110213120	1170084	rn5_cpg_inter
chr8	110318001	110319000	3.4072e-17	2.13913e-16	-26.2057	110222430	110377151	154722	rn5_cpg_inter
chr8	111013001	111014000	1.37766e-11	3.99469e-11	-25.4237	110995546	111074027	78482	rn5_cpg_inter
chr8	111147001	111148000	4.99781e-20	4.49708e-19	51.0006	111082517	111177981	95465	rn5_cpg_inter
chr8	111169001	111170000	3.5617e-11	9.70505e-11	27.5456	111082517	111177981	95465	rn5_cpg_inter
chr8	111349001	111350000	5.40195e-19	4.27279e-18	-36.3701	111246563	111570750	324188	rn5_cpg_inter
chr8	112713001	112714000	1.233e-07	1.95682e-07	-25.3913	112257135	112865306	608172	rn5_cpg_inter
chr8	112946001	112947000	2.39701e-15	1.1726e-14	-36.6166	112873513	113056868	183356	rn5_cpg_inter
chr8	113487001	113488000	1.89332e-07	2.91333e-07	-36.7053	113431091	113556433	125343	rn5_cpg_inter
chr8	114177001	114178000	7.6836e-15	3.51654e-14	-26.5625	113778922	114226799	447878	rn5_cpg_inter
chr8	115492001	115493000	1.25249e-05	1.418e-05	-30.3571	115455481	115507202	51722	rn5_cpg_inter
chr8	115507001	115508000	2.6918e-16	1.49564e-15	-44.2029	115455481	115507202	51722	rn5_cpg_inter
chr8	115546001	115547000	4.3165e-06	5.28444e-06	-27.046	115515451	115635154	119704	rn5_cpg_inter
chr8	115815001	115816000	3.91547e-59	7.85725e-57	-35.8491	115810310	115820278	9969	rn5_cpg_inter
chr8	115969001	115970000	8.7087e-14	3.437e-13	-27.9669	115890907	115985460	94554	rn5_cpg_inter
chr8	116258001	116259000	1.69196e-38	8.90031e-37	-29.4026	116250941	116314577	63637	rn5_cpg_inter
chr8	116273001	116274000	3.82261e-13	1.383e-12	33.6714	116250941	116314577	63637	rn5_cpg_inter
chr8	116997001	116998000	1.39851e-07	2.1977e-07	-34.7919	116997561	117026841	29281	rn5_cpg_inter
chr8	117882001	117883000	5.73956e-14	2.3237e-13	-25.8621	117873797	117964522	90726	rn5_cpg_inter
chr8	118479001	118480000	2.46148e-15	1.2029e-14	34.7826	118477700	118484334	6635	rn5_cpg_inter
chr8	118561001	118562000	2.42342e-07	3.66013e-07	28.5985	118499762	118563869	64108	rn5_cpg_inter
chr8	118584001	118585000	3.25781e-10	7.71714e-10	40.8841	118576008	118597903	21896	rn5_cpg_inter
chr8	118658001	118659000	1.84567e-10	4.53991e-10	-27.9674	118632561	118718490	85930	rn5_cpg_inter
chr8	118667001	118668000	2.57854e-42	1.83828e-40	38.3744	118632561	118718490	85930	rn5_cpg_inter
chr8	118668001	118669000	5.42068e-81	3.21235e-78	-46.2731	118632561	118718490	85930	rn5_cpg_inter
chr8	118989001	118990000	2.93518e-55	4.71706e-53	-35.6113	118921115	119036637	115523	rn5_cpg_inter
chr8	119189001	119190000	1.48789e-07	2.32736e-07	25.5357	119044941	119283413	238473	rn5_cpg_inter
chr8	119764001	119765000	3.66614e-10	8.62782e-10	-28.7515	119291915	119826555	534641	rn5_cpg_inter
chr8	121220001	121221000	1.19266e-30	3.32114e-29	-30.1564	119835613	121282428	1446816	rn5_cpg_inter
chr8	121792001	121793000	1.20944e-20	1.17677e-19	-36.1715	121757066	121861646	104581	rn5_cpg_inter
chr8	122158001	122159000	5.25556e-15	2.46046e-14	33.831	122157287	122213387	56101	rn5_cpg_inter
chr8	122433001	122434000	2.1657e-10	5.26461e-10	-31.0641	122343856	122663922	320067	rn5_cpg_inter
chr8	122857001	122858000	4.50354e-20	4.08041e-19	-32.5529	122673753	123443277	769525	rn5_cpg_inter
chr8	122954001	122955000	8.77151e-13	3.01803e-12	28.617	122673753	123443277	769525	rn5_cpg_inter
chr8	123304001	123305000	5.76914e-10	1.31748e-09	28.3054	122673753	123443277	769525	rn5_cpg_inter
chr8	125092001	125093000	7.33736e-20	6.47927e-19	-29.0301	124746111	125488760	742650	rn5_cpg_inter
chr8	125944001	125945000	1.38198e-31	4.21337e-30	-33.9692	125859713	126101453	241741	rn5_cpg_inter
chr8	126568001	126569000	1.45811e-29	3.67455e-28	-31.4828	126497942	126816724	318783	rn5_cpg_inter
chr8	126588001	126589000	1.64807e-17	1.07677e-16	-25.0636	126497942	126816724	318783	rn5_cpg_inter
chr8	126682001	126683000	2.70738e-15	1.31628e-14	35.6163	126497942	126816724	318783	rn5_cpg_inter
chr8	126755001	126756000	1.94938e-21	2.09683e-20	-34.2697	126497942	126816724	318783	rn5_cpg_inter
chr8	126945001	126946000	3.0422e-34	1.17856e-32	-28.0009	126825927	126986773	160847	rn5_cpg_inter
chr8	127061001	127062000	2.09074e-16	1.17614e-15	-28.2918	127056528	127212228	155701	rn5_cpg_inter
chr8	127434001	127435000	3.55545e-18	2.5314e-17	-27.4939	127383168	127457553	74386	rn5_cpg_inter
chr8	127769001	127770000	1.23859e-17	8.20973e-17	-34.8684	127508657	127774583	265927	rn5_cpg_inter
chr8	127926001	127927000	3.70475e-26	6.69095e-25	32.4566	127905108	127938257	33150	rn5_cpg_inter
chr8	128215001	128216000	2.74887e-14	1.16465e-13	-26.9832	128177527	128352456	174930	rn5_cpg_inter
chr8	128300001	128301000	2.24644e-24	3.35304e-23	-29.4872	128177527	128352456	174930	rn5_cpg_inter
chr8	128335001	128336000	2.76197e-16	1.53215e-15	28.744	128177527	128352456	174930	rn5_cpg_inter
chr8	128351001	128352000	5.41764e-27	1.06629e-25	-51.6779	128177527	128352456	174930	rn5_cpg_inter
chr8	128390001	128391000	1.1969e-12	4.03689e-12	-27.6407	128361088	128396143	35056	rn5_cpg_inter
chr8	129138001	129139000	4.32781e-16	2.34019e-15	-30.4372	129128624	129138843	10220	rn5_cpg_inter
chr9	1799001	1800000	1.06247e-15	5.44472e-15	-31.1732	1632493	1933332	300840	rn5_cpg_inter
chr9	2180001	2181000	2.95763e-56	4.96346e-54	-34.7747	2134644	3085566	950923	rn5_cpg_inter
chr9	2200001	2201000	7.68445e-37	3.61151e-35	34.6793	2134644	3085566	950923	rn5_cpg_inter
chr9	4859001	4860000	1.19847e-17	7.95772e-17	-28.9077	4383758	6010825	1627068	rn5_cpg_inter
chr9	9540001	9541000	1.73445e-12	5.71722e-12	29.464	9536196	9573803	37608	rn5_cpg_inter
chr9	9757001	9758000	7.2151e-41	4.57604e-39	49.021	9753432	9788002	34571	rn5_cpg_inter
chr9	9914001	9915000	0.000112129	0.000107191	25.9384	9899081	9915663	16583	rn5_cpg_inter
chr9	11316001	11317000	3.1322e-08	5.48884e-08	-33.2683	11202059	11332942	130884	rn5_cpg_inter
chr9	11875001	11876000	2.24363e-36	1.02032e-34	-46.6503	11684477	12241631	557155	rn5_cpg_inter
chr9	12019001	12020000	1.3621e-11	3.95215e-11	32.1413	11684477	12241631	557155	rn5_cpg_inter
chr9	13260001	13261000	1.66941e-31	5.04106e-30	-30.1203	12947960	13469615	521656	rn5_cpg_inter
chr9	13394001	13395000	1.13103e-14	5.05202e-14	27.4493	12947960	13469615	521656	rn5_cpg_inter
chr9	14194001	14195000	5.80126e-16	3.08287e-15	-31.7605	14192653	14226464	33812	rn5_cpg_inter
chr9	14221001	14222000	1.11009e-20	1.0854e-19	-58.3862	14192653	14226464	33812	rn5_cpg_inter
chr9	15670001	15671000	9.43662e-05	9.14441e-05	-27.6423	15662041	15707796	45756	rn5_cpg_inter
chr9	15999001	16000000	6.24309e-20	5.56088e-19	-32.036	15966427	16006500	40074	rn5_cpg_inter
chr9	16132001	16133000	2.26975e-40	1.38178e-38	-49.266	16125327	16228386	103060	rn5_cpg_inter
chr9	16517001	16518000	2.13996e-09	4.50103e-09	33.6812	16462062	16529465	67404	rn5_cpg_inter
chr9	16899001	16900000	1.47834e-11	4.26771e-11	33.0447	16842753	17121825	279073	rn5_cpg_inter
chr9	16900001	16901000	1.88052e-08	3.41029e-08	26.5512	16842753	17121825	279073	rn5_cpg_inter
chr9	16917001	16918000	3.93028e-20	3.58672e-19	-26.6166	16842753	17121825	279073	rn5_cpg_inter
chr9	17097001	17098000	7.26646e-115	1.4505e-111	39.8308	16842753	17121825	279073	rn5_cpg_inter
chr9	17403001	17404000	2.33217e-14	9.97545e-14	-31.3848	17184578	17485849	301272	rn5_cpg_inter
chr9	23640001	23641000	2.81948e-15	1.36658e-14	27.8859	22282746	24270055	1987310	rn5_cpg_inter
chr9	24631001	24632000	5.60484e-11	1.48591e-10	-32.5936	24282421	25784017	1501597	rn5_cpg_inter
chr9	26527001	26528000	5.51214e-15	2.57209e-14	27.9535	26051834	26981752	929919	rn5_cpg_inter
chr9	26617001	26618000	2.6788e-10	6.42177e-10	35.7798	26051834	26981752	929919	rn5_cpg_inter
chr9	27593001	27594000	1.70266e-14	7.42945e-14	-27.0408	27506112	27809066	302955	rn5_cpg_inter
chr9	29257001	29258000	6.04601e-10	1.37605e-09	26.9574	29164629	29684018	519390	rn5_cpg_inter
chr9	29302001	29303000	4.99055e-10	1.14999e-09	-25.6757	29164629	29684018	519390	rn5_cpg_inter
chr9	29988001	29989000	7.03548e-12	2.12804e-11	26.2774	29767018	30828813	1061796	rn5_cpg_inter
chr9	30150001	30151000	9.79092e-14	3.83577e-13	-25.1947	29767018	30828813	1061796	rn5_cpg_inter
chr9	30634001	30635000	2.41368e-14	1.0309e-13	33.945	29767018	30828813	1061796	rn5_cpg_inter
chr9	33913001	33914000	2.00783e-12	6.56588e-12	-28.5942	30837676	35944169	5106494	rn5_cpg_inter
chr9	40686001	40687000	2.12636e-31	6.38531e-30	-61.4093	40674971	40755501	80531	rn5_cpg_inter
chr9	41067001	41068000	9.13048e-16	4.7198e-15	-38.7343	41021399	42269932	1248534	rn5_cpg_inter
chr9	41782001	41783000	2.69e-18	1.9459e-17	-40.2439	41021399	42269932	1248534	rn5_cpg_inter
chr9	42698001	42699000	9.40634e-25	1.46331e-23	-38.4045	42680978	42699065	18088	rn5_cpg_inter
chr9	42799001	42800000	2.39394e-21	2.53972e-20	-31.1636	42797385	42907960	110576	rn5_cpg_inter
chr9	43004001	43005000	1.69379e-27	3.53357e-26	-30.283	43002530	43158549	156020	rn5_cpg_inter
chr9	43207001	43208000	1.02583e-13	4.00853e-13	-36.524	43167888	43249345	81458	rn5_cpg_inter
chr9	44595001	44596000	1.93341e-19	1.62447e-18	-26.7819	44572111	45195288	623178	rn5_cpg_inter
chr9	44901001	44902000	3.59673e-14	1.49946e-13	32.0741	44572111	45195288	623178	rn5_cpg_inter
chr9	44907001	44908000	3.33671e-05	3.5047e-05	-28.5284	44572111	45195288	623178	rn5_cpg_inter
chr9	45580001	45581000	6.02546e-16	3.19396e-15	25.6048	45366840	45584748	217909	rn5_cpg_inter
chr9	45719001	45720000	3.64033e-30	9.66856e-29	-29.08	45594269	45770735	176467	rn5_cpg_inter
chr9	47002001	47003000	3.03301e-12	9.68048e-12	31.6538	46685626	47064570	378945	rn5_cpg_inter
chr9	47185001	47186000	1.52197e-14	6.69493e-14	45.4261	47073649	47195356	121708	rn5_cpg_inter
chr9	49173001	49174000	2.72664e-14	1.15546e-13	42.2429	49172861	49313702	140842	rn5_cpg_inter
chr9	49477001	49478000	3.56187e-05	3.72234e-05	26.4583	49470634	49562969	92336	rn5_cpg_inter
chr9	49530001	49531000	1.57649e-31	4.76807e-30	51.5364	49470634	49562969	92336	rn5_cpg_inter
chr9	53311001	53312000	8.23001e-18	5.59691e-17	-43.4525	53299468	53395995	96528	rn5_cpg_inter
chr9	54340001	54341000	6.92222e-14	2.76649e-13	32.3719	54272473	54745559	473087	rn5_cpg_inter
chr9	57884001	57885000	1.2987e-09	2.81493e-09	-26.7404	55374538	59278811	3904274	rn5_cpg_inter
chr9	59719001	59720000	6.19535e-14	2.49704e-13	-39.3329	59714550	60111243	396694	rn5_cpg_inter
chr9	60949001	60950000	4.62478e-16	2.488e-15	-26.4368	60822477	61062359	239883	rn5_cpg_inter
chr9	62297001	62298000	1.93738e-69	6.38947e-67	-54.0639	61829376	63435798	1606423	rn5_cpg_inter
chr9	63520001	63521000	1.07968e-09	2.36837e-09	-25.8912	63451605	63867206	415602	rn5_cpg_inter
chr9	64935001	64936000	3.51235e-14	1.46598e-13	-41.1968	64700182	64978519	278338	rn5_cpg_inter
chr9	65256001	65257000	1.68117e-23	2.3052e-22	63.2025	65198695	65281508	82814	rn5_cpg_inter
chr9	66092001	66093000	1.94073e-32	6.46802e-31	-26.8037	65845480	66107288	261809	rn5_cpg_inter
chr9	66151001	66152000	1.11315e-12	3.7695e-12	32.5581	66117800	66283721	165922	rn5_cpg_inter
chr9	67471001	67472000	7.11039e-10	1.60207e-09	29.1072	67358551	68224383	865833	rn5_cpg_inter
chr9	67597001	67598000	5.8874e-23	7.58206e-22	-30.345	67358551	68224383	865833	rn5_cpg_inter
chr9	69565001	69566000	5.29984e-09	1.04954e-08	-29.6434	69314849	69691549	376701	rn5_cpg_inter
chr9	70582001	70583000	1.52502e-22	1.87547e-21	-35.0876	69865890	70655939	790050	rn5_cpg_inter
chr9	71125001	71126000	1.43773e-31	4.35883e-30	-29.6489	71125931	71173549	47619	rn5_cpg_inter
chr9	73018001	73019000	2.02314e-24	3.03408e-23	-29.0869	72441786	73256225	814440	rn5_cpg_inter
chr9	73480001	73481000	4.28564e-11	1.15458e-10	-31.0928	73438801	73485665	46865	rn5_cpg_inter
chr9	74033001	74034000	2.59962e-08	4.61245e-08	-31.3104	73811752	74091123	279372	rn5_cpg_inter
chr9	75925001	75926000	3.38626e-09	6.90971e-09	-25.0039	74099372	75953560	1854189	rn5_cpg_inter
chr9	76300001	76301000	9.61666e-26	1.6662e-24	-29.1215	76224907	76546114	321208	rn5_cpg_inter
chr9	76476001	76477000	2.34801e-33	8.41711e-32	-37.605	76224907	76546114	321208	rn5_cpg_inter
chr9	78299001	78300000	2.39278e-21	2.53921e-20	41.2402	78150464	78632135	481672	rn5_cpg_inter
chr9	78483001	78484000	3.38558e-37	1.64411e-35	-25.4516	78150464	78632135	481672	rn5_cpg_inter
chr9	78704001	78705000	6.06605e-24	8.69036e-23	-40.226	78640629	78738923	98295	rn5_cpg_inter
chr9	78993001	78994000	2.27821e-14	9.76448e-14	-30.3862	78747596	79314027	566432	rn5_cpg_inter
chr9	79373001	79374000	2.85306e-08	5.03363e-08	-32.5	79373925	79667966	294042	rn5_cpg_inter
chr9	79995001	79996000	1.12896e-10	2.86408e-10	-36.7347	79940485	81136149	1195665	rn5_cpg_inter
chr9	80157001	80158000	1.11564e-13	4.338e-13	25.6098	79940485	81136149	1195665	rn5_cpg_inter
chr9	80423001	80424000	1.44636e-16	8.31909e-16	26.8116	79940485	81136149	1195665	rn5_cpg_inter
chr9	80993001	80994000	8.99589e-16	4.65658e-15	39.2218	79940485	81136149	1195665	rn5_cpg_inter
chr9	81196001	81197000	2.8789e-12	9.20642e-12	26.2673	81171025	81280951	109927	rn5_cpg_inter
chr9	82690001	82691000	1.38755e-17	9.15863e-17	35.9404	82516218	83017693	501476	rn5_cpg_inter
chr9	83482001	83483000	4.45255e-16	2.40387e-15	-35.7989	83026812	83856821	830010	rn5_cpg_inter
chr9	83747001	83748000	3.65235e-68	1.09073e-65	48.596	83026812	83856821	830010	rn5_cpg_inter
chr9	84226001	84227000	5.71029e-24	8.20357e-23	-34.4156	84146584	84297367	150784	rn5_cpg_inter
chr9	84229001	84230000	4.85967e-14	1.99149e-13	25.1309	84146584	84297367	150784	rn5_cpg_inter
chr9	84445001	84446000	1.00436e-09	2.21383e-09	-29.2955	84306425	85193598	887174	rn5_cpg_inter
chr9	85268001	85269000	3.29115e-06	4.11646e-06	-28.6574	85202369	85276252	73884	rn5_cpg_inter
chr9	87242001	87243000	9.96986e-23	1.25415e-21	29.6226	86322897	87823419	1500523	rn5_cpg_inter
chr9	87318001	87319000	1.50232e-10	3.74687e-10	-25.0188	86322897	87823419	1500523	rn5_cpg_inter
chr9	92687001	92688000	1.49874e-14	6.59963e-14	26.0025	92653791	92755563	101773	rn5_cpg_inter
chr9	92782001	92783000	7.09298e-45	6.11399e-43	37.1405	92764063	92787570	23508	rn5_cpg_inter
chr9	92982001	92983000	2.10883e-40	1.29003e-38	-40.0536	92906014	93051774	145761	rn5_cpg_inter
chr9	93281001	93282000	1.67474e-25	2.83056e-24	-26.4372	93279073	93330624	51552	rn5_cpg_inter
chr9	93907001	93908000	3.0378e-75	1.29455e-72	-30.8736	93816327	93970790	154464	rn5_cpg_inter
chr9	94452001	94453000	2.7639e-09	5.71324e-09	-27.4375	94364001	94481698	117698	rn5_cpg_inter
chr9	94524001	94525000	1.30378e-24	1.99792e-23	-25.475	94489930	94595030	105101	rn5_cpg_inter
chr9	95380001	95381000	3.56292e-08	6.18676e-08	33.4256	95053490	95911790	858301	rn5_cpg_inter
chr9	95409001	95410000	1.16965e-14	5.21532e-14	-34.6455	95053490	95911790	858301	rn5_cpg_inter
chr9	96020001	96021000	1.13029e-08	2.12474e-08	34.8729	95921090	96410053	488964	rn5_cpg_inter
chr9	96717001	96718000	1.56515e-35	6.73035e-34	75.9279	96419448	96745773	326326	rn5_cpg_inter
chr9	97323001	97324000	1.37631e-07	2.16604e-07	-28.0488	97049274	97449572	400299	rn5_cpg_inter
chr9	97810001	97811000	2.57014e-13	9.50819e-13	28.75	97457896	97816508	358613	rn5_cpg_inter
chr9	97942001	97943000	2.10404e-27	4.32879e-26	25.376	97875553	97956914	81362	rn5_cpg_inter
chr9	98380001	98381000	1.72696e-20	1.64859e-19	-26.5586	98349205	98594586	245382	rn5_cpg_inter
chr9	98622001	98623000	4.26893e-13	1.53657e-12	-28.1463	98603771	98669204	65434	rn5_cpg_inter
chr9	99612001	99613000	9.3612e-13	3.20583e-12	33.3525	99487521	99659908	172388	rn5_cpg_inter
chr9	99990001	99991000	1.63022e-26	3.04579e-25	28.0482	99985300	100033490	48191	rn5_cpg_inter
chr9	100210001	100211000	5.53339e-32	1.76505e-30	-29.8851	100207734	100240572	32839	rn5_cpg_inter
chr9	100450001	100451000	1.77916e-44	1.45741e-42	26.6398	100437987	100478317	40331	rn5_cpg_inter
chr9	104790001	104791000	1.19801e-56	2.06532e-54	-45.1306	104731692	105497374	765683	rn5_cpg_inter
chr9	106137001	106138000	1.43334e-20	1.38362e-19	-33.9275	105505870	109584477	4078608	rn5_cpg_inter
chr9	109322001	109323000	3.05691e-13	1.11976e-12	-29.8609	105505870	109584477	4078608	rn5_cpg_inter
chr9	109457001	109458000	1.49549e-09	3.21375e-09	26.9083	105505870	109584477	4078608	rn5_cpg_inter
chr9	110119001	110120000	2.98424e-32	9.76562e-31	-38.755	109925244	110498121	572878	rn5_cpg_inter
chr9	111541001	111542000	4.95924e-07	7.12489e-07	-34.049	111108506	111585526	477021	rn5_cpg_inter
chr9	112587001	112588000	1.85277e-09	3.92965e-09	28.0736	111836434	112858618	1022185	rn5_cpg_inter
chr9	114654001	114655000	1.23728e-31	3.78745e-30	39.7539	114490521	115042290	551770	rn5_cpg_inter
chr9	114655001	114656000	9.00388e-12	2.6813e-11	31.4081	114490521	115042290	551770	rn5_cpg_inter
chr9	115279001	115280000	3.30618e-16	1.81651e-15	-28.8564	115051985	115403291	351307	rn5_cpg_inter
chr9	116064001	116065000	3.97775e-24	5.80024e-23	-27.385	116015153	116514030	498878	rn5_cpg_inter
chr9	116506001	116507000	5.6563e-14	2.29269e-13	34.4068	116015153	116514030	498878	rn5_cpg_inter
chr9	116532001	116533000	2.83622e-23	3.78632e-22	-39.2857	116527199	116779316	252118	rn5_cpg_inter
chr9	118889001	118890000	7.97557e-44	6.27572e-42	-25.7014	118791880	118965977	174098	rn5_cpg_inter
chr10	223001	224000	4.77172e-14	1.95757e-13	-25.4808	100732	299507	198776	rn5_cpg_inter
chr10	753001	754000	5.8594e-11	1.54929e-10	-25.5462	708038	921617	213580	rn5_cpg_inter
chr10	2683001	2684000	1.4598e-29	3.67635e-28	52.8737	2527851	3174767	646917	rn5_cpg_inter
chr10	3035001	3036000	4.85249e-35	1.99394e-33	-40.8745	2527851	3174767	646917	rn5_cpg_inter
chr10	3717001	3718000	1.72069e-27	3.58182e-26	-41.1389	3552618	3734197	181580	rn5_cpg_inter
chr10	3826001	3827000	2.21179e-17	1.42181e-16	-28.3019	3787594	4015846	228253	rn5_cpg_inter
chr10	5052001	5053000	1.50454e-08	2.77243e-08	26.1726	4531509	5663073	1131565	rn5_cpg_inter
chr10	7555001	7556000	1.25139e-12	4.21056e-12	29.6869	6087596	8172120	2084525	rn5_cpg_inter
chr10	7993001	7994000	2.32752e-15	1.14199e-14	-25.9241	6087596	8172120	2084525	rn5_cpg_inter
chr10	9002001	9003000	2.148e-05	2.3358e-05	-27.4755	8652131	9296017	643887	rn5_cpg_inter
chr10	9045001	9046000	2.75437e-05	2.93689e-05	-29.3564	8652131	9296017	643887	rn5_cpg_inter
chr10	9338001	9339000	7.18258e-07	1.00433e-06	25.5882	9324055	9338954	14900	rn5_cpg_inter
chr10	9384001	9385000	7.77158e-29	1.83304e-27	-31.4963	9347665	9407291	59627	rn5_cpg_inter
chr10	9533001	9534000	2.283e-19	1.89926e-18	27.0633	9532978	9571334	38357	rn5_cpg_inter
chr10	9883001	9884000	1.70966e-45	1.5293e-43	27.1466	9859746	9907602	47857	rn5_cpg_inter
chr10	10686001	10687000	6.98821e-15	3.21653e-14	-25.0688	10672737	10687365	14629	rn5_cpg_inter
chr10	12889001	12890000	1.88909e-52	2.53171e-50	-29.5533	12885002	12890802	5801	rn5_cpg_inter
chr10	13209001	13210000	3.80248e-12	1.19573e-11	-27.8223	12992109	13257551	265443	rn5_cpg_inter
chr10	13266001	13267000	2.52452e-12	8.14043e-12	-28.1561	13266119	13326391	60273	rn5_cpg_inter
chr10	13739001	13740000	4.14974e-24	6.03017e-23	-44.3845	13736683	13809378	72696	rn5_cpg_inter
chr10	13862001	13863000	3.01154e-12	9.6168e-12	-31.994	13856493	13866439	9947	rn5_cpg_inter
chr10	14658001	14659000	1.12714e-09	2.46505e-09	-34.4108	14652391	14665507	13117	rn5_cpg_inter
chr10	14885001	14886000	4.87617e-10	1.12582e-09	37.8189	14828834	14897827	68994	rn5_cpg_inter
chr10	15141001	15142000	7.74879e-14	3.07705e-13	30.9613	15131032	15154808	23777	rn5_cpg_inter
chr10	15319001	15320000	4.83324e-23	6.28422e-22	-34.8684	15313577	15319711	6135	rn5_cpg_inter
chr10	16118001	16119000	3.96453e-53	5.54845e-51	-72.3529	15945700	16148062	202363	rn5_cpg_inter
chr10	16192001	16193000	5.67039e-11	1.50235e-10	-35.2338	16156688	16427713	271026	rn5_cpg_inter
chr10	16401001	16402000	2.86804e-21	3.01737e-20	-35.955	16156688	16427713	271026	rn5_cpg_inter
chr10	16744001	16745000	2.26513e-21	2.41252e-20	-29.8561	16689074	16809562	120489	rn5_cpg_inter
chr10	16758001	16759000	3.4839e-10	8.21986e-10	26.4169	16689074	16809562	120489	rn5_cpg_inter
chr10	16795001	16796000	3.87887e-05	4.02622e-05	26.8128	16689074	16809562	120489	rn5_cpg_inter
chr10	16824001	16825000	4.78273e-08	8.12301e-08	26.1867	16817962	16862946	44985	rn5_cpg_inter
chr10	16887001	16888000	4.68673e-70	1.61594e-67	-30.0481	16871895	16941311	69417	rn5_cpg_inter
chr10	16933001	16934000	2.07882e-13	7.78161e-13	-27.5064	16871895	16941311	69417	rn5_cpg_inter
chr10	17588001	17589000	1.57575e-30	4.34645e-29	28.5001	17435130	17934033	498904	rn5_cpg_inter
chr10	19151001	19152000	2.19324e-20	2.06307e-19	-33.305	18667927	19407481	739555	rn5_cpg_inter
chr10	19292001	19293000	8.05095e-16	4.19147e-15	-29.3142	18667927	19407481	739555	rn5_cpg_inter
chr10	20240001	20241000	1.55242e-14	6.81781e-14	33.4603	19806235	20460614	654380	rn5_cpg_inter
chr10	20673001	20674000	2.49251e-33	8.90986e-32	29.8471	20534472	20685105	150634	rn5_cpg_inter
chr10	21065001	21066000	1.01135e-11	2.98756e-11	28.3028	20935205	21228999	293795	rn5_cpg_inter
chr10	21634001	21635000	6.21288e-18	4.28585e-17	-27.5035	21237215	21947644	710430	rn5_cpg_inter
chr10	21937001	21938000	9.05715e-18	6.11992e-17	39.4891	21237215	21947644	710430	rn5_cpg_inter
chr10	24817001	24818000	5.05774e-11	1.34841e-10	26.9104	23530319	25695161	2164843	rn5_cpg_inter
chr10	25240001	25241000	3.82942e-25	6.23074e-24	-42.8571	23530319	25695161	2164843	rn5_cpg_inter
chr10	27879001	27880000	2.16855e-09	4.55635e-09	29.6645	25764634	28691622	2926989	rn5_cpg_inter
chr10	29276001	29277000	2.1055e-15	1.03601e-14	-34.7368	29238999	29287066	48068	rn5_cpg_inter
chr10	29465001	29466000	3.24497e-10	7.68769e-10	36.294	29295539	29853409	557871	rn5_cpg_inter
chr10	30039001	30040000	6.61715e-24	9.42076e-23	-31.7268	29956376	30770989	814614	rn5_cpg_inter
chr10	30730001	30731000	4.90871e-25	7.88199e-24	-37.037	29956376	30770989	814614	rn5_cpg_inter
chr10	31197001	31198000	2.25483e-41	1.47702e-39	-33.962	31081384	31205292	123909	rn5_cpg_inter
chr10	31265001	31266000	7.66446e-19	5.94337e-18	28.8017	31239984	31343554	103571	rn5_cpg_inter
chr10	33377001	33378000	2.09703e-10	5.10982e-10	-26.506	32862311	33459413	597103	rn5_cpg_inter
chr10	33976001	33977000	1.04249e-14	4.68134e-14	27.1028	33974087	33978482	4396	rn5_cpg_inter
chr10	36140001	36141000	1.90653e-12	6.25239e-12	-26.0147	36121613	36175172	53560	rn5_cpg_inter
chr10	36211001	36212000	1.26493e-26	2.39516e-25	-35.7414	36199698	36484097	284400	rn5_cpg_inter
chr10	37405001	37406000	3.46074e-06	4.31308e-06	-25.0933	37372537	37414690	42154	rn5_cpg_inter
chr10	37462001	37463000	2.34101e-17	1.49979e-16	28.9448	37423442	37493703	70262	rn5_cpg_inter
chr10	38092001	38093000	2.96496e-10	7.06447e-10	-27.9349	37882385	38419198	536814	rn5_cpg_inter
chr10	38108001	38109000	5.3686e-37	2.5612e-35	28.1495	37882385	38419198	536814	rn5_cpg_inter
chr10	41399001	41400000	3.31809e-09	6.77535e-09	33.4334	40662516	42733711	2071196	rn5_cpg_inter
chr10	42250001	42251000	3.68943e-13	1.33787e-12	-32.5274	40662516	42733711	2071196	rn5_cpg_inter
chr10	42319001	42320000	1.09051e-12	3.69978e-12	28.5546	40662516	42733711	2071196	rn5_cpg_inter
chr10	42871001	42872000	4.27805e-19	3.42959e-18	-36.9697	42871541	43019012	147472	rn5_cpg_inter
chr10	43776001	43777000	8.5836e-12	2.56541e-11	-25.8051	43565123	44792086	1226964	rn5_cpg_inter
chr10	44083001	44084000	1.13147e-21	1.24639e-20	-31.9942	43565123	44792086	1226964	rn5_cpg_inter
chr10	44316001	44317000	2.03031e-08	3.66335e-08	28.6954	43565123	44792086	1226964	rn5_cpg_inter
chr10	45096001	45097000	4.53883e-09	9.08174e-09	-26.1963	45083388	45232642	149255	rn5_cpg_inter
chr10	45114001	45115000	4.38487e-14	1.81003e-13	30.7815	45083388	45232642	149255	rn5_cpg_inter
chr10	45117001	45118000	7.44322e-26	1.30573e-24	26.0054	45083388	45232642	149255	rn5_cpg_inter
chr10	45118001	45119000	3.7224e-20	3.40949e-19	-50	45083388	45232642	149255	rn5_cpg_inter
chr10	45379001	45380000	1.72009e-22	2.09904e-21	34.7751	45375862	45392992	17131	rn5_cpg_inter
chr10	45891001	45892000	2.94945e-21	3.09701e-20	47.0588	45779456	45897593	118138	rn5_cpg_inter
chr10	46123001	46124000	5.43072e-08	9.14127e-08	-34.2946	46093031	46164610	71580	rn5_cpg_inter
chr10	47738001	47739000	8.65025e-17	5.13345e-16	-33.5337	47650927	47749946	99020	rn5_cpg_inter
chr10	48039001	48040000	1.0845e-08	2.04463e-08	-29.5241	48036163	48160666	124504	rn5_cpg_inter
chr10	53142001	53143000	2.8632e-12	9.1624e-12	25.4511	52796551	53317877	521327	rn5_cpg_inter
chr10	53210001	53211000	1.24278e-15	6.30652e-15	29.3445	52796551	53317877	521327	rn5_cpg_inter
chr10	53378001	53379000	3.58743e-06	4.45793e-06	27.8728	53351180	53384986	33807	rn5_cpg_inter
chr10	53610001	53611000	1.79899e-18	1.32847e-17	-37.4696	53550797	53756206	205410	rn5_cpg_inter
chr10	54150001	54151000	2.099e-10	5.11394e-10	-30.7274	54054275	54209229	154955	rn5_cpg_inter
chr10	54427001	54428000	4.85554e-27	9.60148e-26	26.7771	54217907	54572695	354789	rn5_cpg_inter
chr10	54451001	54452000	4.77975e-13	1.7094e-12	30.4473	54217907	54572695	354789	rn5_cpg_inter
chr10	54606001	54607000	4.87411e-24	7.03426e-23	-43.9153	54581278	54706448	125171	rn5_cpg_inter
chr10	55284001	55285000	1.28774e-09	2.79309e-09	-29.7968	55239059	55292564	53506	rn5_cpg_inter
chr10	55489001	55490000	6.40456e-10	1.45149e-09	25.5172	55456788	55588579	131792	rn5_cpg_inter
chr10	55525001	55526000	2.39519e-27	4.9051e-26	-35.6383	55456788	55588579	131792	rn5_cpg_inter
chr10	55598001	55599000	1.1251e-10	2.85563e-10	-27.4355	55597447	55662815	65369	rn5_cpg_inter
chr10	55659001	55660000	7.67973e-10	1.72216e-09	32.3857	55597447	55662815	65369	rn5_cpg_inter
chr10	56362001	56363000	5.21122e-17	3.19454e-16	32.7998	56359361	56377071	17711	rn5_cpg_inter
chr10	56678001	56679000	1.45213e-32	4.92622e-31	-48.9611	56598299	56708882	110584	rn5_cpg_inter
chr10	56719001	56720000	7.83062e-18	5.33487e-17	-35.9498	56717169	56752018	34850	rn5_cpg_inter
chr10	57340001	57341000	7.69407e-67	2.09938e-64	30.6783	57230178	57347167	116990	rn5_cpg_inter
chr10	58436001	58437000	2.09826e-21	2.24487e-20	-28.682	58367617	58446903	79287	rn5_cpg_inter
chr10	61094001	61095000	2.15499e-11	6.07179e-11	-41.7939	59508762	61102451	1593690	rn5_cpg_inter
chr10	61450001	61451000	1.5929e-08	2.92095e-08	28.5023	61418948	61462180	43233	rn5_cpg_inter
chr10	61739001	61740000	3.41596e-16	1.87194e-15	-26.8074	61739019	61744180	5162	rn5_cpg_inter
chr10	61993001	61994000	4.64749e-18	3.25634e-17	-35.5556	61908815	61997302	88488	rn5_cpg_inter
chr10	62485001	62486000	1.02968e-18	7.81994e-18	-37.8712	62401565	62507631	106067	rn5_cpg_inter
chr10	62978001	62979000	5.27775e-85	3.63944e-82	-31.1605	62944010	63020116	76107	rn5_cpg_inter
chr10	63294001	63295000	2.74929e-10	6.57911e-10	-32.5177	63256016	63301800	45785	rn5_cpg_inter
chr10	63889001	63890000	3.34099e-18	2.38767e-17	-26.4509	63877551	64049588	172038	rn5_cpg_inter
chr10	63923001	63924000	1.40963e-10	3.52542e-10	-26.8519	63877551	64049588	172038	rn5_cpg_inter
chr10	63942001	63943000	4.58649e-24	6.63685e-23	30.9973	63877551	64049588	172038	rn5_cpg_inter
chr10	64576001	64577000	5.24742e-23	6.78782e-22	37.4154	64375844	64580050	204207	rn5_cpg_inter
chr10	64779001	64780000	4.77053e-07	6.87082e-07	31.402	64736524	64954816	218293	rn5_cpg_inter
chr10	65743001	65744000	9.93781e-15	4.47373e-14	-34.3721	65684076	65818666	134591	rn5_cpg_inter
chr10	66688001	66689000	1.17738e-12	3.97564e-12	-29.2778	66553266	66706259	152994	rn5_cpg_inter
chr10	67537001	67538000	8.81039e-13	3.03031e-12	-29.5941	67520495	67807359	286865	rn5_cpg_inter
chr10	69248001	69249000	1.09917e-56	1.91231e-54	35.284	69078996	69365018	286023	rn5_cpg_inter
chr10	70748001	70749000	3.50923e-10	8.27548e-10	-31.3531	70682657	70774624	91968	rn5_cpg_inter
chr10	71283001	71284000	1.79401e-19	1.5154e-18	-39.3508	71156557	71292846	136290	rn5_cpg_inter
chr10	71883001	71884000	2.16496e-09	4.54956e-09	31.0033	71875039	72044573	169535	rn5_cpg_inter
chr10	73128001	73129000	5.1259e-10	1.17932e-09	-30.3439	72859402	73176594	317193	rn5_cpg_inter
chr10	73803001	73804000	2.24013e-17	1.43929e-16	-32.5249	73803286	73842274	38989	rn5_cpg_inter
chr10	74194001	74195000	1.94705e-11	5.52201e-11	-29.4118	74075478	74483859	408382	rn5_cpg_inter
chr10	74357001	74358000	1.35522e-20	1.31256e-19	-31.9728	74075478	74483859	408382	rn5_cpg_inter
chr10	74735001	74736000	2.71865e-17	1.73004e-16	-25.2603	74711644	74735713	24070	rn5_cpg_inter
chr10	75223001	75224000	1.04083e-10	2.65455e-10	-25.3898	75220740	75226116	5377	rn5_cpg_inter
chr10	75815001	75816000	1.78451e-16	1.01456e-15	-32.374	75808861	75976946	168086	rn5_cpg_inter
chr10	76259001	76260000	8.02981e-10	1.7943e-09	33.8424	76238677	76287584	48908	rn5_cpg_inter
chr10	76369001	76370000	1.64087e-09	3.50453e-09	25.7934	76296722	76419167	122446	rn5_cpg_inter
chr10	76484001	76485000	7.27379e-11	1.89852e-10	-30.283	76427678	76671368	243691	rn5_cpg_inter
chr10	76885001	76886000	7.35346e-62	1.64056e-59	-48.5505	76684007	77369911	685905	rn5_cpg_inter
chr10	78132001	78133000	1.0055e-17	6.74609e-17	-33.8095	78076802	80627964	2551163	rn5_cpg_inter
chr10	79154001	79155000	2.52032e-11	7.02845e-11	-26.2465	78076802	80627964	2551163	rn5_cpg_inter
chr10	81384001	81385000	1.14822e-15	5.85253e-15	-29.5345	80637497	81413107	775611	rn5_cpg_inter
chr10	81699001	81700000	1.72079e-19	1.45712e-18	-33.1355	81687850	81739674	51825	rn5_cpg_inter
chr10	82510001	82511000	9.16036e-20	7.98312e-19	-25.9681	82495870	82612086	116217	rn5_cpg_inter
chr10	82622001	82623000	1.34183e-22	1.6615e-21	-54.6099	82621979	82631392	9414	rn5_cpg_inter
chr10	82796001	82797000	1.39411e-17	9.19557e-17	-55.077	82779302	82828254	48953	rn5_cpg_inter
chr10	82913001	82914000	4.90597e-23	6.36786e-22	-28.8168	82893871	82934569	40699	rn5_cpg_inter
chr10	83147001	83148000	7.82012e-18	5.32867e-17	48.5983	83147365	83210217	62853	rn5_cpg_inter
chr10	83301001	83302000	4.39554e-12	1.37063e-11	31.6092	83220792	83404324	183533	rn5_cpg_inter
chr10	83460001	83461000	6.85631e-23	8.78809e-22	-30.0821	83451133	83471267	20135	rn5_cpg_inter
chr10	84235001	84236000	7.18845e-12	2.17137e-11	-28.6623	84235980	84427799	191820	rn5_cpg_inter
chr10	84516001	84517000	7.32206e-14	2.91522e-13	26.8241	84516271	84520943	4673	rn5_cpg_inter
chr10	84557001	84558000	7.20007e-14	2.87057e-13	31.8841	84529489	84576718	47230	rn5_cpg_inter
chr10	85331001	85332000	3.16525e-30	8.47202e-29	27.4822	85288021	85357387	69367	rn5_cpg_inter
chr10	86131001	86132000	5.73839e-10	1.31085e-09	-36.6474	86114700	86146653	31954	rn5_cpg_inter
chr10	86277001	86278000	1.78427e-32	5.99929e-31	-31.6327	86213648	86301266	87619	rn5_cpg_inter
chr10	86332001	86333000	1.32e-34	5.28097e-33	-32.4028	86315013	86343640	28628	rn5_cpg_inter
chr10	86650001	86651000	2.97919e-18	2.14488e-17	-38.9781	86646039	86658707	12669	rn5_cpg_inter
chr10	88214001	88215000	4.46207e-07	6.45582e-07	-31.1411	88186601	88231262	44662	rn5_cpg_inter
chr10	88527001	88528000	1.01136e-31	3.1441e-30	32.4156	88467764	88545236	77473	rn5_cpg_inter
chr10	88565001	88566000	5.95725e-14	2.4067e-13	37.8059	88563168	88655690	92523	rn5_cpg_inter
chr10	89268001	89269000	1.24598e-33	4.57026e-32	-35.0818	89256658	89351352	94695	rn5_cpg_inter
chr10	89530001	89531000	2.42172e-13	8.98802e-13	-28.5714	89500434	89591402	90969	rn5_cpg_inter
chr10	89951001	89952000	1.66639e-06	2.19754e-06	-27.9448	89918988	89971145	52158	rn5_cpg_inter
chr10	90037001	90038000	2.88217e-10	6.88059e-10	-28.6128	90033575	90045049	11475	rn5_cpg_inter
chr10	90084001	90085000	3.56033e-09	7.24348e-09	-29.898	90056931	90126343	69413	rn5_cpg_inter
chr10	90085001	90086000	3.81584e-31	1.1245e-29	-59.7641	90056931	90126343	69413	rn5_cpg_inter
chr10	90093001	90094000	3.63267e-13	1.31869e-12	-44.4431	90056931	90126343	69413	rn5_cpg_inter
chr10	91191001	91192000	1.41118e-09	3.04292e-09	-34.0465	91170855	91209141	38287	rn5_cpg_inter
chr10	91330001	91331000	1.35439e-12	4.5346e-12	28.3655	91271316	91453063	181748	rn5_cpg_inter
chr10	91696001	91697000	4.17774e-17	2.58693e-16	-33.3567	91638803	91768810	130008	rn5_cpg_inter
chr10	91720001	91721000	1.86097e-30	5.09979e-29	26.0372	91638803	91768810	130008	rn5_cpg_inter
chr10	91744001	91745000	1.84292e-06	2.41089e-06	-30.6088	91638803	91768810	130008	rn5_cpg_inter
chr10	92500001	92501000	1.60365e-17	1.04955e-16	-29.8951	92428799	93108403	679605	rn5_cpg_inter
chr10	93362001	93363000	4.0362e-16	2.19125e-15	-34.21	93356505	93435673	79169	rn5_cpg_inter
chr10	93840001	93841000	2.26256e-10	5.48321e-10	-25.828	93571432	93909820	338389	rn5_cpg_inter
chr10	94604001	94605000	6.66573e-16	3.50932e-15	32.6364	94559736	94720368	160633	rn5_cpg_inter
chr10	95244001	95245000	8.29272e-17	4.93207e-16	-30.0347	95150458	95277225	126768	rn5_cpg_inter
chr10	95709001	95710000	4.11017e-11	1.11022e-10	-28.1537	95508025	95742069	234045	rn5_cpg_inter
chr10	95859001	95860000	3.45838e-33	1.22585e-31	-26.829	95750918	96306354	555437	rn5_cpg_inter
chr10	96265001	96266000	2.15487e-51	2.73337e-49	-30.7883	95750918	96306354	555437	rn5_cpg_inter
chr10	96279001	96280000	3.89956e-40	2.35133e-38	29.9586	95750918	96306354	555437	rn5_cpg_inter
chr10	96392001	96393000	2.33603e-11	6.54783e-11	-30.0754	96392465	96926898	534434	rn5_cpg_inter
chr10	96393001	96394000	4.03954e-09	8.14718e-09	25.0946	96392465	96926898	534434	rn5_cpg_inter
chr10	97073001	97074000	1.26843e-10	3.19442e-10	-28.3962	96936558	97199952	263395	rn5_cpg_inter
chr10	97194001	97195000	6.96315e-07	9.76093e-07	28.0266	96936558	97199952	263395	rn5_cpg_inter
chr10	97663001	97664000	1.51383e-19	1.28878e-18	-27.4703	97659497	97726951	67455	rn5_cpg_inter
chr10	98440001	98441000	1.48347e-21	1.61445e-20	-40.0722	98427947	99080590	652644	rn5_cpg_inter
chr10	98484001	98485000	9.29353e-25	1.44695e-23	-31.3566	98427947	99080590	652644	rn5_cpg_inter
chr10	99741001	99742000	2.10929e-22	2.54531e-21	51.208	99129301	100960920	1831620	rn5_cpg_inter
chr10	99916001	99917000	1.54791e-12	5.14078e-12	32.3249	99129301	100960920	1831620	rn5_cpg_inter
chr10	100068001	100069000	1.86613e-19	1.57352e-18	-27.3209	99129301	100960920	1831620	rn5_cpg_inter
chr10	100373001	100374000	3.33399e-32	1.08148e-30	41.5789	99129301	100960920	1831620	rn5_cpg_inter
chr10	100789001	100790000	2.01131e-15	9.92496e-15	-25.465	99129301	100960920	1831620	rn5_cpg_inter
chr10	101201001	101202000	4.22777e-11	1.14012e-10	-32.1497	100972237	101381124	408888	rn5_cpg_inter
chr10	101656001	101657000	2.43097e-09	5.0687e-09	31.909	101389542	101811189	421648	rn5_cpg_inter
chr10	102115001	102116000	4.56146e-09	9.12268e-09	32.018	101951840	102246151	294312	rn5_cpg_inter
chr10	102259001	102260000	6.7353e-14	2.69661e-13	-34.8174	102255321	102854093	598773	rn5_cpg_inter
chr10	102440001	102441000	9.47995e-08	1.53521e-07	-28.7451	102255321	102854093	598773	rn5_cpg_inter
chr10	102452001	102453000	9.37696e-21	9.25183e-20	-38.9381	102255321	102854093	598773	rn5_cpg_inter
chr10	102672001	102673000	2.61526e-18	1.89473e-17	27.7206	102255321	102854093	598773	rn5_cpg_inter
chr10	102983001	102984000	1.80782e-13	6.82105e-13	-30.9979	102970381	102983943	13563	rn5_cpg_inter
chr10	103675001	103676000	4.71912e-32	1.5104e-30	-36.4494	103651654	103698137	46484	rn5_cpg_inter
chr10	103827001	103828000	4.76867e-17	2.93559e-16	34.8148	103772543	103844315	71773	rn5_cpg_inter
chr10	105255001	105256000	2.52785e-35	1.07242e-33	-28.7201	105220947	105259497	38551	rn5_cpg_inter
chr10	105524001	105525000	5.39022e-17	3.29415e-16	-25.9067	105524710	105670030	145321	rn5_cpg_inter
chr10	105646001	105647000	2.86651e-25	4.72893e-24	-27.8008	105524710	105670030	145321	rn5_cpg_inter
chr10	105740001	105741000	9.19447e-17	5.44023e-16	26.1689	105722624	105802278	79655	rn5_cpg_inter
chr10	105901001	105902000	4.22701e-15	2.00197e-14	-25.4452	105893296	105903152	9857	rn5_cpg_inter
chr10	106586001	106587000	3.23512e-11	8.88089e-11	28.7218	106581202	106588711	7510	rn5_cpg_inter
chr10	106776001	106777000	1.21135e-33	4.45183e-32	-34.2939	106699414	106911590	212177	rn5_cpg_inter
chr10	106786001	106787000	4.16334e-18	2.9361e-17	47.026	106699414	106911590	212177	rn5_cpg_inter
chr10	106852001	106853000	4.03337e-14	1.67166e-13	-28.4615	106699414	106911590	212177	rn5_cpg_inter
chr10	107178001	107179000	1.17043e-13	4.53616e-13	-36.1111	107141806	107228000	86195	rn5_cpg_inter
chr10	107202001	107203000	2.68552e-17	1.71011e-16	26.7267	107141806	107228000	86195	rn5_cpg_inter
chr10	107429001	107430000	1.20075e-16	6.98694e-16	25.0275	107257037	107571942	314906	rn5_cpg_inter
chr10	108303001	108304000	4.10595e-21	4.23746e-20	28.2463	108301933	108326106	24174	rn5_cpg_inter
chr10	108558001	108559000	8.24449e-14	3.26398e-13	-28.7509	108358446	108669766	311321	rn5_cpg_inter
chr10	108796001	108797000	1.81033e-32	6.07078e-31	42.172	108795276	108818258	22983	rn5_cpg_inter
chr10	109269001	109270000	1.78977e-32	6.01247e-31	-63.8639	109263333	109296634	33302	rn5_cpg_inter
chr10	109490001	109491000	9.88377e-13	3.37501e-12	-25.2033	109489950	109491667	1718	rn5_cpg_inter
chr10	109965001	109966000	4.55054e-25	7.3255e-24	26.3195	109951384	109988708	37325	rn5_cpg_inter
chr11	774001	775000	8.88132e-07	1.22439e-06	30.6742	1	1795198	1795198	rn5_cpg_inter
chr11	14418001	14419000	8.98726e-18	6.07594e-17	31.9559	13476100	15249688	1773589	rn5_cpg_inter
chr11	18545001	18546000	5.87361e-09	1.15394e-08	27.8195	18402021	19091179	689159	rn5_cpg_inter
chr11	20212001	20213000	2.9961e-13	1.09918e-12	25.1114	19099782	20476948	1377167	rn5_cpg_inter
chr11	20388001	20389000	6.13894e-09	1.20246e-08	-26.2489	19099782	20476948	1377167	rn5_cpg_inter
chr11	27814001	27815000	9.77907e-08	1.58014e-07	-27.3846	27803664	27826292	22629	rn5_cpg_inter
chr11	30513001	30514000	4.88494e-09	9.72246e-09	-34.4891	30289769	30625524	335756	rn5_cpg_inter
chr11	31709001	31710000	3.6001e-28	7.96624e-27	32.1919	31337048	33652449	2315402	rn5_cpg_inter
chr11	31834001	31835000	5.1505e-13	1.83317e-12	-26.0206	31337048	33652449	2315402	rn5_cpg_inter
chr11	33872001	33873000	4.16867e-28	9.17616e-27	30.6555	33675658	33895419	219762	rn5_cpg_inter
chr11	34941001	34942000	1.05729e-07	1.69943e-07	30.0993	34829010	34991795	162786	rn5_cpg_inter
chr11	36347001	36348000	3.83842e-11	1.04097e-10	-38.884	36265361	36367542	102182	rn5_cpg_inter
chr11	36477001	36478000	1.23004e-08	2.29792e-08	25.3975	36468773	37390129	921357	rn5_cpg_inter
chr11	36712001	36713000	9.01894e-47	8.90786e-45	-31.2148	36468773	37390129	921357	rn5_cpg_inter
chr11	37876001	37877000	9.66884e-24	1.35718e-22	-25.0752	37694987	37892039	197053	rn5_cpg_inter
chr11	37993001	37994000	1.96575e-08	3.55515e-08	-34.9285	37945343	38095318	149976	rn5_cpg_inter
chr11	38898001	38899000	6.50157e-09	1.26916e-08	-26.4765	38856734	39450562	593829	rn5_cpg_inter
chr11	39448001	39449000	8.45451e-22	9.45048e-21	-33.5728	38856734	39450562	593829	rn5_cpg_inter
chr11	40063001	40064000	4.28724e-35	1.77127e-33	-31.0621	40048229	40072935	24707	rn5_cpg_inter
chr11	41903001	41904000	1.06448e-23	1.48757e-22	26.9505	41865606	41925499	59894	rn5_cpg_inter
chr11	44673001	44674000	5.70094e-13	2.01604e-12	-32.0773	43420804	46044937	2624134	rn5_cpg_inter
chr11	45154001	45155000	1.19399e-15	6.07273e-15	27.9424	43420804	46044937	2624134	rn5_cpg_inter
chr11	45610001	45611000	3.24574e-18	2.32398e-17	-27.8759	43420804	46044937	2624134	rn5_cpg_inter
chr11	46318001	46319000	1.39893e-13	5.3607e-13	-32.9584	46222376	47178164	955789	rn5_cpg_inter
chr11	50139001	50140000	2.10194e-20	1.98014e-19	-37.3362	50051918	50205081	153164	rn5_cpg_inter
chr11	57791001	57792000	2.87819e-15	1.39236e-14	-35.1351	57570626	60367572	2796947	rn5_cpg_inter
chr11	61293001	61294000	6.13152e-09	1.20107e-08	-29.5323	61125164	62140079	1014916	rn5_cpg_inter
chr11	62944001	62945000	5.60995e-15	2.61515e-14	-29.7468	62944203	63588388	644186	rn5_cpg_inter
chr11	64768001	64769000	1.51466e-48	1.63666e-46	53.5484	64720291	64857839	137549	rn5_cpg_inter
chr11	65659001	65660000	1.827e-10	4.49748e-10	-25.3384	65641787	65707583	65797	rn5_cpg_inter
chr11	65660001	65661000	2.29852e-17	1.47456e-16	40.4688	65641787	65707583	65797	rn5_cpg_inter
chr11	67129001	67130000	3.73665e-20	3.42153e-19	48.3041	67117858	67244006	126149	rn5_cpg_inter
chr11	68906001	68907000	8.48807e-28	1.80757e-26	-26.2413	68857847	68933775	75929	rn5_cpg_inter
chr11	70101001	70102000	3.01614e-05	3.19445e-05	-27.7232	69974174	70275073	300900	rn5_cpg_inter
chr11	71462001	71463000	8.48793e-15	3.86647e-14	33.8085	71401178	71516914	115737	rn5_cpg_inter
chr11	72313001	72314000	1.21147e-21	1.32873e-20	-42.1228	72085131	72346103	260973	rn5_cpg_inter
chr11	72527001	72528000	6.29789e-21	6.34591e-20	-36.6351	72523300	73097655	574356	rn5_cpg_inter
chr11	72537001	72538000	2.9278e-24	4.32409e-23	-50.7853	72523300	73097655	574356	rn5_cpg_inter
chr11	72743001	72744000	6.01529e-12	1.83926e-11	-28.103	72523300	73097655	574356	rn5_cpg_inter
chr11	72808001	72809000	2.34e-19	1.9437e-18	-37.1886	72523300	73097655	574356	rn5_cpg_inter
chr11	72988001	72989000	1.81322e-17	1.17801e-16	-32.3215	72523300	73097655	574356	rn5_cpg_inter
chr11	73384001	73385000	2.19503e-12	7.13743e-12	25.5901	73373910	73406066	32157	rn5_cpg_inter
chr11	74275001	74276000	4.66074e-21	4.78542e-20	-40.3956	74240196	74466659	226464	rn5_cpg_inter
chr11	74303001	74304000	2.47527e-25	4.10853e-24	-27.7736	74240196	74466659	226464	rn5_cpg_inter
chr11	74327001	74328000	2.99393e-38	1.55124e-36	-32	74240196	74466659	226464	rn5_cpg_inter
chr11	74393001	74394000	1.24347e-09	2.70299e-09	28.78	74240196	74466659	226464	rn5_cpg_inter
chr11	74576001	74577000	5.55639e-22	6.34369e-21	-27.9202	74506776	74672081	165306	rn5_cpg_inter
chr11	75535001	75536000	3.25656e-29	7.93267e-28	37.6732	75458580	75683075	224496	rn5_cpg_inter
chr11	75622001	75623000	1.62347e-16	9.28148e-16	-29.2824	75458580	75683075	224496	rn5_cpg_inter
chr11	75661001	75662000	1.10716e-11	3.25488e-11	-25.4098	75458580	75683075	224496	rn5_cpg_inter
chr11	75667001	75668000	6.59854e-14	2.64717e-13	-34.0456	75458580	75683075	224496	rn5_cpg_inter
chr11	75772001	75773000	1.48499e-18	1.10759e-17	-29.5009	75692361	75819105	126745	rn5_cpg_inter
chr11	77448001	77449000	2.39257e-07	3.61728e-07	-27.9254	77419956	77468338	48383	rn5_cpg_inter
chr11	78485001	78486000	1.73316e-10	4.28231e-10	40.1511	78481161	78643435	162275	rn5_cpg_inter
chr11	78547001	78548000	2.17884e-40	1.33071e-38	-30.8402	78481161	78643435	162275	rn5_cpg_inter
chr11	78827001	78828000	5.86948e-140	2.78265e-136	-36.8537	78651654	78833077	181424	rn5_cpg_inter
chr11	78938001	78939000	2.72192e-16	1.51149e-15	-30.6318	78841947	78941421	99475	rn5_cpg_inter
chr11	81241001	81242000	1.28388e-54	1.97942e-52	35.0254	80907725	82685488	1777764	rn5_cpg_inter
chr11	83431001	83432000	8.39488e-12	2.51237e-11	26.6309	83128049	83476658	348610	rn5_cpg_inter
chr11	84180001	84181000	1.19869e-40	7.47745e-39	36.396	83924333	84291644	367312	rn5_cpg_inter
chr11	85290001	85291000	1.29329e-47	1.33653e-45	-71.37	85287724	85457832	170109	rn5_cpg_inter
chr11	86100001	86101000	7.88177e-10	1.76413e-09	25.1222	86022134	86123419	101286	rn5_cpg_inter
chr11	86219001	86220000	1.80506e-39	1.03103e-37	-38.5555	86132347	86396066	263720	rn5_cpg_inter
chr11	86289001	86290000	1.16812e-08	2.19074e-08	-26.4729	86132347	86396066	263720	rn5_cpg_inter
chr11	89905001	89906000	7.28204e-08	1.19997e-07	-27.0588	89895626	89942203	46578	rn5_cpg_inter
chr11	90508001	90509000	7.28437e-13	2.53649e-12	26.8463	90458056	90571539	113484	rn5_cpg_inter
chr12	478001	479000	6.1931e-89	4.79359e-86	26.6412	350168	486634	136467	rn5_cpg_inter
chr12	947001	948000	1.64311e-15	8.1933e-15	46.3776	933969	1212077	278109	rn5_cpg_inter
chr12	4586001	4587000	8.12653e-08	1.3296e-07	38.2676	4397469	4610482	213014	rn5_cpg_inter
chr12	7808001	7809000	5.24821e-24	7.56553e-23	-35.0208	7795294	8077175	281882	rn5_cpg_inter
chr12	7972001	7973000	2.28914e-35	9.75508e-34	28.7879	7795294	8077175	281882	rn5_cpg_inter
chr12	8418001	8419000	7.76064e-32	2.44061e-30	-33.922	8127538	8438048	310511	rn5_cpg_inter
chr12	8655001	8656000	1.06416e-05	1.2192e-05	25.54	8490636	8690340	199705	rn5_cpg_inter
chr12	8999001	9000000	1.68572e-30	4.64302e-29	-32.7555	8955200	9010204	55005	rn5_cpg_inter
chr12	9730001	9731000	1.41324e-12	4.72163e-12	25.3731	9695373	9949112	253740	rn5_cpg_inter
chr12	9895001	9896000	6.71165e-13	2.34926e-12	-32.7312	9695373	9949112	253740	rn5_cpg_inter
chr12	10062001	10063000	3.46173e-34	1.33564e-32	35.6927	9957903	10115472	157570	rn5_cpg_inter
chr12	10258001	10259000	2.50531e-100	3.27652e-97	-28.0243	10124279	10290113	165835	rn5_cpg_inter
chr12	11298001	11299000	2.51624e-11	7.0182e-11	-29.6014	11160074	11445190	285117	rn5_cpg_inter
chr12	11374001	11375000	5.21342e-09	1.03334e-08	-38.325	11160074	11445190	285117	rn5_cpg_inter
chr12	11495001	11496000	9.4853e-19	7.25139e-18	39.2743	11482990	11566164	83175	rn5_cpg_inter
chr12	11712001	11713000	6.67574e-12	2.02618e-11	-25.6173	11620516	11714937	94422	rn5_cpg_inter
chr12	11818001	11819000	8.65691e-24	1.22011e-22	-31.1097	11727133	11835560	108428	rn5_cpg_inter
chr12	11921001	11922000	2.70609e-12	8.69265e-12	-30.9039	11845152	11972007	126856	rn5_cpg_inter
chr12	12028001	12029000	9.7638e-17	5.75645e-16	-32.2243	11980298	12092135	111838	rn5_cpg_inter
chr12	12130001	12131000	7.80884e-27	1.50797e-25	-32.7698	12112154	12140987	28834	rn5_cpg_inter
chr12	12131001	12132000	6.51114e-11	1.71052e-10	-26.596	12112154	12140987	28834	rn5_cpg_inter
chr12	12214001	12215000	3.44606e-24	5.04824e-23	-31.4824	12149227	12355262	206036	rn5_cpg_inter
chr12	12251001	12252000	1.63503e-44	1.35102e-42	29.0778	12149227	12355262	206036	rn5_cpg_inter
chr12	12291001	12292000	1.12825e-13	4.38479e-13	-25.8741	12149227	12355262	206036	rn5_cpg_inter
chr12	12371001	12372000	5.76784e-22	6.57355e-21	-25.3892	12363912	12489445	125534	rn5_cpg_inter
chr12	12460001	12461000	5.87259e-10	1.33868e-09	-33.2153	12363912	12489445	125534	rn5_cpg_inter
chr12	12471001	12472000	4.96304e-09	9.86687e-09	-25.0311	12363912	12489445	125534	rn5_cpg_inter
chr12	13635001	13636000	5.87414e-52	7.62976e-50	28.6231	13503391	13687403	184013	rn5_cpg_inter
chr12	13917001	13918000	1.16959e-17	7.77955e-17	28.6624	13880801	14079473	198673	rn5_cpg_inter
chr12	14122001	14123000	1.00763e-09	2.22021e-09	-26.0921	14088696	14242568	153873	rn5_cpg_inter
chr12	14399001	14400000	1.88805e-22	2.28926e-21	-43.4	14387312	14422016	34705	rn5_cpg_inter
chr12	14405001	14406000	8.54858e-82	5.31512e-79	-45.627	14387312	14422016	34705	rn5_cpg_inter
chr12	14588001	14589000	3.01844e-19	2.46992e-18	33.0435	14463397	14588324	124928	rn5_cpg_inter
chr12	14794001	14795000	3.00985e-13	1.10369e-12	26.5295	14786573	14820999	34427	rn5_cpg_inter
chr12	14859001	14860000	5.86629e-34	2.21329e-32	-31.1491	14829326	14894184	64859	rn5_cpg_inter
chr12	16573001	16574000	5.43085e-18	3.769e-17	27.3332	16486018	16746648	260631	rn5_cpg_inter
chr12	16860001	16861000	2.68933e-43	2.06474e-41	25.3343	16754894	17450827	695934	rn5_cpg_inter
chr12	17489001	17490000	1.46657e-12	4.88817e-12	-33.0009	17459668	17885751	426084	rn5_cpg_inter
chr12	17843001	17844000	1.76117e-26	3.27432e-25	35.3411	17459668	17885751	426084	rn5_cpg_inter
chr12	17957001	17958000	5.04445e-16	2.69999e-15	-30.8169	17894621	17995936	101316	rn5_cpg_inter
chr12	18552001	18553000	4.36819e-15	2.06523e-14	-31.2479	18406982	18738258	331277	rn5_cpg_inter
chr12	18968001	18969000	5.19588e-16	2.77673e-15	-30.1706	18945801	18974454	28654	rn5_cpg_inter
chr12	18970001	18971000	9.45907e-08	1.53209e-07	-30.393	18945801	18974454	28654	rn5_cpg_inter
chr12	19063001	19064000	1.3309e-06	1.78307e-06	-28.6276	18982972	19095156	112185	rn5_cpg_inter
chr12	19090001	19091000	1.49877e-40	9.28797e-39	35.1672	18982972	19095156	112185	rn5_cpg_inter
chr12	19481001	19482000	1.08044e-05	1.23632e-05	-28.2452	19477096	19515252	38157	rn5_cpg_inter
chr12	19629001	19630000	9.38129e-20	8.16253e-19	32.6721	19575074	19723275	148202	rn5_cpg_inter
chr12	23914001	23915000	1.43256e-22	1.76863e-21	29.0698	23854472	23993515	139044	rn5_cpg_inter
chr12	24093001	24094000	1.12969e-37	5.69756e-36	-41.9555	24047718	24095024	47307	rn5_cpg_inter
chr12	24132001	24133000	4.35752e-09	8.74433e-09	28.7707	24103893	24136557	32665	rn5_cpg_inter
chr12	24863001	24864000	1.21152e-07	1.92522e-07	25.4894	24848574	25086714	238141	rn5_cpg_inter
chr12	25880001	25881000	1.32116e-07	2.08548e-07	27.0448	25879776	25887493	7718	rn5_cpg_inter
chr12	27223001	27224000	6.03088e-11	1.59185e-10	-29.7521	27207238	27269383	62146	rn5_cpg_inter
chr12	27520001	27521000	1.05161e-16	6.1664e-16	-29.5127	27517438	27557574	40137	rn5_cpg_inter
chr12	28944001	28945000	1.27045e-15	6.43574e-15	-31.3553	27650210	29122775	1472566	rn5_cpg_inter
chr12	29293001	29294000	1.25863e-26	2.38562e-25	33.2343	29133373	30033742	900370	rn5_cpg_inter
chr12	30073001	30074000	5.77982e-10	1.31976e-09	-33.1549	30042099	30075217	33119	rn5_cpg_inter
chr12	30191001	30192000	9.87247e-37	4.61125e-35	34.3729	30121702	30207302	85601	rn5_cpg_inter
chr12	30670001	30671000	1.32042e-22	1.63606e-21	29.5597	30347045	30923130	576086	rn5_cpg_inter
chr12	32721001	32722000	4.56149e-24	6.6032e-23	-32.7778	32668028	32740395	72368	rn5_cpg_inter
chr12	33023001	33024000	1.417e-08	2.62083e-08	-27.2727	32749601	33245435	495835	rn5_cpg_inter
chr12	33152001	33153000	4.54893e-25	7.3255e-24	-28.3654	32749601	33245435	495835	rn5_cpg_inter
chr12	33392001	33393000	3.76663e-29	9.10873e-28	28.7273	33265925	33501253	235329	rn5_cpg_inter
chr12	34033001	34034000	6.4315e-23	8.25754e-22	-25.6684	33935851	34643107	707257	rn5_cpg_inter
chr12	34487001	34488000	7.94528e-17	4.73956e-16	30.4515	33935851	34643107	707257	rn5_cpg_inter
chr12	34642001	34643000	6.80729e-13	2.3802e-12	27.3221	33935851	34643107	707257	rn5_cpg_inter
chr12	34737001	34738000	3.19134e-46	3.03957e-44	-33.3625	34722807	35024583	301777	rn5_cpg_inter
chr12	34985001	34986000	3.93013e-37	1.8916e-35	-26.2607	34722807	35024583	301777	rn5_cpg_inter
chr12	35194001	35195000	7.03372e-19	5.48004e-18	38.2979	35033794	35345733	311940	rn5_cpg_inter
chr12	38144001	38145000	4.0879e-27	8.15582e-26	-48.6114	37988293	38359435	371143	rn5_cpg_inter
chr12	38885001	38886000	1.14743e-14	5.11924e-14	-34.3236	38753834	38905221	151388	rn5_cpg_inter
chr12	38969001	38970000	7.28106e-10	1.63809e-09	-29.9184	38920160	39079596	159437	rn5_cpg_inter
chr12	39384001	39385000	5.03943e-27	9.94955e-26	31.9527	39365973	39404546	38574	rn5_cpg_inter
chr12	39661001	39662000	4.59299e-20	4.15748e-19	-29.9253	39576889	39769354	192466	rn5_cpg_inter
chr12	39670001	39671000	2.5026e-09	5.20401e-09	31.6844	39576889	39769354	192466	rn5_cpg_inter
chr12	39884001	39885000	4.66948e-16	2.51169e-15	30.3497	39861470	39897813	36344	rn5_cpg_inter
chr12	40406001	40407000	1.91043e-27	3.94645e-26	38.504	40402728	40505741	103014	rn5_cpg_inter
chr12	40631001	40632000	1.3726e-44	1.14164e-42	39.1001	40572369	40694760	122392	rn5_cpg_inter
chr12	40730001	40731000	1.0344e-07	1.66483e-07	-30.1689	40702969	40744082	41114	rn5_cpg_inter
chr12	40981001	40982000	5.76012e-12	1.76522e-11	-27.0633	40963853	41019476	55624	rn5_cpg_inter
chr12	41159001	41160000	3.06811e-10	7.29146e-10	-38.849	41147774	41210005	62232	rn5_cpg_inter
chr12	41177001	41178000	4.72869e-06	5.75045e-06	27.8021	41147774	41210005	62232	rn5_cpg_inter
chr12	41856001	41857000	6.88281e-13	2.40483e-12	36.4631	41766382	41875507	109126	rn5_cpg_inter
chr12	41900001	41901000	4.36696e-30	1.14938e-28	54.5572	41897376	41934340	36965	rn5_cpg_inter
chr12	42263001	42264000	1.81147e-40	1.11171e-38	26.1699	42127481	42281309	153829	rn5_cpg_inter
chr12	42839001	42840000	1.6076e-09	3.4377e-09	26.2222	42767134	43238911	471778	rn5_cpg_inter
chr12	43279001	43280000	7.9474e-43	5.89866e-41	-27.2963	43263374	43302357	38984	rn5_cpg_inter
chr12	43482001	43483000	4.8786e-14	1.99882e-13	31.3067	43457181	43509374	52194	rn5_cpg_inter
chr12	44174001	44175000	2.27414e-14	9.74813e-14	-38.2641	43953862	44180788	226927	rn5_cpg_inter
chr12	44809001	44810000	1.24028e-16	7.20368e-16	-29.229	44345848	45194305	848458	rn5_cpg_inter
chr12	45039001	45040000	1.3012e-15	6.57309e-15	-40.4659	44345848	45194305	848458	rn5_cpg_inter
chr12	45214001	45215000	2.5511e-06	3.25535e-06	-37.381	45202678	45419660	216983	rn5_cpg_inter
chr12	45246001	45247000	5.35424e-09	1.05946e-08	-29.3331	45202678	45419660	216983	rn5_cpg_inter
chr12	45979001	45980000	2.42477e-17	1.55084e-16	-45.7317	45882189	46001091	118903	rn5_cpg_inter
chr12	45980001	45981000	8.01927e-136	2.53456e-132	-46.3983	45882189	46001091	118903	rn5_cpg_inter
chr12	46256001	46257000	3.66593e-23	4.83744e-22	-27.8481	46237892	46728266	490375	rn5_cpg_inter
chr12	46272001	46273000	1.25952e-16	7.30984e-16	-39.2911	46237892	46728266	490375	rn5_cpg_inter
[truncated: 1,453 more rows]
