# Supplementary material for: Developmental modulation of schizophrenia risk gene methylation in offspring exhibiting cognitive deficits following maternal immune activation
Source: Mol Psychiatry. 2025 Aug 29;31(1):418–29. doi: 10.1038/s41380-025-03147-1 (PMC12700827; doi:10.1038/s41380-025-03147-1)
Supplement: Supplementary file 6 — Supplement S5: Gene annotation of filtered DMCs and DMRs. [file 41380_2025_3147_MOESM6_ESM.xlsx]

## Sheet: Supplement S5 Details
Supplement S5. Gene annotation of filtered DMCs and DMRs.
Table S5.1. Gene annotation of filtered DMCs. Table denotes gene annotations of all filtered DMCs (Poly(I:C) vs Vehicle) based on their mapping to exons, introns and promoters.
Table S5.2. Intergenic annotation of filtered DMCs. Table denotes intergenic annotations of all filtered DMCs (Poly(I:C) vs Vehicle). These DMCs could not be annotated to genes based on their mapping to intergenic regions.
Table S5.3. Gene annotation of filtered DMRs. Table denotes gene annotations of all filtered DMRs (Poly(I:C) vs Vehicle) based on their mapping to exons, introns and promoters.
Table S5.4. Intergenic annotation of filtered DMRs. Table denotes intergenic annotations of all filtered DMRs (Poly(I:C) vs Vehicle). These DMRs could not be annotated to genes based on their mapping to intergenic regions.
Table headings:
chromosome	chromosome on which the DMC/DMR is located
start	DMC/DMR start position within the chromosome
end	DMC/DMR end position within the chromosome
strand	genomic strand of DMC sense (+) or antisense (-); NA for DMRs
pvalue	pvalue generated from logistic regression of poly(I:C) vs vehicle
qvalue	qvalue generated from corrected pvalue using the sliding window modle (SLIM)
meth.diff	computed methylation difference between poly(I:C) and vehicle groups
annot.start	start loaction of the gene context annotation
annot.end	end loaction of the gene context annotation
annot.width	size (bp) of the annotation
annot.tx_id	NCBI transcript to which the DMC/DMR is annotated (NA for intergenic mapping)
annot.symbol	gene symbol to which the DMC/DMR is annotated (NA for intergenic mapping)
annot.type	type of annotated region within the rat genome (rn5)
	rn5_genes_intergenic		DMC/DMR mapped to an intergenic region
	rn5_genes_introns		DMC/DMR annotated to an intron
	rn5_genes_exons		DMC/DMR annotated to an exon
	rn5_genes_promoters		DMC/DMR annotated to an exon

## Sheet: Table S5.1
chromosome	start	end	strand	pvalue	qvalue	meth.diff	annot.start	annot.end	annot.width	annot.tx_id	annot.symbol	annot.type
chr6	134122714	134122714	+	2.87e-73	7.79e-69	-63.6712	134116898	134123702	6805	NM_001108049	Gpr68	rn5_genes_introns
chr6	134122702	134122702	+	2.25e-71	5.49e-67	-62.9723	134116898	134123702	6805	NM_001108049	Gpr68	rn5_genes_introns
chr19	63063338	63063338	+	1.13e-64	1.63e-60	-50.5042	63062272	63072434	10163	NM_133581	Wfdc1	rn5_genes_introns
chr10	90136825	90136825	+	3.37703e-61	4.57815e-57	-55.2425	90136791	90136948	158	NM_198758	Rundc3a	rn5_genes_exons
chr1	75622273	75622273	-	1.14769e-58	1.40031e-54	39.2097	75622153	75622327	175	NM_001108467	Eps8l1	rn5_genes_exons
chr7	140796735	140796735	+	8.83e-58	9.79e-54	67.9683	140796692	140796819	128	NM_001008815	Krt80	rn5_genes_introns
chr16	61644610	61644610	-	5.15e-57	5.23e-53	-59.2582	61619259	61687680	68422	NM_001271244	Rbpms	rn5_genes_introns
chr1	13505591	13505591	-	3.79e-55	3.43e-51	-32.4214	13505564	13505676	113	NM_001025002	LOC310926	rn5_genes_introns
chr3	54965405	54965405	+	3.85e-54	2.84e-50	-71.7889	54962121	54971501	9381	NM_012789	Dpp4	rn5_genes_introns
chr9	118889557	118889557	+	9.25e-52	5.25e-48	-75.8856	118885126	118892191	7066	NM_001191584	Myom1	rn5_genes_introns
chr1	82670852	82670852	-	1.31e-51	7.27e-48	-56.8627	82667909	82671346	3438	NM_001107488	Pinlyp	rn5_genes_introns
chr10	19951977	19951977	+	1.19e-50	5.8e-47	-50.012	19912964	20195979	283016	NM_031321	Slit3	rn5_genes_introns
chr5	10751879	10751879	+	1.41e-50	6.62e-47	45.9184	10706367	10753175	46809	NM_001107898	Slco5a1	rn5_genes_introns
chr5	2451809	2451809	-	2.59e-50	1.15e-46	79.6992	2389274	2484072	94799	NM_001007149	Stau2	rn5_genes_introns
chr10	95859010	95859010	-	3.07e-50	1.34e-46	-47.9167	95856571	95860037	3467	NM_080693	Cacng5	rn5_genes_introns
chr7	11913255	11913255	+	2.1862e-49	8.74557e-46	-62.4731	11912603	11914418	1816	NM_001109609	Lingo3	rn5_genes_exons
chr10	50778863	50778863	-	7.90928e-49	2.96928e-45	-51.7522	50778784	50779419	636	NM_001172067	Hs3st3a1	rn5_genes_exons
chr10	21251422	21251422	+	8.77e-49	3.24e-45	69.0345	21085081	21580433	495353	NM_020088	Tenm2	rn5_genes_introns
chr1	13505346	13505346	-	6.25e-48	2.11e-44	-30.2124	13505167	13505434	268	NM_001025002	LOC310926	rn5_genes_introns
chr4	188412657	188412657	-	6.32e-48	2.11e-44	-57.0668	188410840	188415698	4859	NM_001107877	Adamts9	rn5_genes_introns
chr6	40622031	40622031	-	1.25e-47	4.12e-44	63.5287	40569688	40643660	73973	NM_001106713	Klhl29	rn5_genes_introns
chr11	85290725	85290725	-	1.29e-47	4.21e-44	-71.37	85286094	85309056	22963	NM_001107082	Etv5	rn5_genes_introns
chr8	48438824	48438824	+	1.23e-46	3.67e-43	-54.9979	48383731	48589526	205796	NM_001108141	Dscaml1	rn5_genes_introns
chr7	70796877	70796877	-	1.30972e-46	3.8506e-43	-47.3684	70795073	70797000	1928	NM_001191910	Gli1	rn5_genes_exons
chr19	62885502	62885502	+	2.8e-46	8.03e-43	71.9848	62883541	62886662	3122	NM_001192009	Slc38a8	rn5_genes_introns
chr20	33626303	33626303	-	3.18e-46	8.95e-43	54.7806	33622144	33647978	25835	NM_001115032	Tspan15	rn5_genes_introns
chr6	8366920	8366920	+	3.72e-46	1.03e-42	59.727	8304280	8597163	292884	NM_001134463	Camkmt	rn5_genes_introns
chr7	119222954	119222954	-	6.36866e-46	1.70779e-42	-50.3123	119222819	119223472	654	NM_053351	Cacng2	rn5_genes_exons
chr20	13406509	13406509	+	6.56063e-46	1.74014e-42	46.3415	13406492	13406672	181	NM_001168653	Pwp2	rn5_genes_exons
chr1	86025574	86025574	+	1.02e-45	2.65e-42	-43.8272	86019478	86035184	15707	NM_030862	Marcksl1	rn5_genes_introns
chr20	8479168	8479168	+	1.54e-45	3.96e-42	-41.0557	8477768	8479399	1632	NM_001015025	Stk38	rn5_genes_introns
chr7	136828462	136828462	+	1.66e-45	4.21e-42	85.9543	136825537	136863494	37958	NM_001108108	Ano6	rn5_genes_introns
chr1	268995399	268995399	+	1.85e-45	4.65e-42	81.1184	268993690	268996519	2830	NM_134401	Crtac1	rn5_genes_introns
chr8	32987116	32987116	+	2.71e-45	6.67e-42	-42.2615	32718853	33020922	302070	NM_017297	Kcnj5	rn5_genes_introns
chr19	11171013	11171013	+	7.69e-45	1.8e-41	-58.8277	11166700	11171298	4599	NM_001011925	Nup93	rn5_genes_introns
chr1	141823401	141823401	-	1.24e-44	2.83e-41	59.2105	141823392	141823712	321	NM_001040186	Mfge8	rn5_genes_introns
chr1	141823401	141823401	-	1.24e-44	2.83e-41	59.2105	141823392	141823712	321	NM_012811	Mfge8	rn5_genes_introns
chr19	45065126	45065126	-	3.75e-44	8.25e-41	-50.7046	45021490	45088133	66644	NM_001109501	Arhgap10	rn5_genes_introns
chr4	182574359	182574359	+	1.4e-43	3e-40	-73.2667	182569359	182603770	34412	NM_012671	Tgfa	rn5_genes_introns
chr8	127945208	127945208	+	2.26e-43	4.64e-40	28.3668	127942921	127955353	12433	NM_133534	Cx3cr1	rn5_genes_introns
chr20	34133263	34133263	-	3.11e-43	6.27e-40	52.6583	34081638	34137282	55645	NM_001191720	Stox1	rn5_genes_introns
chr1	227607113	227607113	+	3.283e-43	6.56657e-40	-74.7794	227606239	227608034	1796	NM_001024290	Gal3st3	rn5_genes_exons
chr3	15188322	15188322	+	8.9e-43	1.7e-39	53.1443	15188166	15190560	2395	NM_001107827	Usp20	rn5_genes_introns
chr11	73034172	73034172	+	9.04e-43	1.71e-39	-45.3995	72986187	73046594	60408	NM_032062	Kalrn	rn5_genes_introns
chr1	226866842	226866842	+	1.00221e-42	1.88123e-39	-46.9007	226866751	226866893	143	NM_019167	Sptbn2	rn5_genes_exons
chr18	57275760	57275760	-	1.55e-42	2.84e-39	-70.1436	57167024	57305928	138905	NM_001109539	Spink13	rn5_genes_introns
chr15	38174071	38174071	+	1.80115e-42	3.27998e-39	50.8614	38173978	38174158	181	NM_001012041	Irf9	rn5_genes_exons
chr5	142056071	142056071	+	2.06e-42	3.72e-39	-47.1973	142055690	142060324	4635	NM_001038992	Svbp	rn5_genes_introns
chr5	142056071	142056071	+	2.06e-42	3.72e-39	-47.1973	142055690	142060324	4635	NM_001038994	Svbp	rn5_genes_introns
chr19	57595630	57595630	+	3.16e-42	5.4e-39	-55.0725	57591731	57635195	43465	NM_001106188	Wwox	rn5_genes_introns
chr19	10309189	10309189	+	3.63069e-42	6.11425e-39	-53.5964	10309178	10309321	144	NM_001103352	Kifc3	rn5_genes_exons
chr6	3682749	3682749	+	3.63315e-42	6.11425e-39	-69.0159	3682574	3683555	982	NM_001004282	Tmem178a	rn5_genes_exons
chr15	48939810	48939810	-	4.22e-42	7.05e-39	-71.3973	48936221	48951992	15772	NM_053021	Clu	rn5_genes_introns
chr5	74409977	74409977	+	7.19e-42	1.16e-38	-46.9949	74405039	74451437	46399	NM_001033852	Slc44a1	rn5_genes_introns
chr5	74409977	74409977	+	7.19e-42	1.16e-38	-46.9949	74405039	74451437	46399	NM_053492	Slc44a1	rn5_genes_introns
chr1	71359148	71359148	+	8.22729e-42	1.30366e-38	-59.447	71358998	71359997	1000	NM_001308536	Aurkc	rn5_genes_promoters
chr20	22393921	22393921	-	1.25e-41	1.9e-38	-78.4381	22087640	22394392	306753	NM_031805	Ank3	rn5_genes_introns
chr20	22393921	22393921	-	1.25e-41	1.9e-38	-78.4381	22243170	22394392	151223	NM_001033984	Ank3	rn5_genes_introns
chr19	52814746	52814746	+	1.48601e-41	2.19768e-38	-55.414	52814620	52815862	1243	NM_001017454	Ist1	rn5_genes_exons
chr9	98158636	98158636	+	1.79908e-41	2.64467e-38	-55.142	98158349	98159968	1620	NM_001191812	Espnl	rn5_genes_exons
chr4	224676932	224676932	-	2.71171e-41	3.91547e-38	-26.3298	224676331	224677125	795	NM_001108647	Iffo1	rn5_genes_exons
chr2	204370490	204370490	+	7.15e-41	9.91e-38	-69.0608	204343621	204377226	33606	NM_001134592	Fam160a1	rn5_genes_introns
chr9	10052732	10052732	+	7.83726e-41	1.08049e-37	-40.3106	10052703	10052770	68	NM_001025026	Stap2	rn5_genes_exons
chr5	159813508	159813508	+	1.33e-40	1.8e-37	-44.4921	159813463	159816216	2754	NM_001100713	Rap1gap	rn5_genes_introns
chr6	3682633	3682633	+	1.98423e-40	2.58642e-37	-65.1473	3682574	3683555	982	NM_001004282	Tmem178a	rn5_genes_exons
chr13	102800706	102800706	+	2.26e-40	2.92e-37	57.4538	102639839	102817391	177553	NM_001025762	Smyd3	rn5_genes_introns
chr15	38082414	38082414	-	3.39e-40	4.22e-37	-53.1034	38082395	38082626	232	NM_001191113	Cpne6	rn5_genes_introns
chr7	59384997	59384997	-	4.53147e-40	5.58473e-37	-48.4979	59384780	59385046	267	NM_001372134	Ptprb	rn5_genes_exons
chr17	11353063	11353063	-	4.68e-40	5.71e-37	-57.6538	11148974	11542063	393090	NM_001024998	Txndc15	rn5_genes_introns
chr14	91913969	91913969	+	5.18e-40	6.22e-37	-53.9071	91873560	91914789	41230	NM_001109093	Grb10	rn5_genes_introns
chrX	63796278	63796278	-	1e-39	1.17e-36	-56.5563	63775027	63796831	21805	NM_001109017	Zfx	rn5_genes_introns
chr5	128602609	128602609	+	1.32e-39	1.5e-36	-75.696	128601824	128612040	10217	NM_138905	Plpp3	rn5_genes_introns
chr12	13388058	13388058	+	1.89e-39	2.12e-36	-50.0871	13162706	13730653	567948	NM_153312	Cyp3a2	rn5_genes_introns
chr20	24553339	24553339	+	2.08149e-39	2.30876e-36	-67.9861	24551935	24554386	2452	NM_053633	Egr2	rn5_genes_exons
chr1	205210722	205210722	-	2.839e-39	3.09276e-36	-41.0888	205210667	205210799	133	NM_012495	Aldoa	rn5_genes_exons
chr1	205210722	205210722	-	2.839e-39	3.09276e-36	-41.0888	205210667	205210799	133	NM_001177305	Aldoa	rn5_genes_exons
chr1	205210722	205210722	-	2.839e-39	3.09276e-36	-41.0888	205210667	205210799	133	NM_001271536	Aldoa	rn5_genes_exons
chr19	26658942	26658942	-	2.9302e-39	3.17791e-36	62.3656	26658523	26658966	444	NM_031054	Mmp2	rn5_genes_exons
chr19	35849236	35849236	+	3.62e-39	3.84e-36	-27.6667	35846122	35853810	7689	NM_001012164	Adgre5	rn5_genes_introns
chr1	286592383	286592383	-	5.83e-39	6.03e-36	52.5435	286574181	286598742	24562	NM_012959	Gfra1	rn5_genes_introns
chr4	242592843	242592843	+	8.08e-39	8.05e-36	-25.5269	242589654	242641386	51733	NM_001271267	Sox5	rn5_genes_introns
chr15	2780536	2780536	-	8.26e-39	8.19e-36	-63.55	2777092	2787016	9925	NM_001108368	Dupd1	rn5_genes_introns
chr11	84857678	84857678	-	9.64e-39	9.41e-36	-61.2913	84857123	84859555	2433	NM_001012016	Tbccd1	rn5_genes_introns
chr18	30596255	30596255	+	1.20249e-38	1.14622e-35	59.18	30594347	30596938	2592	NM_001012215	Pcdhgb7	rn5_genes_exons
chr18	30596255	30596255	+	1.2e-38	1.15e-35	59.18	30505235	30650218	144984	NM_001037140	Pcdhga1	rn5_genes_introns
chr18	30596255	30596255	+	1.2e-38	1.15e-35	59.18	30592473	30650218	57746	NM_001037135	Pcdhga10	rn5_genes_introns
chr18	30596255	30596255	+	1.2e-38	1.15e-35	59.18	30511775	30650218	138444	NM_001037139	Pcdhga2	rn5_genes_introns
chr18	30596255	30596255	+	1.2e-38	1.15e-35	59.18	30516963	30650218	133256	NM_001037154	Pcdhga3	rn5_genes_introns
chr18	30596255	30596255	+	1.2e-38	1.15e-35	59.18	30537519	30650218	112700	NM_001037137	Pcdhga5	rn5_genes_introns
chr18	30596255	30596255	+	1.2e-38	1.15e-35	59.18	30560873	30650218	89346	NM_001014773	Pcdhga7	rn5_genes_introns
chr18	30596255	30596255	+	1.2e-38	1.15e-35	59.18	30571662	30650218	78557	NM_001037156	Pcdhga8	rn5_genes_introns
chr18	30596255	30596255	+	1.2e-38	1.15e-35	59.18	30582437	30650218	67782	NM_001037158	Pcdhga9	rn5_genes_introns
chr15	50194220	50194220	+	1.48e-38	1.38e-35	-35.4167	50194099	50197630	3532	NM_144730	Gata4	rn5_genes_introns
chr14	36382893	36382893	-	1.72343e-38	1.58699e-35	-46.4286	36382382	36383381	1000	NM_001002830	Rasl11b	rn5_genes_promoters
chr5	147948495	147948495	-	1.86525e-38	1.69836e-35	-59.15	147947768	147948537	770	NM_001009693	Thrap3	rn5_genes_exons
chr5	126437274	126437274	-	2.38064e-38	2.12794e-35	-44.6656	126437186	126437343	158	NM_001024786	Wdr78	rn5_genes_exons
chr1	85464629	85464629	+	2.83e-38	2.52e-35	-43.9516	85463672	85467235	3564	NM_001100845	Sptbn4	rn5_genes_introns
chr11	87026453	87026453	+	3.14e-38	2.77e-35	-37.1528	87026222	87027708	1487	NM_001002815	Ece2	rn5_genes_introns
chr1	13500983	13500983	-	4.23128e-38	3.67446e-35	-28.3174	13500216	13501215	1000	NR_046238	Rn5-8s	rn5_genes_promoters
chr10	86598854	86598854	-	4.5048e-38	3.89811e-35	-40	86598770	86599426	657	NM_001191825	Wipf2	rn5_genes_exons
chr17	21510965	21510965	-	4.69e-38	4.01e-35	-42.7355	21441953	21544082	102130	NM_012726	Atxn1	rn5_genes_introns
chr1	196163412	196163412	-	5.54e-38	4.67e-35	-38.1925	196163259	196170150	6892	NM_001013902	Pdilt	rn5_genes_introns
chr1	180609077	180609077	-	5.52711e-38	4.67405e-35	-51.404	180608982	180609125	144	NM_013077	Tub	rn5_genes_exons
chr8	85557795	85557795	-	5.99e-38	4.97e-35	-27.3349	85557140	85559758	2619	NM_001108771	Cd109	rn5_genes_introns
chr8	62701540	62701540	+	7.35175e-38	6.02008e-35	-50.3145	62701447	62701578	132	NM_001029924	Stra6	rn5_genes_exons
chr17	1928610	1928610	+	7.85226e-38	6.36584e-35	-65.0916	1928560	1928683	124	NM_001025752	Cdk20	rn5_genes_exons
chrX	124945438	124945438	-	7.93e-38	6.4e-35	-40.9613	124944762	124945483	722	NM_001106951	Cul4b	rn5_genes_introns
chr14	82738145	82738145	-	8.24e-38	6.64e-35	-33.7557	82738036	82738821	786	NM_001106014	RGD1560394	rn5_genes_introns
chr1	205779830	205779830	-	8.76983e-38	6.97076e-35	52.6941	205779323	205780281	959	NM_001033998	Itgal	rn5_genes_exons
chr10	69371917	69371917	+	9.7e-38	7.66e-35	55.8552	69371086	69416356	45271	NM_001134410	Tmem132e	rn5_genes_introns
chr10	69371961	69371961	+	9.74e-38	7.66e-35	37.2168	69371086	69416356	45271	NM_001134410	Tmem132e	rn5_genes_introns
chr3	54965408	54965408	+	9.7e-38	7.66e-35	-55.4096	54962121	54971501	9381	NM_012789	Dpp4	rn5_genes_introns
chr19	52944910	52944910	-	1.3e-37	1.01e-34	-51.9231	52944592	52944944	353	NM_001106185	Dhx38	rn5_genes_introns
chr1	13505342	13505342	+	1.35e-37	1.05e-34	-26.3683	13505167	13505434	268	NM_001025002	LOC310926	rn5_genes_introns
chr1	13505331	13505331	+	2e-37	1.51e-34	-26.398	13505167	13505434	268	NM_001025002	LOC310926	rn5_genes_introns
chr7	120281760	120281760	+	2.06e-37	1.55e-34	45.7194	120280949	120284390	3442	NM_001025285	Ankrd54	rn5_genes_introns
chr7	120281760	120281760	+	2.06e-37	1.55e-34	45.7194	120258960	120289474	30515	NM_001024277	Gcat	rn5_genes_introns
chr20	5491991	5491991	-	2.24047e-37	1.67193e-34	67.1335	5491916	5492012	97	NR_106700	Mir6328	rn5_genes_exons
chr20	5491991	5491991	-	2.24047e-37	1.67193e-34	67.1335	5491528	5493098	1571	NM_001126287	Ppp1r18	rn5_genes_exons
chr1	90464192	90464192	+	2.34442e-37	1.74417e-34	73.5582	90463925	90464829	905	NM_153304	Ffar1	rn5_genes_exons
chr1	13501013	13501013	-	2.90081e-37	2.13855e-34	-28.0143	13500216	13501215	1000	NR_046238	Rn5-8s	rn5_genes_promoters
chrX	16490003	16490003	+	3.7098e-37	2.71039e-34	-39.6516	16489814	16490141	328	NM_012664	Syp	rn5_genes_exons
chr7	139784905	139784905	-	4.18e-37	3.03e-34	-46.384	139784285	139789354	5070	NM_001037355	Mettl7a	rn5_genes_introns
chr14	114286421	114286421	+	4.94e-37	3.56e-34	48.1013	114251352	114317261	65910	NM_001013130	Sptbn1	rn5_genes_introns
chr1	13505364	13505364	-	5.86e-37	4.16e-34	-26.4813	13505167	13505434	268	NM_001025002	LOC310926	rn5_genes_introns
chr8	112626416	112626416	+	6.19e-37	4.38e-34	42.7093	112498076	112626676	128601	NM_001109003	Cpne4	rn5_genes_introns
chr2	138534442	138534442	+	7.81e-37	5.41e-34	-48.8492	138530566	138534824	4259	NM_001104560	Kcnmb3	rn5_genes_introns
chr7	138090991	138090991	+	8.26e-37	5.71e-34	-62.963	138086318	138091934	5617	NM_130748	Slc38a4	rn5_genes_introns
chr20	33626309	33626309	-	8.92e-37	6.13e-34	48.524	33622144	33647978	25835	NM_001115032	Tspan15	rn5_genes_introns
chr19	31295564	31295564	-	9.4e-37	6.42e-34	66.3934	31219648	31295766	76119	NM_053583	Zfp423	rn5_genes_introns
chr1	173096097	173096097	-	1.01558e-36	6.90317e-34	42.2535	173096059	173096165	107	NM_001270843	Inppl1	rn5_genes_exons
chr1	173096097	173096097	-	1.01558e-36	6.90317e-34	42.2535	173096059	173096165	107	NM_022944	Inppl1	rn5_genes_exons
chrX	154456367	154456367	+	1.3e-36	8.76e-34	-51.2712	154428268	154466140	37873	NM_001005565	Arhgef6	rn5_genes_introns
chr8	44771125	44771125	-	1.39e-36	9.39e-34	60.6965	44769652	44771548	1897	NM_053519	Sorl1	rn5_genes_introns
chr17	32569747	32569747	+	1.43638e-36	9.62933e-34	79.4393	32569130	32570129	1000	NM_001271083	Fam217a	rn5_genes_promoters
chr8	127697809	127697809	-	1.61e-36	1.07e-33	36.6782	127690821	127697849	7029	NM_019265	Scn11a	rn5_genes_introns
chr15	29010852	29010852	+	1.6e-36	1.07e-33	-51.9084	29009524	29013347	3824	NM_001107259	Peli2	rn5_genes_introns
chr17	8369556	8369556	+	2.01e-36	1.32e-33	-50	8292359	8389976	97618	NM_012731	Ntrk2	rn5_genes_introns
chr17	8369556	8369556	+	2.01e-36	1.32e-33	-50	8340253	8389976	49724	NM_001163168	Ntrk2	rn5_genes_introns
chr10	103670248	103670248	-	2.54e-36	1.65e-33	-51.2236	103669961	103670756	796	NM_138844	Unc13d	rn5_genes_introns
chr12	24466412	24466412	-	2.68264e-36	1.72723e-33	34.0336	24466257	24466514	258	NM_001127570	Trip6	rn5_genes_exons
chrX	134938178	134938178	+	2.99e-36	1.91e-33	47.4272	134932405	134938200	5796	NM_031612	Apln	rn5_genes_introns
chr1	13505343	13505343	-	3.27e-36	2.08e-33	-25.7075	13505167	13505434	268	NM_001025002	LOC310926	rn5_genes_introns
chrX	38505470	38505470	+	3.74786e-36	2.3571e-33	-37.0622	38505129	38506128	1000	NM_053360	Sh3kbp1	rn5_genes_promoters
chr1	13501016	13501016	-	3.93389e-36	2.46142e-33	-27.7125	13500216	13501215	1000	NR_046238	Rn5-8s	rn5_genes_promoters
chr6	58532325	58532325	+	4.18e-36	2.58e-33	-44.162	58531711	58539755	8045	NM_001108705	Sh3yl1	rn5_genes_introns
chr13	55498908	55498908	+	4.43e-36	2.72e-33	-63.9033	55487904	55521022	33119	NM_001105952	Sox13	rn5_genes_introns
chr1	63400379	63400379	-	4.46115e-36	2.73521e-33	41.3265	63400325	63400465	141	NM_012628	Prkcg	rn5_genes_exons
chr3	53773385	53773385	-	4.60075e-36	2.81374e-33	47.1545	53772757	53773438	682	NM_001173349	Rnf128	rn5_genes_exons
chr11	54368011	54368011	+	5.79e-36	3.49e-33	42.3753	54309139	54368107	58969	NM_133601	Cblb	rn5_genes_introns
chr10	31304605	31304605	+	5.89e-36	3.54e-33	-60.0014	31287681	31308575	20895	NM_001108825	Itk	rn5_genes_introns
chr4	225021340	225021340	+	6.67e-36	3.99e-33	-44.2149	225001652	225022436	20785	NM_053018	Cd9	rn5_genes_introns
chr14	85992149	85992149	+	6.83e-36	4.07e-33	-36.25	85987412	85992607	5196	NM_001108365	Gas2l1	rn5_genes_introns
chr14	85992754	85992754	-	6.87538e-36	4.08209e-33	51.6148	85992608	85992779	172	NM_001108365	Gas2l1	rn5_genes_exons
chr19	62885522	62885522	+	7.28e-36	4.3e-33	64.1196	62883541	62886662	3122	NM_001192009	Slc38a8	rn5_genes_introns
chr1	13505371	13505371	-	7.41e-36	4.37e-33	-25.8832	13505167	13505434	268	NM_001025002	LOC310926	rn5_genes_introns
chr1	83435740	83435740	-	7.7797e-36	4.56349e-33	-56.9205	83435532	83436157	626	NM_001173428	Prr19	rn5_genes_exons
chr5	170155987	170155987	-	7.84e-36	4.59e-33	-34.0625	170138807	170157194	18388	NM_001173388	Ctnnbip1	rn5_genes_introns
chrX	38505562	38505562	+	8.11802e-36	4.73916e-33	-36.832	38505129	38506128	1000	NM_053360	Sh3kbp1	rn5_genes_promoters
chr20	8479169	8479169	-	8.94e-36	5.21e-33	-44.0808	8477768	8479399	1632	NM_001015025	Stk38	rn5_genes_introns
chr1	101596299	101596299	+	9.19819e-36	5.34418e-33	34.4965	101595571	101596570	1000	NM_001106257	Mybpc2	rn5_genes_promoters
chr15	111394365	111394365	+	1.18e-35	6.76e-33	-59.1116	111388706	111394595	5890	NM_001105759	Dock9	rn5_genes_introns
chr1	227607110	227607110	+	1.24053e-35	7.106e-33	-63.6146	227606239	227608034	1796	NM_001024290	Gal3st3	rn5_genes_exons
chr4	242333593	242333593	-	1.42e-35	8.07e-33	-44.0678	242310143	242338325	28183	NM_001271267	Sox5	rn5_genes_introns
chr3	52712338	52712338	+	1.5e-35	8.47e-33	-47.8783	52712138	52712823	686	NM_031345	Tsc22d3	rn5_genes_introns
chr9	96717888	96717888	-	1.56515e-35	8.82058e-33	75.9279	96717634	96719918	2285	NM_001108230	Agap1	rn5_genes_exons
chr16	71509814	71509814	+	1.57132e-35	8.8349e-33	-50.8867	71509781	71509964	184	NM_001014772	Adam9	rn5_genes_exons
chr9	65344602	65344602	+	1.74804e-35	9.78349e-33	-41.25	65344520	65344609	90	NM_057138	Cflar	rn5_genes_exons
chr9	65344602	65344602	+	1.74804e-35	9.78349e-33	-41.25	65344520	65344609	90	NM_001033864	Cflar	rn5_genes_exons
chr9	110119928	110119928	+	1.79e-35	9.97e-33	-69.6078	110099840	110230872	131033	NM_001108235	Fbxl17	rn5_genes_introns
chr2	216007945	216007945	-	2e-35	1.11e-32	29.0837	215804338	216029750	225413	NM_001024302	Lysmd1	rn5_genes_introns
chr2	216007945	216007945	-	2.00176e-35	1.11269e-32	29.0837	216007515	216008183	669	NM_001271175	Setdb1	rn5_genes_exons
chr4	165425732	165425732	+	2.27e-35	1.26e-32	49.325	165284875	165426233	141359	NM_001107865	Tcf7l1	rn5_genes_introns
chrX	27420831	27420831	-	2.71e-35	1.49e-32	51.1696	27420674	27422545	1872	NM_001014111	Msl3	rn5_genes_introns
chr5	165475486	165475486	-	2.76e-35	1.52e-32	29.589	165473091	165494051	20961	NM_001077648	Prdm2	rn5_genes_introns
chr12	43288241	43288241	-	2.78e-35	1.52e-32	-58.5938	43284420	43288268	3849	NM_001108335	Rasal1	rn5_genes_introns
chr7	31489344	31489344	+	2.86e-35	1.56e-32	51.6854	31468837	31696916	228080	NM_001271371	Anks1b	rn5_genes_introns
chr1	272730601	272730601	-	3.18234e-35	1.71426e-32	-47.619	272729883	272730777	895	NM_001014168	Poll	rn5_genes_exons
chr5	19348313	19348313	+	3.6e-35	1.92e-32	-32.8	19348289	19350734	2446	NM_013006	Lypla1	rn5_genes_introns
chr11	71396252	71396252	+	3.74525e-35	1.98247e-32	-38.9971	71396148	71396366	219	NM_001107091	Sema5b	rn5_genes_exons
chr3	9268899	9268899	+	4.0227e-35	2.12473e-32	54.1382	9266663	9269693	3031	NM_001105721	Notch1	rn5_genes_exons
chr10	3035388	3035388	-	4.85e-35	2.55e-32	-40.8745	3034447	3039500	5054	NM_001109526	Snx29	rn5_genes_introns
chr17	16877768	16877768	-	5.15e-35	2.69e-32	-56.9265	16877315	16878963	1649	NM_001108880	Barx1	rn5_genes_introns
chr8	112783189	112783189	+	5.63e-35	2.93e-32	34.1233	112626858	112801315	174458	NM_001109003	Cpne4	rn5_genes_introns
chrX	16369016	16369016	+	6.56571e-35	3.39444e-32	-56.1235	16368918	16369917	1000	NM_001271227	Tfe3	rn5_genes_promoters
chr20	22393877	22393877	-	7.66e-35	3.95e-32	-72.946	22087640	22394392	306753	NM_031805	Ank3	rn5_genes_introns
chr20	22393877	22393877	-	7.66e-35	3.95e-32	-72.946	22243170	22394392	151223	NM_001033984	Ank3	rn5_genes_introns
chr1	148265696	148265696	+	9.1e-35	4.66e-32	-50.2488	148263939	148285792	21854	NM_017069	Gabra3	rn5_genes_introns
chr12	11818079	11818079	-	1e-34	5.07e-32	-52.4793	11816782	11839654	22873	NM_001037787	Polr1d	rn5_genes_introns
chr4	188158149	188158149	-	1.08536e-34	5.49482e-32	56.9508	188158098	188158269	172	NM_138535	Grip2	rn5_genes_exons
chr7	119669446	119669446	-	1.18e-34	5.93e-32	28.6104	119669232	119669477	246	NM_001130556	Tmprss6	rn5_genes_introns
chr8	98247699	98247699	+	1.2e-34	6.05e-32	-40.8206	98246961	98248455	1495	NM_001108176	Zic4	rn5_genes_introns
chr2	261909011	261909011	+	1.38391e-34	6.92016e-32	-44.3299	261907825	261909210	1386	NM_001107727	Mttp	rn5_genes_exons
chr6	8536149	8536149	-	1.54e-34	7.62e-32	41.9048	8304280	8597163	292884	NM_001134463	Camkmt	rn5_genes_introns
chr1	103131697	103131697	-	1.83e-34	9.03e-32	-49.7238	103130964	103131734	771	NM_001108484	Nomo1	rn5_genes_introns
chr7	119222943	119222943	-	2.55041e-34	1.24721e-31	-41.7195	119222819	119223472	654	NM_053351	Cacng2	rn5_genes_exons
chr6	20947981	20947981	-	2.9e-34	1.4e-31	-55.6426	20940137	20949715	9579	NM_001100756	Ttc7a	rn5_genes_introns
chrX	16484676	16484676	+	3.37748e-34	1.61995e-31	-41.6038	16484449	16485448	1000	NM_001014110	Prickle3	rn5_genes_promoters
chr3	154199547	154199547	-	3.55e-34	1.69e-31	43.8174	154197325	154199576	2252	NM_001109561	Nrsn2	rn5_genes_introns
chr17	20083475	20083475	-	3.8e-34	1.81e-31	-45.4338	20079178	20093179	14002	NM_001108881	Rnf144b	rn5_genes_introns
chr1	198793145	198793145	-	4.06e-34	1.93e-31	63.2353	198729275	198831740	102466	NM_001100519	Gga2	rn5_genes_introns
chr7	140229848	140229848	-	4.21722e-34	1.98666e-31	-35.8974	140229764	140229913	150	NM_001270794	Slc4a8	rn5_genes_exons
chr7	140229848	140229848	-	4.21722e-34	1.98666e-31	-35.8974	140229764	140229913	150	NM_001270795	Slc4a8	rn5_genes_exons
chr7	140229848	140229848	-	4.21722e-34	1.98666e-31	-35.8974	140229764	140229913	150	NM_199497	Slc4a8	rn5_genes_exons
chr5	123083416	123083416	+	4.3e-34	2.02e-31	-48.4646	123032532	123110005	77474	NM_001108671	Ror1	rn5_genes_introns
chr1	169534915	169534915	-	4.42e-34	2.07e-31	-28.2686	169526460	169535619	9160	NM_001009965	Tsku	rn5_genes_introns
chr8	101807165	101807165	+	4.77e-34	2.22e-31	42.9379	101801868	101829749	27882	NM_001271438	Slc9a9	rn5_genes_introns
chr9	2180461	2180461	-	4.86e-34	2.25e-31	-43.1896	2179164	2186262	7099	NM_001012129	Satb1	rn5_genes_introns
chr1	141576847	141576847	+	4.87e-34	2.25e-31	-44.2105	141576716	141578601	1886	NM_001008510	Isg20	rn5_genes_introns
chr5	154732304	154732304	+	5.45e-34	2.51e-31	-36.0262	154728637	154740052	11416	NM_022939	Stx12	rn5_genes_introns
chr7	31489353	31489353	+	6.14e-34	2.79e-31	49.2147	31468837	31696916	228080	NM_001271371	Anks1b	rn5_genes_introns
chr5	4951850	4951850	-	6.35e-34	2.86e-31	51.63	4951030	4954249	3220	NM_001024247	Lactb2	rn5_genes_introns
chr1	86606480	86606480	+	7.39e-34	3.31e-31	-42.6778	86606354	86606496	143	NM_001134972	Plekhg2	rn5_genes_introns
chr1	86606509	86606509	+	7.3941e-34	3.31068e-31	-42.6778	86606497	86606697	201	NM_001134972	Plekhg2	rn5_genes_exons
chrX	23562629	23562629	-	7.53e-34	3.37e-31	-37.7644	23544741	23564285	19545	NM_001271063	Pfkfb1	rn5_genes_introns
chrX	23562629	23562629	-	7.53e-34	3.37e-31	-37.7644	23536991	23564285	27295	NM_001271064	Pfkfb1	rn5_genes_introns
chr10	91193961	91193961	-	8.31678e-34	3.69667e-31	55.1043	91193555	91193970	416	NM_198759	Arhgap27	rn5_genes_exons
chr1	66343054	66343054	-	9.13628e-34	4.02427e-31	-50.9427	66342091	66344445	2355	NM_001108470	Mzf1	rn5_genes_exons
chr6	137325998	137325998	+	1.06e-33	4.63e-31	-51.8293	137323893	137326623	2731	NM_001047975	LOC690435	rn5_genes_introns
chr19	11170991	11170991	+	1.09e-33	4.73e-31	-52.5132	11166700	11171298	4599	NM_001011925	Nup93	rn5_genes_introns
chrX	64366800	64366800	-	1.13146e-33	4.86949e-31	-71.9626	64366543	64367399	857	NM_001277425	Iqsec2	rn5_genes_exons
chrX	27420815	27420815	-	1.33e-33	5.64e-31	53.111	27420674	27422545	1872	NM_001014111	Msl3	rn5_genes_introns
chr6	142111052	142111052	+	1.46e-33	6.12e-31	-35.1923	142110143	142111127	985	NM_024163	Begain	rn5_genes_introns
chr6	142111052	142111052	+	1.46e-33	6.12e-31	-35.1923	142110143	142111127	985	NM_001111115	Begain	rn5_genes_introns
chr2	41013464	41013464	-	1.64e-33	6.81e-31	-35.8388	41007354	41020970	13617	NM_001191957	Msh3	rn5_genes_introns
chrX	12447103	12447103	-	1.64e-33	6.81e-31	-50.3937	12446896	12464423	17528	NM_001191586	Bcor	rn5_genes_introns
chr16	8571689	8571689	-	1.64548e-33	6.82879e-31	-53.2941	8571370	8571709	340	NM_024375	Gdf10	rn5_genes_exons
chr16	8571689	8571689	-	1.65e-33	6.83e-31	-53.2941	8497029	10603449	2106421	NM_001170593	Chat	rn5_genes_introns
chr5	66985652	66985652	-	2.34e-33	9.5e-31	-63.1742	66965746	66995745	30000	NM_031802	Gabbr2	rn5_genes_introns
chr9	76476133	76476133	+	2.35e-33	9.52e-31	-37.605	76453701	76546075	92375	NM_001106916	Ikzf2	rn5_genes_introns
chr13	92975522	92975522	-	2.4e-33	9.68e-31	-37.4767	92971148	92987856	16709	NM_031764	Ddr2	rn5_genes_introns
chr10	56986197	56986197	+	2.51297e-33	1.00693e-30	62.9303	56986013	56986291	279	NM_001145538	LOC687707	rn5_genes_exons
chr10	56986197	56986197	+	2.51e-33	1.01e-30	62.9303	56985394	56986569	1176	NM_017194	Chrne	rn5_genes_introns
chrX	69500703	69500703	+	3.26833e-33	1.2925e-30	-26.4059	69499967	69500966	1000	NM_001025747	Yipf6	rn5_genes_promoters
chr20	7690197	7690197	-	3.31e-33	1.31e-30	-53.1343	7689314	7690469	1156	NM_001009972	Ggnbp1	rn5_genes_introns
chr7	120395479	120395479	+	3.37879e-33	1.32769e-30	27.3196	120395235	120395740	506	NM_019193	Sox10	rn5_genes_exons
chr7	133726328	133726328	+	3.49e-33	1.37e-30	-61.6858	132806893	135690058	2883166	NM_001309489	Muc19	rn5_genes_introns
chr1	228245966	228245966	-	3.70714e-33	1.44971e-30	-50.431	228245860	228246053	194	NM_053480	Pola2	rn5_genes_exons
chr19	23742774	23742774	+	3.79e-33	1.48e-30	-49.3061	23689415	23766059	76645	NM_001108439	Large1	rn5_genes_introns
chr7	77851610	77851610	+	4.09e-33	1.58e-30	-33.8889	77844352	77872927	28576	NM_053945	Rims2	rn5_genes_introns
chr13	74913618	74913618	-	4.1e-33	1.59e-30	-45.8065	74912724	74916179	3456	NM_001105957	Rgl1	rn5_genes_introns
chr20	14749368	14749368	-	4.11e-33	1.59e-30	-64.7619	14724089	14750514	26426	NM_001011945	Pcbp3	rn5_genes_introns
chr1	81458570	81458570	-	4.19151e-33	1.61224e-30	-34.4633	81458541	81459485	945	NM_001106231	Ppm1n	rn5_genes_exons
chr8	26677280	26677280	+	4.24e-33	1.63e-30	53.1469	26674047	26732559	58513	NM_001014088	Eepd1	rn5_genes_introns
chr5	165731745	165731745	+	4.99e-33	1.9e-30	57.0248	165730140	165750103	19964	NM_001107991	Lrrc38	rn5_genes_introns
chr15	19435188	19435188	-	5.3e-33	2.01e-30	32.7327	19397695	19487668	89974	NM_013219	Cadps	rn5_genes_introns
chr12	49579079	49579079	+	5.38e-33	2.04e-30	32.4573	49558769	49584745	25977	NM_001109067	Fam222a	rn5_genes_introns
chr20	32207069	32207069	-	5.49e-33	2.07e-30	-42.0285	32167708	32214897	47190	NM_022207	Unc5b	rn5_genes_introns
chr8	112536243	112536243	-	5.72e-33	2.16e-30	-38.3083	112498076	112626676	128601	NM_001109003	Cpne4	rn5_genes_introns
chr10	17448212	17448212	+	5.82e-33	2.19e-30	-46.3855	17430390	17467151	36762	NM_001106993	Fbxw11	rn5_genes_introns
chrX	112109820	112109820	+	5.84522e-33	2.19778e-30	-49.5304	112109695	112109823	129	NM_053623	Acsl4	rn5_genes_exons
chr3	117123866	117123866	+	5.99e-33	2.24e-30	-38.0531	117123581	117125026	1446	NM_001107759	Disp2	rn5_genes_introns
chr7	31694924	31694924	+	6.12e-33	2.29e-30	61.8186	31468837	31696916	228080	NM_001271371	Anks1b	rn5_genes_introns
chr12	39773356	39773356	-	6.446e-33	2.40514e-30	-44.6645	39773344	39776218	2875	NM_001107139	Pitpnm2	rn5_genes_exons
chr3	64593937	64593937	+	6.96e-33	2.57e-30	-35.8058	64572595	64626309	53715	NM_001107812	Metap1d	rn5_genes_introns
chr15	28893485	28893485	+	7e-33	2.58e-30	-64.9289	28875295	28924083	48789	NM_001107259	Peli2	rn5_genes_introns
chr12	10258298	10258298	-	7.17e-33	2.64e-30	-49.5056	10228226	10273742	45517	NM_001374100	Mtus2	rn5_genes_introns
chr9	87831386	87831386	-	7.1992e-33	2.64572e-30	46.8599	87830943	87835248	4306	NM_012969	Irs1	rn5_genes_exons
chr19	60616126	60616126	+	8.13e-33	2.97e-30	44.4015	60579552	60710253	130702	NM_001163273	Cmip	rn5_genes_introns
chr3	15060868	15060868	+	8.44e-33	3.07e-30	29.0984	15041360	15074466	33107	NM_001105739	Prrx2	rn5_genes_introns
chr8	127377850	127377850	-	8.65251e-33	3.14196e-30	-26.7303	127375781	127379209	3429	NM_001160162	Scn5a	rn5_genes_exons
chr8	127377850	127377850	-	8.65251e-33	3.14196e-30	-26.7303	127375781	127379209	3429	NM_013125	Scn5a	rn5_genes_exons
chr16	80178177	80178177	+	8.77e-33	3.18e-30	-41.4611	80168348	80182568	14221	NM_001127680	Erich1	rn5_genes_introns
chr1	80058023	80058023	+	9.01165e-33	3.25301e-30	-54.0741	80057594	80058156	563	NM_001191947	Dact3	rn5_genes_exons
chr8	98228741	98228741	+	9.57e-33	3.44e-30	29.2553	98227600	98228998	1399	NM_022677	Zic1	rn5_genes_introns
chr5	171697686	171697686	-	9.96e-33	3.57e-30	31.9877	171697372	171698523	1152	NM_023978	Per3	rn5_genes_introns
chr2	160217983	160217983	+	1.29808e-32	4.5577e-30	-43.7751	160217698	160218015	318	NM_001107675	Maml3	rn5_genes_exons
chr3	62984641	62984641	+	1.34e-32	4.71e-30	37.3628	62984490	62992589	8100	NM_001191901	Myo3b	rn5_genes_introns
chr8	48438845	48438845	+	1.41e-32	4.9e-30	-39.3665	48383731	48589526	205796	NM_001108141	Dscaml1	rn5_genes_introns
chr14	79564636	79564636	-	1.44369e-32	5.02556e-30	35.8491	79564501	79564665	165	NM_080900	Afap1	rn5_genes_exons
chr10	56678646	56678646	-	1.45213e-32	5.04732e-30	-48.9611	56678125	56678694	570	NM_001107014	Alox12e	rn5_genes_exons
chr8	22999325	22999325	+	1.45e-32	5.05e-30	-43.6681	22999253	22999596	344	NM_001371565	Ccdc159	rn5_genes_introns
chr13	87628205	87628205	-	1.57e-32	5.42e-30	53.18	87627790	87637524	9735	NM_013113	Atp1b1	rn5_genes_introns
chr20	25034351	25034351	+	1.57e-32	5.42e-30	-48.3721	25004083	25036725	32643	NM_001106386	Reep3	rn5_genes_introns
chr10	85482627	85482627	+	1.60547e-32	5.5413e-30	-35.6618	85482570	85482760	191	NM_001108295	Cwc25	rn5_genes_exons
chr4	221066608	221066608	+	1.75e-32	5.98e-30	-43.1776	221055351	221071916	16566	NM_207617	Iqsec3	rn5_genes_introns
chr6	136524638	136524638	+	1.76978e-32	6.04852e-30	64.6993	136524587	136524716	130	NM_199119	Ddx24	rn5_genes_exons
chr8	126579829	126579829	-	1.91e-32	6.45e-30	59.3817	126573328	126919684	346357	NM_001106865	Ctdspl	rn5_genes_introns
chrX	38505556	38505556	+	2.00221e-32	6.71128e-30	-34.7425	38505129	38506128	1000	NM_053360	Sh3kbp1	rn5_genes_promoters
chr20	10719345	10719345	+	2.19323e-32	7.33143e-30	-27.9454	10719282	10719569	288	NM_001107618	Mdga1	rn5_genes_exons
chr20	6490295	6490295	-	2.23662e-32	7.45606e-30	-34.7929	6490246	6491245	1000	NM_001002818	Fkbpl	rn5_genes_promoters
chr20	6490295	6490295	-	2.24e-32	7.46e-30	-34.7929	6383138	6575907	192770	NM_031504	C4a	rn5_genes_introns
chr20	6490295	6490295	-	2.24e-32	7.46e-30	-34.7929	6397699	6589832	192134	NM_001013197	Stk19	rn5_genes_introns
chr4	185921308	185921308	+	2.27e-32	7.55e-30	-35.365	185913430	185951746	38317	NM_138502	Mgll	rn5_genes_introns
chr16	79890345	79890345	-	2.38e-32	7.87e-30	61.0465	79750035	80006802	256768	NM_053901	Dlgap2	rn5_genes_introns
chr3	15711553	15711553	-	2.61e-32	8.58e-30	-59.1935	15708825	15713704	4880	NM_013157	Ass1	rn5_genes_introns
chr9	117206632	117206632	-	2.74448e-32	9.02577e-30	-39.5062	117205247	117208524	3278	NM_172325	Zfp161	rn5_genes_exons
chr2	139186276	139186276	-	3.49983e-32	1.13267e-29	-30.3448	139185886	139186885	1000	NM_173152	Pex5l	rn5_genes_promoters
chr8	32582809	32582809	-	4.02e-32	1.29e-29	-52.3559	32580942	32584238	3297	NM_001108133	Nfrkb	rn5_genes_introns
chr3	174121277	174121277	+	4.25e-32	1.36e-29	56.2264	174103045	174121457	18413	NM_145670	Bcas1	rn5_genes_introns
chr10	85266159	85266159	+	4.44272e-32	1.41715e-29	-46.1935	85265966	85266825	860	NM_019378	Srcin1	rn5_genes_exons
chr10	20964599	20964599	-	4.54e-32	1.44e-29	-59.7722	20923363	20977753	54391	NM_020088	Tenm2	rn5_genes_introns
chrX	112109851	112109851	+	4.55283e-32	1.4466e-29	-30.0486	112109824	112110823	1000	NM_053623	Acsl4	rn5_genes_promoters
chr1	222526056	222526056	-	4.75e-32	1.51e-29	60.9699	222524263	222546835	22573	NM_001025420	Lsp1	rn5_genes_introns
chr15	111440749	111440749	+	4.82247e-32	1.52829e-29	-44.418	111440746	111440868	123	NM_001105759	Dock9	rn5_genes_exons
chr3	180703296	180703296	-	4.89e-32	1.55e-29	-43.75	180702630	180705225	2596	NM_198744	Tpd52l2	rn5_genes_introns
chr19	68293821	68293821	+	5.45e-32	1.72e-29	-48.7089	68293622	68294885	1264	NM_001135715	Trim67	rn5_genes_introns
chr12	43513741	43513741	-	5.81369e-32	1.82818e-29	-25.5495	43513083	43513787	705	NM_139036	Lhx5	rn5_genes_exons
chr4	224126797	224126797	-	6.14261e-32	1.9217e-29	-47.8196	224126655	224126883	229	NM_001002804	C1rl	rn5_genes_exons
chr12	48642785	48642785	-	6.37765e-32	1.99013e-29	-51.8104	48642173	48643172	1000	NM_001012147	Pxn	rn5_genes_promoters
chr19	60300109	60300109	-	6.69515e-32	2.08388e-29	-28.5097	60299899	60300666	768	NM_001101015	LOC687399	rn5_genes_exons
chr7	121011061	121011061	+	6.77e-32	2.11e-29	-36.1974	121010785	121019990	9206	NM_030841	Nptxr	rn5_genes_introns
chr9	98238228	98238228	+	6.81162e-32	2.11473e-29	59.7584	98237802	98238598	797	NM_031678	Per2	rn5_genes_exons
chrX	16484626	16484626	+	7.51393e-32	2.32096e-29	-38.6527	16484449	16485448	1000	NM_001014110	Prickle3	rn5_genes_promoters
chr1	48155837	48155837	+	7.55e-32	2.33e-29	-42.3224	48140742	48177154	36413	NM_032071	Synj2	rn5_genes_introns
chr1	48155837	48155837	+	7.55e-32	2.33e-29	-42.3224	48140742	48177154	36413	NM_001113371	Synj2	rn5_genes_introns
chr1	48155837	48155837	+	7.55e-32	2.33e-29	-42.3224	48140742	48177154	36413	NM_001113372	Synj2	rn5_genes_introns
chr20	5491880	5491880	-	7.80037e-32	2.39429e-29	65.5542	5490916	5491915	1000	NR_106700	Mir6328	rn5_genes_promoters
chr20	5491880	5491880	-	7.80037e-32	2.39429e-29	65.5542	5491528	5493098	1571	NM_001126287	Ppp1r18	rn5_genes_exons
chr1	83769649	83769649	-	8.23627e-32	2.51543e-29	-34.5972	83769303	83769755	453	NM_001106235	Ccdc97	rn5_genes_exons
chr16	61637670	61637670	+	8.71e-32	2.65e-29	-60.8187	61619259	61687680	68422	NM_001271244	Rbpms	rn5_genes_introns
chr12	50385711	50385711	+	1.16291e-31	3.49909e-29	-41.6839	50385540	50387588	2049	NM_001107155	Tmem119	rn5_genes_exons
chr10	83446425	83446425	-	1.19125e-31	3.57553e-29	47.1424	83446290	83447961	1672	NM_001105833	Phospho1	rn5_genes_exons
chr15	56356563	56356563	-	1.21e-31	3.63e-29	-74.0383	56315423	56359691	44269	NM_012750	Gfra2	rn5_genes_introns
chr7	47502937	47502937	+	1.26e-31	3.76e-29	45.3271	47442174	47603178	161005	NM_001171177	Tmtc2	rn5_genes_introns
chr12	51899228	51899228	-	1.26e-31	3.77e-29	-51.8987	51849208	51947133	97926	NM_001134538	Sez6l	rn5_genes_introns
chr15	8936600	8936600	+	1.29e-31	3.85e-29	-36.08	8860956	8941033	80078	NM_031754	Gng2	rn5_genes_introns
chr15	8936600	8936600	+	1.29e-31	3.85e-29	-36.08	8860956	8941033	80078	NM_001257349	Gng2	rn5_genes_introns
chr3	168990875	168990875	+	1.38e-31	4.1e-29	-40.9975	168982295	169004225	21931	NM_001034927	Sulf2	rn5_genes_introns
chr20	33111680	33111680	-	1.43385e-31	4.24623e-29	-50.0945	33110493	33111719	1227	NM_001108932	Tysnd1	rn5_genes_exons
chr9	49530035	49530035	-	1.58e-31	4.64e-29	51.5364	49529461	49530191	731	NM_001106907	Tgfbrap1	rn5_genes_introns
chr7	11717657	11717657	-	1.77949e-31	5.20039e-29	-65.3977	11717539	11718438	900	NM_001008356	Slc39a3	rn5_genes_exons
chr2	254909954	254909954	-	1.84457e-31	5.37771e-29	-48.4277	254909951	254910023	73	NM_057186	Hadh	rn5_genes_exons
chr4	241384685	241384685	+	1.99e-31	5.77e-29	59.8425	241351773	241402617	50845	NM_012813	St8sia1	rn5_genes_introns
chr14	20961496	20961496	+	1.99e-31	5.77e-29	39.0868	20961124	20961861	738	NM_001100890	Grsf1	rn5_genes_introns
chr1	102837349	102837349	-	2.02e-31	5.82e-29	41.9355	102803510	102852137	48628	NM_001039665	Sult2b1	rn5_genes_introns
chr10	108292348	108292348	-	2.07e-31	5.94e-29	-66.5544	108291545	108292753	1209	NM_153735	Nptx1	rn5_genes_introns
chr15	23993217	23993217	+	2.1e-31	6e-29	64.8706	23967166	23995708	28543	NM_001033066	Ddhd1	rn5_genes_introns
chr1	169534889	169534889	-	2.16e-31	6.14e-29	-26.1484	169526460	169535619	9160	NM_001009965	Forf6	rn5_genes_introns
chr20	24936294	24936294	+	2.17e-31	6.16e-29	-63.2106	24912445	24946789	34345	NM_001191719	Jmjd1c	rn5_genes_introns
chr20	13525933	13525933	-	2.23057e-31	6.27805e-29	-39.6954	13525870	13526041	172	NM_001003964	Dnmt3l	rn5_genes_exons
chr13	88925117	88925117	+	2.3e-31	6.47e-29	-34.1772	88876247	88943728	67482	NM_001205304	Cd247	rn5_genes_introns
chr13	88925117	88925117	+	2.3e-31	6.47e-29	-34.1772	88876247	88943728	67482	NM_170789	Cd247	rn5_genes_introns
chr19	70540360	70540360	-	2.56956e-31	7.15784e-29	-33.1731	70540172	70540402	231	NM_152935	Tomm20	rn5_genes_exons
chr1	85395046	85395046	+	2.66867e-31	7.40013e-29	-64.6982	85394871	85395149	279	NM_001100845	Sptbn4	rn5_genes_exons
chr5	66985657	66985657	-	2.68e-31	7.43e-29	-66.9662	66965746	66995745	30000	NM_031802	Gabbr2	rn5_genes_introns
chr11	78547967	78547967	-	2.7e-31	7.46e-29	-44.6166	78476524	78572408	95885	NM_001109056	Mb21d2	rn5_genes_introns
chr8	24442452	24442452	+	2.72069e-31	7.51876e-29	-43.9116	24442362	24442461	100	NM_001135799	Bmper	rn5_genes_exons
chr16	50194740	50194740	+	3.02e-31	8.33e-29	-49.8147	50158446	50202835	44390	NM_031819	Fat1	rn5_genes_introns
chr5	173200067	173200067	-	3.46e-31	9.44e-29	-32.0788	173171920	173212208	40289	NM_017304	Kcnab2	rn5_genes_introns
chr8	71187083	71187083	-	3.5e-31	9.54e-29	32.584	71182206	71194532	12327	NM_001134981	Trip4	rn5_genes_introns
chr8	71187083	71187083	-	3.50372e-31	9.54222e-29	32.584	71187021	71187098	78	NM_201418	Pclaf	rn5_genes_exons
chr16	9480054	9480054	+	3.55e-31	9.62e-29	-36.7981	8497029	10603449	2106421	NM_001170593	Chat	rn5_genes_introns
chr10	90085784	90085784	+	3.81584e-31	1.03346e-28	-59.7641	90084739	90086304	1566	NM_012651	Slc4a1	rn5_genes_exons
chr17	8369568	8369568	+	3.96e-31	1.07e-28	-51.3227	8292359	8389976	97618	NM_012731	Ntrk2	rn5_genes_introns
chr17	8369568	8369568	+	3.96e-31	1.07e-28	-51.3227	8340253	8389976	49724	NM_001163168	Ntrk2	rn5_genes_introns
chrX	16369044	16369044	+	3.97745e-31	1.07484e-28	-43.9823	16368918	16369917	1000	NM_001271227	Tfe3	rn5_genes_promoters
chr8	36685083	36685083	-	4.25e-31	1.15e-28	-42.4402	36684269	36689889	5621	NM_017358	Cdon	rn5_genes_introns
chr13	116439788	116439788	-	4.60955e-31	1.23337e-28	29.3478	116439625	116440017	393	NM_001108859	Irf6	rn5_genes_exons
chr1	91763618	91763618	+	4.75e-31	1.27e-28	61.0372	91755229	91822466	67238	NM_001107504	Chst8	rn5_genes_introns
chr2	209285556	209285556	+	4.76e-31	1.27e-28	-52.4849	209285038	209285884	847	NM_012613	Npr1	rn5_genes_introns
chr16	80837487	80837487	-	4.79e-31	1.28e-28	61.9505	80833689	80837782	4094	NM_031574	Rasa3	rn5_genes_introns
chr6	153934028	153934028	+	4.81e-31	1.28e-28	-35.1351	153804583	153935821	131239	NM_031600	Ptprn2	rn5_genes_introns
chr8	39393536	39393536	-	5e-31	1.33e-28	-47.7018	39383511	39395627	12117	NM_001271279	Pknox2	rn5_genes_introns
chr8	39393536	39393536	-	5e-31	1.33e-28	-47.7018	39383511	39395627	12117	NM_001271278	Pknox2	rn5_genes_introns
chr5	172498599	172498599	-	5.13e-31	1.36e-28	50.8065	172295643	172545518	249876	NM_001195559	Camta1	rn5_genes_introns
chr3	49297075	49297075	-	5.20534e-31	1.37917e-28	40.0505	49296837	49297836	1000	NM_001012086	Cytip	rn5_genes_promoters
chr6	101410495	101410495	-	5.24e-31	1.39e-28	-51.6393	101407450	101413478	6029	NM_001135561	Sos2	rn5_genes_introns
chr5	78796343	78796343	+	6.04229e-31	1.58033e-28	-41.0714	78795409	78796408	1000	NM_001305995	Palm2	rn5_genes_promoters
chr5	65244512	65244512	+	6.13e-31	1.6e-28	32.3699	65244076	65288581	44506	NM_001107937	Frmpd1	rn5_genes_introns
chr12	38580837	38580837	+	6.21e-31	1.62e-28	-42.0382	38572496	38611390	38895	NM_031541	Scarb1	rn5_genes_introns
chr7	132156368	132156368	+	6.32132e-31	1.64625e-28	-39.0805	132156303	132156428	126	NM_133611	Slc2a13	rn5_genes_exons
chr6	8366922	8366922	+	6.43e-31	1.67e-28	52.6302	8304280	8597163	292884	NM_001134463	Camkmt	rn5_genes_introns
chr1	26633466	26633466	-	6.59244e-31	1.71138e-28	-46.5241	26633199	26633708	510	NM_001108459	Clvs2	rn5_genes_exons
chr1	249622201	249622201	-	6.66e-31	1.73e-28	-33.9401	249606966	249714121	107156	NM_001012743	Pip5k1b	rn5_genes_introns
chr9	111909305	111909305	-	7.32e-31	1.88e-28	-38.7482	111907040	111911045	4006	NM_012979	Man2a1	rn5_genes_introns
chr5	19272146	19272146	-	7.79334e-31	1.9959e-28	-49.4253	19272060	19272294	235	NM_001127495	Rgs20	rn5_genes_exons
chrX	124602859	124602859	-	7.81501e-31	1.99898e-28	36.3576	124602557	124603556	1000	NM_001108813	Ndufa1	rn5_genes_promoters
chrX	124602859	124602859	-	7.81501e-31	1.99898e-28	36.3576	124602718	124603844	1127	NM_001014791	Rnf113a1	rn5_genes_exons
chrX	45645656	45645656	-	7.86749e-31	2.0103e-28	-56.5093	45645197	45646196	1000	NM_001014272	Ptges3l1	rn5_genes_promoters
chrX	45645656	45645656	-	7.86749e-31	2.0103e-28	-56.5093	45645096	45646095	1000	NM_012661	Sts	rn5_genes_promoters
chr16	77673405	77673405	-	7.95e-31	2.03e-28	-31.1005	77603096	77824235	221140	NM_001037327	Csmd1	rn5_genes_introns
chr2	237052624	237052624	+	8.31e-31	2.11e-28	42.5373	237052565	237053534	970	NM_001100704	Extl2	rn5_genes_introns
chr19	65461759	65461759	+	8.75e-31	2.22e-28	-45.098	65458060	65461786	3727	NM_019293	Ca5a	rn5_genes_introns
chr5	151215683	151215683	-	8.90697e-31	2.25232e-28	-34.0391	151215156	151216305	1150	NM_001108683	Sync	rn5_genes_exons
chr14	5322868	5322868	+	9.11e-31	2.3e-28	25.2669	5306721	5340673	33953	NM_001037179	Lrrc8c	rn5_genes_introns
chr10	40446051	40446051	+	9.16562e-31	2.31054e-28	37.5588	40445920	40446073	154	NM_022954	Fat2	rn5_genes_exons
chr8	76675777	76675777	-	9.20539e-31	2.31817e-28	56.1273	76675705	76675895	191	NM_001106835	Bnip2	rn5_genes_exons
chr10	96265902	96265902	+	9.37e-31	2.36e-28	-34.62	96160252	96308090	147839	NM_001105713	Prkca	rn5_genes_introns
chr4	244775319	244775319	+	9.78e-31	2.45e-28	30.1914	244774097	244786185	12089	NM_031046	Itpr2	rn5_genes_introns
chr1	273463243	273463243	-	1.02059e-30	2.55694e-28	-49.0909	273463191	273464048	858	NM_001191634	Gbf1	rn5_genes_exons
chr4	11344901	11344901	-	1.12e-30	2.79e-28	46.0123	11332167	11446385	114219	NM_053621	Magi2	rn5_genes_introns
chr7	126338748	126338748	+	1.17e-30	2.91e-28	-45.6626	126331864	126372548	40685	NM_013196	Ppara	rn5_genes_introns
chr16	3388544	3388544	+	1.18e-30	2.93e-28	-39.7886	3376530	3504028	127499	NM_170787	Erc2	rn5_genes_introns
chr5	66137511	66137511	+	1.22198e-30	3.0273e-28	-40.884	66137424	66137926	503	NM_138871	Tdrd7	rn5_genes_exons
chr14	17009457	17009457	-	1.29e-30	3.19e-28	42.471	17001208	17014900	13693	NM_054001	Scarb2	rn5_genes_introns
chr20	14434781	14434781	+	1.33e-30	3.28e-28	-31.6344	14388992	14451655	62664	NM_053489	Col18a1	rn5_genes_introns
chr11	41321413	41321413	-	1.44e-30	3.54e-28	29.2373	41306278	41353291	47014	NM_001002802	Bace2	rn5_genes_introns
chr2	276993491	276993491	+	1.5e-30	3.67e-28	54.4757	276717146	277817170	1100025	NM_001271361	St6galnac5	rn5_genes_introns
chr14	3566379	3566379	+	1.51e-30	3.7e-28	41.0876	3533503	3576229	42727	NM_017256	Tgfbr3	rn5_genes_introns
chr12	48679306	48679306	+	1.9026e-30	4.61507e-28	-31.7881	48679285	48679412	128	NM_031585	Pla2g1b	rn5_genes_exons
chr6	142109389	142109389	-	2.07081e-30	5.00814e-28	-36.3636	142107875	142110142	2268	NM_024163	Begain	rn5_genes_exons
chr6	142109389	142109389	-	2.07081e-30	5.00814e-28	-36.3636	142107875	142110142	2268	NM_001111115	Begain	rn5_genes_exons
chr7	91507709	91507709	+	2.22989e-30	5.3452e-28	-47.4304	91507631	91507805	175	NM_001014084	RGD1359449	rn5_genes_exons
chr20	15289064	15289064	+	2.29e-30	5.49e-28	-38.2032	15288974	15292450	3477	NM_013191	S100b	rn5_genes_introns
chr4	67667462	67667462	-	2.35e-30	5.62e-28	26.5455	67606750	67816889	210140	NM_001195277	Tmem178b	rn5_genes_introns
chr1	17107392	17107392	+	2.36e-30	5.64e-28	31.4286	17098756	17110435	11680	NM_001277694	Map3k5	rn5_genes_introns
chr6	69641065	69641065	+	2.5e-30	5.94e-28	-37.3391	69635711	69641505	5795	NM_198748	Scin	rn5_genes_introns
chr20	13902510	13902510	+	2.51e-30	5.96e-28	-64.9854	13900208	13903252	3045	NM_001024295	Sumo3	rn5_genes_introns
chr16	3388512	3388512	+	2.53e-30	6.01e-28	-37.8363	3376530	3504028	127499	NM_170787	Erc2	rn5_genes_introns
chrX	63291885	63291885	+	2.56565e-30	6.07838e-28	33.9844	63291733	63292732	1000	NM_053479	Pola1	rn5_genes_promoters
chr7	70635725	70635725	+	2.58617e-30	6.11513e-28	-39.1122	70635680	70635920	241	NM_022860	B4galnt1	rn5_genes_exons
chr6	40512626	40512626	+	2.64e-30	6.24e-28	-38.0952	40485270	40569357	84088	NM_001106713	Klhl29	rn5_genes_introns
chr17	9089366	9089366	+	2.68e-30	6.31e-28	55.2219	9089251	9089660	410	NM_001037362	Idnk	rn5_genes_introns
chr13	54939051	54939051	+	2.80806e-30	6.60777e-28	-43.9716	54938135	54939158	1024	NM_001105951	Pik3c2b	rn5_genes_exons
chr12	39777908	39777908	-	2.85683e-30	6.71607e-28	-29.8501	39777740	39778027	288	NM_001025630	Arl6ip4	rn5_genes_exons
chr12	51474059	51474059	-	2.95e-30	6.92e-28	-64.0777	51471764	51479195	7432	NM_012897	Grk3	rn5_genes_introns
chr14	9307219	9307219	-	3.16e-30	7.38e-28	26.2458	9300805	9307338	6534	NM_001170551	Wdfy3	rn5_genes_introns
chr4	217257051	217257051	-	3.18e-30	7.42e-28	29.2308	217256641	217274362	17722	NM_001191751	Cacna2d4	rn5_genes_introns
chr10	62390252	62390252	-	3.23141e-30	7.52418e-28	-62.9885	62389405	62390505	1101	NM_139115	Coro6	rn5_genes_exons
chr1	105688405	105688405	-	3.44e-30	7.95e-28	-55.0101	105631580	105750778	119199	NM_138529	Nav2	rn5_genes_introns
chr20	31661954	31661954	+	3.53e-30	8.14e-28	-33.1731	31661773	31664295	2523	NM_001190236	Psap	rn5_genes_introns
chr20	31661954	31661954	+	3.53e-30	8.14e-28	-33.1731	31661773	31664295	2523	NM_001190237	Psap	rn5_genes_introns
chr20	31661954	31661954	+	3.53e-30	8.14e-28	-33.1731	31661449	31664299	2851	NM_001190238	Psap	rn5_genes_introns
chr20	31661954	31661954	+	3.53e-30	8.14e-28	-33.1731	31661449	31664299	2851	NM_013013	Psap	rn5_genes_introns
chr14	108597966	108597966	+	3.56e-30	8.19e-28	35.6784	108555776	108625995	70220	NM_001191683	Bcl11a	rn5_genes_introns
chr1	281807441	281807441	-	3.71e-30	8.51e-28	-47.432	281801774	281952291	150518	NM_001107611	Rbm20	rn5_genes_introns
chr12	41900197	41900197	-	4.37e-30	9.97e-28	54.5572	41899543	42017944	118402	NM_001271380	Cux2	rn5_genes_introns
chr10	104422721	104422721	+	4.41651e-30	1.00628e-27	-44.3061	104421767	104422766	1000	NM_001105850	Ush1g	rn5_genes_promoters
chr3	160443332	160443332	-	4.43e-30	1.01e-27	-44.2961	160421144	160448759	27616	NM_001191072	Ppp1r16b	rn5_genes_introns
chr8	118668578	118668578	-	4.63469e-30	1.04857e-27	-50.5263	118668168	118668671	504	NM_001108191	Ccrl2	rn5_genes_exons
chr5	162276659	162276659	-	4.68e-30	1.05e-27	-40.6037	162275922	162361792	85871	NM_001271454	Igsf21	rn5_genes_introns
chr3	120764849	120764849	+	4.68142e-30	1.05482e-27	-25.3012	120764816	120764885	70	NM_024141	Duox2	rn5_genes_exons
chr10	83140530	83140530	-	4.76e-30	1.07e-27	37.3984	83139941	83142525	2585	NM_021679	Nxph3	rn5_genes_introns
chr7	120867419	120867419	+	4.76e-30	1.07e-27	-40.7078	120866640	120867432	793	NM_001130581	Fam227a	rn5_genes_introns
chr3	180250286	180250286	-	4.89e-30	1.1e-27	-58.642	180248293	180252762	4470	NM_024354	Chrna4	rn5_genes_introns
chr1	90524144	90524144	-	5.9e-30	1.32e-27	-44.0162	90523873	90525369	1497	NM_053469	Hamp	rn5_genes_introns
chr2	59116592	59116592	-	5.96e-30	1.33e-27	56.7511	59114071	59118056	3986	NM_001107651	Depdc1b	rn5_genes_introns
chr15	38174074	38174074	+	5.99556e-30	1.33489e-27	37.4576	38173978	38174158	181	NM_001012041	Irf9	rn5_genes_exons
chr1	273502843	273502843	+	6.17621e-30	1.37386e-27	-64.9369	273502829	273503565	737	NM_134370	Psd	rn5_genes_exons
chr7	117350400	117350400	-	6.75e-30	1.5e-27	42.2119	117350083	117354865	4783	NM_053904	Oplah	rn5_genes_introns
chr2	238158395	238158395	+	6.92e-30	1.53e-27	-57.9235	238028143	238168482	140340	NM_001107720	Plppr5	rn5_genes_introns
chr3	54349674	54349674	-	7.02503e-30	1.55418e-27	-29.1758	54349021	54349967	947	NM_001191070	Tbr1	rn5_genes_exons
chr10	9302180	9302180	+	7.76e-30	1.71e-27	37.4406	9300346	9303149	2804	NM_001106975	Eef2kmt	rn5_genes_introns
chr3	16580323	16580323	-	8.55e-30	1.86e-27	-48.8701	16579313	16583093	3781	NM_001134518	Prrc2b	rn5_genes_introns
chr7	133726300	133726300	+	8.5e-30	1.86e-27	-57.0881	132806893	135690058	2883166	NM_001309489	Muc19	rn5_genes_introns
chr3	16580323	16580323	-	8.55271e-30	1.86177e-27	-48.8701	16579869	16581935	2067	NM_001371270	Prrc2b	rn5_genes_exons
chr7	12813445	12813445	+	8.85e-30	1.92e-27	-47.2973	12711911	12897737	185827	NM_001108067	Arhgap45	rn5_genes_introns
chr7	12813445	12813445	+	8.84669e-30	1.92234e-27	-47.2973	12813434	12813592	159	NM_001024264	Prtn3	rn5_genes_exons
chr8	56757877	56757877	-	9.63e-30	2.08e-27	-34.3874	56756657	56758873	2217	NM_017075	Acat1	rn5_genes_introns
chr6	119314605	119314605	-	9.76e-30	2.1e-27	73.4816	119303317	119322648	19332	NM_001134525	Ift43	rn5_genes_introns
chr7	12434094	12434094	-	9.96825e-30	2.14213e-27	-67.0364	12428263	12436009	7747	NM_001106769	Apc2	rn5_genes_exons
chr19	10726624	10726624	-	1.03e-29	2.2e-27	31.9249	10726242	10742549	16308	NM_022533	Pllp	rn5_genes_introns
chr5	127881382	127881382	+	1.18239e-29	2.50895e-27	-45.5939	127880438	127881437	1000	NM_153621	Dab1	rn5_genes_promoters
chr8	123592471	123592471	+	1.18e-29	2.51e-27	-31.9493	123588524	123600817	12294	NM_031132	Tgfbr2	rn5_genes_introns
chr18	14768653	14768653	-	1.19e-29	2.52e-27	-45.7983	14713346	15513454	800109	NM_001101000	Mapre2	rn5_genes_introns
chr9	2180420	2180420	-	1.21e-29	2.55e-27	-26.3598	2179164	2186262	7099	NM_001012129	Satb1	rn5_genes_introns
chr16	82787169	82787169	-	1.25e-29	2.64e-27	60.1103	82781653	82788388	6736	NM_001177684	Cars2	rn5_genes_introns
chr10	89268773	89268773	-	1.31e-29	2.75e-27	-40.343	89268646	89269508	863	NM_001024765	Nbr1	rn5_genes_introns
chr20	24553423	24553423	+	1.34569e-29	2.82353e-27	56.2048	24551935	24554386	2452	NM_053633	Egr2	rn5_genes_exons
chr5	82686950	82686950	-	1.37e-29	2.87e-27	30.1153	82684504	82687232	2729	NM_019340	Rgs3	rn5_genes_introns
chrX	27421125	27421125	-	1.39e-29	2.9e-27	-51.7075	27420674	27422545	1872	NM_001014111	Msl3	rn5_genes_introns
chr5	10710815	10710815	-	1.41e-29	2.94e-27	-41.4157	10706367	10753175	46809	NM_001107898	Slco5a1	rn5_genes_introns
chr1	228863601	228863601	-	1.45e-29	3.03e-27	-29.4118	228860552	228870699	10148	NM_053846	Nrxn2	rn5_genes_introns
chr2	214982977	214982977	-	1.49e-29	3.1e-27	-57.1418	214968274	215034380	66107	NM_001100985	RGD1563667	rn5_genes_introns
chr6	65300466	65300466	+	1.59e-29	3.31e-27	-52.6316	65292084	65300909	8826	NM_001108019	Ankmy2	rn5_genes_introns
chr4	221066589	221066589	+	1.61e-29	3.34e-27	-38.7675	221055351	221071916	16566	NM_207617	Iqsec3	rn5_genes_introns
chr5	64603504	64603504	+	1.68e-29	3.47e-27	38.2022	64603361	64642656	39296	NM_001109261	Pax5	rn5_genes_introns
chr20	10060387	10060387	-	1.93e-29	3.99e-27	-58.9641	10022756	10070247	47492	NM_013141	Ppard	rn5_genes_introns
chr20	42814483	42814483	-	2.03946e-29	4.19975e-27	-55.5698	42813240	42815799	2560	NM_001013033	Tspyl1	rn5_genes_exons
chr7	12402597	12402597	+	2.15e-29	4.42e-27	-60.2961	12402225	12403390	1166	NM_001108071	Adamtsl5	rn5_genes_introns
chr9	2210204	2210204	+	2.16e-29	4.43e-27	-47.3684	2193787	2218806	25020	NM_001012129	Satb1	rn5_genes_introns
chr1	255556589	255556589	+	2.18e-29	4.47e-27	-62.2222	255555778	255560978	5201	NM_001107583	Gldc	rn5_genes_introns	*
chr4	209029970	209029970	-	2.19423e-29	4.49572e-27	-26.4706	209029797	209030038	242	NM_012508	Atp2b2	rn5_genes_exons
chr1	249528344	249528344	-	2.21e-29	4.53e-27	-27.8483	249523696	249542468	18773	NM_001012743	Pip5k1b	rn5_genes_introns
chr2	138534469	138534469	+	2.3e-29	4.7e-27	-42.2107	138530566	138534824	4259	NM_001104560	Kcnmb3	rn5_genes_introns
chr3	161052942	161052942	+	2.34099e-29	4.77636e-27	42.6488	161050861	161053238	2378	NM_001098727	Rprd1b	rn5_genes_exons
chr10	70779777	70779777	+	2.42e-29	4.94e-27	-27.8169	70778866	70783170	4305	NM_001308148	Hnf1b	rn5_genes_introns
chr10	70779777	70779777	+	2.42e-29	4.94e-27	-27.8169	70778866	70783170	4305	NM_001308149	Hnf1b	rn5_genes_introns
chr10	70779777	70779777	+	2.42e-29	4.94e-27	-27.8169	70778866	70783170	4305	NM_013103	Hnf1b	rn5_genes_introns
chr16	6124896	6124896	-	2.5e-29	5.08e-27	33.7018	6123031	6126043	3013	NM_017298	Cacna1d	rn5_genes_introns
chr11	71656083	71656083	-	2.79e-29	5.66e-27	54.7826	71655792	71659519	3728	NM_001014125	Pdia5	rn5_genes_introns
chr10	98484743	98484743	-	2.95e-29	5.96e-27	-48.301	98414050	98488930	74881	NM_053703	Map2k6	rn5_genes_introns
chr1	170282848	170282848	-	2.98e-29	6.02e-27	47.9705	170278124	170303853	25730	NM_001107536	Uvrag	rn5_genes_introns
chr1	141828856	141828856	+	3.34e-29	6.71e-27	59.5538	141826665	141829499	2835	NM_001040186	Mfge8	rn5_genes_introns
chr1	141828856	141828856	+	3.34e-29	6.71e-27	59.5538	141826665	141829499	2835	NM_012811	Mfge8	rn5_genes_introns
chr8	46072699	46072699	+	3.36e-29	6.74e-27	26.5306	46065889	46147941	82053	NM_173154	Clmp	rn5_genes_introns
chr7	136824595	136824595	+	3.41e-29	6.83e-27	44.5426	136781812	136825473	43662	NM_001108108	Ano6	rn5_genes_introns
chr10	105901124	105901124	+	3.42e-29	6.85e-27	-55.3217	105856568	105912685	56118	NM_176856	Septin9	rn5_genes_introns
chr10	105901124	105901124	+	3.42e-29	6.85e-27	-55.3217	105889317	105912685	23369	NM_031837	Septin9	rn5_genes_introns
chr1	71185568	71185568	+	3.44711e-29	6.89482e-27	-37.3513	71185529	71185741	213	NM_001106467	Hiatl3	rn5_genes_exons
chr1	71185568	71185568	+	3.44711e-29	6.89482e-27	-37.3513	71185541	71185741	201	NM_001329200	Mfsd14a	rn5_genes_exons
chr9	82354137	82354137	-	3.58209e-29	7.15894e-27	56.2648	82353261	82354567	1307	NM_001108802	Speg	rn5_genes_exons
chr4	233306225	233306225	+	3.63e-29	7.23e-27	50.6024	233298198	233307299	9102	NM_001013166	Gsg1	rn5_genes_introns
chr12	33392427	33392427	+	3.77e-29	7.48e-27	28.7273	33320422	33431901	111480	NM_001100488	Rimbp2	rn5_genes_introns
chr1	115341999	115341999	-	3.76818e-29	7.48183e-27	-44.7569	115341920	115342063	144	NM_001107517	Cyfip1	rn5_genes_exons
chr20	51840962	51840962	-	4.04835e-29	8.01203e-27	37.6789	51840829	51841020	192	NM_031324	Prep	rn5_genes_exons
chr14	80492757	80492757	+	4.63253e-29	9.07981e-27	-37.8788	80492186	80492852	667	NM_001126275	Ccm2	rn5_genes_exons
chr3	166477402	166477402	-	4.65e-29	9.09e-27	-37.2093	166448455	166490798	42344	NM_170666	Rims4	rn5_genes_introns
chr7	140928829	140928829	-	4.6471e-29	9.09375e-27	-27.9682	140928814	140929091	278	NM_001008810	Krt86	rn5_genes_exons
chr7	140715568	140715568	-	4.67e-29	9.13e-27	-63.2353	140713284	140716354	3071	NM_024388	Nr4a1	rn5_genes_introns
chr19	27979973	27979973	-	4.72e-29	9.21e-27	-54.444	27842271	27981723	139453	NM_001039713	Fto	rn5_genes_introns
chr6	141027705	141027705	+	4.76e-29	9.28e-27	-35.1907	141009268	141058790	49523	NM_001277287	Bcl11b	rn5_genes_introns
chr6	141027705	141027705	+	4.76e-29	9.28e-27	-35.1907	141009268	141083119	73852	NM_001277288	Bcl11b	rn5_genes_introns
chrX	112109761	112109761	+	4.81353e-29	9.37433e-27	-43.5258	112109695	112109823	129	NM_053623	Acsl4	rn5_genes_exons
chr20	6905289	6905289	-	4.90333e-29	9.52641e-27	27.5701	6905183	6905459	277	NM_212509	Nfkbil1	rn5_genes_exons
chr20	6905289	6905289	-	4.9e-29	9.53e-27	27.5701	6776620	6995165	218546	NM_001008837	RT1-CE14	rn5_genes_introns
chr20	6905289	6905289	-	4.9e-29	9.53e-27	27.5701	6754389	6994003	239615	NM_001033985	RT1-CE14	rn5_genes_introns
chr8	110405699	110405699	-	5.03e-29	9.76e-27	40.5743	110403249	110412268	9020	NM_001108180	Ky	rn5_genes_introns
chr11	60798366	60798366	-	5.25e-29	1.01e-26	-31.9449	60798280	60800246	1967	NM_213627	Zdhhc23	rn5_genes_introns
chr4	7215334	7215334	+	5.24485e-29	1.0137e-26	-51.9427	7215142	7215397	256	NM_001108616	Agap3	rn5_genes_exons
chr19	33492994	33492994	-	5.71868e-29	1.0988e-26	-37.276	33492920	33493499	580	NM_001107417	Neto2	rn5_genes_exons
chr13	57002127	57002127	-	5.7799e-29	1.10969e-26	-33.4677	57001958	57002212	255	NM_033099	Ptprv	rn5_genes_exons
chr10	40481622	40481622	-	6.35e-29	1.21e-26	-31.9881	40480872	40485861	4990	NM_022954	Fat2	rn5_genes_introns
chr5	63476037	63476037	-	6.37523e-29	1.21538e-26	-37.5972	63475990	63476091	102	NM_001015016	Cd72	rn5_genes_exons
chr10	9883091	9883091	+	6.42e-29	1.22e-26	39.0796	9882190	9901371	19182	NM_001191639	Coro7	rn5_genes_introns
chr18	73276742	73276742	+	6.55e-29	1.24e-26	-50.9346	73242799	73282148	39350	NM_213628	St8sia5	rn5_genes_introns
chr17	23647300	23647300	-	7.23e-29	1.36e-26	-46.9224	23621058	23656586	35529	NM_001001511	Gcnt2	rn5_genes_introns
chr10	56828181	56828181	-	7.25235e-29	1.36553e-26	61.6739	56828030	56828333	304	NM_001105800	Zmynd15	rn5_genes_exons
chr12	30191456	30191456	+	7.44e-29	1.4e-26	50.0966	30191333	30193532	2200	NM_001107136	Auts2l	rn5_genes_introns
chr5	164019465	164019465	+	7.52182e-29	1.413e-26	-54.1048	164019284	164019572	289	NM_001048185	Agmat	rn5_genes_exons
chr7	140426873	140426873	-	7.66e-29	1.43e-26	40.4811	140425960	140446495	20536	NM_019266	Scn8a	rn5_genes_introns
chr1	79356816	79356816	-	7.69887e-29	1.43961e-26	-65.0485	79356664	79356948	285	NM_001271452	Dhx34	rn5_genes_exons
chr1	26633486	26633486	-	7.82491e-29	1.46206e-26	-43.8503	26633199	26633708	510	NM_001108459	Clvs2	rn5_genes_exons
chr20	12091270	12091270	+	8.12121e-29	1.51626e-26	52.5446	12090233	12091524	1292	NM_001107619	Tmprss3	rn5_genes_exons
chr4	11912787	11912787	+	8.68e-29	1.61e-26	-42.8205	11595536	11997221	401686	NM_053621	Magi2	rn5_genes_introns
chr7	93487356	93487356	-	8.93e-29	1.66e-26	33.871	93286185	93520853	234669	NM_001130540	Ext1	rn5_genes_introns
chr20	10097056	10097056	+	9.29222e-29	1.7165e-26	-50.0899	10096797	10097397	601	NM_001191718	Fance	rn5_genes_exons
chr9	82141113	82141113	-	1.01803e-28	1.87273e-26	-51.2821	82141010	82141141	132	NM_001025745	Zfand2b	rn5_genes_exons
chr4	204732265	204732265	+	1.11e-28	2.04e-26	60.3775	204715897	204735926	20030	NM_001007235	Itpr1	rn5_genes_introns
chr4	204732265	204732265	+	1.11e-28	2.04e-26	60.3775	204715897	204735926	20030	NM_001270596	Itpr1	rn5_genes_introns
chr4	204732265	204732265	+	1.11e-28	2.04e-26	60.3775	204715897	204735926	20030	NM_001270597	Itpr1	rn5_genes_introns
chr6	120575269	120575269	+	1.14998e-28	2.09888e-26	34.0467	120575184	120575276	93	NM_001101004	Vipas39	rn5_genes_exons
chr4	10508903	10508903	+	1.18e-28	2.15e-26	30.2013	10501388	10510890	9503	NM_001107845	Gsap	rn5_genes_introns
chr16	20313103	20313103	+	1.2e-28	2.19e-26	58.2669	20304552	20315773	11222	NM_001276765	Pde4c	rn5_genes_introns
chr1	79123784	79123784	+	1.23e-28	2.23e-26	-66.4516	79120408	79125808	5401	NM_001024897	Ehd2	rn5_genes_introns
chr7	43829680	43829680	+	1.25e-28	2.26e-26	27.3007	43829650	44014820	185171	NM_001135814	Mgat4c	rn5_genes_introns
chr4	7144962	7144962	+	1.3e-28	2.34e-26	-35.1648	7144869	7145119	251	NM_001109666	Abcf2	rn5_genes_introns
chr15	37632564	37632564	-	1.35e-28	2.43e-26	-45.3502	37621358	37639433	18076	NM_001098803	Zfhx2	rn5_genes_introns
chr15	38336198	38336198	-	1.38833e-28	2.49471e-26	-33.8624	38335390	38336466	1077	NM_053640	Ltb4r2	rn5_genes_exons
chr8	32987065	32987065	-	1.43e-28	2.57e-26	-33.1461	32718853	33020922	302070	NM_017297	Kcnj5	rn5_genes_introns
chr1	102957576	102957576	-	1.45e-28	2.59e-26	42.3549	102954102	102961645	7544	NM_001025644	Syngr4	rn5_genes_introns
chr13	55499006	55499006	+	1.45e-28	2.6e-26	-47.1458	55487904	55521022	33119	NM_001105952	Sox13	rn5_genes_introns
chr7	38987501	38987501	+	1.4748e-28	2.63457e-26	-44.2423	38986747	38988479	1733	NM_001025052	Ccer1	rn5_genes_exons
chr7	71052849	71052849	+	1.49e-28	2.65e-26	-26.0745	71052558	71053009	452	NM_001130490	Lrp1	rn5_genes_introns
chr1	101613019	101613019	+	1.58239e-28	2.82058e-26	31.0954	101612951	101613076	126	NM_021662	Pold1	rn5_genes_exons
chr5	68302724	68302724	-	1.6e-28	2.84e-26	-42.4837	68302699	68304792	2094	NM_031628	Nr4a3	rn5_genes_introns
chr9	13640046	13640046	-	1.68e-28	2.97e-26	-25.7294	13636239	13643607	7369	NM_001191581	Trem3	rn5_genes_introns
chr10	12889160	12889160	+	1.68658e-28	2.98883e-26	-40.9207	12888789	12889282	494	NM_001105766	Pkmyt1	rn5_genes_exons
chr9	114436866	114436866	-	1.8e-28	3.18e-26	35.917	114416233	114437667	21435	NM_001168632	Ptprm	rn5_genes_introns
chr1	205245928	205245928	+	1.8618e-28	3.28028e-26	34.7458	205245006	205246008	1003	NM_001106296	Tlcd3b	rn5_genes_exons
chrX	123087914	123087914	+	1.88626e-28	3.31619e-26	-33.3333	123087023	123088022	1000	NM_001191585	Lonrf3	rn5_genes_promoters
chr18	30535368	30535368	+	1.89286e-28	3.3254e-26	-48.2526	30534927	30537518	2592	NM_001037137	Pcdhga5	rn5_genes_exons
chr18	30535368	30535368	+	1.89e-28	3.33e-26	-48.2526	30505235	30650218	144984	NM_001037140	Pcdhga1	rn5_genes_introns
chr18	30535368	30535368	+	1.89e-28	3.33e-26	-48.2526	30511775	30650218	138444	NM_001037139	Pcdhga2	rn5_genes_introns
chr18	30535368	30535368	+	1.89e-28	3.33e-26	-48.2526	30516963	30650218	133256	NM_001037154	Pcdhga3	rn5_genes_introns
chr15	87876906	87876906	-	1.94e-28	3.4e-26	-47.9898	87874835	87900405	25571	NM_001001515	Lmo7	rn5_genes_introns
chr8	69175663	69175663	-	2.17e-28	3.77e-26	-46.0766	68871047	69431489	560443	NM_031643	Map2k1	rn5_genes_introns
chr2	40729897	40729897	+	2.34e-28	4.07e-26	-38.6065	40719959	40764172	44214	NM_053721	Rasgrf2	rn5_genes_introns
chr4	220964257	220964257	-	2.36177e-28	4.0961e-26	-32.9193	220964174	220964293	120	NM_133623	Slc6a13	rn5_genes_exons
chr19	33493043	33493043	-	2.46191e-28	4.25466e-26	-36.3636	33492920	33493499	580	NM_001107417	Neto2	rn5_genes_exons
chr4	65992956	65992956	+	2.54263e-28	4.38485e-26	-33.6391	65992926	65993027	102	NM_001134553	Ubn2	rn5_genes_exons
chr16	19951884	19951884	+	2.77342e-28	4.76265e-26	38.2653	19951707	19951914	208	NM_022861	Unc13a	rn5_genes_exons
chr20	6613810	6613810	+	2.77294e-28	4.76265e-26	33.616	6613593	6613924	332	NM_001165901	Nelfe	rn5_genes_exons
chr20	6613810	6613810	+	2.77294e-28	4.76265e-26	33.616	6613593	6613924	332	NM_212548	Nelfe	rn5_genes_exons
chr2	256413973	256413973	+	2.91e-28	4.99e-26	61.0526	256392203	256432064	39862	NM_001134513	Tbck	rn5_genes_introns
chr15	65539053	65539053	-	2.97e-28	5.08e-26	-32.1053	65537129	65543584	6456	NM_001013051	Sugt1	rn5_genes_introns
chr4	181844165	181844165	+	3.02124e-28	5.15558e-26	-42.7225	181843769	181844807	1039	NM_001107871	Fbxo41	rn5_genes_exons
chr5	104479672	104479672	+	3.17e-28	5.39e-26	61.2687	104470658	104495269	24612	NM_031566	Nfib	rn5_genes_introns
chr18	30503006	30503006	+	3.26922e-28	5.55542e-26	-43.3264	30502814	30505234	2421	NM_001037140	Pcdhga1	rn5_genes_exons
chr12	7808999	7808999	-	3.38941e-28	5.74766e-26	-52.9408	7808971	7809057	87	NM_001170398	Fry	rn5_genes_exons
chr20	36076114	36076114	-	3.44e-28	5.82e-26	45.4545	36018019	36082947	64929	NM_001109338	Slc35f1	rn5_genes_introns
chr3	15188254	15188254	+	3.53e-28	5.97e-26	36.6779	15188166	15190560	2395	NM_001107827	Usp20	rn5_genes_introns
chr7	12855638	12855638	-	3.58e-28	6.05e-26	-46.6356	12711911	12897737	185827	NM_001108067	Arhgap45	rn5_genes_introns
chr1	48493152	48493152	+	3.82e-28	6.43e-26	-57.8667	48489293	48494177	4885	NM_001130939	Tmem181	rn5_genes_introns
chr11	64768362	64768362	+	4.24e-28	7.1e-26	58.7013	64758634	64771262	12629	NM_022543	Ccdc80	rn5_genes_introns
chr4	198327258	198327258	-	4.25e-28	7.11e-26	-36.875	198223359	198408479	185121	NM_001271251	Pdzrn3	rn5_genes_introns
chr16	61456735	61456735	-	4.34001e-28	7.2538e-26	-67.2727	61456682	61456800	119	NM_001107317	Mboat4	rn5_genes_exons
chr10	20146540	20146540	+	4.42e-28	7.37e-26	-58.5859	19912964	20195979	283016	NM_031321	Slit3	rn5_genes_introns
chr4	211120888	211120888	+	4.53349e-28	7.55132e-26	40.905	211120536	211121009	474	NM_033441	Rho	rn5_genes_exons
chr7	140065252	140065252	-	4.7e-28	7.81e-26	-49.8352	140050953	140065449	14497	NM_182817	Smagp	rn5_genes_introns
chr17	12670445	12670445	-	4.77e-28	7.9e-26	-46.9551	12669617	12677185	7569	NM_053835	Cltb	rn5_genes_introns
chr19	65864371	65864371	-	5.09541e-28	8.40128e-26	-41.0885	65864118	65865945	1828	NM_001242627	Zfpm1	rn5_genes_exons
chr10	66176870	66176870	-	5.26e-28	8.66e-26	-38.5965	66171443	66180283	8841	NM_001025758	Proca1	rn5_genes_introns
chr1	229079832	229079832	-	5.36487e-28	8.82767e-26	-62.3188	229079672	229079866	195	NM_001108517	Rps6ka4	rn5_genes_exons
chr3	157283329	157283329	-	5.48394e-28	9.00538e-26	-36.4099	157283269	157286642	3374	NM_001270947	Tp53inp2	rn5_genes_exons
chr1	223443415	223443415	-	5.48e-28	9.01e-26	44.7774	223426245	223489304	63060	NM_032073	Kcnq1	rn5_genes_introns
chr14	51621567	51621567	-	5.51e-28	9.05e-26	-26.7606	51620228	51621987	1760	NM_001173341	Hmgb3	rn5_genes_introns
chr8	117096123	117096123	+	5.76205e-28	9.43666e-26	-33.0357	117096010	117096126	117	NM_019333	Pfkfb4	rn5_genes_exons
chr5	158385377	158385377	-	6.57e-28	1.07e-25	-33.3333	158382086	158389069	6984	NM_001015008	Tcea3	rn5_genes_introns
chr4	195895809	195895809	-	6.81e-28	1.11e-25	-30.303	195895283	195907232	11950	NM_001034131	Foxp1	rn5_genes_introns
chrX	61814856	61814856	+	7.06777e-28	1.14369e-25	25.9035	61814847	61814931	85	NM_001044246	Mageb18	rn5_genes_exons
chr1	79983044	79983044	-	7.30666e-28	1.17922e-25	42.6647	79980701	79983484	2784	NM_001025678	Fkrp	rn5_genes_exons
chr20	11475305	11475305	-	7.54e-28	1.21e-25	-50.2019	11471205	11479512	8308	NM_207594	Glo1	rn5_genes_introns
chr1	103131756	103131756	-	7.88799e-28	1.26634e-25	-41.4365	103131735	103131798	64	NM_001108484	Nomo1	rn5_genes_exons
chr6	141777932	141777932	+	8.13e-28	1.3e-25	-40.3018	141765824	141778527	12704	NM_001017457	Degs2	rn5_genes_introns
chr12	49238372	49238372	+	8.19586e-28	1.31145e-25	-28.7809	49237542	49238475	934	NM_001009681	Oasl	rn5_genes_exons
chr6	8366914	8366914	+	8.26e-28	1.32e-25	39.726	8304280	8597163	292884	NM_001134463	Camkmt	rn5_genes_introns
chr10	77985230	77985230	-	8.39e-28	1.34e-25	53.1936	77971165	78028959	57795	NM_001109575	Cox11	rn5_genes_introns
chr10	77985230	77985230	-	8.39e-28	1.34e-25	53.1936	77981497	77988431	6935	NM_001107038	Stxbp4	rn5_genes_introns
chr1	85330536	85330536	-	8.46298e-28	1.34977e-25	-32.5	85330353	85330733	381	NM_001170336	Ltbp4	rn5_genes_exons
chr6	113608713	113608713	-	9.58883e-28	1.52237e-25	51.0949	113608127	113608939	813	NM_001100872	Map3k9	rn5_genes_exons
chr1	227606973	227606973	+	9.67298e-28	1.53373e-25	50.9605	227606239	227608034	1796	NM_001024290	Gal3st3	rn5_genes_exons
chr15	32109592	32109592	-	9.79e-28	1.55e-25	48.3312	32109387	32109760	374	NM_001107260	Slc39a2	rn5_genes_introns
chr8	116934744	116934744	-	1.10636e-27	1.73842e-25	-40.4059	116934394	116934767	374	NM_021660	Ip6k2	rn5_genes_exons
chr15	44832070	44832070	-	1.11e-27	1.74e-25	39.0411	44823460	44860576	37117	NM_001191686	Spata13	rn5_genes_introns
chr10	21634022	21634022	-	1.15e-27	1.81e-25	-36.4047	21580710	21658784	78075	NM_020088	Tenm2	rn5_genes_introns
chr16	68083163	68083163	+	1.16e-27	1.82e-25	-26.185	67855359	68218545	363187	NM_001166307	LOC498592	rn5_genes_introns
chr20	48194852	48194852	+	1.16e-27	1.82e-25	-46.2366	48190675	48202106	11432	NM_001106395	Foxo3	rn5_genes_introns
chr5	172174577	172174577	-	1.19e-27	1.86e-25	-32.6316	172129187	172295574	166388	NM_001195559	Camta1	rn5_genes_introns
chr2	48837549	48837549	-	1.23384e-27	1.92263e-25	26.2515	48837124	48841595	4472	NM_019217	Map1b	rn5_genes_exons
chr15	47614103	47614103	+	1.27e-27	1.98e-25	59.5117	47549765	47677548	127784	NM_001108383	Ebf2	rn5_genes_introns
chr4	66704258	66704258	+	1.35187e-27	2.09717e-25	-25.0602	66704200	66704611	412	NM_001108623	Parp12	rn5_genes_exons
chr7	78820054	78820054	-	1.42e-27	2.2e-25	-38.7665	78806261	78839802	33542	NM_031705	Dpys	rn5_genes_introns
chr10	108842919	108842919	-	1.42359e-27	2.20283e-25	-28.5714	108842899	108843041	143	NM_001108310	Cep131	rn5_genes_exons
chr10	108842919	108842919	-	1.42359e-27	2.20283e-25	-28.5714	108842861	108843860	1000	NR_037395	Mir3594	rn5_genes_promoters
chr10	91073178	91073178	-	1.58316e-27	2.43125e-25	-39.8211	91073124	91074123	1000	NM_001005531	Spata32	rn5_genes_promoters
chr7	139916623	139916623	-	1.58994e-27	2.44012e-25	-52.4017	139916530	139916645	116	NM_001122781	Letmd1	rn5_genes_exons
chr7	58294281	58294281	-	1.61e-27	2.47e-25	-30.4937	58283568	58295299	11732	NM_001004238	Rab21	rn5_genes_introns
chr1	88409538	88409538	-	1.63e-27	2.5e-25	-39.2751	88407776	88409750	1975	NM_130403	Ppp1r14a	rn5_genes_introns
chr1	102236817	102236817	+	1.73062e-27	2.64107e-25	-45.3433	102236668	102237165	498	NM_053859	Slc17a7	rn5_genes_exons
chr4	51299281	51299281	+	1.74e-27	2.66e-25	29.5238	51289761	51302811	13051	NM_001034130	Iqub	rn5_genes_introns
chr11	71396246	71396246	+	1.75087e-27	2.66697e-25	-35.8225	71396148	71396366	219	NM_001107091	Sema5b	rn5_genes_exons
chr3	35171741	35171741	-	1.76e-27	2.68e-25	-47.6011	35099811	35185330	85520	NM_001033701	Zeb2	rn5_genes_introns
chrX	36077823	36077823	-	1.79241e-27	2.72684e-25	54.9266	36077773	36077925	153	NM_001104643	Rs1	rn5_genes_exons
chr3	88202501	88202501	+	1.85e-27	2.8e-25	50	88201701	88212935	11235	NM_001011955	Chst1	rn5_genes_introns
chr17	25609773	25609773	-	1.88e-27	2.84e-25	-43.222	25544617	25618479	73863	NM_214457	Phactr1	rn5_genes_introns
chr10	75748248	75748248	-	1.88e-27	2.84e-25	-45.0244	75744696	75755812	11117	NM_001044238	Gdpd1	rn5_genes_introns
chr7	2826818	2826818	-	1.91e-27	2.88e-25	41.844	2821187	2827513	6327	NM_001012195	Rnf41	rn5_genes_introns
chr18	29701947	29701947	-	1.93e-27	2.91e-25	-44.4281	29650732	29893942	243211	NM_199503	Pcdha1	rn5_genes_introns
chr18	29701947	29701947	-	1.93e-27	2.91e-25	-44.4281	29659710	29893942	234233	NM_199504	Pcdha2	rn5_genes_introns
chr18	29701947	29701947	-	1.93e-27	2.91e-25	-44.4281	29665865	29893942	228078	NM_053941	Pcdha3	rn5_genes_introns
chr18	29701947	29701947	-	1.93e-27	2.91e-25	-44.4281	29672443	29893942	221500	NM_053933	Pcdha4	rn5_genes_introns
chr18	29701947	29701947	-	1.93e-27	2.91e-25	-44.4281	29680046	29893942	213897	NM_199505	Pcdha5	rn5_genes_introns
chr18	29701947	29701947	-	1.93e-27	2.91e-25	-44.4281	29686889	29893942	207054	NM_199506	Pcdha6	rn5_genes_introns
chr18	29701947	29701947	-	1.93e-27	2.91e-25	-44.4281	29692966	29893942	200977	NM_199507	Pcdha7	rn5_genes_introns
chr18	29701947	29701947	-	1.93e-27	2.91e-25	-44.4281	29698931	29893942	195012	NM_053942	Pcdha8	rn5_genes_introns
chr10	30039550	30039550	-	1.92837e-27	2.9101e-25	-55.9427	30039338	30040960	1623	NM_001105778	Rnf145	rn5_genes_exons
chr18	29701947	29701947	-	1.9303e-27	2.91121e-25	-44.4281	29701815	29704196	2382	NM_199508	Pcdha9	rn5_genes_exons
chr14	91913911	91913911	+	1.95e-27	2.93e-25	-45.847	91873560	91914789	41230	NM_001109093	Grb10	rn5_genes_introns
chr16	20203312	20203312	-	2.01e-27	3.02e-25	-38.2363	20203117	20203330	214	NM_019313	Kcnn1	rn5_genes_introns
chr18	37744429	37744429	-	2.03278e-27	3.05069e-25	31.0653	37743591	37744590	1000	NM_001107391	Jakmip2	rn5_genes_promoters
chr20	5896716	5896716	-	2.05374e-27	3.08026e-25	-54.8818	5896544	5896734	191	NM_212529	Hsd17b8	rn5_genes_exons
chr16	20176236	20176236	+	2.14e-27	3.21e-25	-28.567	20175462	20178621	3160	NM_001106071	Ccdc124	rn5_genes_introns
chr16	5477599	5477599	-	2.25e-27	3.36e-25	-49.5652	5476353	5542844	66492	NM_175595	Cacna2d3	rn5_genes_introns
chr9	82353992	82353992	+	2.27006e-27	3.38597e-25	-54.4795	82353261	82354567	1307	NM_001108802	Speg	rn5_genes_exons
chr4	7278056	7278056	-	2.28367e-27	3.40211e-25	25.2492	7278054	7278296	243	NM_017048	Slc4a2	rn5_genes_exons
chr10	59409803	59409803	+	2.35053e-27	3.49744e-25	30.4394	59409760	59409877	118	NM_031768	Itgae	rn5_genes_exons
chr7	71074224	71074224	-	2.36e-27	3.51e-25	52.4647	71073974	71084042	10069	NM_001130490	Lrp1	rn5_genes_introns
chr3	166694802	166694802	-	2.37e-27	3.52e-25	-42.1585	166680018	166697432	17415	NM_001107800	Stk4	rn5_genes_introns
chr9	115033267	115033267	+	2.5e-27	3.72e-25	-46.463	114874161	115046857	172697	NM_001168632	Ptprm	rn5_genes_introns
chr11	73586174	73586174	+	2.6544e-27	3.93518e-25	37.1816	73585560	73586559	1000	NM_153625	Slc12a8	rn5_genes_promoters
chr8	112619747	112619747	+	2.73e-27	4.04e-25	35.8794	112498076	112626676	128601	NM_001109003	Cpne4	rn5_genes_introns
chr3	134389190	134389190	-	2.73e-27	4.05e-25	35.8885	134239577	134414796	175220	NM_001077641	Plcb1	rn5_genes_introns
chr6	153977567	153977567	+	2.94e-27	4.32e-25	50.4464	153958838	153989488	30651	NM_031600	Ptprn2	rn5_genes_introns
chr10	107143008	107143008	+	3.01e-27	4.42e-25	-29.2929	107142992	107143197	206	NM_001107070	Engase	rn5_genes_introns
chr7	120892344	120892344	-	3.05389e-27	4.48035e-25	26.9461	120892307	120892436	130	NM_212514	Tomm22	rn5_genes_exons
chr9	96584159	96584159	+	3.3e-27	4.82e-25	-28.1875	96576947	96597613	20667	NM_001108230	Agap1	rn5_genes_introns
chr17	70288735	70288735	+	3.34e-27	4.87e-25	-26.3939	70276072	70290252	14181	NM_206847	Pfkp	rn5_genes_introns
chr3	2647601	2647601	+	3.35e-27	4.88e-25	-31.3953	2647409	2647673	265	NM_024396	Abca2	rn5_genes_introns
chr8	118668538	118668538	-	3.48491e-27	5.07394e-25	-49.3567	118668168	118668671	504	NM_001108191	Ccrl2	rn5_genes_exons
chr7	11858932	11858932	+	3.51317e-27	5.10899e-25	-42.7657	11858877	11859048	172	NM_001047100	Tmprss9	rn5_genes_exons
chr2	215957072	215957072	+	3.69e-27	5.35e-25	-42.9371	215804338	216029750	225413	NM_001024302	Lysmd1	rn5_genes_introns
chr7	124670405	124670405	-	3.9538e-27	5.70895e-25	-38.9222	124670298	124671297	1000	NM_001130569	Mpped1	rn5_genes_promoters
chr13	78643566	78643566	-	3.96e-27	5.71e-25	28.4168	78633962	78651476	17515	NM_199100	Tor1aip2	rn5_genes_introns
chr13	78643566	78643566	-	3.96263e-27	5.71493e-25	28.4168	78643288	78645478	2191	NM_001165896	Tor1aip2	rn5_genes_exons
chr13	78643566	78643566	-	3.96263e-27	5.71493e-25	28.4168	78643288	78645478	2191	NM_001165897	Tor1aip2	rn5_genes_exons
chr7	100398761	100398761	+	4.04e-27	5.82e-25	-42.5543	100334995	100476963	141969	NM_001024876	Nsmce2	rn5_genes_introns
chr2	160601513	160601513	+	4.04e-27	5.82e-25	-58.5915	160218016	160716326	498311	NM_001107675	Maml3	rn5_genes_introns
chr12	38144956	38144956	+	4.09e-27	5.88e-25	-48.6114	38141705	38186094	44390	NM_001134536	Tmem132b	rn5_genes_introns
chr7	13132426	13132426	+	4.15e-27	5.96e-25	27.0833	13131161	13133342	2182	NM_001108065	Shc2	rn5_genes_introns
chr11	90108098	90108098	-	4.19e-27	6.01e-25	-48.554	90086849	90109853	23005	NM_053613	Rtn4r	rn5_genes_introns
chr4	65993074	65993074	-	4.66e-27	6.64e-25	-57.4353	65993028	66005179	12152	NM_001134553	Ubn2	rn5_genes_introns
chr19	62222124	62222124	+	4.69e-27	6.68e-25	35.1334	62164452	62245645	81194	NM_138889	Cdh13	rn5_genes_introns
chr10	83702606	83702606	-	4.9e-27	6.95e-25	-29.0319	83701868	83702793	926	NM_017311	Atp5mc1	rn5_genes_introns
chr4	241286633	241286633	+	5.04e-27	7.14e-25	52.9412	241274668	241321857	47190	NM_012813	St8sia1	rn5_genes_introns
chr3	20215315	20215315	-	5.35e-27	7.53e-25	55.5556	20201224	20284382	83159	NM_138710	Dab2ip	rn5_genes_introns
chr6	38135098	38135098	-	5.36e-27	7.55e-25	35.5372	38082576	38136954	54379	NM_001003958	Dnmt3a	rn5_genes_introns
chr6	38135098	38135098	-	5.36e-27	7.55e-25	35.5372	38132799	38136954	4156	NM_001003957	Dnmt3a	rn5_genes_introns
chr10	91214840	91214840	-	5.38749e-27	7.57293e-25	-33.3333	91214255	91214912	658	NM_198759	Arhgap27	rn5_genes_exons
chr19	70540297	70540297	-	5.47335e-27	7.64082e-25	-28.8462	70540172	70540402	231	NM_152935	Tomm20	rn5_genes_exons
chr19	70540301	70540301	-	5.47335e-27	7.64082e-25	-28.8462	70540172	70540402	231	NM_152935	Tomm20	rn5_genes_exons
chr19	70540322	70540322	-	5.47335e-27	7.64082e-25	-28.8462	70540172	70540402	231	NM_152935	Tomm20	rn5_genes_exons
chr19	70540332	70540332	-	5.47335e-27	7.64082e-25	-28.8462	70540172	70540402	231	NM_152935	Tomm20	rn5_genes_exons
chr19	70540342	70540342	-	5.47335e-27	7.64082e-25	-28.8462	70540172	70540402	231	NM_152935	Tomm20	rn5_genes_exons
chr19	70540352	70540352	-	5.47335e-27	7.64082e-25	-28.8462	70540172	70540402	231	NM_152935	Tomm20	rn5_genes_exons
chr19	70540356	70540356	-	5.47335e-27	7.64082e-25	-28.8462	70540172	70540402	231	NM_152935	Tomm20	rn5_genes_exons
chr8	106925750	106925750	-	5.53e-27	7.72e-25	-45.3947	106921094	106930021	8928	NM_001017470	Cep70	rn5_genes_introns
chr6	101794307	101794307	-	5.63e-27	7.85e-25	25.0814	101785675	101797499	11825	NM_001009831	Atl1	rn5_genes_introns
chr6	9876068	9876068	+	5.8e-27	8.08e-25	-57.479	9858258	9883144	24887	NM_017171	Prkce	rn5_genes_introns
chrX	112536643	112536643	+	5.92e-27	8.23e-25	-42.837	112524574	112550739	26166	NM_001109014	Tmem164	rn5_genes_introns
chr1	224331874	224331874	-	5.91e-27	8.23e-25	-46.7604	224314980	224420793	105814	NM_201350	Shank2	rn5_genes_introns
chr1	224331874	224331874	-	5.91e-27	8.23e-25	-46.7604	224314980	224420793	105814	NM_133441	Shank2	rn5_genes_introns
chr1	224331874	224331874	-	5.91e-27	8.23e-25	-46.7604	224314980	224420793	105814	NM_133440	Shank2	rn5_genes_introns
chr1	224331874	224331874	-	5.91e-27	8.23e-25	-46.7604	224314980	224420793	105814	NM_001004133	Shank2	rn5_genes_introns
chr14	86896036	86896036	+	5.99473e-27	8.33054e-25	-44.8752	86896017	86896092	76	NM_001042354	Camk2b	rn5_genes_exons
chr14	86896036	86896036	+	5.99473e-27	8.33054e-25	-44.8752	86896017	86896092	76	NM_001042356	Camk2b	rn5_genes_exons
chr14	86896036	86896036	+	5.99473e-27	8.33054e-25	-44.8752	86896017	86896092	76	NM_021739	Camk2b	rn5_genes_exons
chr3	165802957	165802957	+	6.03e-27	8.37e-25	-56.9512	165765612	165810710	45099	NM_199392	Tox2	rn5_genes_introns
chr19	70540367	70540367	-	6.23603e-27	8.64616e-25	-28.8462	70540172	70540402	231	NM_152935	Tomm20	rn5_genes_exons
chr3	14293095	14293095	+	6.28e-27	8.7e-25	42	14290302	14294993	4692	NM_001106566	Miga2	rn5_genes_introns
chrX	154135653	154135653	+	6.5e-27	8.99e-25	-34.5173	154135576	154137119	1544	NM_152845	Brs3	rn5_genes_introns
chrX	33946312	33946312	-	6.5482e-27	9.05839e-25	28.9855	33945696	33946695	1000	NM_001037187	Txlng	rn5_genes_promoters
chr16	47217308	47217308	-	6.56e-27	9.07e-25	-46.4727	47215043	47218841	3799	NM_001109111	Wwc2	rn5_genes_introns
chr9	44771629	44771629	+	6.71e-27	9.26e-25	-26.3267	44762881	44898128	135248	NM_001191887	Aff3	rn5_genes_introns
chr15	22425620	22425620	+	6.92e-27	9.53e-25	-30.3738	22424814	22426574	1761	NM_145770	Acox2	rn5_genes_introns
chr20	46666877	46666877	+	7.67e-27	1.05e-24	40.4908	46666454	46670459	4006	NM_001083966	Rev3l	rn5_genes_introns
chr11	85076059	85076059	-	7.97e-27	1.09e-24	30.4813	85059296	85096655	37360	NM_013126	Dgkg	rn5_genes_introns
chr19	65478209	65478209	+	8.28e-27	1.13e-24	39.2711	65474503	65480591	6089	NM_019293	Ca5a	rn5_genes_introns
chr18	17815262	17815262	-	8.67e-27	1.18e-24	53.1976	17755272	17829949	74678	NM_001107400	Celf4	rn5_genes_introns
chr4	10275883	10275883	-	8.63e-27	1.18e-24	42.5375	10265942	10290533	24592	NM_001025044	Ccdc146	rn5_genes_introns
chr3	52107076	52107076	-	8.8e-27	1.2e-24	-37.7778	52003036	52132319	129284	NM_001012184	Rbms1	rn5_genes_introns
chr18	30604986	30604986	-	9.01974e-27	1.22687e-24	-55.1471	30603545	30606131	2587	NM_001037159	Pcdhgb8	rn5_genes_exons
chr18	30604986	30604986	-	9.02e-27	1.23e-24	-55.1471	30505235	30650218	144984	NM_001037140	Pcdhga1	rn5_genes_introns
chr18	30604986	30604986	-	9.02e-27	1.23e-24	-55.1471	30592473	30650218	57746	NM_001037135	Pcdhga10	rn5_genes_introns
chr18	30604986	30604986	-	9.02e-27	1.23e-24	-55.1471	30601152	30650218	49067	NM_001037153	Pcdhga11	rn5_genes_introns
chr18	30604986	30604986	-	9.02e-27	1.23e-24	-55.1471	30511775	30650218	138444	NM_001037139	Pcdhga2	rn5_genes_introns
chr18	30604986	30604986	-	9.02e-27	1.23e-24	-55.1471	30516963	30650218	133256	NM_001037154	Pcdhga3	rn5_genes_introns
chr18	30604986	30604986	-	9.02e-27	1.23e-24	-55.1471	30537519	30650218	112700	NM_001037137	Pcdhga5	rn5_genes_introns
chr18	30604986	30604986	-	9.02e-27	1.23e-24	-55.1471	30560873	30650218	89346	NM_001014773	Pcdhga7	rn5_genes_introns
chr18	30604986	30604986	-	9.02e-27	1.23e-24	-55.1471	30571662	30650218	78557	NM_001037156	Pcdhga8	rn5_genes_introns
chr18	30604986	30604986	-	9.02e-27	1.23e-24	-55.1471	30582437	30650218	67782	NM_001037158	Pcdhga9	rn5_genes_introns
chr18	30604986	30604986	-	9.02e-27	1.23e-24	-55.1471	30596939	30650218	53280	NM_001012215	Pcdhgb7	rn5_genes_introns
chr2	59116601	59116601	-	9.93e-27	1.34e-24	51.9443	59114071	59118056	3986	NM_001107651	Depdc1b	rn5_genes_introns
chr1	54160274	54160274	+	1.02e-26	1.37e-24	-58.3372	54159975	54160378	404	NM_001161835	T2	rn5_genes_introns
chrX	35133940	35133940	-	1.06e-26	1.42e-24	-55.7037	35077001	35135463	58463	NM_001109316	Rai2	rn5_genes_introns
chr20	11400340	11400340	-	1.08e-26	1.46e-24	-44	11398810	11401272	2463	NM_001013073	Btbd9	rn5_genes_introns
chr6	144559166	144559166	-	1.11e-26	1.5e-24	-47.7011	144557754	144559355	1602	NM_001109280	Lbhd2	rn5_genes_introns
chr2	275294044	275294044	-	1.14914e-26	1.54159e-24	30.3191	275293988	275294244	257	NM_022294	Adgrl4	rn5_genes_exons
chr14	43607750	43607750	-	1.17e-26	1.57e-24	41.358	43597691	43617049	19359	NM_001005882	Rbm47	rn5_genes_introns
chr3	20227919	20227919	-	1.23e-26	1.65e-24	-35.0905	20201224	20284382	83159	NM_138710	Dab2ip	rn5_genes_introns
chr19	41908830	41908830	-	1.25e-26	1.66e-24	35.0019	41886619	41909735	23117	NM_001191699	Frem3	rn5_genes_introns
chr12	29293243	29293243	-	1.26e-26	1.68e-24	33.2343	29129452	29411908	282457	NM_001107136	Auts2l	rn5_genes_introns
chr7	60053398	60053398	-	1.28e-26	1.71e-24	-54.6194	60041321	60056037	14717	NM_001191783	Best3	rn5_genes_introns
chr10	106423243	106423243	+	1.30551e-26	1.7342e-24	27.3102	106423154	106423253	100	NM_001126301	Tmc8	rn5_genes_exons
chr4	188158191	188158191	-	1.32845e-26	1.76214e-24	45.542	188158098	188158269	172	NM_138535	Grip2	rn5_genes_exons
chr2	81806274	81806274	-	1.38262e-26	1.82536e-24	-36.8932	81806164	81806309	146	NM_001107654	RGD1306502	rn5_genes_exons
chrX	24065686	24065686	+	1.41e-26	1.85e-24	45.9229	23990802	24065808	75007	NM_001047893	Shroom2	rn5_genes_introns
chr7	24057626	24057626	-	1.41e-26	1.85e-24	-50.1854	24056256	24057732	1477	NM_001106773	Bpifc	rn5_genes_introns
chr9	11875705	11875705	-	1.43e-26	1.88e-24	-46.5409	11872364	11878906	6543	NM_001135011	Rftn1	rn5_genes_introns
chr18	52345225	52345225	+	1.48e-26	1.94e-24	35.3591	52345204	52345353	150	NM_031826	Fbn2	rn5_genes_introns
chr10	55743126	55743126	+	1.52404e-26	1.99624e-24	32.6431	55742301	55743300	1000	NM_001128155	Tmem88	rn5_genes_promoters
chr10	12897409	12897409	+	1.52976e-26	2.00265e-24	38.3145	12897335	12897667	333	NM_001105767	Kremen2	rn5_genes_exons
chr8	126979810	126979810	-	1.56e-26	2.04e-24	53.2072	126975489	126980700	5212	NM_017035	Plcd1	rn5_genes_introns
chr3	15718454	15718454	+	1.58e-26	2.07e-24	30.8244	15718063	15720266	2204	NM_013157	Ass1	rn5_genes_introns
chr10	83702612	83702612	-	1.6e-26	2.09e-24	-26.5433	83701868	83702793	926	NM_017311	Atp5mc1	rn5_genes_introns
chr4	23062689	23062689	-	1.60457e-26	2.09384e-24	53.8462	23062655	23062780	126	NM_001044265	Steap4	rn5_genes_exons
chr4	224379074	224379074	+	1.63e-26	2.13e-24	-40.5172	224377837	224380657	2821	NM_001106620	P3h3	rn5_genes_introns
chr13	54470937	54470937	-	1.64e-26	2.14e-24	-38.5451	54467134	54474172	7039	NM_001160313	Nfasc	rn5_genes_introns
chr13	54470937	54470937	-	1.64e-26	2.14e-24	-38.5451	54467134	54477872	10739	NM_001160315	Nfasc	rn5_genes_introns
chr13	54470937	54470937	-	1.64e-26	2.14e-24	-38.5451	54467134	54477872	10739	NM_001160314	Nfasc	rn5_genes_introns
chr13	54470937	54470937	-	1.64e-26	2.14e-24	-38.5451	54467134	54474172	7039	NM_053909	Nfasc	rn5_genes_introns
chr14	38196485	38196485	-	1.66e-26	2.16e-24	44.8	38163849	38214215	50367	NM_182473	Corin	rn5_genes_introns
chr6	65300482	65300482	+	1.7e-26	2.21e-24	-45.8647	65292084	65300909	8826	NM_001108019	Ankmy2	rn5_genes_introns
chr10	58645358	58645358	-	1.71e-26	2.22e-24	-30.9456	58644449	58647378	2930	NM_053508	Tekt1	rn5_genes_introns
chr10	70815960	70815960	+	1.73e-26	2.24e-24	32.4929	70813772	70817630	3859	NM_001308148	Hnf1b	rn5_genes_introns
chr10	70815960	70815960	+	1.73e-26	2.24e-24	32.4929	70813772	70817630	3859	NM_001308149	Hnf1b	rn5_genes_introns
chr10	70815960	70815960	+	1.73e-26	2.24e-24	32.4929	70813772	70817630	3859	NM_013103	Hnf1b	rn5_genes_introns
chr1	258383980	258383980	-	1.76e-26	2.28e-24	-57.3171	258376237	258426583	50347	NM_001106375	Papss2	rn5_genes_introns
chr5	140861568	140861568	+	1.79e-26	2.31e-24	-38.5548	140854685	140864529	9845	NM_019249	Ptprf	rn5_genes_introns
chr3	165802909	165802909	+	1.82e-26	2.35e-24	-56.4946	165765612	165810710	45099	NM_199392	Tox2	rn5_genes_introns
chr17	11208182	11208182	+	1.98e-26	2.55e-24	-38.9794	11148974	11542063	393090	NM_001024998	Txndc15	rn5_genes_introns
chr2	162505434	162505434	-	1.99199e-26	2.56105e-24	51.0972	162505311	162505541	231	NM_001245978	Frem2	rn5_genes_exons
chr15	52550927	52550927	+	2.02615e-26	2.60087e-24	-51.0944	52550854	52551318	465	NM_013007	Pnoc	rn5_genes_exons
chr5	162302940	162302940	+	2.1e-26	2.69e-24	-40.5433	162275922	162361792	85871	NM_001271454	Igsf21	rn5_genes_introns
chr6	8366877	8366877	+	2.11e-26	2.71e-24	38.9764	8304280	8597163	292884	NM_001134463	Camkmt	rn5_genes_introns
chr7	137647506	137647506	-	2.11e-26	2.71e-24	-44.8167	137638532	137648708	10177	NM_138832	Slc38a1	rn5_genes_introns
chr17	26598038	26598038	-	2.14e-26	2.74e-24	26.4151	26597154	26598392	1239	NM_001107345	Tfap2a	rn5_genes_introns
chr17	18034701	18034701	-	2.28e-26	2.91e-24	52.7132	18031025	18036620	5596	NM_001191556	Wnk2	rn5_genes_introns
chr1	83174313	83174313	-	2.39e-26	3.04e-24	47.2956	83173826	83193540	19715	NM_031508	Grik5	rn5_genes_introns
chr5	141053201	141053201	-	2.41778e-26	3.07126e-24	-48.0758	141053078	141053274	197	NM_171993	Cdc20	rn5_genes_exons
chr2	43041175	43041175	-	2.62e-26	3.31e-24	52.5872	43039687	43048171	8485	NM_001100636	Scamp1	rn5_genes_introns
chr4	7304232	7304232	-	2.71242e-26	3.42415e-24	36.3983	7303729	7304265	537	NM_173135	Asic3	rn5_genes_exons
chr7	139426024	139426024	-	2.90714e-26	3.64732e-24	33.5165	139425976	139426047	72	NM_021690	Rapgef3	rn5_genes_exons
chr8	114528575	114528575	+	2.90603e-26	3.64732e-24	-61.8056	114528445	114528614	170	NM_001191883	Pcbp4	rn5_genes_exons
chr1	71603627	71603627	-	2.91469e-26	3.65491e-24	-48.3445	71603499	71603649	151	NM_001304816	Peg3	rn5_genes_exons
chr4	61157716	61157716	+	3.01e-26	3.77e-24	28.5674	61157656	61162994	5339	NM_001106589	Lrguk	rn5_genes_introns
chrX	27420847	27420847	-	3.1e-26	3.88e-24	45.5193	27420674	27422545	1872	NM_001014111	Msl3	rn5_genes_introns
chr5	61339301	61339301	-	3.18432e-26	3.97732e-24	-32.2358	61337704	61339489	1786	NM_001109613	Tmem215	rn5_genes_exons
chr17	11353016	11353016	-	3.22e-26	4.01e-24	-46.488	11148974	11542063	393090	NM_001024998	Txndc15	rn5_genes_introns
chr19	66739056	66739056	+	3.25811e-26	4.06259e-24	-65.8228	66737483	66739802	2320	NM_001109133	Spata2L	rn5_genes_exons
chr1	86025626	86025626	+	3.29e-26	4.09e-24	-41.6377	86019478	86035184	15707	NM_030862	Marcksl1	rn5_genes_introns
chr15	111432058	111432058	+	3.38e-26	4.2e-24	-38.0904	111431885	111433962	2078	NM_001105759	Dock9	rn5_genes_introns
chr14	44974287	44974287	+	3.49e-26	4.33e-24	35.2041	44970067	44974535	4469	NM_001105742	Klf3	rn5_genes_introns
chr11	67051241	67051241	-	3.52e-26	4.36e-24	-40.2367	67039046	67060278	21233	NM_052980	Nr1i2	rn5_genes_introns
chr10	14140750	14140750	-	3.56605e-26	4.4105e-24	-42.2808	14139813	14140812	1000	NM_001013182	Jpt2	rn5_genes_promoters
chr8	30314238	30314238	-	3.69e-26	4.55e-24	44.4065	30254929	30510791	255863	NM_017354	Ntm	rn5_genes_introns
chr8	85467327	85467327	+	3.72e-26	4.57e-24	-39.7556	85465990	85475561	9572	NM_001009713	Slc17a5	rn5_genes_introns
chr15	51880065	51880065	+	3.73796e-26	4.59749e-24	-40.2778	51879920	51880066	147	NM_213626	Kif13b	rn5_genes_exons
chr6	107532670	107532670	+	3.78e-26	4.64e-24	43.82	107523998	107534401	10404	NM_133610	Kcnh5	rn5_genes_introns
chr5	10751902	10751902	-	3.87e-26	4.75e-24	53.5772	10706367	10753175	46809	NM_001107898	Slco5a1	rn5_genes_introns
chr6	63245516	63245516	+	3.87e-26	4.75e-24	-42.5743	63224023	63273313	49291	NM_001200045	Hdac9	rn5_genes_introns
chr17	17807431	17807431	+	3.97504e-26	4.87924e-24	-56.9416	17806528	17807527	1000	NM_001108409	Fgd3	rn5_genes_promoters
chr19	63029839	63029839	-	4.07e-26	4.99e-24	-41.7465	63028916	63030503	1588	NM_001107435	Kcng4	rn5_genes_introns
chr9	9757409	9757409	-	4.10982e-26	5.03456e-24	56.459	9757313	9757867	555	NM_001109408	Arrdc5	rn5_genes_exons
chr8	110607157	110607157	+	4.1173e-26	5.04119e-24	-41.8078	110606672	110607464	793	NM_031717	Amotl2	rn5_genes_exons
chr4	185380524	185380524	-	4.14e-26	5.07e-24	33.8798	185379547	185381525	1979	NM_033442	Gata2	rn5_genes_introns
chr18	69626011	69626011	-	4.2e-26	5.13e-24	49.3486	69568602	69689590	120989	NM_017083	Myo5b	rn5_genes_introns
chr7	78873369	78873369	-	4.36648e-26	5.3249e-24	-43.031	78873269	78873615	347	NM_031705	Dpys	rn5_genes_exons
chr1	205213461	205213461	-	4.4871e-26	5.46381e-24	41.3581	205213335	205213461	127	NM_001271536	Aldoa	rn5_genes_exons
chr1	205213461	205213461	-	4.4871e-26	5.46381e-24	41.3581	205213089	205214088	1000	NM_001177305	Aldoa	rn5_genes_promoters
chrX	114169069	114169069	+	4.56e-26	5.55e-24	45.1852	114131374	114178918	47545	NM_080898	Trpc5	rn5_genes_introns
chr13	92617408	92617408	-	4.65e-26	5.66e-24	55.1517	92614879	92620549	5671	NM_019341	Rgs5	rn5_genes_introns
chr9	8845682	8845682	+	4.66e-26	5.66e-24	-32.8163	8845198	8845895	698	NM_001106878	Cd70	rn5_genes_introns
chr19	36874743	36874743	-	4.68e-26	5.68e-24	35.0907	36862511	36890253	27743	NM_030866	Nfix	rn5_genes_introns
chr1	208240339	208240339	-	4.69e-26	5.69e-24	-28.3133	208218948	208256759	37812	NM_001004415	Tacc2	rn5_genes_introns
chr1	208240339	208240339	-	4.69e-26	5.69e-24	-28.3133	208195839	208256759	60921	NM_001004418	Tacc2	rn5_genes_introns
chr1	260370928	260370928	-	4.9e-26	5.93e-24	-31.2655	260368168	260403874	35707	NM_001106373	Pank1	rn5_genes_introns
chr20	48974002	48974002	-	4.91e-26	5.94e-24	-27.3438	48971827	48976435	4609	NM_001113197	Nr2e1	rn5_genes_introns
chr1	273463205	273463205	-	5.09319e-26	6.14966e-24	-42.7273	273463191	273464048	858	NM_001191634	Gbf1	rn5_genes_exons
chr14	114210139	114210139	-	5.14e-26	6.2e-24	-33.871	114209699	114211691	1993	NM_001013130	Sptbn1	rn5_genes_introns
chr1	152168672	152168672	+	5.21737e-26	6.29338e-24	33.0086	152168385	152168740	356	NM_001025748	Taz	rn5_genes_exons
chr19	36875431	36875431	+	5.27e-26	6.36e-24	-44.6303	36862511	36890253	27743	NM_030866	Nfix	rn5_genes_introns
chr19	34380765	34380765	+	5.33e-26	6.42e-24	-32.0261	34379645	34388994	9350	NM_001107415	Sall1	rn5_genes_introns
chr17	15611374	15611374	-	5.34876e-26	6.43595e-24	-48.0085	15610890	15613214	2325	NM_001170563	Sema4d	rn5_genes_exons
chr10	83702580	83702580	-	5.39e-26	6.48e-24	-30.1153	83701868	83702793	926	NM_017311	Atp5mc1	rn5_genes_introns
chr13	47177569	47177569	-	5.45e-26	6.55e-24	-39.8226	47120987	47327856	206870	NM_001114392	Gpr39	rn5_genes_introns
chr14	33199623	33199623	-	5.47e-26	6.56e-24	-60	33195820	33201387	5568	NM_001017498	Thegl	rn5_genes_introns
chr18	337719	337719	+	5.5549e-26	6.65774e-24	38.8978	337401	338959	1559	NM_001191725	Mtmr1	rn5_genes_exons
chr13	54939084	54939084	+	5.89864e-26	7.06278e-24	-38.2979	54938135	54939158	1024	NM_001105951	Pik3c2b	rn5_genes_exons
chr6	143052489	143052489	+	6.02485e-26	7.2033e-24	31.0366	143052047	143053046	1000	NR_032114	Mir377	rn5_genes_promoters
chr8	116034622	116034622	-	6.18746e-26	7.38685e-24	60.1013	116034602	116035367	766	NM_001126284	Mon1a	rn5_genes_exons
chr10	84389244	84389244	-	6.33e-26	7.54e-24	32.411	84387273	84407507	20235	NM_173311	Skap1	rn5_genes_introns
chr3	27870597	27870597	+	6.54e-26	7.78e-24	-35.0254	27870206	27871623	1418	NM_001106571	Lhx2	rn5_genes_introns
chr17	37415889	37415889	+	6.71e-26	7.96e-24	-46.3378	37404970	37424466	19497	NM_001109120	Mboat1	rn5_genes_introns
chr18	16468960	16468960	-	6.76e-26	8.01e-24	45.8643	16456897	16473748	16852	NM_001271332	Fhod3	rn5_genes_introns
chr14	21541874	21541874	-	6.9e-26	8.16e-24	-44.3502	21461162	21618659	157498	NM_012684	Smr3b	rn5_genes_introns
chr7	26674836	26674836	+	7e-26	8.28e-24	36.6904	26670610	26686264	15655	NM_001108742	Slc41a2	rn5_genes_introns
chr9	67597343	67597343	-	7.68e-26	9.03609e-24	-42.1873	67597043	67598461	1419	NM_022610	Icos	rn5_genes_exons
chr1	19506954	19506954	+	8.08e-26	9.48e-24	33.1658	19433872	19574786	140915	NM_001029902	Ptprk	rn5_genes_introns
chr7	124679482	124679482	+	8.1e-26	9.49e-24	50.2181	124678742	124716397	37656	NM_001130569	Mpped1	rn5_genes_introns
chr4	25597004	25597004	-	8.21423e-26	9.61365e-24	47.3988	25596290	25599715	3426	NM_001100813	Cldn12	rn5_genes_exons
chr2	103385418	103385418	+	8.26e-26	9.66e-24	28.5918	103372052	103385655	13604	NM_001271502	Ctnnd2	rn5_genes_introns
chr6	142109850	142109850	+	8.38466e-26	9.79902e-24	-37.9512	142107875	142110142	2268	NM_024163	Begain	rn5_genes_exons
chr6	142109850	142109850	+	8.38466e-26	9.79902e-24	-37.9512	142107875	142110142	2268	NM_001111115	Begain	rn5_genes_exons
chr11	73006471	73006471	-	8.71e-26	1.02e-23	-29.0123	72986187	73046594	60408	NM_032062	Kalrn	rn5_genes_introns
chr12	47626183	47626183	-	9.14e-26	1.06e-23	39.0625	47542421	47652282	109862	NM_001346306	Srrm4	rn5_genes_introns
chr3	86426035	86426035	-	9.26227e-26	1.07373e-23	33.0994	86425998	86426629	632	NM_001107745	C1qtnf4	rn5_genes_exons
chr15	50189732	50189732	+	9.99e-26	1.15e-23	63.3526	50157235	50193002	35768	NM_144730	Gata4	rn5_genes_introns
chr17	65592117	65592117	+	1.06752e-25	1.22993e-23	46.6038	65590223	65592387	2165	NM_203366	Zmynd11	rn5_genes_exons
chr17	65592117	65592117	+	1.06752e-25	1.22993e-23	46.6038	65590223	65592387	2165	NM_203367	Zmynd11	rn5_genes_exons
chr17	65592117	65592117	+	1.06752e-25	1.22993e-23	46.6038	65590223	65592387	2165	NM_203368	Zmynd11	rn5_genes_exons
chr17	65592117	65592117	+	1.06752e-25	1.22993e-23	46.6038	65590223	65592387	2165	NM_203369	Zmynd11	rn5_genes_exons
chrX	135541501	135541501	-	1.08e-25	1.25e-23	44.0467	135541397	135541527	131	NM_053501	Slc25a14	rn5_genes_introns
chr12	50085237	50085237	-	1.11e-25	1.27e-23	46.0392	50074561	50098608	24048	NM_134404	Svop	rn5_genes_introns
chr1	48155693	48155693	+	1.11e-25	1.27e-23	25.9975	48140742	48177154	36413	NM_032071	Synj2	rn5_genes_introns
chr1	48155693	48155693	+	1.11e-25	1.27e-23	25.9975	48140742	48177154	36413	NM_001113371	Synj2	rn5_genes_introns
chr1	48155693	48155693	+	1.11e-25	1.27e-23	25.9975	48140742	48177154	36413	NM_001113372	Synj2	rn5_genes_introns
chr4	30223258	30223258	-	1.11289e-25	1.27437e-23	-27.6476	30223180	30223308	129	NM_001004086	Pon3	rn5_genes_exons
chr8	114129531	114129531	-	1.16e-25	1.33e-23	-40.6631	114127102	114131059	3958	NM_001271182	Col6a4	rn5_genes_introns
chr12	26376550	26376550	+	1.20761e-25	1.37896e-23	-51.6229	26376507	26376599	93	NM_001105922	Fkbp6	rn5_genes_exons
chr13	111545496	111545496	-	1.21e-25	1.38e-23	28.9377	111532523	111546878	14356	NM_001302219	Ush2a	rn5_genes_introns
chr7	12432584	12432584	-	1.22206e-25	1.39284e-23	-38.8783	12428263	12436009	7747	NM_001106769	Apc2	rn5_genes_exons
chr3	27872957	27872957	-	1.2475e-25	1.41985e-23	-25.7612	27872755	27873158	404	NM_001106571	Lhx2	rn5_genes_exons
chr13	89469726	89469726	-	1.27e-25	1.44e-23	-27.451	89466096	89470843	4748	NM_001037980	Tada1	rn5_genes_introns
chr11	71396265	71396265	+	1.28188e-25	1.45559e-23	-36.3653	71396148	71396366	219	NM_001107091	Sema5b	rn5_genes_exons
chr19	57594296	57594296	-	1.29e-25	1.46e-23	-34.2967	57591731	57635195	43465	NM_001106188	Wwox	rn5_genes_introns
chr8	23197955	23197955	-	1.28e-25	1.46e-23	-45.1577	23197658	23198159	502	NM_019144	Acp5	rn5_genes_introns
chr8	23197955	23197955	-	1.28e-25	1.46e-23	-45.1577	23197658	23198159	502	NM_001270889	Acp5	rn5_genes_introns
chr4	164019287	164019287	-	1.3e-25	1.47e-23	-39.0199	164019012	164020143	1132	NM_031538	Cd8a	rn5_genes_introns
chr2	258994793	258994793	+	1.29e-25	1.47e-23	-44.1528	258994357	258995471	1115	NM_001106473	Bdh2	rn5_genes_introns
chr13	110966558	110966558	+	1.31e-25	1.48e-23	-43.0233	110905771	111153503	247733	NM_203336	Esrrg	rn5_genes_introns
chr12	39777807	39777807	-	1.31196e-25	1.48216e-23	-30.7853	39777740	39778027	288	NM_001025630	Arl6ip4	rn5_genes_exons
chr20	33626265	33626265	+	1.33e-25	1.51e-23	-37.6065	33622144	33647978	25835	NM_001115032	Tspan15	rn5_genes_introns
chr14	85992739	85992739	+	1.33789e-25	1.51006e-23	36.1356	85992608	85992779	172	NM_001108365	Gas2l1	rn5_genes_exons
chr19	36598148	36598148	-	1.37e-25	1.55e-23	-52.0882	36550263	36599166	48904	NM_012918	Cacna1a	rn5_genes_introns
chrX	29955452	29955452	-	1.39194e-25	1.56671e-23	-27.8571	29954456	29955455	1000	NM_001106961	Ofd1	rn5_genes_promoters
chrX	29955452	29955452	-	1.39194e-25	1.56671e-23	-27.8571	29955370	29956369	1000	NM_001024965	Trappc2	rn5_genes_promoters
chr1	270687496	270687496	+	1.42669e-25	1.60361e-23	-26.4822	270686872	270687644	773	NM_001107593	Cnnm1	rn5_genes_exons
chr1	221173078	221173078	+	1.44365e-25	1.61894e-23	-36.9248	221172656	221173188	533	NM_138525	Cdhr5	rn5_genes_exons
chr11	41772839	41772839	-	1.44e-25	1.62e-23	-55.5807	41772318	41775817	3500	NM_001107103	Ripk4	rn5_genes_introns
chr7	91951451	91951451	-	1.54e-25	1.72e-23	37.7907	91803552	91955678	152127	NM_001044245	Asap1	rn5_genes_introns
chr15	452283	452283	-	1.54e-25	1.72e-23	-27.8746	339959	533722	193764	NM_031828	Kcnma1	rn5_genes_introns
chr17	17807408	17807408	+	1.59076e-25	1.77576e-23	-63.651	17806528	17807527	1000	NM_001108409	Fgd3	rn5_genes_promoters
chr3	20740867	20740867	+	1.6e-25	1.79e-23	-32.967	20740760	20741139	380	NM_001107837	Lhx6	rn5_genes_introns
chr5	165475441	165475441	-	1.62e-25	1.81e-23	26.8135	165473091	165494051	20961	NM_001077648	Prdm2	rn5_genes_introns
chr5	81307721	81307721	+	1.62539e-25	1.81109e-23	-34.7826	81306653	81307920	1268	NM_001106652	Slc46a2	rn5_genes_exons
chr5	121346808	121346808	+	1.64e-25	1.83e-23	-46.8914	121344495	121350654	6160	NM_001107947	Kank4	rn5_genes_introns
chr16	47141477	47141477	+	1.72e-25	1.9e-23	-58.8902	47092747	47162509	69763	NM_001109111	Wwc2	rn5_genes_introns
chr10	4609363	4609363	-	1.76e-25	1.95e-23	33.1429	4527634	4748681	221048	NM_012573	Grin2a	rn5_genes_introns
chr2	275991732	275991732	-	1.78e-25	1.97e-23	-34.1481	275989050	276014970	25921	NM_001037210	Gipc2	rn5_genes_introns
chr9	65576709	65576709	-	1.8e-25	1.98e-23	-34.0206	65573598	65576780	3183	NM_001109307	Stradb	rn5_genes_introns
chr1	271183550	271183550	+	1.81208e-25	1.99813e-23	-37.0079	271183440	271183558	119	NM_053526	Cpn1	rn5_genes_exons
chr18	70395031	70395031	-	1.81e-25	2e-23	54.2069	70388007	70408159	20153	NM_001106133	Dym	rn5_genes_introns
chr8	39410048	39410048	-	1.85e-25	2.03e-23	-45.7124	39407837	39425142	17306	NM_001271279	Pknox2	rn5_genes_introns
chr8	39410048	39410048	-	1.85e-25	2.03e-23	-45.7124	39407837	39425142	17306	NM_001271278	Pknox2	rn5_genes_introns
chrX	105168227	105168227	-	1.99189e-25	2.17478e-23	-39.1628	105168116	105168227	112	NM_023971	Drp2	rn5_genes_exons
chr1	247348517	247348517	+	2.03e-25	2.21e-23	-43.7539	247027266	247642341	615076	NM_001191562	Trpm3	rn5_genes_introns
chr14	79855213	79855213	+	2.03072e-25	2.21222e-23	-33.6323	79855196	79855392	197	NM_001107226	Sh3tc1	rn5_genes_exons
chr10	30858085	30858085	-	2.07e-25	2.25e-23	-44.3662	30854383	30862505	8123	NM_001173384	Lsm11	rn5_genes_introns
chr1	85147681	85147681	-	2.12e-25	2.3e-23	-54.6099	85146708	85148899	2192	NM_019303	Cyp2f4	rn5_genes_introns
chr1	228789816	228789816	-	2.26403e-25	2.44998e-23	-27.6382	228789462	228790402	941	NM_053846	Nrxn2	rn5_genes_exons
chr7	126447296	126447296	+	2.33154e-25	2.51969e-23	-28.5714	126446844	126447843	1000	NM_001130500	Gtse1	rn5_genes_promoters
chr5	172132489	172132489	-	2.35e-25	2.54e-23	-53.4297	172129187	172295574	166388	NM_001195559	Camta1	rn5_genes_introns
chr7	48648561	48648561	-	2.38e-25	2.57e-23	-30.3417	48568045	48658861	90817	NM_001108745	Ppfia2	rn5_genes_introns
chr12	30037997	30037997	-	2.5e-25	2.69e-23	42.9907	29881002	30121283	240282	NM_001107136	Auts2l	rn5_genes_introns
chr11	66962783	66962783	-	2.51e-25	2.7e-23	43.5484	66947348	66962788	15441	NM_032080	Gsk3b	rn5_genes_introns
chr2	230408476	230408476	-	2.62163e-25	2.80955e-23	-33.3333	230406537	230409841	3305	NM_001107715	Gpr61	rn5_genes_exons
chr3	51804943	51804943	+	2.63e-25	2.82e-23	-52.3573	51797882	51814607	16726	NM_001004263	Itgb6	rn5_genes_introns
chr18	71459325	71459325	+	2.66e-25	2.84e-23	-27.7778	71436180	71579462	143283	NM_001127375	Zbtb7c	rn5_genes_introns
chr1	83253529	83253529	+	2.67e-25	2.86e-23	-54.0977	83252904	83263135	10232	NM_001271204	Pou2f2	rn5_genes_introns
chr3	165643539	165643539	+	2.6964e-25	2.88082e-23	-53.9326	165643416	165643565	150	NM_001106536	Mybl2	rn5_genes_exons
chr11	91003101	91003101	+	2.76542e-25	2.9494e-23	-35.9259	91003057	91003184	128	NM_022301	Pi4ka	rn5_genes_exons
chr2	238158375	238158375	+	2.82e-25	3e-23	-50.8197	238028143	238168482	140340	NM_001107720	Plppr5	rn5_genes_introns
chr10	91187530	91187530	+	2.86662e-25	3.05199e-23	-43.1818	91187489	91187611	123	NM_198759	Arhgap27	rn5_genes_exons
chr2	100256045	100256045	+	2.91e-25	3.1e-23	-45.0984	100255953	100256581	629	NM_001107658	Trio	rn5_genes_introns
chr1	142308527	142308527	-	2.92e-25	3.1e-23	-45.6954	142301373	142310708	9336	NM_183053	Rhcg	rn5_genes_introns
chrX	2580556	2580556	+	2.93186e-25	3.1133e-23	-29.765	2580319	2580813	495	NM_001106756	Ndufb11	rn5_genes_exons
chrX	2580556	2580556	+	2.93186e-25	3.1133e-23	-29.765	2580027	2581026	1000	NM_152861	Rbm10	rn5_genes_promoters
chr4	243489257	243489257	+	3e-25	3.18e-23	30.9804	243482998	243490102	7105	NM_017253	Bcat1	rn5_genes_introns
chr18	30584997	30584997	-	3.02e-25	3.2e-23	-31.9501	30505235	30650218	144984	NM_001037140	Pcdhga1	rn5_genes_introns
chr18	30584997	30584997	-	3.02e-25	3.2e-23	-31.9501	30511775	30650218	138444	NM_001037139	Pcdhga2	rn5_genes_introns
chr18	30584997	30584997	-	3.02e-25	3.2e-23	-31.9501	30516963	30650218	133256	NM_001037154	Pcdhga3	rn5_genes_introns
chr18	30584997	30584997	-	3.02e-25	3.2e-23	-31.9501	30537519	30650218	112700	NM_001037137	Pcdhga5	rn5_genes_introns
chr18	30584997	30584997	-	3.02e-25	3.2e-23	-31.9501	30560873	30650218	89346	NM_001014773	Pcdhga7	rn5_genes_introns
chr18	30584997	30584997	-	3.02e-25	3.2e-23	-31.9501	30571662	30650218	78557	NM_001037156	Pcdhga8	rn5_genes_introns
chr18	30584997	30584997	-	3.02e-25	3.2e-23	-31.9501	30582437	30650218	67782	NM_001037158	Pcdhga9	rn5_genes_introns
chr14	10411804	10411804	-	3.05e-25	3.22e-23	-27.8226	10411781	10412993	1213	NM_001014134	Helq	rn5_genes_introns
chr10	91103498	91103498	+	3.04e-25	3.22e-23	-31.1825	91098392	91121370	22979	NM_001108301	Map3k14	rn5_genes_introns
chr17	21597193	21597193	-	3.07128e-25	3.243e-23	46.4435	21597181	21597264	84	NM_057188	Gmpr	rn5_genes_exons
chr12	30038008	30038008	-	3.17e-25	3.34e-23	50.5536	29881002	30121283	240282	NM_001107136	Auts2l	rn5_genes_introns
chr19	66420661	66420661	-	3.2323e-25	3.39832e-23	-45.2136	66416359	66422864	6506	NM_001374009	Ankrd11	rn5_genes_exons
chr8	69302136	69302136	-	3.26e-25	3.42e-23	-30.9536	68871047	69431489	560443	NM_031643	Map2k1	rn5_genes_introns
chr8	69302136	69302136	-	3.25903e-25	3.42495e-23	-30.9536	69302075	69303074	1000	NM_001135712	Tmem185a	rn5_genes_promoters
chr8	116258446	116258446	-	3.3e-25	3.46e-23	-35.4271	116256809	116267843	11035	NM_019146	Bsn	rn5_genes_introns
chr1	71603616	71603616	-	3.34576e-25	3.50854e-23	-47.4143	71603499	71603649	151	NM_001304816	Peg3	rn5_genes_exons
chr1	71603636	71603636	-	3.34576e-25	3.50854e-23	-47.4143	71603499	71603649	151	NM_001304816	Peg3	rn5_genes_exons
chr10	103745267	103745267	-	3.39e-25	3.55e-23	-25.4545	103745237	103745320	84	NM_013180	Itgb4	rn5_genes_introns
chr15	37117634	37117634	-	3.38e-25	3.55e-23	-33.6842	37112020	37119889	7870	NM_001109101	RGD1565222	rn5_genes_introns
chr11	89401660	89401660	-	3.39212e-25	3.55257e-23	33.5196	89401176	89402382	1207	NM_001109058	LOC498122	rn5_genes_exons
chr10	82899282	82899282	+	3.40422e-25	3.56219e-23	47.4582	82899005	82899780	776	NM_172328	Tac4	rn5_genes_exons
chr10	89791699	89791699	+	3.41668e-25	3.5737e-23	-46.0816	89791628	89791830	203	NM_053513	Mpp2	rn5_genes_exons
chr1	63400330	63400330	-	3.45212e-25	3.60304e-23	49.6892	63400325	63400465	141	NM_012628	Prkcg	rn5_genes_exons
chr3	88202577	88202577	+	3.47e-25	3.62e-23	46.4789	88201701	88212935	11235	NM_001011955	Chst1	rn5_genes_introns
chr2	276486161	276486161	-	3.47e-25	3.62e-23	41.1765	276421294	276487652	66359	NM_001108951	LOC365985	rn5_genes_introns
chr6	142008388	142008388	-	3.51e-25	3.66e-23	42.4234	141977162	142058060	80899	NM_001135894	Wdr25	rn5_genes_introns
chr10	46680045	46680045	-	3.52427e-25	3.66893e-23	25.5814	46679920	46680692	773	NM_001191643	Alkbh5	rn5_genes_exons
chr18	37744385	37744385	+	3.8122e-25	3.94678e-23	-25.9989	37743591	37744590	1000	NM_001107391	Jakmip2	rn5_genes_promoters
chr5	152753209	152753209	+	3.81e-25	3.95e-23	-47.2403	152749688	152762299	12612	NM_053538	Laptm5	rn5_genes_introns
chr5	66519767	66519767	+	3.86432e-25	3.99729e-23	-45.6693	66519062	66520323	1262	NM_133294	Hemgn	rn5_genes_exons
chr3	135579121	135579121	-	3.87e-25	4e-23	55.5107	135566191	135632351	66161	NM_001107781	Pak7	rn5_genes_introns
chrX	38505460	38505460	+	4.12599e-25	4.25002e-23	-30.4359	38505129	38506128	1000	NM_053360	Sh3kbp1	rn5_genes_promoters
chr3	137828842	137828842	-	4.22e-25	4.34e-23	-43.213	137827216	137830139	2924	NM_001107782	Btbd3	rn5_genes_introns
chr13	60896555	60896555	+	4.29e-25	4.4e-23	52.3438	60896466	60898221	1756	NM_181367	Lhx9	rn5_genes_introns
chr12	31280714	31280714	+	4.29e-25	4.4e-23	25.1969	31271286	31424022	152737	NM_001077201	Caln1	rn5_genes_introns
chr1	224703063	224703063	-	4.29e-25	4.4e-23	-27.3892	224702895	224760186	57292	NM_001107564	Ano1	rn5_genes_introns
chr4	183652192	183652192	+	4.41e-25	4.51e-23	-48.3871	183651949	183672162	20214	NM_001044249	Antxr1	rn5_genes_introns
chr12	48569590	48569590	-	4.46e-25	4.56e-23	-30.9353	48567204	48569721	2518	NM_001168664	Gcn1	rn5_genes_introns
chr1	8703594	8703594	-	4.52284e-25	4.61787e-23	31.7532	8702778	8703777	1000	NM_001025638	Stx11	rn5_genes_promoters
chr4	6979926	6979926	-	4.55e-25	4.64e-23	57.4984	6979804	6979963	160	NM_001013925	Nub1	rn5_genes_introns
chr10	3713244	3713244	+	4.61e-25	4.69e-23	-72.7451	3511609	3782882	271274	NM_145879	Socs1	rn5_genes_introns
chr1	86306315	86306315	+	4.63e-25	4.71e-23	-32.0988	86305996	86307285	1290	NM_001164656	Fcgbpl1	rn5_genes_introns
chr12	46076966	46076966	+	4.72124e-25	4.79635e-23	-34.2117	46075199	46077258	2060	NM_001108338	Fbxo21	rn5_genes_exons
chr12	46076966	46076966	+	4.72e-25	4.8e-23	-34.2117	46063283	46142951	79669	NM_052799	Nos1	rn5_genes_introns
chr3	174536743	174536743	-	4.73e-25	4.81e-23	-43.1174	174511862	174537814	25953	NM_001109344	Dok5	rn5_genes_introns
chrX	112109854	112109854	+	4.79833e-25	4.86656e-23	-39.9402	112109824	112110823	1000	NM_053623	Acsl4	rn5_genes_promoters
chr1	71603644	71603644	-	4.85525e-25	4.92225e-23	-47.323	71603499	71603649	151	NM_001304816	Peg3	rn5_genes_exons
chr13	115495386	115495386	+	4.87e-25	4.94e-23	-27.4464	115478837	115505489	26653	NM_031742	Kcnh1	rn5_genes_introns
chr3	117637680	117637680	+	4.88e-25	4.95e-23	25.2788	117631342	117637957	6616	NM_138542	Rhov	rn5_genes_introns
chr10	30730957	30730957	+	4.91e-25	4.97e-23	-37.037	30656653	30802595	145943	NM_001002022	Clint1	rn5_genes_introns
chr4	208420099	208420099	+	5.11966e-25	5.17311e-23	-31.8182	208419874	208420110	237	NM_181387	Lhfpl4	rn5_genes_exons
chr16	82847240	82847240	+	5.19047e-25	5.2295e-23	-31.1306	82847045	82848168	1124	NM_001109535	Rab20	rn5_genes_exons
chr17	11353052	11353052	-	5.19e-25	5.23e-23	-39.8691	11148974	11542063	393090	NM_001024998	Txndc15	rn5_genes_introns
chr6	7005895	7005895	-	5.19e-25	5.23e-23	-49.6114	7004684	7007170	2487	NM_020076	Haao	rn5_genes_introns
chrX	106310845	106310845	-	5.37684e-25	5.4128e-23	-33.3034	106310505	106311504	1000	NM_053401	Bex3	rn5_genes_promoters
chr16	74558495	74558495	-	5.45e-25	5.49e-23	37.8238	74553844	74559481	5638	NM_012511	Atp7b	rn5_genes_introns
chr9	18603204	18603204	-	5.58e-25	5.61e-23	31.9635	18593921	18626380	32460	NM_175578	Rcan2	rn5_genes_introns
chr14	9417741	9417741	+	5.75e-25	5.78e-23	-36.832	9402499	9418344	15846	NM_031242	Cds1	rn5_genes_introns
chr5	39050018	39050018	-	5.8e-25	5.83e-23	-36.3324	38953533	39136356	182824	NM_001109540	Nkain3	rn5_genes_introns
chr1	6816382	6816382	-	5.84625e-25	5.86599e-23	-27.5132	6815960	6816977	1018	NM_001114330	Grm1	rn5_genes_exons
chr1	6816382	6816382	-	5.84625e-25	5.86599e-23	-27.5132	6815960	6816977	1018	NM_017011	Grm1	rn5_genes_exons
chr6	142821049	142821049	+	6.05482e-25	6.06779e-23	-45.7975	142820661	142821660	1000	NR_131064	RGD1566401	rn5_genes_promoters
chr7	119179940	119179940	+	6.11995e-25	6.1255e-23	44.375	119179500	119179999	500	NM_001191787	Foxred2	rn5_genes_exons
chr17	14129787	14129787	-	6.18e-25	6.18e-23	-45.275	14083927	14208039	124113	NM_001107339	Ror2	rn5_genes_introns
chr1	23332799	23332799	-	6.20472e-25	6.20272e-23	50.4026	23331545	23332908	1364	NM_022266	Ccn2	rn5_genes_exons
chr7	100344146	100344146	-	6.31e-25	6.3e-23	37.9135	100334995	100476963	141969	NM_001024876	Nsmce2	rn5_genes_introns
chr14	91832126	91832126	+	6.34e-25	6.33e-23	-31.7021	91831549	91832301	753	NM_001109093	Grb10	rn5_genes_introns
chr3	131378418	131378418	-	6.35991e-25	6.34487e-23	-63.6291	131378281	131378475	195	NM_022381	Pcna	rn5_genes_exons
chr18	71459271	71459271	+	6.52e-25	6.49e-23	-27.4112	71436180	71579462	143283	NM_001127375	Zbtb7c	rn5_genes_introns
chr1	102933041	102933041	+	6.57e-25	6.53e-23	29.3109	102932017	102935128	3112	NM_022797	Grin2d	rn5_genes_introns
chr7	136824596	136824596	-	6.65e-25	6.61e-23	-40.1589	136781812	136825473	43662	NM_001108108	Ano6	rn5_genes_introns
chr8	126587716	126587716	+	6.69e-25	6.65e-23	33.0709	126573328	126919684	346357	NM_001106865	Ctdspl	rn5_genes_introns
chr1	90503624	90503624	-	6.94871e-25	6.88442e-23	-63.2684	90503467	90503754	288	NM_017190	Mag	rn5_genes_exons
chr4	221088308	221088308	+	6.99e-25	6.92e-23	-46.5339	221074901	221088935	14035	NM_207617	Iqsec3	rn5_genes_introns
chr16	73856111	73856111	+	7.07483e-25	7.00085e-23	38.7283	73855970	73856117	148	NM_053355	Ikbkb	rn5_genes_exons
chr6	64604430	64604430	-	7.11e-25	7.04e-23	-32.477	64603776	64615784	12009	NM_001308254	Ahr	rn5_genes_introns
chr6	64604430	64604430	-	7.11e-25	7.04e-23	-32.477	64603776	64615784	12009	NM_001308255	Ahr	rn5_genes_introns
chr6	64604430	64604430	-	7.11e-25	7.04e-23	-32.477	64603776	64615784	12009	NM_013149	Ahr	rn5_genes_introns
chr6	64604430	64604430	-	7.11e-25	7.04e-23	-32.477	64603776	64615784	12009	NR_131775	Ahr	rn5_genes_introns
chr6	64604430	64604430	-	7.11e-25	7.04e-23	-32.477	64603776	64615784	12009	NR_131776	Ahr	rn5_genes_introns
chr1	83839768	83839768	+	7.33e-25	7.23e-23	36.4519	83839593	83840478	886	NM_001013147	Axl	rn5_genes_introns
chr1	83839768	83839768	+	7.33e-25	7.23e-23	36.4519	83839593	83840478	886	NM_031794	Axl	rn5_genes_introns
chr7	11203646	11203646	-	7.34e-25	7.24e-23	-43.4409	11200848	11210177	9330	NM_031033	Gna11	rn5_genes_introns
chr8	74813775	74813775	+	7.5e-25	7.39e-23	-55.5556	74802583	74844480	41898	NM_001108164	Cgnl1	rn5_genes_introns
chr5	127881334	127881334	+	7.64056e-25	7.51807e-23	-39.2308	127880438	127881437	1000	NM_153621	Dab1	rn5_genes_promoters
chr15	41228811	41228811	-	7.65e-25	7.53e-23	-65.5914	41226663	41230206	3544	NM_001004099	Gjb2	rn5_genes_introns
chr1	71603606	71603606	-	7.69439e-25	7.56485e-23	-47.1318	71603499	71603649	151	NM_001304816	Peg3	rn5_genes_exons
chr11	75781991	75781991	-	7.73e-25	7.6e-23	-30.5344	75781540	75785394	3855	NM_012777	Apod	rn5_genes_introns
chr7	59385019	59385019	+	7.8176e-25	7.67979e-23	-31.7073	59384780	59385046	267	NM_001372134	Ptprb	rn5_genes_exons
chr17	65547142	65547142	+	8.04e-25	7.87e-23	40.086	65544591	65554580	9990	NM_001107360	Dip2c	rn5_genes_introns
chr12	10258351	10258351	-	8.16e-25	7.99e-23	-42.9192	10228226	10273742	45517	NM_001374100	Mtus2	rn5_genes_introns
chr5	151413927	151413927	+	8.23247e-25	8.0517e-23	-27.6243	151413925	151414446	522	NM_001109266	Fam229a	rn5_genes_exons
chr5	151413927	151413927	+	8.23247e-25	8.0517e-23	-27.6243	151412997	151413996	1000	NM_001007650	Tssk3	rn5_genes_promoters
chr1	269443681	269443681	+	8.24e-25	8.06e-23	-45.2174	269442517	269443889	1373	NM_040669	Hps1	rn5_genes_introns
chr17	52947410	52947410	+	8.47e-25	8.27e-23	-61.8084	52945192	52948812	3621	NM_001108416	Svil	rn5_genes_introns
chr3	127048623	127048623	+	8.63e-25	8.42e-23	-65.5049	127027623	127053058	25436	NM_001014182	Mall	rn5_genes_introns
chr10	20366098	20366098	-	8.73e-25	8.51e-23	-28.6539	20363754	20366614	2861	NM_031321	Slit3	rn5_genes_introns
chr12	47592225	47592225	-	8.9e-25	8.66e-23	-39.0805	47542421	47652282	109862	NM_001346306	Srrm4	rn5_genes_introns
chr8	48602026	48602026	+	8.92e-25	8.68e-23	-39.6648	48601272	48603084	1813	NM_001108141	Dscaml1	rn5_genes_introns
chr1	104241001	104241001	+	9.10785e-25	8.84405e-23	-31.9589	104240753	104241017	265	NM_001135016	Tmem86a	rn5_genes_exons
chr10	104209328	104209328	+	9.26e-25	8.97e-23	-42.8571	104205051	104216197	11147	NM_001005876	Jpt1	rn5_genes_introns
chr1	224645529	224645529	+	9.34e-25	9.04e-23	-38.3691	224645034	224647671	2638	NM_001107564	Ano1	rn5_genes_introns
chr1	75614026	75614026	+	9.42e-25	9.12e-23	-45.4347	75613335	75614124	790	NM_001108467	Eps8l1	rn5_genes_introns
chr6	8536132	8536132	-	9.99e-25	9.64e-23	30.9524	8304280	8597163	292884	NM_001134463	Camkmt	rn5_genes_introns
chr14	16588324	16588324	+	1.02e-24	9.82e-23	30.2885	16578248	16593058	14811	NM_001100889	Shroom3	rn5_genes_introns
chr14	32845501	32845501	+	1.03e-24	9.91e-23	-32.0197	32804342	32856988	52647	NM_001013048	Igfbp7	rn5_genes_introns
chr19	66935564	66935564	+	1.05e-24	1.01e-22	-33.0078	66931986	66937299	5314	NM_139254	Tubb3	rn5_genes_introns
chr11	33584160	33584160	+	1.07e-24	1.03e-22	-40.6204	33579224	33588086	8863	NM_001100558	Tiam1	rn5_genes_introns
chr13	75711944	75711944	+	1.12e-24	1.07e-22	-64.2255	75668873	75748509	79637	NM_053966	Lamc1	rn5_genes_introns
chr10	12889184	12889184	+	1.12347e-24	1.07258e-22	-27.6873	12888789	12889282	494	NM_001105766	Pkmyt1	rn5_genes_exons
chr5	154613580	154613580	-	1.14e-24	1.08e-22	-44.2675	154606764	154614039	7276	NM_001025737	Smpdl3b	rn5_genes_introns
chr4	211498426	211498426	-	1.16e-24	1.11e-22	-49.4029	211497654	211500218	2565	NM_001177689	Clec2e	rn5_genes_introns
chr5	146473070	146473070	-	1.17139e-24	1.11484e-22	38.255	146472837	146473836	1000	NM_001025698	Sf3a3	rn5_genes_promoters
chr4	7215328	7215328	+	1.19745e-24	1.13786e-22	-47.6391	7215142	7215397	256	NM_001108616	Agap3	rn5_genes_exons
chr3	129384345	129384345	-	1.21125e-24	1.14919e-22	-32.3529	129384305	129384490	186	NM_001191076	Ebf4	rn5_genes_exons
chr7	133707252	133707252	-	1.21e-24	1.15e-22	32.093	132806893	135690058	2883166	NM_001309489	Muc19	rn5_genes_introns
chr12	41283873	41283873	+	1.23e-24	1.16e-22	-42.4822	41269291	41284552	15262	NM_019256	P2rx7	rn5_genes_introns
chr17	21428436	21428436	-	1.24e-24	1.17e-22	50.2146	21403271	21441831	38561	NM_012726	Atxn1	rn5_genes_introns
chr19	62410932	62410932	+	1.23e-24	1.17e-22	46.8089	62366387	62487481	121095	NM_138889	Cdh13	rn5_genes_introns
chr8	70328005	70328005	+	1.26e-24	1.19e-22	-26.0638	70327965	70330840	2876	NM_001372159	Igdcc3	rn5_genes_introns
chr8	70328005	70328005	+	1.26e-24	1.19e-22	-26.0638	70327965	70330840	2876	NM_001372161	Igdcc3	rn5_genes_introns
chr5	162276637	162276637	-	1.26e-24	1.19e-22	-35.7151	162275922	162361792	85871	NM_001271454	Igsf21	rn5_genes_introns
chr20	12215809	12215809	-	1.27922e-24	1.20617e-22	26.6393	12215552	12216551	1000	NM_001011944	Slc37a1	rn5_genes_promoters
chr20	13525857	13525857	+	1.29e-24	1.22e-22	-46.8531	13523260	13525869	2610	NM_001003964	Dnmt3l	rn5_genes_introns
chr20	20665081	20665081	+	1.31e-24	1.23e-22	-58.9041	20659898	20667951	8054	NM_001106385	Cisd1	rn5_genes_introns
chr11	81241506	81241506	-	1.33e-24	1.25e-22	50.0539	81200888	81280145	79258	NM_001013864	Lpp	rn5_genes_introns
chr7	12434215	12434215	-	1.37298e-24	1.28712e-22	-60.3085	12428263	12436009	7747	NM_001106769	Apc2	rn5_genes_exons
chr16	20861720	20861720	+	1.45e-24	1.35e-22	36.2081	20854033	20867070	13038	NM_001017507	Mef2b	rn5_genes_introns
chr1	102476765	102476765	-	1.44666e-24	1.35049e-22	-34.4079	102476238	102477237	1000	NM_001108914	Kcna7	rn5_genes_promoters
chr5	164591132	164591132	-	1.46e-24	1.36e-22	49.8599	164449505	164739517	290013	NM_001014070	Kazn	rn5_genes_introns
chr5	172079439	172079439	+	1.46e-24	1.36e-22	-39.0728	172078302	172129050	50749	NM_001195559	Camta1	rn5_genes_introns
chr7	70635705	70635705	+	1.47373e-24	1.37313e-22	-30.8	70635680	70635920	241	NM_022860	B4galnt1	rn5_genes_exons
chr20	6187091	6187091	+	1.5e-24	1.39e-22	-40.7143	6186427	6197078	10652	NM_001164826	RT1-Db2	rn5_genes_introns
chr1	264212402	264212402	+	1.5e-24	1.4e-22	40.9884	264192882	264215258	22377	NM_001354115	Myof	rn5_genes_introns
chr9	2200748	2200748	+	1.6e-24	1.48e-22	47.8656	2193787	2218806	25020	NM_001012129	Satb1	rn5_genes_introns
chr7	44144102	44144102	-	1.6e-24	1.48e-22	-53.1922	44141008	44144115	3108	NM_001102381	Nts	rn5_genes_introns
chr1	227942565	227942565	+	1.60888e-24	1.48825e-22	-54.6653	227942560	227942661	102	NM_001004089	Sipa1	rn5_genes_exons
chr10	96279061	96279061	-	1.65e-24	1.53e-22	38.9505	96160252	96308090	147839	NM_001105713	Prkca	rn5_genes_introns
chr9	94524117	94524117	+	1.67e-24	1.54e-22	-34.2857	94518848	94524248	5401	NM_019311	Inpp5d	rn5_genes_introns
chrX	124852333	124852333	-	1.71187e-24	1.57695e-22	-58.5049	124852304	124852469	166	NM_017068	Lamp2	rn5_genes_exons
chr1	233415682	233415682	-	1.74e-24	1.6e-22	28.6355	233410887	233428418	17532	NM_021659	Syt7	rn5_genes_introns
chr19	54116086	54116086	-	1.73e-24	1.6e-22	-47.2868	54113995	54118209	4215	NM_031695	St3gal2	rn5_genes_introns
chr9	96584114	96584114	+	1.77e-24	1.63e-22	-25.7031	96576947	96597613	20667	NM_001108230	Agap1	rn5_genes_introns
chr9	96584171	96584171	+	1.77e-24	1.63e-22	-25.7031	96576947	96597613	20667	NM_001108230	Agap1	rn5_genes_introns
chr2	225547013	225547013	-	1.81e-24	1.66e-22	33.0935	225543631	225547176	3546	NM_022191	Syt6	rn5_genes_introns
chr13	116135865	116135865	+	1.82e-24	1.67e-22	-56.8808	116133140	116136698	3559	NM_001108351	Sertad4	rn5_genes_introns
chr9	96816494	96816494	-	1.86e-24	1.7e-22	29.3651	96793544	96817076	23533	NM_001108231	Asb18	rn5_genes_introns
chr3	50909919	50909919	-	1.87e-24	1.72e-22	-33.2825	50885335	50912340	27006	NM_001002854	Tanc1	rn5_genes_introns
chr12	19731176	19731176	+	1.88e-24	1.72e-22	-40.625	19731059	19736052	4994	NM_012801	Pdgfa	rn5_genes_introns
chr20	23859863	23859863	+	1.91e-24	1.74e-22	-29.7785	23844315	23887741	43427	NM_001107624	Arid5b	rn5_genes_introns
chr17	37415846	37415846	+	1.9e-24	1.74e-22	-33.8129	37404970	37424466	19497	NM_001109120	Mboat1	rn5_genes_introns
chr6	7434323	7434323	+	1.92e-24	1.76e-22	-58.0061	7430155	7450187	20033	NM_001191769	Thada	rn5_genes_introns
chr17	29425589	29425589	+	1.9366e-24	1.76728e-22	-32.1837	29424882	29426438	1557	NM_001008891	Ssr1	rn5_genes_exons
chr17	87628884	87628884	+	1.93959e-24	1.76935e-22	-29.8528	87628569	87629568	1000	NM_001287020	Armc3	rn5_genes_promoters
chr20	33626298	33626298	-	1.96e-24	1.78e-22	36.4551	33622144	33647978	25835	NM_001115032	Tspan15	rn5_genes_introns
chr9	98136873	98136873	+	1.96167e-24	1.78549e-22	-52.7273	98136649	98136942	294	NM_001191812	Espnl	rn5_genes_exons
chr17	30488012	30488012	-	2.02e-24	1.84e-22	-26.2626	30485241	30507339	22099	NM_021698	F13a1	rn5_genes_introns
chr7	141752408	141752408	+	2.03259e-24	1.84522e-22	26.6827	141751977	141752976	1000	NM_001106795	Aaas	rn5_genes_promoters
chr15	107912605	107912605	-	2.09e-24	1.89e-22	-47.0588	107871880	108662018	790139	NM_001271404	Hs6st3	rn5_genes_introns
chr7	77260516	77260516	-	2.09687e-24	1.89652e-22	-34.2889	77258859	77260566	1708	NM_031135	Klf10	rn5_genes_exons
chr9	9530235	9530235	+	2.12492e-24	1.91904e-22	-46.004	9530159	9531347	1189	NM_001024878	Znrf4	rn5_genes_exons
chr8	113218764	113218764	-	2.13e-24	1.92e-22	35.5769	113216512	113222416	5905	NM_001108182	Nek11	rn5_genes_introns
chr10	31197727	31197727	-	2.14e-24	1.93e-22	-32.2034	31196063	31197861	1799	NM_001106996	Cyfip2	rn5_genes_introns
chr1	173267099	173267099	-	2.20321e-24	1.98169e-22	-46.9565	173263846	173267199	3354	NM_001100691	Numa1	rn5_genes_exons
chr20	46401626	46401626	-	2.31654e-24	2.07978e-22	-33.6088	46400898	46401897	1000	NM_001044248	Traf3ip2	rn5_genes_promoters
chr10	90136812	90136812	+	2.32163e-24	2.08358e-22	-36.8536	90136791	90136948	158	NM_198758	Rundc3a	rn5_genes_exons
chr8	69302130	69302130	-	2.33e-24	2.09e-22	-34.5968	68871047	69431489	560443	NM_031643	Map2k1	rn5_genes_introns
chr8	69302130	69302130	-	2.33423e-24	2.09335e-22	-34.5968	69302075	69303074	1000	NM_001135712	Tmem185a	rn5_genes_promoters
chr5	144679566	144679566	+	2.34e-24	2.1e-22	-27.7778	144679082	144685749	6668	NM_001107976	Nt5c1a	rn5_genes_introns
chr1	136983988	136983988	-	2.35e-24	2.1e-22	-39.1534	136872841	137016749	143909	NM_177481	Slco3a1	rn5_genes_introns
chr20	9079347	9079347	-	2.51e-24	2.24e-22	-25.2137	8761630	9102795	341166	NM_001034188	Ppil1	rn5_genes_introns
chr14	86896016	86896016	+	2.51e-24	2.24e-22	-28.972	86895931	86896016	86	NM_001042354	Camk2b	rn5_genes_introns
chr14	86896016	86896016	+	2.51e-24	2.24e-22	-28.972	86895931	86896016	86	NM_001042356	Camk2b	rn5_genes_introns
chr14	86896016	86896016	+	2.51e-24	2.24e-22	-28.972	86895931	86896016	86	NM_021739	Camk2b	rn5_genes_introns
chr15	112092055	112092055	+	2.53e-24	2.25e-22	-59.2968	111996420	112129571	133152	NM_001100685	Clybl	rn5_genes_introns
chr10	102926214	102926214	+	2.52755e-24	2.25347e-22	-26.2351	102925918	102926257	340	NM_001007726	Dnai2	rn5_genes_exons
chr6	36053846	36053846	+	2.57242e-24	2.29097e-22	25.7009	36053697	36053885	189	NM_001106709	Slc4a1ap	rn5_genes_exons
chr12	25877784	25877784	+	2.59e-24	2.31e-22	-45.4128	25875757	25887460	11704	NM_001277394	Srrm3	rn5_genes_introns
chr10	93954072	93954072	-	2.83e-24	2.51e-22	39.6804	93949712	93954721	5010	NM_001258237	Ace3	rn5_genes_introns
chr20	8700077	8700077	-	2.86e-24	2.54e-22	-42.1793	8699285	8710321	11037	NM_001107616	Cpne5	rn5_genes_introns
chr20	48967801	48967801	+	2.93e-24	2.59e-22	-29.3333	48967325	48968702	1378	NM_001113197	Nr2e1	rn5_genes_introns
chr9	15999845	15999845	-	2.94e-24	2.59e-22	-48.8766	15993932	16000755	6824	NM_001108203	Tjap1	rn5_genes_introns
chr7	59384983	59384983	-	2.97607e-24	2.62649e-22	-44.1763	59384780	59385046	267	NM_001372134	Ptprb	rn5_genes_exons
chr20	7535673	7535673	-	2.98482e-24	2.63326e-22	-27.0803	7534958	7537441	2484	NM_001009172	Zbtb22	rn5_genes_exons
chr1	80057748	80057748	-	2.99581e-24	2.64104e-22	-39.477	80057594	80058156	563	NM_001191947	Dact3	rn5_genes_exons
chr5	112243929	112243929	+	3.02577e-24	2.66457e-22	31.2821	112243272	112244009	738	NM_001107945	Dmrta1	rn5_genes_exons
chr10	97696488	97696488	-	3.03e-24	2.67e-22	-29.4658	97690281	97730942	40662	NM_001012237	Fam20a	rn5_genes_introns
chr18	30596264	30596264	-	3.04155e-24	2.67653e-22	-40.6827	30594347	30596938	2592	NM_001012215	Pcdhgb7	rn5_genes_exons
chr1	85350818	85350818	-	3.04567e-24	2.67919e-22	-43.065	85350753	85350902	150	NM_001170336	Ltbp4	rn5_genes_exons
chr18	30596264	30596264	-	3.04e-24	2.68e-22	-40.6827	30505235	30650218	144984	NM_001037140	Pcdhga1	rn5_genes_introns
chr18	30596264	30596264	-	3.04e-24	2.68e-22	-40.6827	30592473	30650218	57746	NM_001037135	Pcdhga10	rn5_genes_introns
chr18	30596264	30596264	-	3.04e-24	2.68e-22	-40.6827	30511775	30650218	138444	NM_001037139	Pcdhga2	rn5_genes_introns
chr18	30596264	30596264	-	3.04e-24	2.68e-22	-40.6827	30516963	30650218	133256	NM_001037154	Pcdhga3	rn5_genes_introns
chr18	30596264	30596264	-	3.04e-24	2.68e-22	-40.6827	30537519	30650218	112700	NM_001037137	Pcdhga5	rn5_genes_introns
chr18	30596264	30596264	-	3.04e-24	2.68e-22	-40.6827	30560873	30650218	89346	NM_001014773	Pcdhga7	rn5_genes_introns
chr18	30596264	30596264	-	3.04e-24	2.68e-22	-40.6827	30571662	30650218	78557	NM_001037156	Pcdhga8	rn5_genes_introns
chr18	30596264	30596264	-	3.04e-24	2.68e-22	-40.6827	30582437	30650218	67782	NM_001037158	Pcdhga9	rn5_genes_introns
chr3	13751654	13751654	+	3.06168e-24	2.6923e-22	43.3121	13751072	13752071	1000	NR_031933	Mir219-2	rn5_genes_promoters
chr13	51899666	51899666	+	3.1e-24	2.72e-22	-49.8715	51899065	51905728	6664	NM_001191669	Thsd7b	rn5_genes_introns
chr20	8015611	8015611	-	3.11e-24	2.73e-22	-40.5827	8009585	8021047	11463	NM_031020	Mapk14	rn5_genes_introns
chr1	143827695	143827695	+	3.21424e-24	2.81834e-22	40.0943	143827686	143827828	143	NM_001191895	Alpk3	rn5_genes_exons
chr14	7218806	7218806	-	3.25e-24	2.85e-22	47.17	7218487	7219950	1464	NM_001107206	Aff1	rn5_genes_introns
chr8	127570750	127570750	+	3.34e-24	2.92e-22	-47.6744	127570615	127570937	323	NM_017247	Scn10a	rn5_genes_introns
chr16	8748276	8748276	-	3.37e-24	2.94e-22	-38.3311	8748265	8749497	1233	NM_001031654	Anxa8	rn5_genes_introns
chr16	8748276	8748276	-	3.37e-24	2.94e-22	-38.3311	8497029	10603449	2106421	NM_001170593	Chat	rn5_genes_introns
chr10	46304547	46304547	-	3.38e-24	2.95e-22	59.3938	46266543	46311503	44961	NM_001271207	Rai1	rn5_genes_introns
chr3	178426610	178426610	+	3.38507e-24	2.95116e-22	-43.7515	178426522	178427407	886	NM_001159656	Gnas	rn5_genes_exons
chr3	178426610	178426610	+	3.38507e-24	2.95116e-22	-43.7515	178426522	178427407	886	NM_001159653	Gnas	rn5_genes_exons
chr6	54234661	54234661	+	3.41664e-24	2.97655e-22	-43.0316	54234290	54234916	627	NM_001082410	Rnf144a	rn5_genes_exons
chr1	150444878	150444878	-	3.44e-24	3e-22	26.4438	150437357	150445378	8022	NM_052804	Fmr1	rn5_genes_introns
chr7	123308019	123308019	-	3.52e-24	3.06e-22	-30.2689	123307622	123308843	1222	NM_001130555	Mei1	rn5_genes_introns
chr16	58897317	58897317	-	3.61e-24	3.13e-22	60.082	58729762	58900217	170456	NM_001370997	Dlc1	rn5_genes_introns
chr16	58897317	58897317	-	3.61e-24	3.13e-22	60.082	58878989	58900217	21229	NM_001127446	Dlc1	rn5_genes_introns
chr3	168990877	168990877	+	3.63e-24	3.14e-22	-37.9081	168982295	169004225	21931	NM_001034927	Sulf2	rn5_genes_introns
chrX	72974863	72974863	+	3.82e-24	3.3e-22	45.2941	72972162	72975481	3320	NM_172055	Cited1	rn5_genes_introns
chr3	120791125	120791125	-	3.87041e-24	3.34205e-22	-35.8382	120790939	120791938	1000	NM_001107767	Duoxa1	rn5_genes_promoters
chrX	51977771	51977771	-	3.9e-24	3.36e-22	43.7951	51905964	51981320	75357	NM_001370876	Dmd	rn5_genes_introns
chr10	94258103	94258103	-	3.91469e-24	3.3767e-22	-36.9427	94256236	94258478	2243	NM_013178	Scn4a	rn5_genes_exons
chr9	111909330	111909330	-	4.09e-24	3.52e-22	-32.2013	111907040	111911045	4006	NM_012979	Man2a1	rn5_genes_introns
chrX	16284465	16284465	-	4.09e-24	3.53e-22	36.803	16284349	16284477	129	NM_001037496	Otud5	rn5_genes_introns
chr16	20163738	20163738	+	4.14e-24	3.56e-22	-43.8461	20162982	20163935	954	NM_052983	Slc5a5	rn5_genes_introns
chr9	96816507	96816507	-	4.15e-24	3.57e-22	28.9683	96793544	96817076	23533	NM_001108231	Asb18	rn5_genes_introns
chr10	13739519	13739519	+	4.15e-24	3.57e-22	-44.3845	13732414	13748220	15807	NM_001257352	Pkd1	rn5_genes_introns
chrX	56364009	56364009	-	4.26e-24	3.66e-22	-45.3416	55687310	56557678	870369	NM_177935	Il1rapl1	rn5_genes_introns
chr18	12384353	12384353	+	4.34e-24	3.73e-22	-34.6535	12339652	12396379	56728	NM_001108885	Klhl14	rn5_genes_introns
chr6	138746869	138746869	+	4.49e-24	3.85e-22	-25.6881	138744232	138754513	10282	NM_001108055	Ak7	rn5_genes_introns
chr12	32721198	32721198	-	4.56e-24	3.91e-22	-32.7778	32705513	32729110	23598	NM_001034924	Sfswap	rn5_genes_introns
chr18	61365834	61365834	+	4.56e-24	3.91e-22	-56	61365108	61366891	1784	NM_001008385	Pmaip1	rn5_genes_introns
chr1	227869308	227869308	-	4.59315e-24	3.93273e-22	25.7974	227868559	227869558	1000	NM_001107572	Ovol1	rn5_genes_promoters
chr20	10719282	10719282	+	4.60694e-24	3.94315e-22	-33.5946	10719282	10719569	288	NM_001107618	Mdga1	rn5_genes_exons
chr1	198363614	198363614	+	4.7e-24	4.02e-22	51.7333	198267803	198392096	124294	NM_181370	Hs3st2	rn5_genes_introns
chr10	9883123	9883123	+	4.74e-24	4.05e-22	33.8867	9882190	9901371	19182	NM_001191639	Coro7	rn5_genes_introns
chr12	13388117	13388117	+	4.75e-24	4.06e-22	-45.7875	13162706	13730653	567948	NM_153312	Cyp3a2	rn5_genes_introns
chr3	178426659	178426659	+	4.84494e-24	4.13092e-22	-42.1853	178426522	178427407	886	NM_001159656	Gnas	rn5_genes_exons
chr3	178426659	178426659	+	4.84494e-24	4.13092e-22	-42.1853	178426522	178427407	886	NM_001159653	Gnas	rn5_genes_exons
chr10	54606927	54606927	+	4.87e-24	4.15e-22	-43.9153	54571142	54710644	139503	NM_053731	Ntn1	rn5_genes_introns
chrX	123632185	123632185	+	4.93e-24	4.2e-22	-34.8498	123632160	123632309	150	NM_001013933	Ube2a	rn5_genes_introns
chrX	123632185	123632185	+	4.93321e-24	4.20324e-22	-34.8498	123631756	123632755	1000	NM_001107950	RGD1564541	rn5_genes_promoters
chr18	30558357	30558357	-	5.07633e-24	4.31765e-22	43.1597	30558239	30560872	2634	NM_001014773	Pcdhga7	rn5_genes_exons
chr18	30558357	30558357	-	5.08e-24	4.32e-22	43.1597	30505235	30650218	144984	NM_001037140	Pcdhga1	rn5_genes_introns
chr18	30558357	30558357	-	5.08e-24	4.32e-22	43.1597	30511775	30650218	138444	NM_001037139	Pcdhga2	rn5_genes_introns
chr18	30558357	30558357	-	5.08e-24	4.32e-22	43.1597	30516963	30650218	133256	NM_001037154	Pcdhga3	rn5_genes_introns
chr18	30558357	30558357	-	5.08e-24	4.32e-22	43.1597	30537519	30650218	112700	NM_001037137	Pcdhga5	rn5_genes_introns
chr6	36305926	36305926	+	5.11909e-24	4.35107e-22	-60.5594	36305899	36306898	1000	NM_001109674	Krtcap3	rn5_genes_promoters
chr1	79123765	79123765	+	5.23e-24	4.44e-22	-66.7211	79120408	79125808	5401	NM_001024897	Ehd2	rn5_genes_introns
chr15	37660859	37660859	+	5.32254e-24	4.51762e-22	-48.2927	37660318	37661089	772	NM_001003711	Jph4	rn5_genes_exons
chr1	81265538	81265538	-	5.39766e-24	4.575e-22	26.6917	81265507	81265553	47	NM_001372064	Dmpk	rn5_genes_exons
chr4	208852026	208852026	+	5.68e-24	4.8e-22	40.1395	208850401	208852117	1717	NM_001109251	Fancd2os	rn5_genes_introns
chr7	11421766	11421766	-	5.69014e-24	4.80456e-22	46.3067	11421472	11422335	864	NM_017054	Tbxa2r	rn5_genes_exons
chr1	153316756	153316756	-	5.79606e-24	4.88722e-22	-37.2333	153316591	153318105	1515	NM_001109323	F8a1	rn5_genes_exons
chr20	42501754	42501754	-	5.92004e-24	4.9866e-22	28.7318	42501752	42501924	173	NM_030832	Fabp7	rn5_genes_exons
chr14	38174340	38174340	-	5.94e-24	5e-22	-37.1897	38163849	38214215	50367	NM_182473	Corin	rn5_genes_introns
chr4	49819079	49819079	+	5.93e-24	5e-22	-47.1429	49796539	49833406	36868	NM_001170685	Ptprz1	rn5_genes_introns
chr4	49819079	49819079	+	5.93e-24	5e-22	-47.1429	49796539	49833406	36868	NM_013080	Ptprz1	rn5_genes_introns
chr18	30569981	30569981	+	5.98961e-24	5.0365e-22	-26.3076	30569100	30571661	2562	NM_001037156	Pcdhga8	rn5_genes_exons
chr18	30569981	30569981	+	5.99e-24	5.04e-22	-26.3076	30505235	30650218	144984	NM_001037140	Pcdhga1	rn5_genes_introns
chr18	30569981	30569981	+	5.99e-24	5.04e-22	-26.3076	30511775	30650218	138444	NM_001037139	Pcdhga2	rn5_genes_introns
chr18	30569981	30569981	+	5.99e-24	5.04e-22	-26.3076	30516963	30650218	133256	NM_001037154	Pcdhga3	rn5_genes_introns
chr18	30569981	30569981	+	5.99e-24	5.04e-22	-26.3076	30537519	30650218	112700	NM_001037137	Pcdhga5	rn5_genes_introns
chr18	30569981	30569981	+	5.99e-24	5.04e-22	-26.3076	30560873	30650218	89346	NM_001014773	Pcdhga7	rn5_genes_introns
chr10	23613157	23613157	+	6.3e-24	5.28e-22	-60.8247	23550262	23776009	225748	NM_053820	Ebf1	rn5_genes_introns
chr2	277487421	277487421	+	6.33e-24	5.3e-22	58.1499	276717146	277817170	1100025	NM_001271361	St6galnac5	rn5_genes_introns
chr2	277487421	277487421	+	6.33364e-24	5.30385e-22	58.1499	277487246	277487451	206	NM_134408	Adgrl2	rn5_genes_exons
chr2	277487421	277487421	+	6.33364e-24	5.30385e-22	58.1499	277487246	277487451	206	NM_001190475	Adgrl2	rn5_genes_exons
chr2	277487421	277487421	+	6.33364e-24	5.30385e-22	58.1499	277487246	277487451	206	NM_001302208	Adgrl2	rn5_genes_exons
chr2	277487421	277487421	+	6.33364e-24	5.30385e-22	58.1499	277487246	277487451	206	NM_001302209	Adgrl2	rn5_genes_exons
chr2	277487421	277487421	+	6.33364e-24	5.30385e-22	58.1499	277487246	277487451	206	NM_001302210	Adgrl2	rn5_genes_exons
chr2	277487421	277487421	+	6.33364e-24	5.30385e-22	58.1499	277487246	277487451	206	NM_001302211	Adgrl2	rn5_genes_exons
chr2	277487421	277487421	+	6.33364e-24	5.30385e-22	58.1499	277487246	277487451	206	NM_001302212	Adgrl2	rn5_genes_exons
chr7	120982915	120982915	+	6.62e-24	5.54e-22	42.7329	120982134	120991144	9011	NM_001009666	Dnal4	rn5_genes_introns
chr13	54939138	54939138	+	7.04576e-24	5.86797e-22	-35.461	54938135	54939158	1024	NM_001105951	Pik3c2b	rn5_genes_exons
chr10	9436892	9436892	+	7.29e-24	6.06e-22	53.3333	9436862	9437453	592	NM_001106976	Ppl	rn5_genes_introns
chr7	12434105	12434105	-	7.50834e-24	6.24045e-22	-55.0557	12428263	12436009	7747	NM_001106769	Apc2	rn5_genes_exons
chr10	82111989	82111989	+	7.51976e-24	6.24781e-22	-29.7778	82111981	82112801	821	NM_019164	Chad	rn5_genes_exons
chr10	82111989	82111989	+	7.52e-24	6.25e-22	-29.7778	82109896	82115944	6049	NM_001034951	Acsf2	rn5_genes_introns
chr1	91099687	91099687	+	7.57e-24	6.28e-22	26.6544	91099568	91100316	749	NM_001100859	Scgb1b30	rn5_genes_introns
chr20	9228313	9228313	+	7.64656e-24	6.34452e-22	-58.4501	9227878	9228716	839	NM_001107617	Fgd2	rn5_genes_exons
chr3	161052970	161052970	+	7.71572e-24	6.39321e-22	38.3629	161050861	161053238	2378	NM_001098727	Rprd1b	rn5_genes_exons
chr17	45515896	45515896	+	7.79806e-24	6.45924e-22	29.2135	45515737	45515907	171	NM_001173434	Hfe	rn5_genes_exons
chr17	45515896	45515896	+	7.79806e-24	6.45924e-22	29.2135	45515737	45515907	171	NM_001173435	Hfe	rn5_genes_exons
chr17	45515896	45515896	+	7.79806e-24	6.45924e-22	29.2135	45515737	45515907	171	NM_053301	Hfe	rn5_genes_exons
chr10	107858172	107858172	+	7.83e-24	6.48e-22	-37.9937	107673899	107952497	278599	NM_001134688	Ccdc40	rn5_genes_introns
chr1	221173070	221173070	+	7.94255e-24	6.56111e-22	-39.6499	221172656	221173188	533	NM_138525	Cdhr5	rn5_genes_exons
chr4	224389427	224389427	+	8.01652e-24	6.61773e-22	42.5234	224389353	224389484	132	NM_001106620	P3h3	rn5_genes_exons
chr10	105331198	105331198	+	8.37e-24	6.9e-22	-30.6394	105327565	105331323	3759	NM_001031652	St6galnac2	rn5_genes_introns
chr18	30526749	30526749	-	8.55e-24	7.03e-22	-35.3172	30505235	30650218	144984	NM_001037140	Pcdhga1	rn5_genes_introns
chr18	30526749	30526749	-	8.55e-24	7.03e-22	-35.3172	30511775	30650218	138444	NM_001037139	Pcdhga2	rn5_genes_introns
chr18	30526749	30526749	-	8.55e-24	7.03e-22	-35.3172	30516963	30650218	133256	NM_001037154	Pcdhga3	rn5_genes_introns
chr5	158687694	158687694	+	8.71e-24	7.16e-22	-25.1799	158684872	158692258	7387	NM_001130098	Kdm1a	rn5_genes_introns
chr8	33034386	33034386	-	9.07e-24	7.43e-22	-40.5454	33020983	33488662	467680	NM_017297	Kcnj5	rn5_genes_introns
chr16	19729291	19729291	+	9.15e-24	7.5e-22	-57.6619	19729267	19731709	2443	NM_001107301	Abhd8	rn5_genes_introns
chr10	108001381	108001381	+	9.43e-24	7.71e-22	-33.7449	107999882	108003193	3312	NM_001134688	Ccdc40	rn5_genes_introns
chr7	130183726	130183726	+	9.52e-24	7.77e-22	28.0423	130183635	130184591	957	NM_021676	Shank3	rn5_genes_introns
chr6	7007254	7007254	+	9.57589e-24	7.81186e-22	-54.2122	7007171	7007338	168	NM_020076	Haao	rn5_genes_exons
chr13	95228831	95228831	+	1.00844e-23	8.20815e-22	-46.0855	95227997	95228874	878	NM_053834	Kcnj9	rn5_genes_exons
chr1	90156892	90156892	-	1.03e-23	8.38e-22	29.5699	90156869	90159217	2349	NM_001127579	Proser3	rn5_genes_introns
chr19	60603946	60603946	+	1.1e-23	8.91e-22	-51.5664	60579552	60710253	130702	NM_001163273	Cmip	rn5_genes_introns
chr12	49202662	49202662	-	1.1e-23	8.93e-22	39.7138	49202455	49211967	9513	NM_012669	Hnf1a	rn5_genes_introns
chr18	29810842	29810842	+	1.12e-23	9.04e-22	-31.2821	29650732	29893942	243211	NM_199503	Pcdha1	rn5_genes_introns
chr18	29810842	29810842	+	1.12e-23	9.04e-22	-31.2821	29710649	29893942	183294	NM_053939	Pcdha10	rn5_genes_introns
chr18	29810842	29810842	+	1.12e-23	9.04e-22	-31.2821	29717553	29893942	176390	NM_199486	Pcdha11	rn5_genes_introns
chr18	29810842	29810842	+	1.12e-23	9.04e-22	-31.2821	29723472	29893942	170471	NM_053940	Pcdha12	rn5_genes_introns
chr18	29810842	29810842	+	1.12e-23	9.04e-22	-31.2821	29736531	29893942	157412	NM_053934	Pcdha13	rn5_genes_introns
chr18	29810842	29810842	+	1.12e-23	9.04e-22	-31.2821	29659710	29893942	234233	NM_199504	Pcdha2	rn5_genes_introns
chr18	29810842	29810842	+	1.12e-23	9.04e-22	-31.2821	29665865	29893942	228078	NM_053941	Pcdha3	rn5_genes_introns
chr18	29810842	29810842	+	1.12e-23	9.04e-22	-31.2821	29672443	29893942	221500	NM_053933	Pcdha4	rn5_genes_introns
chr18	29810842	29810842	+	1.12e-23	9.04e-22	-31.2821	29680046	29893942	213897	NM_199505	Pcdha5	rn5_genes_introns
chr18	29810842	29810842	+	1.12e-23	9.04e-22	-31.2821	29686889	29893942	207054	NM_199506	Pcdha6	rn5_genes_introns
chr18	29810842	29810842	+	1.12e-23	9.04e-22	-31.2821	29692966	29893942	200977	NM_199507	Pcdha7	rn5_genes_introns
chr18	29810842	29810842	+	1.12e-23	9.04e-22	-31.2821	29698931	29893942	195012	NM_053942	Pcdha8	rn5_genes_introns
chr18	29810842	29810842	+	1.12e-23	9.04e-22	-31.2821	29704197	29893942	189746	NM_199508	Pcdha9	rn5_genes_introns
chr18	29810842	29810842	+	1.11923e-23	9.04211e-22	-31.2821	29810769	29813204	2436	NM_199509	Pcdhac1	rn5_genes_exons
chr2	231214498	231214498	+	1.11942e-23	9.04211e-22	-37.0442	231213546	231214545	1000	NM_001037655	Henmt1	rn5_genes_promoters
chr14	42929621	42929621	+	1.13e-23	9.09e-22	35.4727	42928640	42930365	1726	NM_017237	Uchl1	rn5_genes_introns
chr10	91187561	91187561	-	1.12965e-23	9.11568e-22	47.4123	91187489	91187611	123	NM_198759	Arhgap27	rn5_genes_exons
chr5	151933546	151933546	-	1.17e-23	9.44e-22	-32.2981	151920653	151933554	12902	NM_001107914	Adgrb2	rn5_genes_introns
chr1	86025604	86025604	+	1.17e-23	9.45e-22	-37.066	86019478	86035184	15707	NM_030862	Marcksl1	rn5_genes_introns
chr8	48438851	48438851	+	1.2e-23	9.68e-22	-45.5526	48383731	48589526	205796	NM_001108141	Dscaml1	rn5_genes_introns
chr2	160217950	160217950	+	1.21338e-23	9.75907e-22	-32.9317	160217698	160218015	318	NM_001107675	Maml3	rn5_genes_exons
chr18	7019456	7019456	-	1.22e-23	9.81e-22	-25.1337	6926259	7035639	109381	NM_001170470	Chst9	rn5_genes_introns
chr8	85557592	85557592	+	1.22e-23	9.81e-22	-28.7805	85557140	85559758	2619	NM_001108771	Cd109	rn5_genes_introns
chr3	171847523	171847523	+	1.23943e-23	9.95221e-22	-33.4012	171846882	171848434	1553	NM_001012093	Zfp64	rn5_genes_exons
chr3	64224388	64224388	-	1.25e-23	1e-21	-31.3609	64213131	64224573	11443	NM_001011954	Cybrd1	rn5_genes_introns
chr1	269439221	269439221	+	1.31167e-23	1.04908e-21	-35.0575	269438931	269439930	1000	NM_001004261	Pyroxd2	rn5_genes_promoters
chr8	39998810	39998810	-	1.3254e-23	1.05972e-21	-45.1491	39998699	39998855	157	NM_001004245	Esam	rn5_genes_exons
chr19	49928111	49928111	+	1.35231e-23	1.07911e-21	28.8462	49927282	49928281	1000	NM_172319	Has3	rn5_genes_promoters
chrX	52121017	52121017	+	1.37e-23	1.09e-21	38.3335	52068831	52144381	75551	NM_001370876	Dmd	rn5_genes_introns
chr12	15702537	15702537	+	1.37752e-23	1.09744e-21	-39.9963	15702126	15703125	1000	NM_001100806	Fscn1	rn5_genes_promoters
chr19	60616177	60616177	-	1.38e-23	1.1e-21	42.0495	60579552	60710253	130702	NM_001163273	Cmip	rn5_genes_introns
chr11	35422367	35422367	-	1.40855e-23	1.12033e-21	-56.1983	35421412	35427387	5976	NM_001170328	Son	rn5_genes_exons
chr11	35422367	35422367	-	1.40855e-23	1.12033e-21	-56.1983	35421412	35427387	5976	NM_001170327	Son	rn5_genes_exons
chr5	139771058	139771058	-	1.4367e-23	1.14197e-21	43.3195	139771054	139771334	281	NM_001108975	Ptch2	rn5_genes_exons
chr3	128713232	128713232	-	1.48e-23	1.18e-21	37.1728	128712383	128718230	5848	NM_022943	Mertk	rn5_genes_introns
chr15	112283772	112283772	-	1.5e-23	1.19e-21	-26.8132	112281130	112285103	3974	NM_001108391	Zic5	rn5_genes_introns
chr12	26598129	26598129	-	1.55e-23	1.22e-21	29.4872	26597464	26606201	8738	NM_133552	Mlxipl	rn5_genes_introns
chr20	32021541	32021541	+	1.54e-23	1.22e-21	-27.3248	31977810	32031865	54056	NM_053644	Cdh23	rn5_genes_introns
chr10	56186699	56186699	-	1.56177e-23	1.23375e-21	35.7143	56186550	56187244	695	NM_053992	Nlgn2	rn5_genes_exons
chr17	9960532	9960532	-	1.57e-23	1.24e-21	-62.3672	9902816	9966215	63400	NM_001271297	Spock1	rn5_genes_introns
chr7	26209590	26209590	-	1.6e-23	1.26e-21	-53.5714	25878805	26296211	417407	NM_001271382	LOC100910996	rn5_genes_introns
chr13	73927839	73927839	-	1.62e-23	1.28e-21	44.3418	73927723	73992544	64822	NM_022242	Niban1	rn5_genes_introns
chr14	18940183	18940183	-	1.64e-23	1.29e-21	-36.5876	18938114	18942148	4035	NM_001108356	LOC360919	rn5_genes_introns
chr9	65256589	65256589	+	1.68e-23	1.32e-21	63.2025	65253984	65260013	6030	NM_001025710	Fam126b	rn5_genes_introns
chr1	162731042	162731042	-	1.68e-23	1.32e-21	27.3171	161748233	162798356	1050124	NM_022282	Dlg2	rn5_genes_introns
chr5	156560876	156560876	+	1.71165e-23	1.34432e-21	41.0716	156559978	156561993	2016	NM_001108687	Man1c1	rn5_genes_exons
chr9	82354168	82354168	+	1.72618e-23	1.35529e-21	43.7725	82353261	82354567	1307	NM_001108802	Speg	rn5_genes_exons
chr5	154613529	154613529	+	1.73e-23	1.36e-21	-40.1953	154606764	154614039	7276	NM_001025737	Smpdl3b	rn5_genes_introns
chr8	98228742	98228742	-	1.78e-23	1.4e-21	-36.0772	98227600	98228998	1399	NM_022677	Zic1	rn5_genes_introns
chr10	66547927	66547927	+	1.81e-23	1.42e-21	-34.1517	66545834	66559586	13753	NM_001172137	Myo18a	rn5_genes_introns
chr8	58653877	58653877	-	1.81e-23	1.42e-21	-38.8712	58651534	58655844	4311	NM_001009668	Etfa	rn5_genes_introns
chr15	50198315	50198315	-	1.8292e-23	1.43111e-21	-33.0086	50197709	50198708	1000	NM_144730	Gata4	rn5_genes_promoters
chr9	9936505	9936505	+	1.85952e-23	1.4539e-21	40.3919	9936309	9938199	1891	NM_053471	Sema6b	rn5_genes_exons
chr5	171257295	171257295	-	1.88e-23	1.47e-21	-48.6207	171244420	171281682	37263	NM_053885	Rere	rn5_genes_introns
chr4	189306989	189306989	+	1.88506e-23	1.47151e-21	-30	189306882	189307011	130	NM_001108637	Fgd5	rn5_genes_exons
chr14	33221340	33221340	-	1.89703e-23	1.47922e-21	-30.3318	33220804	33221418	615	NM_001017498	Thegl	rn5_genes_exons
chr2	276399863	276399863	-	1.95e-23	1.52e-21	-31.9865	276395404	276416025	20622	NM_001108951	LOC365985	rn5_genes_introns
chr1	153316521	153316521	-	1.95647e-23	1.52045e-21	-42.0792	153315591	153316590	1000	NM_001109323	F8a1	rn5_genes_promoters
chr3	13751623	13751623	+	1.983e-23	1.53617e-21	42.0382	13751072	13752071	1000	NR_031933	Mir219-2	rn5_genes_promoters
chr3	13751631	13751631	+	1.983e-23	1.53617e-21	42.0382	13751072	13752071	1000	NR_031933	Mir219-2	rn5_genes_promoters
chr3	13751636	13751636	+	1.983e-23	1.53617e-21	42.0382	13751072	13752071	1000	NR_031933	Mir219-2	rn5_genes_promoters
chr14	79327549	79327549	+	1.98e-23	1.54e-21	40.0557	79326396	79401202	74807	NM_001107225	Sorcs2	rn5_genes_introns
chr8	60379919	60379919	+	1.99274e-23	1.54274e-21	-45.5992	60379795	60379972	178	NM_139256	Man2c1	rn5_genes_exons
chr15	97204693	97204693	-	2.01728e-23	1.5603e-21	-30.0469	97204681	97204848	168	NM_001106055	Mycbp2	rn5_genes_exons
chr10	105556909	105556909	-	2.09e-23	1.61e-21	-44.0415	105548803	105565803	17001	NM_001107068	Mgat5b	rn5_genes_introns
chr6	153934025	153934025	+	2.1e-23	1.62e-21	-27.027	153804583	153935821	131239	NM_031600	Ptprn2	rn5_genes_introns
chr3	157509835	157509835	+	2.17007e-23	1.67154e-21	-29.3953	157509784	157509920	137	NM_001107794	Myh7b	rn5_genes_exons
chr1	63400387	63400387	-	2.17441e-23	1.67379e-21	30.1618	63400325	63400465	141	NM_012628	Prkcg	rn5_genes_exons
chr10	106423968	106423968	-	2.17571e-23	1.67379e-21	-27.7395	106423731	106423968	238	NM_001126301	Tmc8	rn5_genes_exons
chr1	268022192	268022192	+	2.18e-23	1.68e-21	-51.9569	268016290	268029683	13394	NM_001106368	Pik3ap1	rn5_genes_introns
chr12	48590658	48590658	+	2.19794e-23	1.68928e-21	45.3333	48590547	48590693	147	NM_022402	Rplp0	rn5_genes_exons
chr20	10970720	10970720	+	2.22e-23	1.71e-21	-40.6588	10942084	11016332	74249	NM_001012175	Zfand3	rn5_genes_introns
chr12	13635545	13635545	-	2.23799e-23	1.71789e-21	30.0578	13635484	13635605	122	NM_001105907	Trrap	rn5_genes_exons
chr12	13635545	13635545	-	2.24e-23	1.72e-21	30.0578	13162706	13730653	567948	NM_153312	Cyp3a2	rn5_genes_introns
chr20	13525877	13525877	+	2.27785e-23	1.7452e-21	-58.7335	13525870	13526041	172	NM_001003964	Dnmt3l	rn5_genes_exons
chr18	30531747	30531747	+	2.29e-23	1.75e-21	25.6221	30505235	30650218	144984	NM_001037140	Pcdhga1	rn5_genes_introns
chr18	30531747	30531747	+	2.29e-23	1.75e-21	25.6221	30511775	30650218	138444	NM_001037139	Pcdhga2	rn5_genes_introns
chr18	30531747	30531747	+	2.29e-23	1.75e-21	25.6221	30516963	30650218	133256	NM_001037154	Pcdhga3	rn5_genes_introns
chr5	128021281	128021281	-	2.32e-23	1.77e-21	-44.7156	128008681	128071480	62800	NM_153621	Dab1	rn5_genes_introns
chr12	48670024	48670024	-	2.32065e-23	1.77408e-21	-37.5118	48669811	48670105	295	NM_001107147	Sirt4	rn5_genes_exons
chr1	101403736	101403736	-	2.33788e-23	1.78614e-21	-31.2524	101402555	101405642	3088	NM_031751	Shank1	rn5_genes_exons
chr10	10027812	10027812	-	2.34258e-23	1.78917e-21	-52.7598	10027475	10028767	1293	NM_001371633	Srl	rn5_genes_exons
chr10	10027812	10027812	-	2.34e-23	1.79e-21	-52.7598	10002660	10031484	28825	NM_001371781	Srl	rn5_genes_introns
chr1	231876301	231876301	+	2.37009e-23	1.80791e-21	29.8698	231875955	231876954	1000	NM_031704	Stx5	rn5_genes_promoters
chr20	14284930	14284930	+	2.41e-23	1.83e-21	-37.5735	14284495	14285422	928	NM_001107621	Pofut2	rn5_genes_introns
chr18	73370887	73370887	+	2.45956e-23	1.86974e-21	-28.0936	73370657	73370907	251	NM_001106132	Loxhd1	rn5_genes_exons
chr15	112283828	112283828	-	2.46e-23	1.87e-21	-26.6861	112281130	112285103	3974	NM_001108391	Zic5	rn5_genes_introns
chr4	16097337	16097337	+	2.5e-23	1.9e-21	45.3389	16029642	16105068	75427	NM_012919	Cacna2d1	rn5_genes_introns
chr4	16097337	16097337	+	2.5e-23	1.9e-21	45.3389	16029642	16105068	75427	NM_001110847	Cacna2d1	rn5_genes_introns
chr4	16097337	16097337	+	2.5e-23	1.9e-21	45.3389	16029642	16105068	75427	NM_001110848	Cacna2d1	rn5_genes_introns
chrX	109797500	109797500	-	2.53465e-23	1.92262e-21	-49.2958	109797013	109798012	1000	NM_001191797	Nrk	rn5_genes_promoters
chr6	8540518	8540518	-	2.65e-23	2e-21	33.7736	8304280	8597163	292884	NM_001134463	Camkmt	rn5_genes_introns
chr13	39794998	39794998	-	2.67387e-23	2.01819e-21	43.8029	39793665	39797556	3892	NM_001107170	Tfcp2l1	rn5_genes_exons
chr1	128751009	128751009	+	2.68e-23	2.02e-21	-33.5821	128723395	128782754	59360	NM_001127561	Cers3	rn5_genes_introns
chr3	11093891	11093891	-	2.69e-23	2.03e-21	-29.8854	11093801	11094848	1048	NM_013158	Dbh	rn5_genes_introns
chr10	105556912	105556912	-	2.72e-23	2.05e-21	-43.8144	105548803	105565803	17001	NM_001107068	Mgat5b	rn5_genes_introns
chr8	39998826	39998826	-	2.8174e-23	2.11671e-21	-45.8771	39998699	39998855	157	NM_001004245	Esam	rn5_genes_exons
chr7	78873359	78873359	-	2.82231e-23	2.11843e-21	-43.2169	78873269	78873615	347	NM_031705	Dpys	rn5_genes_exons
chr10	54517428	54517428	-	2.83e-23	2.12e-21	26.5487	54507865	54521360	13496	NM_053731	Ntn1	rn5_genes_introns
chr3	27291375	27291375	-	2.90883e-23	2.17869e-21	46.2169	27291019	27291796	778	NM_001135761	Crb2	rn5_genes_exons
chr5	157897167	157897167	+	2.91e-23	2.18e-21	-25.5682	157894923	157898074	3152	NM_001107987	Myom3	rn5_genes_introns
chr5	157897167	157897167	+	2.91e-23	2.18e-21	-25.5682	157894923	157898074	3152	NM_001372118	Myom3	rn5_genes_introns
chr3	11335698	11335698	+	2.91e-23	2.18e-21	-35.8532	11298791	11336646	37856	NM_001106563	Vav2	rn5_genes_introns
chr12	13635593	13635593	-	2.95e-23	2.21e-21	30.0578	13162706	13730653	567948	NM_153312	Cyp3a2	rn5_genes_introns
chr12	13635593	13635593	-	2.95395e-23	2.21045e-21	30.0578	13635484	13635605	122	NM_001105907	Trrap	rn5_genes_exons
chr2	218145545	218145545	-	3.09689e-23	2.31174e-21	-46.4286	218145000	218146251	1252	NM_001012080	Hjv	rn5_genes_exons
chr1	81632004	81632004	-	3.11e-23	2.32e-21	-33.1325	81627100	81633510	6411	NM_001191071	Mark4	rn5_genes_introns
chr18	46725126	46725126	+	3.16876e-23	2.36033e-21	-38.8535	46725064	46725172	109	NM_017061	Lox	rn5_genes_exons
chr8	126358365	126358365	-	3.2e-23	2.38e-21	49.5146	126291112	126573316	282205	NM_001106865	Ctdspl	rn5_genes_introns
chr10	69371910	69371910	+	3.23e-23	2.41e-21	41.3549	69371086	69416356	45271	NM_001134410	Tmem132e	rn5_genes_introns
chr10	81922340	81922340	+	3.32e-23	2.47e-21	-27.089	81920825	81938099	17275	NM_080581	Abcc3	rn5_genes_introns
chr1	33161920	33161920	+	3.39976e-23	2.52162e-21	-47.4953	33159607	33162184	2578	NM_012654	Slc9a3	rn5_genes_exons
chr6	117230292	117230292	-	3.44e-23	2.55e-21	-45.6983	117229837	117230370	534	NM_001013100	Abcd4	rn5_genes_introns
chr5	52957566	52957566	-	3.48e-23	2.58e-21	25.811	52956995	52970919	13925	NM_017291	Gabrr1	rn5_genes_introns
chr6	109124758	109124758	+	3.5651e-23	2.63944e-21	-25.3333	109124675	109124876	202	NM_212522	Sptb	rn5_genes_exons
chr16	5723569	5723569	-	3.59e-23	2.66e-21	-34.7504	5542962	5729596	186635	NM_175595	Cacna2d3	rn5_genes_introns
chr4	217257088	217257088	-	3.71e-23	2.74e-21	33.3579	217256641	217274362	17722	NM_001191751	Cacna2d4	rn5_genes_introns
chr1	86697442	86697442	+	3.7293e-23	2.75349e-21	30.2341	86697293	86697574	282	NM_053666	Dll3	rn5_genes_exons
chr3	119805495	119805495	+	3.77247e-23	2.782e-21	41.6773	119801299	119809402	8104	NM_030995	Map1a	rn5_genes_exons
chr7	99456428	99456428	+	3.85e-23	2.84e-21	45.0382	99452417	99531145	78729	NM_001130563	Mtss1	rn5_genes_introns
chr20	9695388	9695388	-	3.95e-23	2.91e-21	-43.9062	9686904	9753944	67041	NM_001107613	Anks1a	rn5_genes_introns
chr8	116705689	116705689	-	3.95981e-23	2.91048e-21	-26.1977	116704641	116707122	2482	NM_001006988	Wdr6	rn5_genes_exons
chr6	117260485	117260485	+	4.00371e-23	2.94186e-21	-30.6272	117260448	117261447	1000	NM_001169128	Vsx2	rn5_genes_promoters
chr5	154587199	154587199	-	4.05105e-23	2.97485e-21	39.1667	154586202	154587479	1278	NM_001012099	Xkr8	rn5_genes_exons
chr4	208717935	208717935	+	4.12e-23	3.02e-21	-34.8489	208717260	208718129	870	NM_001004091	Il17re	rn5_genes_introns
chr18	69809271	69809271	+	4.18e-23	3.06e-21	34.4804	69808129	69810386	2258	NM_017083	Myo5b	rn5_genes_introns
chr10	100968236	100968236	-	4.19981e-23	3.07207e-21	29.1525	100967548	100970579	3032	NM_080403	Sox9	rn5_genes_exons
chr4	7121920	7121920	+	4.21583e-23	3.08287e-21	42.7439	7120978	7122403	1426	NM_001106574	Chpf2	rn5_genes_exons
chr4	7121920	7121920	+	4.21583e-23	3.08287e-21	42.7439	7121345	7122344	1000	NR_032287	Mir671	rn5_genes_promoters
chr7	114228085	114228085	+	4.23e-23	3.09e-21	54.2667	114215992	114233462	17471	NM_001034156	Trappc9	rn5_genes_introns
chr3	154810621	154810621	-	4.23927e-23	3.09652e-21	25.8824	154809501	154810770	1270	NM_001012091	Foxs1	rn5_genes_exons
chr5	158903934	158903934	-	4.25806e-23	3.10909e-21	47.5	158903429	158904113	685	NM_001127319	Ephb2	rn5_genes_exons
chr19	45065286	45065286	-	4.27e-23	3.12e-21	33.3333	45021490	45088133	66644	NM_001109501	Arhgap10	rn5_genes_introns
chr4	246879971	246879971	-	4.39117e-23	3.19975e-21	-38.8489	246879802	246880735	934	NM_001109612	Rps4y2	rn5_genes_exons
chr14	91913976	91913976	+	4.38e-23	3.2e-21	-41.8238	91873560	91914789	41230	NM_001109093	Grb10	rn5_genes_introns
chr10	45363161	45363161	-	4.39561e-23	3.20099e-21	37.2618	45362901	45363166	266	NM_001107005	Wnt3a	rn5_genes_exons
chrX	112396673	112396673	+	4.40606e-23	3.2066e-21	31.2584	112396269	112397268	1000	NM_001109014	Tmem164	rn5_genes_promoters
chr14	3586328	3586328	+	4.46e-23	3.25e-21	35.1674	3576415	3613298	36884	NM_017256	Tgfbr3	rn5_genes_introns
chr2	258548428	258548428	+	4.57e-23	3.31e-21	-30.8308	258548396	258578918	30523	NM_017053	Tacr3	rn5_genes_introns
chr15	1939893	1939893	+	4.66e-23	3.37e-21	31.3285	1737755	2321571	583817	NM_001109441	Lrmda	rn5_genes_introns
chr5	172023359	172023359	+	4.79e-23	3.46e-21	-44.5887	171978712	172078290	99579	NM_001195559	Camta1	rn5_genes_introns
chr10	82000885	82000885	-	4.89e-23	3.53e-21	43.51	81987129	82000953	13825	NM_001308302	Cacna1g	rn5_genes_introns
chr10	82000885	82000885	-	4.89e-23	3.53e-21	43.51	81987129	82000953	13825	NM_031601	Cacna1g	rn5_genes_introns
chr1	86025582	86025582	+	4.89e-23	3.53e-21	-38.9226	86019478	86035184	15707	NM_030862	Marcksl1	rn5_genes_introns
chr10	82913504	82913504	+	4.91e-23	3.54e-21	-28.8168	82912373	82914259	1887	NM_181081	Kat7	rn5_genes_introns
chr6	34667801	34667801	+	5.09e-23	3.66e-21	27.2953	34663910	34672056	8147	NM_001012109	Galnt14	rn5_genes_introns
chr10	85266683	85266683	-	5.1373e-23	3.68709e-21	49.2811	85265966	85266825	860	NM_019378	Srcin1	rn5_genes_exons
chr10	83446428	83446428	-	5.14789e-23	3.69361e-21	27.7778	83446290	83447961	1672	NM_001105833	Phospho1	rn5_genes_exons
chr18	40251705	40251705	-	5.19335e-23	3.72403e-21	-29.5359	40250761	40252356	1596	NM_001008773	Eif1a	rn5_genes_exons
chr5	171818199	171818199	+	5.3e-23	3.8e-21	-31.8968	171806462	171822357	15896	NM_001195559	Camta1	rn5_genes_introns
chr1	50538897	50538897	-	5.39e-23	3.86e-21	27.2945	50459780	50665305	205526	NM_020093	Prkn	rn5_genes_introns
chr7	140797816	140797816	-	5.40219e-23	3.8647e-21	49.6379	140797778	140797998	221	NM_001008815	Krt80	rn5_genes_exons
chr19	67896891	67896891	+	5.47e-23	3.91e-21	-39.7661	67851297	67899926	48630	NM_001106198	Pgbd5	rn5_genes_introns
chr7	137724160	137724160	-	5.47e-23	3.91e-21	-48.2249	137724088	137726480	2393	NM_181090	Slc38a2	rn5_genes_introns
chr20	13525994	13525994	-	5.58809e-23	3.99068e-21	-44.5341	13525870	13526041	172	NM_001003964	Dnmt3l	rn5_genes_exons
chr3	19907015	19907015	+	5.68e-23	4.05e-21	-35.9606	19906454	19910137	3684	NM_001037366	LOC502618	rn5_genes_introns
chr12	34394943	34394943	-	5.73e-23	4.08e-21	-51.9375	34330802	34441891	111090	NM_198727	Tmem132d	rn5_genes_introns
chr1	103339476	103339476	+	5.77e-23	4.1e-21	44.723	103326669	103339527	12859	NM_212521	Ush1c	rn5_genes_introns
chr17	73436868	73436868	+	5.76e-23	4.1e-21	39.4737	73426697	73436875	10179	NM_001107364	Sfmbt2	rn5_genes_introns
chr15	52535555	52535555	-	6.04e-23	4.29e-21	32.8467	52535363	52537476	2114	NM_001107271	Zfp395	rn5_genes_introns
chr20	11475313	11475313	-	6.09e-23	4.32e-21	-41.677	11471205	11479512	8308	NM_207594	Glo1	rn5_genes_introns
chr1	271194919	271194919	-	6.10954e-23	4.33011e-21	-25.1989	271194864	271195019	156	NM_053526	Cpn1	rn5_genes_exons
chr16	46483159	46483159	-	6.17e-23	4.37e-21	33.5047	46462873	46487336	24464	NM_001169133	Tenm3	rn5_genes_introns
chr6	37227645	37227645	-	6.42552e-23	4.53825e-21	30.2083	37227573	37227710	138	NM_001276720	Otof	rn5_genes_exons
chr1	169351268	169351268	+	6.56187e-23	4.63053e-21	-43.9474	169350716	169352274	1559	NM_001106211	B3gnt6	rn5_genes_exons
chr15	50327559	50327559	+	6.65483e-23	4.69341e-21	-42.4876	50327523	50327626	104	NM_001025751	Blk	rn5_genes_exons
chr3	54349789	54349789	-	6.78405e-23	4.77764e-21	-28.7958	54349021	54349967	947	NM_001191070	Tbr1	rn5_genes_exons
chr4	222462272	222462272	+	6.82e-23	4.8e-21	46.7149	222461315	222463303	1989	NM_001047864	Dppa3	rn5_genes_introns
chr10	83460731	83460731	+	6.85631e-23	4.82436e-21	-30.0821	83460679	83460761	83	NM_001135767	Gngt2	rn5_genes_exons
chr3	110417037	110417037	-	6.89e-23	4.84e-21	40	110415079	110417753	2675	NM_001109630	Slc12a6	rn5_genes_introns
chr1	208114480	208114480	-	7.00843e-23	4.92713e-21	-34.6457	208113962	208114961	1000	NM_001106300	Ate1	rn5_genes_promoters
chr12	19727798	19727798	-	7.07292e-23	4.96532e-21	44.2386	19727672	19727888	217	NM_012801	Pdgfa	rn5_genes_exons
chr10	9389786	9389786	-	7.12e-23	4.99e-21	36.3752	9377736	9396265	18530	NM_001135710	Sec14l5	rn5_genes_introns
chr4	181839710	181839710	-	7.27875e-23	5.10247e-21	35.9594	181839661	181839776	116	NM_001107871	Fbxo41	rn5_genes_exons
chr18	30584978	30584978	+	7.33e-23	5.14e-21	-40.1883	30505235	30650218	144984	NM_001037140	Pcdhga1	rn5_genes_introns
chr18	30584978	30584978	+	7.33e-23	5.14e-21	-40.1883	30511775	30650218	138444	NM_001037139	Pcdhga2	rn5_genes_introns
chr18	30584978	30584978	+	7.33e-23	5.14e-21	-40.1883	30516963	30650218	133256	NM_001037154	Pcdhga3	rn5_genes_introns
chr18	30584978	30584978	+	7.33e-23	5.14e-21	-40.1883	30537519	30650218	112700	NM_001037137	Pcdhga5	rn5_genes_introns
chr18	30584978	30584978	+	7.33e-23	5.14e-21	-40.1883	30560873	30650218	89346	NM_001014773	Pcdhga7	rn5_genes_introns
chr18	30584978	30584978	+	7.33e-23	5.14e-21	-40.1883	30571662	30650218	78557	NM_001037156	Pcdhga8	rn5_genes_introns
chr18	30584978	30584978	+	7.33e-23	5.14e-21	-40.1883	30582437	30650218	67782	NM_001037158	Pcdhga9	rn5_genes_introns
chr5	162043800	162043800	-	7.48e-23	5.23e-21	28.0936	162042427	162044886	2460	NM_001191984	Pax7	rn5_genes_introns
chr7	38987470	38987470	+	7.47887e-23	5.23105e-21	-35.6942	38986747	38988479	1733	NM_001025052	Ccer1	rn5_genes_exons
chr2	160258897	160258897	+	7.58e-23	5.3e-21	31.8725	160218016	160716326	498311	NM_001107675	Maml3	rn5_genes_introns
chr6	144690786	144690786	+	7.58665e-23	5.30156e-21	-39.8965	144690021	144691020	1000	NM_001108061	Amn	rn5_genes_promoters
chr20	6441955	6441955	+	7.74e-23	5.4e-21	-57.6912	6383138	6575907	192770	NM_031504	C4a	rn5_genes_introns
chr20	6441955	6441955	+	7.74e-23	5.4e-21	-57.6912	6397699	6589832	192134	NM_001013197	Stk19	rn5_genes_introns
chr20	6441955	6441955	+	7.73537e-23	5.40085e-21	-57.6912	6441508	6442507	1000	NM_053336	Ager	rn5_genes_promoters
chr20	6441955	6441955	+	7.73537e-23	5.40085e-21	-57.6912	6440513	6442086	1574	NM_001002828	Pbx2	rn5_genes_exons
chr11	68906513	68906513	-	7.76e-23	5.42e-21	-48.3421	68904174	68937822	33649	NM_024369	Fstl1	rn5_genes_introns
chr7	141507329	141507329	+	7.85546e-23	5.47686e-21	57.6684	141507296	141507345	50	NM_001108114	Tns2	rn5_genes_exons
chr20	48973071	48973071	-	7.99e-23	5.56e-21	26.2599	48971827	48976435	4609	NM_001113197	Nr2e1	rn5_genes_introns
chr11	64768395	64768395	+	8.03e-23	5.59e-21	48.4107	64758634	64771262	12629	NM_022543	Ccdc80	rn5_genes_introns
chr7	12383917	12383917	-	8.04e-23	5.59e-21	-29.0507	12383097	12384007	911	NM_001170557	Plk5	rn5_genes_introns
chr16	46483122	46483122	-	8.05e-23	5.6e-21	36.8073	46462873	46487336	24464	NM_001169133	Tenm3	rn5_genes_introns
chr2	202863491	202863491	-	8.07e-23	5.61e-21	-42.7746	202863075	202865334	2260	NM_001106437	Fhdc1	rn5_genes_introns
chr13	101852749	101852749	-	8.21e-23	5.71e-21	-47.4878	101848833	101858399	9567	NM_001109079	Kif26b	rn5_genes_introns
chr17	1623928	1623928	+	8.29e-23	5.75e-21	-39.277	1619755	1624023	4269	NM_001106098	Slc35d2	rn5_genes_introns
chrX	27420838	27420838	-	8.39e-23	5.82e-21	44.6314	27420674	27422545	1872	NM_001014111	Msl3	rn5_genes_introns
chr1	236872879	236872879	-	8.65671e-23	5.99779e-21	49.2063	236872476	236873475	1000	NM_001000954	Olr339	rn5_genes_promoters
chr17	79301549	79301549	+	8.74e-23	6.05e-21	-37.2149	79297199	79302388	5190	NM_001191821	Frmd4a	rn5_genes_introns
chr7	11473744	11473744	+	8.80049e-23	6.09049e-21	-29.6943	11473573	11473900	328	NM_001108073	Tjp3	rn5_genes_exons
chr1	264069102	264069102	+	9.13e-23	6.3e-21	36.1165	264067330	264069136	1807	NM_001354115	Myof	rn5_genes_introns
chr18	80569575	80569575	+	9.18e-23	6.33e-21	42.446	80568917	80569636	720	NM_001010920	Cndp2	rn5_genes_introns
chr19	36831625	36831625	-	9.25e-23	6.37e-21	47.0429	36817366	36861978	44613	NM_030866	Nfix	rn5_genes_introns
chr3	126099442	126099442	-	9.25e-23	6.38e-21	-42.5282	126098032	126101027	2996	NM_053850	Blvra	rn5_genes_introns
chr13	76920678	76920678	-	9.32673e-23	6.4219e-21	-40.3846	76920485	76921138	654	NM_019294	Cacna1e	rn5_genes_exons
chr3	180250210	180250210	-	9.76e-23	6.69e-21	-46.9136	180248293	180252762	4470	NM_024354	Chrna4	rn5_genes_introns
chr6	132730101	132730101	-	9.86e-23	6.76e-21	-30.0847	132697684	132806252	108569	NM_001108047	Foxn3	rn5_genes_introns
chr12	49436202	49436202	-	9.97e-23	6.82e-21	35.2679	49435817	49436848	1032	NM_001191666	Tchp	rn5_genes_introns
chr2	41235828	41235828	-	9.96e-23	6.82e-21	-37.5	41227104	41241690	14587	NM_001134748	Fam151b	rn5_genes_introns
chr18	80569694	80569694	-	1.01679e-22	6.95007e-21	25.2725	80569637	80569801	165	NM_001010920	Cndp2	rn5_genes_exons
chr1	127908176	127908176	+	1.03e-22	7.03e-21	-34.4633	127907415	127908625	1211	NM_012999	Pcsk6	rn5_genes_introns
chr5	131370737	131370737	+	1.03245e-22	7.0512e-21	27.3585	131370608	131370821	214	NM_012930	Cpt2	rn5_genes_exons
chrX	40569642	40569642	+	1.04e-22	7.09e-21	-38.1743	40569362	40573701	4340	NM_001035007	Mbtps2	rn5_genes_introns
chrX	154518046	154518046	+	1.06395e-22	7.25619e-21	50	154518034	154518145	112	NM_001025663	Rbmx	rn5_genes_exons
chr9	46869430	46869430	+	1.1436e-22	7.76903e-21	-46.0227	46868486	46869485	1000	NM_001106905	Il18r1	rn5_genes_promoters
chr6	141439167	141439167	-	1.14e-22	7.77e-21	-44.6403	141437365	141439355	1991	NM_001108723	Cyp46a1	rn5_genes_introns
chr20	51814156	51814156	-	1.16e-22	7.86e-21	41.5254	51812967	51814396	1430	NM_031324	Prep	rn5_genes_introns
chr5	172063356	172063356	+	1.18e-22	8.02e-21	-32.6122	171978712	172078290	99579	NM_001195559	Camta1	rn5_genes_introns
chrX	119173455	119173455	+	1.2e-22	8.12e-21	-30.8229	119173419	119220739	47321	NM_031084	Pls3	rn5_genes_introns
chrX	15953748	15953748	+	1.2096e-22	8.19229e-21	42.7481	15952775	15953774	1000	NM_001106956	Suv39h1	rn5_genes_promoters
chr7	92235672	92235672	+	1.23e-22	8.3e-21	-42.4854	92232881	92236476	3596	NM_145093	Aard	rn5_genes_introns
chrX	139511866	139511866	+	1.28e-22	8.61e-21	-29.3951	139440881	139512041	71161	NM_001014108	Gpc4	rn5_genes_introns
chr1	286995886	286995886	+	1.29e-22	8.69e-21	31.1765	286995754	286996026	273	NM_001014169	Ccdc172	rn5_genes_introns
chr19	36874734	36874734	-	1.3e-22	8.79e-21	26.4516	36862511	36890253	27743	NM_030866	Nfix	rn5_genes_introns
chr12	30670601	30670601	-	1.32e-22	8.89e-21	29.5597	30343015	30671605	328591	NM_001025112	Galnt17	rn5_genes_introns
chr4	186766546	186766546	+	1.32146e-22	8.8956e-21	39.819	186765904	186766743	840	NM_001191974	Chst13	rn5_genes_exons
chr7	125332718	125332718	+	1.33e-22	8.97e-21	-43.1628	125328897	125334210	5314	NM_001012121	Prr5	rn5_genes_introns
chr10	82622223	82622223	+	1.34e-22	9.02e-21	-54.6099	82621933	82623265	1333	NM_053474	Ppp1r9b	rn5_genes_introns
chr17	17807457	17807457	+	1.35553e-22	9.1048e-21	-51.7945	17806528	17807527	1000	NM_001108409	Fgd3	rn5_genes_promoters
chr1	4200521	4200521	+	1.36e-22	9.14e-21	-32.8829	4197416	4313173	115758	NM_001108458	Ust	rn5_genes_introns
chr7	29983516	29983516	+	1.37e-22	9.21e-21	41.9397	29804859	30125465	320607	NM_001106778	Ano4	rn5_genes_introns
chr7	11203639	11203639	+	1.39e-22	9.31e-21	-31.9528	11200848	11210177	9330	NM_031033	Gna11	rn5_genes_introns
chr12	48667539	48667539	-	1.40171e-22	9.39172e-21	-40.7002	48667288	48667776	489	NM_001107147	Sirt4	rn5_genes_exons
chr2	162505463	162505463	-	1.44606e-22	9.66239e-21	47.0089	162505311	162505541	231	NM_001245978	Frem2	rn5_genes_exons
chr13	53594240	53594240	+	1.46e-22	9.75e-21	-66.0766	53592658	53594826	2169	NM_001107172	Slc26a9	rn5_genes_introns
chr7	141207249	141207249	-	1.47e-22	9.8e-21	-29.9923	141122453	141270673	148221	NM_183333	Krt5	rn5_genes_introns
chr19	65298592	65298592	-	1.47e-22	9.8e-21	-42.75	65289444	65318362	28919	NM_001107437	Jph3	rn5_genes_introns
chr7	141207249	141207249	-	1.46931e-22	9.80159e-21	-29.9923	141206472	141207471	1000	NM_001008808	Krt73	rn5_genes_promoters
chr12	43518857	43518857	+	1.48001e-22	9.85951e-21	-26.8293	43518788	43519011	224	NM_139036	Lhx5	rn5_genes_exons
chr16	20579129	20579129	+	1.49091e-22	9.92668e-21	-34.2461	20578747	20582253	3507	NM_001106075	Klhl26	rn5_genes_exons
chr3	129384521	129384521	-	1.51e-22	1e-20	41.4343	129384491	129387505	3015	NM_001191076	Ebf4	rn5_genes_introns
chrX	142157126	142157126	+	1.55e-22	1.03e-20	-38.5513	142155168	142189468	34301	NM_053428	Fgf13	rn5_genes_introns
chr1	259271689	259271689	+	1.58e-22	1.05e-20	25.2427	259126247	259309823	183577	NM_001014167	Rnls	rn5_genes_introns
chr18	30596256	30596256	-	1.6e-22	1.06e-20	-43.0618	30505235	30650218	144984	NM_001037140	Pcdhga1	rn5_genes_introns
chr18	30596256	30596256	-	1.6e-22	1.06e-20	-43.0618	30592473	30650218	57746	NM_001037135	Pcdhga10	rn5_genes_introns
chr18	30596256	30596256	-	1.6e-22	1.06e-20	-43.0618	30511775	30650218	138444	NM_001037139	Pcdhga2	rn5_genes_introns
chr18	30596256	30596256	-	1.6e-22	1.06e-20	-43.0618	30516963	30650218	133256	NM_001037154	Pcdhga3	rn5_genes_introns
chr18	30596256	30596256	-	1.6e-22	1.06e-20	-43.0618	30537519	30650218	112700	NM_001037137	Pcdhga5	rn5_genes_introns
chr18	30596256	30596256	-	1.6e-22	1.06e-20	-43.0618	30560873	30650218	89346	NM_001014773	Pcdhga7	rn5_genes_introns
chr18	30596256	30596256	-	1.6e-22	1.06e-20	-43.0618	30571662	30650218	78557	NM_001037156	Pcdhga8	rn5_genes_introns
chr18	30596256	30596256	-	1.6e-22	1.06e-20	-43.0618	30582437	30650218	67782	NM_001037158	Pcdhga9	rn5_genes_introns
chr18	30596256	30596256	-	1.60221e-22	1.0607e-20	-43.0618	30594347	30596938	2592	NM_001012215	Pcdhgb7	rn5_genes_exons
chr10	75725388	75725388	-	1.62e-22	1.07e-20	38.3459	75724535	75736601	12067	NM_001044238	Gdpd1	rn5_genes_introns
chr3	180466428	180466428	+	1.65629e-22	1.09443e-20	40.5109	180465941	180466822	882	NM_031803	Gmeb2	rn5_genes_exons
chr7	12683897	12683897	-	1.66311e-22	1.09863e-20	-35.8939	12683886	12683980	95	NM_001108068	Sbno2	rn5_genes_exons
chrX	55878498	55878498	+	1.67e-22	1.1e-20	-49	55687310	56557678	870369	NM_177935	Il1rapl1	rn5_genes_introns
chr1	83682478	83682478	+	1.69194e-22	1.11677e-20	-39.0222	83682379	83682602	224	NM_001107492	B3gnt8	rn5_genes_exons
chr10	23889075	23889075	+	1.69e-22	1.12e-20	34.7402	23878579	23896700	18122	NM_053820	Ebf1	rn5_genes_introns
chr4	208926205	208926205	+	1.70965e-22	1.12755e-20	-37.8361	208926158	208926352	195	NM_001025422	Irak2	rn5_genes_exons
chr1	33161923	33161923	+	1.75539e-22	1.15584e-20	-45.7519	33159607	33162184	2578	NM_012654	Slc9a3	rn5_genes_exons
chr14	14464651	14464651	-	1.78e-22	1.17e-20	-40.4937	14463815	14464957	1143	NM_001191595	Fras1	rn5_genes_introns
chr1	272340123	272340123	-	1.86e-22	1.22e-20	-25.5102	272338572	272340771	2200	NM_001109166	Tlx1	rn5_genes_introns
chr14	7578882	7578882	+	1.86e-22	1.22e-20	-29.7395	7560449	7609872	49424	NM_001017495	Aff1-as1	rn5_genes_introns
chr2	47890669	47890669	-	1.87e-22	1.22e-20	-30.1191	47890194	47892430	2237	NM_001013903	Tmem171	rn5_genes_introns
chr19	62885481	62885481	+	1.89e-22	1.24e-20	47.7073	62883541	62886662	3122	NM_001192009	Slc38a8	rn5_genes_introns
chr8	63299561	63299561	-	1.91e-22	1.25e-20	-40.0599	63275578	63301322	25745	NM_001106825	Rec114	rn5_genes_introns
chr3	117687965	117687965	+	1.91597e-22	1.25245e-20	-50.5989	117687804	117688067	264	NM_001107760	Dll4	rn5_genes_exons
chrX	69764565	69764565	-	1.93024e-22	1.2611e-20	-44.6047	69764314	69765192	879	NM_017089	Efnb1	rn5_genes_exons
chr5	172743514	172743514	-	1.93706e-22	1.26522e-20	-36.4706	172743447	172743852	406	NM_001107996	Klhl21	rn5_genes_exons
chr8	129251926	129251926	-	1.97e-22	1.28e-20	32.8502	129227781	129260049	32269	NM_001134565	Trak1	rn5_genes_introns
chr12	25875646	25875646	+	1.97162e-22	1.28641e-20	-25.9197	25875628	25875756	129	NM_001277394	Srrm3	rn5_genes_exons
chr14	10338108	10338108	+	1.98e-22	1.29e-20	-36.4398	10332587	10343288	10702	NM_001025670	Gpat3	rn5_genes_introns
chr12	38922885	38922885	-	2.05e-22	1.34e-20	-28.77	38917034	38923565	6532	NM_001109547	Rflna	rn5_genes_introns
chr20	25035751	25035751	+	2.09e-22	1.36e-20	62.2739	25004083	25036725	32643	NM_001106386	Reep3	rn5_genes_introns
chr16	20233024	20233024	-	2.09e-22	1.36e-20	37.8151	20232783	20233389	607	NM_001170604	Il12rb1	rn5_genes_introns
chr4	11062662	11062662	-	2.15e-22	1.39e-20	40.6061	11041667	11085107	43441	NM_053621	Magi2	rn5_genes_introns
chrX	72054886	72054886	+	2.15962e-22	1.39823e-20	55.778	72054630	72055285	656	NM_134336	Nlgn3	rn5_genes_exons
chr1	71185554	71185554	+	2.16921e-22	1.40332e-20	-33.1846	71185529	71185741	213	NM_001106467	Hiatl3	rn5_genes_exons
chr1	71185554	71185554	+	2.16921e-22	1.40332e-20	-33.1846	71185541	71185741	201	NM_001329200	Mfsd14a	rn5_genes_exons
chr10	57340064	57340064	+	2.19e-22	1.41e-20	38.1201	57339645	57342892	3248	NM_053616	Nup88	rn5_genes_introns
chr7	117340297	117340297	-	2.19922e-22	1.42198e-20	-27.9834	117340234	117340394	161	NM_053904	Oplah	rn5_genes_exons
chr6	104498172	104498172	-	2.21428e-22	1.43096e-20	-40.1461	104497568	104498330	763	NM_053865	Rtn1	rn5_genes_exons
chr7	117834338	117834338	+	2.26e-22	1.46e-20	-41	117817941	117869194	51254	NM_173122	Arhgap39	rn5_genes_introns
chr8	108168434	108168434	-	2.26e-22	1.46e-20	-56.2158	108165268	108169680	4413	NM_001173438	Il20rb	rn5_genes_introns
chr10	108790919	108790919	-	2.26634e-22	1.4619e-20	-25.6303	108788776	108791359	2584	NM_001168703	Aatk	rn5_genes_exons
chr10	13655500	13655500	-	2.27953e-22	1.46963e-20	-35.7716	13653862	13655717	1856	NM_001169152	Pgp	rn5_genes_exons
chr5	166910441	166910441	+	2.28e-22	1.47e-20	-26.4127	166897904	166910463	12560	NM_019135	Tnfrsf8	rn5_genes_introns
chr2	277698775	277698775	+	2.29e-22	1.48e-20	31.4433	276717146	277817170	1100025	NM_001271361	St6galnac5	rn5_genes_introns
chr3	35171729	35171729	-	2.32e-22	1.49e-20	-43.3154	35099811	35185330	85520	NM_001033701	Zeb2	rn5_genes_introns
chr10	105935075	105935075	-	2.32e-22	1.49e-20	-46.7742	105913325	105976860	63536	NM_176856	Septin9	rn5_genes_introns
chr10	105935075	105935075	-	2.32e-22	1.49e-20	-46.7742	105913325	105976860	63536	NM_031837	Septin9	rn5_genes_introns
chr4	241351385	241351385	+	2.34e-22	1.51e-20	-27.4286	241321970	241351627	29658	NM_012813	St8sia1	rn5_genes_introns
chr13	95439808	95439808	+	2.36e-22	1.51e-20	-30.6026	95439313	95440548	1236	NM_001024882	Cfap45	rn5_genes_introns
chr13	54939104	54939104	+	2.36999e-22	1.52192e-20	-36.7925	54938135	54939158	1024	NM_001105951	Pik3c2b	rn5_genes_exons
chr8	127256643	127256643	-	2.4e-22	1.54e-20	-47.9167	127254761	127258167	3407	NM_001033704	Xylb	rn5_genes_introns
chr5	164464829	164464829	+	2.47e-22	1.58e-20	-33.3333	164449505	164739517	290013	NM_001014070	Kazn	rn5_genes_introns
chr12	47931181	47931181	+	2.49e-22	1.59e-20	33.2031	47922157	47957063	34907	NM_001034945	Ccdc60	rn5_genes_introns
chr10	4529009	4529009	-	2.49e-22	1.59e-20	-41.7266	4527634	4748681	221048	NM_012573	Grin2a	rn5_genes_introns
chr10	73184651	73184651	+	2.53e-22	1.61e-20	38.1074	73184361	73185426	1066	NM_001107033	Tbx2	rn5_genes_introns
chr1	33684868	33684868	-	2.64e-22	1.68e-20	32.5397	33683048	33685084	2037	NM_053423	Tert	rn5_genes_introns
chrX	2580054	2580054	+	2.6472e-22	1.68178e-20	-40.5405	2579319	2580318	1000	NM_001106756	Ndufb11	rn5_genes_promoters
chrX	2580054	2580054	+	2.6472e-22	1.68178e-20	-40.5405	2580027	2581026	1000	NM_152861	Rbm10	rn5_genes_promoters
chr14	86918021	86918021	+	2.66e-22	1.69e-20	-31.2965	86915933	86921543	5611	NM_001042354	Camk2b	rn5_genes_introns
chr14	86918021	86918021	+	2.66e-22	1.69e-20	-31.2965	86915933	86921543	5611	NM_001042356	Camk2b	rn5_genes_introns
chr14	86918021	86918021	+	2.66e-22	1.69e-20	-31.2965	86915933	86921543	5611	NM_021739	Camk2b	rn5_genes_introns
chrX	23566168	23566168	+	2.66835e-22	1.69346e-20	-31.9049	23565192	23566191	1000	NM_001079892	Apex2	rn5_genes_promoters
chr13	113457649	113457649	+	2.67699e-22	1.69806e-20	-32.3224	113456735	113457734	1000	NM_001107200	Ptpn14	rn5_genes_promoters
chr1	71185563	71185563	+	2.7426e-22	1.73652e-20	-32.1372	71185529	71185741	213	NM_001106467	Hiatl3	rn5_genes_exons
chr1	71185563	71185563	+	2.7426e-22	1.73652e-20	-32.1372	71185541	71185741	201	NM_001329200	Mfsd14a	rn5_genes_exons
chr1	102014645	102014645	+	2.75e-22	1.74e-20	34.5881	102014615	102014995	381	NM_199088	Tsks	rn5_genes_introns
chr3	62405427	62405427	+	2.74e-22	1.74e-20	-42.3392	62402282	62434758	32477	NM_030827	Lrp2	rn5_genes_introns
chrX	75506444	75506444	-	2.84e-22	1.79e-20	-40.6801	75392491	75507074	114584	NM_147216	Slc16a2	rn5_genes_introns
chr14	86896034	86896034	-	2.83575e-22	1.7927e-20	-33.4075	86896017	86896092	76	NM_001042354	Camk2b	rn5_genes_exons
chr14	86896034	86896034	-	2.83575e-22	1.7927e-20	-33.4075	86896017	86896092	76	NM_001042356	Camk2b	rn5_genes_exons
chr14	86896034	86896034	-	2.83575e-22	1.7927e-20	-33.4075	86896017	86896092	76	NM_021739	Camk2b	rn5_genes_exons
chr10	54674149	54674149	-	2.85e-22	1.8e-20	34.127	54571142	54710644	139503	NM_053731	Ntn1	rn5_genes_introns
chr1	152464311	152464311	-	2.87907e-22	1.8168e-20	-31.8519	152464303	152464619	317	NM_001127555	Irak1	rn5_genes_exons
chr1	152464311	152464311	-	2.87907e-22	1.8168e-20	-31.8519	152463631	152464630	1000	NR_128680	Mir5132	rn5_genes_promoters
chr2	275715329	275715329	+	2.90864e-22	1.83356e-20	40.1575	275714561	275715431	871	NM_013115	Ptgfr	rn5_genes_exons
chr14	16592999	16592999	-	2.95e-22	1.85e-20	-40.8852	16578248	16593058	14811	NM_001100889	Shroom3	rn5_genes_introns
chr10	104488552	104488552	-	2.943e-22	1.85378e-20	-28.013	104488326	104488924	599	NM_012575	Grin2c	rn5_genes_exons
chr1	48493140	48493140	+	2.98e-22	1.87e-20	-52.3799	48489293	48494177	4885	NM_001130939	Tmem181	rn5_genes_introns
chr1	42162888	42162888	-	2.98e-22	1.88e-20	-38.1387	42162469	42207547	45079	NM_057103	Akap12	rn5_genes_introns
chr1	205546142	205546142	+	3e-22	1.88e-20	-44.8276	205536203	205549980	13778	NM_001009646	Qprt	rn5_genes_introns
chr19	37001699	37001699	+	2.99304e-22	1.88239e-20	-44.2555	37001668	37002921	1254	NM_181089	MAST1	rn5_genes_exons
chr8	111038501	111038501	-	3.13e-22	1.96e-20	-29.1045	111038367	111039609	1243	NM_001108775	Rab6b	rn5_genes_introns
chr20	32177146	32177146	+	3.17e-22	1.98e-20	55.4054	32167708	32214897	47190	NM_022207	Unc5b	rn5_genes_introns
chr11	72986357	72986357	-	3.16e-22	1.98e-20	33.9744	72986187	73046594	60408	NM_032062	Kalrn	rn5_genes_introns
chr7	70796857	70796857	+	3.21239e-22	2.01204e-20	-30.7431	70795073	70797000	1928	NM_001191910	Gli1	rn5_genes_exons
chr1	144387821	144387821	+	3.25174e-22	2.0346e-20	42.1662	144387025	144387861	837	NM_053309	Homer2	rn5_genes_exons
chr9	10052755	10052755	+	3.2803e-22	2.04984e-20	-33.8899	10052703	10052770	68	NM_001025026	Stap2	rn5_genes_exons
chr4	244270318	244270318	-	3.3e-22	2.06e-20	-40.2765	244235382	244296403	61022	NM_001191753	Rassf8	rn5_genes_introns
chr1	229337436	229337436	-	3.34341e-22	2.08554e-20	-40.0399	229335478	229340938	5461	NM_001109160	Flrt1	rn5_genes_exons
chr1	229337436	229337436	-	3.34e-22	2.09e-20	-40.0399	229310422	229428756	118335	NM_139337	Macrod1	rn5_genes_introns
chr2	231732931	231732931	+	3.35e-22	2.09e-20	-64.5743	231716432	231794416	77985	NM_001191714	Vav3	rn5_genes_introns
chr1	86697481	86697481	+	3.37479e-22	2.10189e-20	26.0504	86697293	86697574	282	NM_053666	Dll3	rn5_genes_exons
chr10	91746879	91746879	+	3.43e-22	2.14e-20	-28.3401	91738315	91747177	8863	NM_021748	Nsf	rn5_genes_introns
chr4	185061993	185061993	-	3.51035e-22	2.18076e-20	28.0781	185061828	185062827	1000	NM_001031822	Copg1	rn5_genes_promoters
chr7	78417093	78417093	-	3.55288e-22	2.20605e-20	57.7914	78415586	78417321	1736	NM_144762	Baalc	rn5_genes_exons
chr14	6155261	6155261	+	3.56e-22	2.21e-20	28.7266	5979980	6306530	326551	NM_001014133	Abcg3l2	rn5_genes_introns
chr14	6155261	6155261	+	3.56e-22	2.21e-20	28.7266	5776747	6499311	722565	NM_001037205	Abcg3l4	rn5_genes_introns
chr7	30604131	30604131	-	3.59e-22	2.23e-20	31.8919	30603550	30797684	194135	NM_001271371	Anks1b	rn5_genes_introns
chr1	223443470	223443470	-	3.64e-22	2.25e-20	44.5466	223426245	223489304	63060	NM_032073	Kcnq1	rn5_genes_introns
chr10	14140713	14140713	+	3.66207e-22	2.26406e-20	-37.7315	14139813	14140812	1000	NM_001013182	Jpt2	rn5_genes_promoters
chr5	149788759	149788759	+	3.68e-22	2.27e-20	-43.5069	149783067	149789319	6253	NM_001134732	LOC682102	rn5_genes_introns
chr9	16132224	16132224	+	3.69e-22	2.28e-20	-50.9861	16128169	16140130	11962	NM_001108205	Rsph9	rn5_genes_introns
chr12	38145078	38145078	+	3.71e-22	2.29e-20	-54.4022	38141705	38186094	44390	NM_001134536	Tmem132b	rn5_genes_introns
chr3	99839966	99839966	+	3.72e-22	2.3e-20	42.7241	99839555	99859153	19599	NM_001106493	Ehf	rn5_genes_introns
chr1	268440076	268440076	-	3.83e-22	2.36e-20	-26.0188	268429676	268444734	15059	NM_022953	Slit1	rn5_genes_introns
chr3	9091538	9091538	-	3.90132e-22	2.398e-20	61.3636	9091538	9091607	70	NM_001134617	Ccdc187	rn5_genes_exons
chr3	11265006	11265006	-	3.95e-22	2.43e-20	49.2424	11245947	11298673	52727	NM_001106563	Vav2	rn5_genes_introns
chr3	11265017	11265017	-	3.95e-22	2.43e-20	49.2424	11245947	11298673	52727	NM_001106563	Vav2	rn5_genes_introns
chr10	19952066	19952066	-	3.95e-22	2.43e-20	35.1046	19912964	20195979	283016	NM_031321	Slit3	rn5_genes_introns
chr3	115590636	115590636	+	3.97e-22	2.44e-20	33.7562	115566354	115595699	29346	NM_019211	Rasgrp1	rn5_genes_introns
chr16	20528732	20528732	-	4.18027e-22	2.55914e-20	-45.1613	20528636	20528840	205	NM_001107305	Rex1bd	rn5_genes_exons
chr13	55937367	55937367	-	4.18347e-22	2.56046e-20	-26.5617	55937129	55939040	1912	NM_080698	Fmod	rn5_genes_exons
chr20	7535675	7535675	-	4.28551e-22	2.62029e-20	39.588	7534958	7537441	2484	NM_001009172	Zbtb22	rn5_genes_exons
chr8	116317234	116317234	-	4.32e-22	2.64e-20	44.2177	116268253	116318755	50503	NM_019146	Bsn	rn5_genes_introns
chr5	165475427	165475427	-	4.33e-22	2.65e-20	-26.7782	165473091	165494051	20961	NM_001077648	Prdm2	rn5_genes_introns
chr14	91628161	91628161	-	4.38e-22	2.67e-20	-26.7327	91589914	91635599	45686	NM_001107237	Ikzf1	rn5_genes_introns
chr19	42459412	42459412	-	4.44e-22	2.71e-20	40.8634	42443840	42491864	48025	NM_001191817	Hhip	rn5_genes_introns
chr1	141828814	141828814	+	4.45e-22	2.72e-20	48.1252	141826665	141829499	2835	NM_001040186	Mfge8	rn5_genes_introns
chr1	141828814	141828814	+	4.45e-22	2.72e-20	48.1252	141826665	141829499	2835	NM_012811	Mfge8	rn5_genes_introns
chr6	135275468	135275468	-	4.5e-22	2.74e-20	63.9016	135232111	135315371	83261	NM_001108051	Slc24a4	rn5_genes_introns
chr16	54155395	54155395	+	4.57e-22	2.78e-20	-25.5461	54145393	54161328	15936	NM_001011921	Pdgfrl	rn5_genes_introns
chr5	3935887	3935887	+	4.59e-22	2.79e-20	29.5699	3935478	3936211	734	NM_001191754	Msc	rn5_genes_introns
chr4	198327256	198327256	-	4.62e-22	2.81e-20	-29.375	198223359	198408479	185121	NM_001271251	Pdzrn3	rn5_genes_introns
chr3	178441342	178441342	-	4.76468e-22	2.88866e-20	37.7264	178441245	178441507	263	NM_001024823	Gnas	rn5_genes_exons
chr3	178441342	178441342	-	4.76468e-22	2.88866e-20	37.7264	178441245	178441507	263	NM_021845	Gnas	rn5_genes_exons
chr3	178441342	178441342	-	4.76e-22	2.89e-20	37.7264	178427408	178478029	50622	NM_001159656	Gnas	rn5_genes_introns
chr3	178441342	178441342	-	4.76e-22	2.89e-20	37.7264	178427408	178478029	50622	NM_001159653	Gnas	rn5_genes_introns
chr12	15279464	15279464	+	4.76e-22	2.89e-20	-34.8303	15279435	15279652	218	NM_001105910	Grid2ip	rn5_genes_introns
chrX	55880213	55880213	+	4.79e-22	2.9e-20	-48.062	55687310	56557678	870369	NM_177935	Il1rapl1	rn5_genes_introns
chr5	161073735	161073735	-	4.79966e-22	2.90697e-20	-47.2965	161073433	161074026	594	NM_001106696	Pla2g2e	rn5_genes_exons
chr10	105331938	105331938	+	4.80489e-22	2.90942e-20	47.1698	105331476	105332475	1000	NM_001031652	St6galnac2	rn5_genes_promoters
chr14	35375024	35375024	+	4.81988e-22	2.91777e-20	51.1917	35374937	35375041	105	NM_012802	Pdgfra	rn5_genes_exons
chr8	116237960	116237960	-	4.90135e-22	2.96488e-20	-28.5714	116237176	116239255	2080	NM_019146	Bsn	rn5_genes_exons
chr5	131461685	131461685	+	4.96e-22	3e-20	-55.7275	131461308	131461690	383	NM_001108973	Slc1a7	rn5_genes_introns
chr8	48546806	48546806	+	5.06e-22	3.05e-20	-34.3665	48383731	48589526	205796	NM_001108141	Dscaml1	rn5_genes_introns
chr6	124765390	124765390	-	5.10368e-22	3.07812e-20	27.7162	124765199	124766198	1000	NM_001135874	Ston2	rn5_genes_promoters
chr13	108953562	108953562	-	5.24e-22	3.16e-20	-29.8013	108936897	108963599	26703	NM_001105734	Dusp10	rn5_genes_introns
chr8	22422877	22422877	-	5.28096e-22	3.17797e-20	-33.6365	22422862	22422969	108	NM_001134715	Slc44a2	rn5_genes_exons
chr1	227606958	227606958	+	5.31869e-22	3.19516e-20	45.2503	227606239	227608034	1796	NM_001024290	Gal3st3	rn5_genes_exons
chr16	10613104	10613104	-	5.33e-22	3.2e-20	-43.5302	10611208	10631120	19913	NM_001170593	Chat	rn5_genes_introns
chr16	10613104	10613104	-	5.33e-22	3.2e-20	-43.5302	10403406	10621421	218016	NM_024378	Grid1	rn5_genes_introns
chr10	16435278	16435278	+	5.37e-22	3.22e-20	-46.8468	16434351	16436482	2132	NM_022230	Stc2	rn5_genes_introns
chrX	112396687	112396687	+	5.48235e-22	3.28458e-20	34.6802	112396269	112397268	1000	NM_001109014	Tmem164	rn5_genes_promoters
chr13	106096906	106096906	+	5.49463e-22	3.29113e-20	-49.4789	106095418	106097430	2013	NM_001170428	Ccdc185	rn5_genes_exons
chr8	70353397	70353397	+	5.52e-22	3.3e-20	38.0952	70331147	70370068	38922	NM_001372159	Igdcc3	rn5_genes_introns
chr8	70353397	70353397	+	5.52e-22	3.3e-20	38.0952	70331147	70370068	38922	NM_001372161	Igdcc3	rn5_genes_introns
chr1	63525767	63525767	+	5.59313e-22	3.34684e-20	-37.8571	63525148	63526147	1000	NR_031937	Mir290	rn5_genes_promoters
chr1	63525767	63525767	+	5.59313e-22	3.34684e-20	-37.8571	63524851	63525850	1000	NR_031938	Mir291a	rn5_genes_promoters
chr10	54674148	54674148	+	5.62e-22	3.36e-20	-37.9692	54571142	54710644	139503	NM_053731	Ntn1	rn5_genes_introns
chr8	114439984	114439984	-	5.7e-22	3.41e-20	-45.9821	114439138	114441634	2497	NM_001100547	Dusp7	rn5_genes_introns
chr12	25854496	25854496	-	5.8504e-22	3.49137e-20	30.2632	25853016	25854695	1680	NM_001277394	Srrm3	rn5_genes_exons
chr1	34066203	34066203	+	5.93e-22	3.53e-20	-31.6327	34064338	34068313	3976	NM_001107330	Irx4	rn5_genes_introns
chr2	41577884	41577884	+	5.93e-22	3.54e-20	56.336	41573487	41586859	13373	NM_017133	Thbs4	rn5_genes_introns
chr11	41107257	41107257	+	5.95e-22	3.54e-20	-35.5372	40991326	41111571	120246	NM_133587	Dscam	rn5_genes_introns
chr11	33584140	33584140	+	5.94e-22	3.54e-20	-37.2871	33579224	33588086	8863	NM_001100558	Tiam1	rn5_genes_introns
chr1	48481100	48481100	-	6.01e-22	3.58e-20	42.5938	48476491	48484957	8467	NM_001130939	Tmem181	rn5_genes_introns
chr16	20852337	20852337	+	6.07e-22	3.61e-20	-32.9105	20852275	20852396	122	NM_001017507	Mef2b	rn5_genes_introns
chr7	121552952	121552952	-	6.11e-22	3.63e-20	-30.2564	121546089	121558248	12160	NM_020084	Cacna1i	rn5_genes_introns
chr2	259408919	259408919	+	6.11599e-22	3.63388e-20	-39.1723	259408856	259408954	99	NM_001276711	Nfkb1	rn5_genes_exons
chr1	83496185	83496185	+	6.22728e-22	3.69645e-20	-64.1136	83493424	83497902	4479	NM_053628	Megf8	rn5_genes_exons
chr10	97663415	97663415	-	6.26e-22	3.71e-20	-57.0105	97658634	97664035	5402	NM_013181	Prkar1a	rn5_genes_introns
chr2	47890554	47890554	+	6.32e-22	3.75e-20	-43.9587	47890194	47892430	2237	NM_001013903	Tmem171	rn5_genes_introns
chr2	207875505	207875505	+	6.42219e-22	3.80561e-20	-37.3124	207875210	207875913	704	NM_053685	Hcn3	rn5_genes_exons
chr19	923987	923987	-	6.44e-22	3.82e-20	-40.4781	922378	924662	2285	NM_001106166	Tk2	rn5_genes_introns
chr14	100379976	100379976	+	6.68e-22	3.95e-20	54.9451	100378815	100380490	1676	NM_001025750	Plek	rn5_genes_introns
chr5	159281280	159281280	-	6.75e-22	3.99e-20	-43.0894	159183603	159522640	339038	NR_036653	Bc1	rn5_genes_introns
chr1	242111035	242111035	+	7.13493e-22	4.19839e-20	-54.727	242110924	242111093	170	NM_032063	Dll1	rn5_genes_exons
chr1	264926044	264926044	+	7.25e-22	4.27e-20	-40.3929	264920774	264928044	7271	NM_053758	Plce1	rn5_genes_introns
chr4	179980352	179980352	-	7.33e-22	4.31e-20	-27.2654	179976053	179997719	21667	NM_022637	Vax2	rn5_genes_introns
chr10	107690878	107690878	+	7.36e-22	4.33e-20	-25.8458	107673899	107952497	278599	NM_001134688	Ccdc40	rn5_genes_introns
chr13	57245247	57245247	-	7.38e-22	4.33e-20	-41.1765	57245191	57246474	1284	NM_001077826	Shisa4	rn5_genes_introns
chr3	166120886	166120886	+	7.48e-22	4.39e-20	26.1468	166117168	166131806	14639	NM_001270931	Hnf4a	rn5_genes_introns
chr3	166120886	166120886	+	7.48e-22	4.39e-20	26.1468	166117168	166131806	14639	NM_001270933	Hnf4a	rn5_genes_introns
chr1	287324108	287324108	+	7.59e-22	4.45e-20	-44.3709	287321150	287324521	3372	NM_001107445	Hspa12a	rn5_genes_introns
chr1	284513623	284513623	-	7.77e-22	4.55e-20	-45.2664	284512208	284513678	1471	NM_001107443	Nrap	rn5_genes_introns
chr1	284513623	284513623	-	7.77e-22	4.55e-20	-45.2664	284512208	284513678	1471	NM_001113743	Nrap	rn5_genes_introns
chr5	63476001	63476001	-	7.99665e-22	4.6739e-20	-35.5563	63475990	63476091	102	NM_001015016	Cd72	rn5_genes_exons
chrX	63797349	63797349	-	8.04967e-22	4.70264e-20	43.6808	63797336	63798335	1000	NM_001109017	Zfx	rn5_genes_promoters
chr20	28062230	28062230	-	8.17494e-22	4.77239e-20	38.8037	28061716	28063250	1535	NM_001106387	Lrrtm3	rn5_genes_exons
chr1	85387518	85387518	-	8.28751e-22	4.83002e-20	-26.5252	85387203	85387822	620	NM_001100845	Sptbn4	rn5_genes_exons
chr11	31709292	31709292	-	8.33e-22	4.85e-20	46.0667	31584510	31828012	243503	NM_001111114	Grik1	rn5_genes_introns
chr11	31709292	31709292	-	8.33e-22	4.85e-20	46.0667	31584510	31828012	243503	NM_001111117	Grik1	rn5_genes_introns
chr11	31709292	31709292	-	8.33e-22	4.85e-20	46.0667	31584510	31828012	243503	NM_017241	Grik1	rn5_genes_introns
chr14	16695404	16695404	-	8.45e-22	4.91e-20	-28.3031	16593191	16733830	140640	NM_001100889	Shroom3	rn5_genes_introns
chr1	143527171	143527171	+	8.44e-22	4.91e-20	-42.7728	143526821	143528400	1580	NM_001108489	Iqgap1	rn5_genes_introns
chr4	21685010	21685010	-	8.49e-22	4.93e-20	-42.3423	21600744	21689039	88296	NM_001109345	RGD1563349	rn5_genes_introns
chr9	9936540	9936540	-	8.49669e-22	4.93543e-20	-47.0064	9936309	9938199	1891	NM_053471	Sema6b	rn5_genes_exons
chr9	99990188	99990188	-	8.55e-22	4.96e-20	45.2571	99235083	100146205	911123	NM_001009825	Ppp1r7	rn5_genes_introns
chr5	131446743	131446743	-	8.59e-22	4.99e-20	36.4807	131444077	131453094	9018	NM_001108973	Slc1a7	rn5_genes_introns
chr1	284095349	284095349	-	8.6576e-22	5.02053e-20	42.2925	284095287	284095419	133	NM_001191052	Tcf7l2	rn5_genes_exons
chr5	132635853	132635853	-	8.78e-22	5.09e-20	26.7516	132635740	132652828	17089	NM_001044234	Osbpl9	rn5_genes_introns
chr7	12401689	12401689	+	9.02918e-22	5.22731e-20	41.8391	12401632	12401723	92	NM_001108071	Adamtsl5	rn5_genes_exons
chr2	76207335	76207335	+	9.14e-22	5.29e-20	-52.9211	76206264	76210128	3865	NM_031048	Lifr	rn5_genes_introns
chr10	55941207	55941207	-	9.15252e-22	5.2937e-20	-29.9847	55941180	55941402	223	NM_030989	Tp53	rn5_genes_exons
chr10	14011514	14011514	-	9.21e-22	5.33e-20	-35.4975	14010257	14013290	3034	NM_001115033	Meiob	rn5_genes_introns
chr8	127434485	127434485	-	9.58e-22	5.53e-20	-58.1584	127431676	127435029	3354	NM_001160162	Scn5a	rn5_genes_introns
chr8	127434485	127434485	-	9.58e-22	5.53e-20	-58.1584	127431676	127435029	3354	NM_013125	Scn5a	rn5_genes_introns
chr5	129890866	129890866	-	9.72e-22	5.6e-20	-55.6944	129887241	129891208	3968	NM_199253	Pcsk9	rn5_genes_introns
chr15	110009205	110009205	+	9.78879e-22	5.64032e-20	-50	110009133	110009370	238	NM_001107287	Farp1	rn5_genes_exons
chr5	66469716	66469716	-	9.95574e-22	5.72705e-20	-38.6555	66467889	66470697	2809	NM_138909	Foxe1	rn5_genes_exons
chr12	10258310	10258310	-	1.02e-21	5.88e-20	-39.9193	10228226	10273742	45517	NM_001374100	Mtus2	rn5_genes_introns
chr3	16570564	16570564	+	1.03798e-21	5.94853e-20	-29.3333	16570306	16570621	316	NM_001134518	Prrc2b	rn5_genes_exons
chr3	16570564	16570564	+	1.03798e-21	5.94853e-20	-29.3333	16570306	16570621	316	NM_001371270	Prrc2b	rn5_genes_exons
chr9	113123057	113123057	+	1.04e-21	5.96e-20	43.5395	113121387	113123099	1713	NM_032067	Ralbp1	rn5_genes_introns
chr12	19920376	19920376	+	1.05e-21	6.01e-20	35.529	19911493	19922320	10828	NM_001012238	Fam20c	rn5_genes_introns
chr3	126968442	126968442	+	1.06e-21	6.07e-20	31.875	126968093	126969010	918	NM_001314002	Nphp1	rn5_genes_introns
chr3	126968442	126968442	+	1.06e-21	6.07e-20	31.875	126968093	126969010	918	NM_001314003	Nphp1	rn5_genes_introns
chr3	126968442	126968442	+	1.06e-21	6.07e-20	31.875	126968093	126969010	918	NM_001314004	Nphp1	rn5_genes_introns
chr15	107504951	107504951	-	1.08e-21	6.15e-20	-43.7961	107450409	107518589	68181	NM_001106058	Cldn10	rn5_genes_introns
chr12	24130510	24130510	-	1.09e-21	6.23e-20	32.7811	24130455	24133563	3109	NM_001107131	Agfg2	rn5_genes_introns
chr14	12309190	12309190	-	1.11e-21	6.34e-20	-46.5517	12306709	12313656	6948	NM_017105	Bmp3	rn5_genes_introns
chr13	77306360	77306360	-	1.11701e-21	6.35285e-20	-30.9091	77306234	77306509	276	NM_019294	Cacna1e	rn5_genes_exons
chr10	13683374	13683374	-	1.11717e-21	6.35285e-20	-35.4611	13683307	13683408	102	NM_080690	Caskin1	rn5_genes_exons
chr4	239741359	239741359	-	1.12e-21	6.39e-20	-29.5918	239660224	239816079	155856	NM_017337	Pde3a	rn5_genes_introns
chr10	44083985	44083985	-	1.13e-21	6.43e-20	-31.9942	44083289	44086937	3649	NM_001191641	Trim58	rn5_genes_introns
chr4	10402266	10402266	-	1.14e-21	6.48e-20	-32.5619	10399572	10403591	4020	NM_001025044	Ccdc146	rn5_genes_introns
chr3	11575450	11575450	+	1.14e-21	6.49e-20	-45.393	11570665	11631209	60545	NM_012805	Rxra	rn5_genes_introns
chr20	42997256	42997256	-	1.15429e-21	6.54896e-20	30.1887	42996503	42997287	785	NM_024368	Frk	rn5_genes_exons
chr7	140621000	140621000	+	1.18e-21	6.68e-20	-58.4679	140617746	140639708	21963	NM_199230	Acvr1b	rn5_genes_introns
chr1	85301579	85301579	-	1.18185e-21	6.6867e-20	-28.3333	85301237	85301797	561	NM_001033888	Numbl	rn5_genes_exons
chr15	51546876	51546876	-	1.18e-21	6.69e-20	46.6486	51427054	51550612	123559	NM_053307	Msra	rn5_genes_introns
chr3	9402627	9402627	+	1.18467e-21	6.698e-20	-27.8409	9401736	9402735	1000	NR_031871	Mir126b	rn5_genes_promoters
chr3	9402627	9402627	+	1.18e-21	6.7e-20	-27.8409	9402424	9402980	557	NM_139104	Egfl7	rn5_genes_introns
chrX	78970309	78970309	-	1.18e-21	6.7e-20	-29.4777	78969081	78970591	1511	NM_001106937	Tbx22	rn5_genes_introns
chr3	64960056	64960056	-	1.21e-21	6.82e-20	-50.3823	64932069	64964375	32307	NM_053725	Itga6	rn5_genes_introns
chr11	72313928	72313928	+	1.21147e-21	6.84474e-20	-42.1228	72313912	72314911	1000	NM_001105874	Mylk	rn5_genes_promoters
chr12	40730297	40730297	+	1.21254e-21	6.84919e-20	-72.1922	40730244	40730306	63	NM_017233	Hpd	rn5_genes_exons
chr8	48444028	48444028	-	1.22e-21	6.89e-20	50.7292	48383731	48589526	205796	NM_001108141	Dscaml1	rn5_genes_introns
chr6	142109375	142109375	-	1.2519e-21	7.05681e-20	-26.4822	142107875	142110142	2268	NM_024163	Begain	rn5_genes_exons
chr6	142109375	142109375	-	1.2519e-21	7.05681e-20	-26.4822	142107875	142110142	2268	NM_001111115	Begain	rn5_genes_exons
chr13	32604839	32604839	+	1.28e-21	7.2e-20	-25.8824	32604037	32606320	2284	NM_021696	Serpinb2	rn5_genes_introns
chr4	224449798	224449798	+	1.29418e-21	7.28002e-20	54.8407	224449783	224450075	293	NM_212513	Lag3	rn5_genes_exons
chr12	52213525	52213525	-	1.29801e-21	7.2999e-20	-38.2609	52208592	52215702	7111	NR_111959	Miat	rn5_genes_exons
chr7	63200202	63200202	-	1.3e-21	7.32e-20	42.4	63181155	63222217	41063	NM_001134780	Parvb	rn5_genes_introns
chr5	90760242	90760242	+	1.3e-21	7.32e-20	30.9351	90732332	90783004	50673	NM_001107940	Megf9	rn5_genes_introns
chr10	38108735	38108735	+	1.31e-21	7.34e-20	42.5072	37928585	38115392	186808	NM_001107000	Fstl4	rn5_genes_introns
chr6	23861390	23861390	+	1.35e-21	7.56e-20	50.4274	23843675	23864431	20757	NM_021767	Nrxn1	rn5_genes_introns
chr1	17079901	17079901	-	1.35e-21	7.58e-20	-53.8693	17074097	17083135	9039	NM_001277694	Map3k5	rn5_genes_introns
chr6	58649047	58649047	-	1.36e-21	7.61e-20	47.3638	58648826	58651970	3145	NM_001025051	Fam110c	rn5_genes_introns
chr10	86679120	86679120	-	1.37e-21	7.65e-20	-47.8227	86678812	86679626	815	NM_031528	Rara	rn5_genes_introns
chr12	47728420	47728420	+	1.38e-21	7.69e-20	35.5244	47725089	47730900	5812	NM_053612	Hspb8	rn5_genes_introns
chr2	60460978	60460978	+	1.37e-21	7.69e-20	-30.0448	60349555	60475874	126320	NM_001113329	Pde4d	rn5_genes_introns
chr2	60460978	60460978	+	1.37e-21	7.69e-20	-30.0448	60349555	60475874	126320	NM_001113328	Pde4d	rn5_genes_introns
chr2	60460978	60460978	+	1.37e-21	7.69e-20	-30.0448	60349555	60475874	126320	NM_001113332	Pde4d	rn5_genes_introns
chr2	60460978	60460978	+	1.37e-21	7.69e-20	-30.0448	60349555	60475874	126320	NM_017032	Pde4d	rn5_genes_introns
chr2	60460978	60460978	+	1.37e-21	7.69e-20	-30.0448	60349555	60475874	126320	NM_001113334	Pde4d	rn5_genes_introns
chr7	138402891	138402891	+	1.39e-21	7.75e-20	27.1795	138365500	138445302	79803	NM_001039454	Pced1b	rn5_genes_introns
chr8	121766270	121766270	+	1.4e-21	7.8e-20	40.2931	121752336	121767101	14766	NM_001108192	Glb1	rn5_genes_introns
chr17	82171333	82171333	+	1.41e-21	7.85e-20	40.2908	82150111	82197506	47396	NM_001109404	Rsu1	rn5_genes_introns
chr9	18971775	18971775	-	1.45e-21	8.1e-20	-26.455	18971545	18973607	2063	NM_139110	Adgrf5	rn5_genes_introns
chr2	217919941	217919941	-	1.45e-21	8.1e-20	-32.5601	217918154	217920178	2025	NM_001100836	Fcgr1a	rn5_genes_introns
chr1	268376165	268376165	-	1.46e-21	8.12e-20	40.5157	268355542	268423191	67650	NM_022953	Slit1	rn5_genes_introns
chrX	142157039	142157039	+	1.47e-21	8.17e-20	-51.2059	142155168	142189468	34301	NM_053428	Fgf13	rn5_genes_introns
chr1	25654732	25654732	-	1.48402e-21	8.25846e-20	-37.1941	25654603	25654758	156	NM_019232	Sgk1	rn5_genes_exons
chr1	25654732	25654732	-	1.48402e-21	8.25846e-20	-37.1941	25654603	25654758	156	NM_001193568	Sgk1	rn5_genes_exons
chr1	25654732	25654732	-	1.48402e-21	8.25846e-20	-37.1941	25654603	25654758	156	NM_001193569	Sgk1	rn5_genes_exons
chr15	85615955	85615955	+	1.52585e-21	8.47192e-20	31.9767	85615399	85616398	1000	NM_194353	Setsip	rn5_genes_promoters
chr19	48119554	48119554	-	1.5592e-21	8.64921e-20	-40.7408	48119423	48119584	162	NM_001271345	E2f4	rn5_genes_exons
chr8	115768629	115768629	+	1.57e-21	8.7e-20	-34.6306	115768601	115769141	541	NM_145776	Slc38a3	rn5_genes_introns
chr20	46976804	46976804	-	1.63e-21	9e-20	-33.8129	46913498	46979058	65561	NM_138831	Slc16a10	rn5_genes_introns
chr7	121851480	121851480	-	1.63091e-21	9.02647e-20	-38.7978	121851377	121851604	228	NM_001034944	Grap2	rn5_genes_exons
chr4	133618886	133618886	+	1.64471e-21	9.09667e-20	44.7813	133618347	133619342	996	NM_001024685	Tas2r138	rn5_genes_exons
chr4	241452087	241452087	+	1.66e-21	9.19e-20	38.8889	241452083	241453233	1151	NM_001134581	C2cd5	rn5_genes_introns
chr11	72274428	72274428	-	1.71e-21	9.45e-20	-25.2688	72238255	72284010	45756	NM_001105874	Mylk	rn5_genes_introns
chr15	3359194	3359194	+	1.74e-21	9.57e-20	-62.7159	3357445	3370880	13436	NM_012895	Adk	rn5_genes_introns
chr7	134504776	134504776	+	1.75e-21	9.66e-20	-41.8512	132806893	135690058	2883166	NM_001309489	Muc19	rn5_genes_introns
chr1	264868672	264868672	+	1.78328e-21	9.80751e-20	-26.1006	264868532	264868737	206	NM_053758	Plce1	rn5_genes_exons
chr2	278809710	278809710	+	1.8e-21	9.88e-20	-57.1233	278807197	278809877	2681	NM_016986	Acadm	rn5_genes_introns
chr6	20362987	20362987	-	1.81e-21	9.94e-20	35.2941	20356859	20364985	8127	NM_023090	Epas1	rn5_genes_introns
chr5	174809042	174809042	-	1.82e-21	9.98e-20	25.6	174808878	174809133	256	NM_001191063	Ccdc27	rn5_genes_introns
chr9	45797162	45797162	+	1.85791e-21	1.01835e-19	-33.3317	45797063	45797213	151	NM_001191067	Tbc1d8	rn5_genes_exons
chr5	168500954	168500954	+	1.86e-21	1.02e-19	-40.5491	168494573	168501401	6829	NM_001106479	Clcn6	rn5_genes_introns
chr10	63470544	63470544	+	1.87e-21	1.03e-19	50.7844	63464459	63582576	118118	NM_001108285	Nxn	rn5_genes_introns
chr7	11942908	11942908	+	1.9639e-21	1.07043e-19	-51.959	11942870	11943719	850	NM_012902	Amh	rn5_genes_exons
chr3	69727297	69727297	-	1.99498e-21	1.08665e-19	50.5564	69726363	69727442	1080	NM_080893	Pde11a	rn5_genes_exons
chr3	69727297	69727297	-	1.99e-21	1.09e-19	50.5564	69682567	69780821	98255	NM_001127480	Pde11a	rn5_genes_introns
chr1	259107352	259107352	+	2e-21	1.09e-19	50	259088460	259126072	37613	NM_001014167	Rnls	rn5_genes_introns
chr19	28087062	28087062	+	2.01e-21	1.09e-19	-26.2357	28082947	28090860	7914	NM_001039713	Fto	rn5_genes_introns
chr1	63400325	63400325	+	2.01152e-21	1.09419e-19	-43.0129	63400325	63400465	141	NM_012628	Prkcg	rn5_genes_exons
chr12	27050095	27050095	-	2.02e-21	1.1e-19	-38.9338	27039158	27053110	13953	NM_031727	Limk1	rn5_genes_introns
chr4	244270274	244270274	+	2.07e-21	1.12e-19	48.2534	244235382	244296403	61022	NM_001191753	Rassf8	rn5_genes_introns
chr10	14935661	14935661	+	2.07487e-21	1.12514e-19	49.5147	14935627	14935756	130	NM_031658	Msln	rn5_genes_exons
chrX	109797628	109797628	-	2.11781e-21	1.1469e-19	-41.8182	109797013	109798012	1000	NM_001191797	Nrk	rn5_genes_promoters
chr5	162019522	162019522	+	2.12e-21	1.15e-19	26.0664	161991488	162040672	49185	NM_001191984	Pax7	rn5_genes_introns
chrX	112109781	112109781	+	2.13185e-21	1.15399e-19	-32.8032	112109695	112109823	129	NM_053623	Acsl4	rn5_genes_exons
chr12	25871108	25871108	-	2.17618e-21	1.1759e-19	-30.0546	25871042	25871219	178	NM_001277394	Srrm3	rn5_genes_exons
chr6	132730099	132730099	-	2.2e-21	1.19e-19	-28.3898	132697684	132806252	108569	NM_001108047	Foxn3	rn5_genes_introns
chr7	131304210	131304210	+	2.28e-21	1.23e-19	-32.6476	131300243	131307920	7678	NM_001108750	Cpne8	rn5_genes_introns
chr10	55743130	55743130	+	2.32049e-21	1.24862e-19	25.0836	55742301	55743300	1000	NM_001128155	Tmem88	rn5_genes_promoters
chrX	109798263	109798263	-	2.33e-21	1.25e-19	43.1694	109798070	109804244	6175	NM_001191797	Nrk	rn5_genes_introns
chr12	38224220	38224220	-	2.31e-21	1.25e-19	36.6906	38186282	38256332	70051	NM_001134536	Tmem132b	rn5_genes_introns
chr7	12337493	12337493	-	2.33e-21	1.25e-19	35.6784	12334810	12337781	2972	NM_133524	Tcf3	rn5_genes_introns
chr7	12337493	12337493	-	2.3262e-21	1.25141e-19	35.6784	12337423	12337649	227	NM_001035237	Tcf3	rn5_genes_exons
chr8	66075379	66075379	-	2.34274e-21	1.2592e-19	45.9313	66075251	66075383	133	NM_053400	Tle3	rn5_genes_exons
chr3	50983522	50983522	+	2.35e-21	1.26e-19	-46.7532	50982120	50983596	1477	NM_001002854	Tanc1	rn5_genes_introns
chr7	119232471	119232471	-	2.36e-21	1.27e-19	39.6379	119224939	119239804	14866	NM_053351	Cacng2	rn5_genes_introns
chr20	4020567	4020567	+	2.36e-21	1.27e-19	-31.9149	4020532	4021734	1203	NM_031028	Gabbr1	rn5_genes_introns
chr6	2901278	2901278	-	2.40369e-21	1.28884e-19	32.7957	2901230	2901430	201	NM_001191907	Dhx57	rn5_genes_exons
chr5	62002708	62002708	-	2.40838e-21	1.29051e-19	-28.2759	62002658	62003009	352	NM_001127573	Ube2r2	rn5_genes_exons
chr10	56828149	56828149	-	2.42055e-21	1.29646e-19	48.4615	56828030	56828333	304	NM_001105800	Zmynd15	rn5_genes_exons
chr18	29696813	29696813	+	2.42158e-21	1.2966e-19	-26.0116	29696540	29698930	2391	NM_053942	Pcdha8	rn5_genes_exons
chr9	9936467	9936467	+	2.42454e-21	1.29774e-19	41.0727	9936309	9938199	1891	NM_053471	Sema6b	rn5_genes_exons
chr18	29696813	29696813	+	2.42e-21	1.3e-19	-26.0116	29650732	29893942	243211	NM_199503	Pcdha1	rn5_genes_introns
chr18	29696813	29696813	+	2.42e-21	1.3e-19	-26.0116	29659710	29893942	234233	NM_199504	Pcdha2	rn5_genes_introns
chr18	29696813	29696813	+	2.42e-21	1.3e-19	-26.0116	29665865	29893942	228078	NM_053941	Pcdha3	rn5_genes_introns
chr18	29696813	29696813	+	2.42e-21	1.3e-19	-26.0116	29672443	29893942	221500	NM_053933	Pcdha4	rn5_genes_introns
chr18	29696813	29696813	+	2.42e-21	1.3e-19	-26.0116	29680046	29893942	213897	NM_199505	Pcdha5	rn5_genes_introns
chr18	29696813	29696813	+	2.42e-21	1.3e-19	-26.0116	29686889	29893942	207054	NM_199506	Pcdha6	rn5_genes_introns
chr18	29696813	29696813	+	2.42e-21	1.3e-19	-26.0116	29692966	29893942	200977	NM_199507	Pcdha7	rn5_genes_introns
chr5	72325089	72325089	+	2.44e-21	1.3e-19	-39.726	72322742	72340552	17811	NM_201271	Plppr1	rn5_genes_introns
chr10	108796952	108796952	+	2.45e-21	1.31e-19	48.5884	108795744	108797761	2018	NM_001168703	Aatk	rn5_genes_introns
chr4	56480493	56480493	+	2.45e-21	1.31e-19	-39.2	56478791	56483361	4571	NM_001191862	Flnc	rn5_genes_introns
chr15	52535400	52535400	-	2.48e-21	1.32e-19	-33.4204	52535363	52537476	2114	NM_001107271	Zfp395	rn5_genes_introns
chr8	116247053	116247053	+	2.5123e-21	1.34031e-19	44.5852	116241337	116247978	6642	NM_019146	Bsn	rn5_genes_exons
chr10	93304083	93304083	+	2.52e-21	1.35e-19	26.0417	93279033	93314087	35055	NM_001024687	Mrc2	rn5_genes_introns
chr12	18923391	18923391	-	2.55e-21	1.36e-19	41.7805	18918161	18925365	7205	NM_145673	Mafk	rn5_genes_introns
chrX	71333348	71333348	+	2.59524e-21	1.38093e-19	41.8367	71333254	71334253	1000	NM_001106945	Pdzd11	rn5_genes_promoters
chr3	137828858	137828858	-	2.66e-21	1.41e-19	-38.4737	137827216	137830139	2924	NM_001107782	Btbd3	rn5_genes_introns
chr10	64673183	64673183	-	2.67e-21	1.42e-19	-31.8777	64615019	64677445	62427	NM_001107023	Rab11fip4	rn5_genes_introns
chr6	8634058	8634058	+	2.78e-21	1.47e-19	34.4602	8631690	8639002	7313	NM_001134463	Camkmt	rn5_genes_introns
chr4	235653512	235653512	+	2.77e-21	1.47e-19	-26.5873	235651995	235657726	5732	NM_017336	Ptpro	rn5_genes_introns
chr3	117608238	117608238	+	2.81202e-21	1.48817e-19	39.7906	117608233	117608360	128	NM_001004265	Spint1	rn5_genes_exons
chr3	27273741	27273741	+	2.83455e-21	1.49879e-19	-34.3829	27273066	27274065	1000	NM_001135761	Crb2	rn5_genes_promoters
chr7	3193163	3193163	-	2.88e-21	1.52e-19	-48.6587	3192993	3193567	575	NM_001107159	Mmp19	rn5_genes_introns
chr20	32677770	32677770	+	2.88632e-21	1.52484e-19	33.5714	32677697	32678088	392	NM_001107636	Adamts14	rn5_genes_exons
chr18	26989421	26989421	+	2.9e-21	1.53e-19	29.4479	26983516	26990854	7339	NM_001106158	Fam13b	rn5_genes_introns
chr7	124335456	124335456	+	2.89e-21	1.53e-19	-34.8684	124334197	124336410	2214	NM_001012200	Ttll1	rn5_genes_introns
chr20	9799131	9799131	+	2.89e-21	1.53e-19	-45.9364	9789518	9818592	29075	NM_001107613	Anks1a	rn5_genes_introns
chrX	72052073	72052073	-	2.95577e-21	1.55647e-19	34.5393	72051994	72052095	102	NM_134336	Nlgn3	rn5_genes_exons
chr17	90882219	90882219	+	3.02e-21	1.59e-19	30.5201	90878026	90893656	15631	NM_012563	Gad2	rn5_genes_introns
chr10	20340972	20340972	+	3.05e-21	1.6e-19	-31.7389	20337019	20346821	9803	NM_031321	Slit3	rn5_genes_introns
chr11	89459591	89459591	-	3.05965e-21	1.60667e-19	33.0645	89458258	89459684	1427	NM_031701	Cldn5	rn5_genes_exons
chr6	104656894	104656894	-	3.06083e-21	1.60694e-19	-39.7479	104656254	104657253	1000	NM_001191613	Lrrc9	rn5_genes_promoters
chr16	80178224	80178224	+	3.12e-21	1.64e-19	-28.2239	80168348	80182568	14221	NM_001127680	Erich1	rn5_genes_introns
chr16	74517240	74517240	+	3.13e-21	1.64e-19	-36.611	74495231	74535776	40546	NM_012511	Atp7b	rn5_genes_introns
chr1	17138195	17138195	+	3.1944e-21	1.67383e-19	25.6757	17138114	17138291	178	NM_001277694	Map3k5	rn5_genes_exons
chr6	142821095	142821095	+	3.20161e-21	1.67689e-19	-40.065	142820661	142821660	1000	NR_131064	RGD1566401	rn5_genes_promoters
chr8	45083514	45083514	-	3.23082e-21	1.69146e-19	42.8922	45083473	45083721	249	NM_001106814	Tecta	rn5_genes_exons
chr19	9759699	9759699	+	3.25e-21	1.7e-19	-47.5362	9759473	9762393	2921	NM_001271095	Ndrg4	rn5_genes_introns
chr19	9759699	9759699	+	3.25e-21	1.7e-19	-47.5362	9759473	9762393	2921	NM_031967	Ndrg4	rn5_genes_introns
chr19	9759699	9759699	+	3.25e-21	1.7e-19	-47.5362	9759473	9765808	6336	NM_001271093	Ndrg4	rn5_genes_introns
chr19	9759699	9759699	+	3.25e-21	1.7e-19	-47.5362	9759473	9765808	6336	NM_001271094	Ndrg4	rn5_genes_introns
chr19	9759699	9759699	+	3.25e-21	1.7e-19	-47.5362	9759473	9765808	6336	NM_001271091	Ndrg4	rn5_genes_introns
chr19	9759699	9759699	+	3.25e-21	1.7e-19	-47.5362	9759473	9765808	6336	NM_001271092	Ndrg4	rn5_genes_introns
chr20	45968005	45968005	+	3.28296e-21	1.71618e-19	-39.2157	45967911	45968104	194	NM_001170483	Ccn6	rn5_genes_exons
chr20	45968024	45968024	+	3.28296e-21	1.71618e-19	-39.2157	45967911	45968104	194	NM_001170483	Ccn6	rn5_genes_exons
chr1	17285714	17285714	+	3.29e-21	1.72e-19	-30.719	17285614	17285746	133	NM_001106270	Map7	rn5_genes_introns
chr1	17285714	17285714	+	3.29e-21	1.72e-19	-30.719	17285614	17285746	133	NM_001198638	Map7	rn5_genes_introns
chr14	86917996	86917996	+	3.36e-21	1.75e-19	-30.0426	86915933	86921543	5611	NM_001042354	Camk2b	rn5_genes_introns
chr14	86917996	86917996	+	3.36e-21	1.75e-19	-30.0426	86915933	86921543	5611	NM_001042356	Camk2b	rn5_genes_introns
chr14	86917996	86917996	+	3.36e-21	1.75e-19	-30.0426	86915933	86921543	5611	NM_021739	Camk2b	rn5_genes_introns
chr7	125604344	125604344	-	3.4e-21	1.77e-19	-58.2468	125583716	125607042	23327	NM_001271047	RGD1304694	rn5_genes_introns
chr15	44886014	44886014	-	3.39573e-21	1.77058e-19	-25.7256	44885443	44886442	1000	NM_001191891	C1qtnf9	rn5_genes_promoters
chr14	108597997	108597997	+	3.42e-21	1.78e-19	25.5	108555776	108625995	70220	NM_001191683	Bcl11a	rn5_genes_introns
chr1	25654743	25654743	-	3.48023e-21	1.81193e-19	-36.8038	25654603	25654758	156	NM_019232	Sgk1	rn5_genes_exons
chr1	25654743	25654743	-	3.48023e-21	1.81193e-19	-36.8038	25654603	25654758	156	NM_001193568	Sgk1	rn5_genes_exons
chr1	25654743	25654743	-	3.48023e-21	1.81193e-19	-36.8038	25654603	25654758	156	NM_001193569	Sgk1	rn5_genes_exons
chr9	10052758	10052758	+	3.56416e-21	1.85128e-19	-30.9979	10052703	10052770	68	NM_001025026	Stap2	rn5_genes_exons
chr17	20070239	20070239	-	3.61e-21	1.88e-19	35.3535	19992991	20078986	85996	NM_001108881	Rnf144b	rn5_genes_introns
chr3	170576870	170576870	+	3.64162e-21	1.8887e-19	-45.5607	170576724	170577723	1000	NM_001301715	Cebpb	rn5_genes_promoters
chr3	170576870	170576870	+	3.64162e-21	1.8887e-19	-45.5607	170576724	170577723	1000	NM_001301720	Cebpb	rn5_genes_promoters
chr3	170576870	170576870	+	3.64162e-21	1.8887e-19	-45.5607	170576724	170577723	1000	NM_024125	Cebpb	rn5_genes_promoters
chr18	72160413	72160413	-	3.68e-21	1.91e-19	-25.1121	72158948	72165542	6595	NM_001127373	Adnp2	rn5_genes_introns
chr13	110058463	110058463	+	3.77257e-21	1.94672e-19	-37.9747	110058379	110061548	3170	NM_001108858	Ddx3y	rn5_genes_exons
chr12	48601150	48601150	-	3.85e-21	1.98e-19	-27.0833	48599771	48604486	4716	NM_001012147	Pxn	rn5_genes_introns
chr12	11806790	11806790	+	3.89494e-21	2.00686e-19	-28.8591	11806326	11807017	692	NM_001037787	Polr1d	rn5_genes_exons
chr5	170804334	170804334	-	3.98e-21	2.05e-19	-44.697	170804290	170804418	129	NM_031741	Slc2a5	rn5_genes_introns
chr20	33739331	33739331	+	4.07e-21	2.09e-19	-34.1723	33737645	33748031	10387	NM_012734	Hk1	rn5_genes_introns
chr13	102370366	102370366	-	4.11e-21	2.11e-19	-32.766	102364199	102430984	66786	NM_001025762	Smyd3	rn5_genes_introns
chr5	141053382	141053382	-	4.13877e-21	2.12576e-19	-44.0746	141053370	141053498	129	NM_171993	Cdc20	rn5_genes_exons
chr3	9268900	9268900	-	4.14591e-21	2.12898e-19	50.8667	9266663	9269693	3031	NM_001105721	Notch1	rn5_genes_exons
chr8	36174504	36174504	-	4.15e-21	2.13e-19	-41.5267	36173766	36179134	5369	NM_001048215	Kirrel3	rn5_genes_introns
chr18	69629291	69629291	+	4.19e-21	2.15e-19	-27.5449	69568602	69689590	120989	NM_017083	Myo5b	rn5_genes_introns
chr20	6680212	6680212	+	4.22e-21	2.17e-19	29.078	6678390	6680391	2002	NM_212541	Slc44a4	rn5_genes_introns
chr1	223443479	223443479	-	4.25e-21	2.18e-19	31.7647	223426245	223489304	63060	NM_032073	Kcnq1	rn5_genes_introns
chr12	33506943	33506943	+	4.44173e-21	2.26943e-19	-29.692	33506929	33507043	115	NM_001100488	Rimbp2	rn5_genes_exons
chr8	76675717	76675717	+	4.44378e-21	2.26999e-19	-32.8134	76675705	76675895	191	NM_001106835	Bnip2	rn5_genes_exons
chr10	93965428	93965428	+	4.43e-21	2.27e-19	37.8205	93965051	93967721	2671	NM_053937	Kcnh6	rn5_genes_introns
chr13	47177557	47177557	-	4.69e-21	2.39e-19	-33.36	47120987	47327856	206870	NM_001114392	Gpr39	rn5_genes_introns
chr3	179742858	179742858	-	4.69e-21	2.39e-19	-33.919	179741584	179743465	1882	NM_001108967	Ntsr1	rn5_genes_introns
chr16	21276847	21276847	-	4.72038e-21	2.39973e-19	-28.5714	21276817	21276944	128	NM_001107308	Gmip	rn5_genes_exons
chr5	161995672	161995672	-	4.72e-21	2.4e-19	70.0535	161991488	162040672	49185	NM_001191984	Pax7	rn5_genes_introns
chr5	64367075	64367075	+	4.73889e-21	2.40664e-19	-40.3015	64366896	64367854	959	NM_001108662	Melk	rn5_genes_exons
chr5	64367081	64367081	+	4.73889e-21	2.40664e-19	-40.3015	64366896	64367854	959	NM_001108662	Melk	rn5_genes_exons
chr10	83446368	83446368	-	4.7459e-21	2.40939e-19	34.4338	83446290	83447961	1672	NM_001105833	Phospho1	rn5_genes_exons
chr7	70643577	70643577	+	4.77e-21	2.42e-19	-31.92	70643483	70644081	599	NM_001134595	Slc26a10	rn5_genes_introns
chr17	65592165	65592165	+	4.79228e-21	2.43072e-19	32.9897	65590223	65592387	2165	NM_203366	Zmynd11	rn5_genes_exons
chr17	65592165	65592165	+	4.79228e-21	2.43072e-19	32.9897	65590223	65592387	2165	NM_203367	Zmynd11	rn5_genes_exons
chr17	65592165	65592165	+	4.79228e-21	2.43072e-19	32.9897	65590223	65592387	2165	NM_203368	Zmynd11	rn5_genes_exons
chr17	65592165	65592165	+	4.79228e-21	2.43072e-19	32.9897	65590223	65592387	2165	NM_203369	Zmynd11	rn5_genes_exons
chr2	202895787	202895787	-	4.85e-21	2.46e-19	-34.5946	202891420	202895979	4560	NM_001106437	Fhdc1	rn5_genes_introns
chr7	11594949	11594949	+	4.95527e-21	2.50766e-19	-28.5374	11594355	11595454	1100	NM_001100757	Pias4	rn5_genes_exons
chr7	121665339	121665339	-	4.97e-21	2.51e-19	-33.8017	121660701	121682138	21438	NM_001135913	Enthd1	rn5_genes_introns
chr1	3667324	3667324	-	4.97968e-21	2.51897e-19	40.6897	3666802	3669533	2732	NM_001107469	Zc3h12d	rn5_genes_exons
chr2	231155515	231155515	+	4.98328e-21	2.52026e-19	28.0196	231155463	231155723	261	NM_001107717	Fndc7	rn5_genes_exons
chr1	229079848	229079848	+	5.04913e-21	2.55092e-19	-33.776	229079672	229079866	195	NM_001108517	Rps6ka4	rn5_genes_exons
chr10	31265004	31265004	-	5.1e-21	2.57e-19	42.8397	31264304	31268695	4392	NM_001108825	Itk	rn5_genes_introns
chr18	55520237	55520237	+	5.21e-21	2.62e-19	47.3807	55514614	55521677	7064	NM_012920	Camk2a	rn5_genes_introns
chr8	60282757	60282757	-	5.30026e-21	2.66951e-19	49.3881	60282654	60282764	111	NM_001013040	Ptpn9	rn5_genes_exons
chr3	153471510	153471510	-	5.29e-21	2.67e-19	50	153466572	153496507	29936	NM_001106525	Snph	rn5_genes_introns
chr16	46908662	46908662	+	5.29e-21	2.67e-19	-27.1774	46907884	46932770	24887	NM_001013882	Dctd	rn5_genes_introns
chr16	46908662	46908662	+	5.29e-21	2.67e-19	-27.1774	46907884	46932770	24887	NM_001161512	Dctd	rn5_genes_introns
chr1	227606952	227606952	+	5.33764e-21	2.68556e-19	42.9548	227606239	227608034	1796	NM_001024290	Gal3st3	rn5_genes_exons
chr12	42950640	42950640	+	5.44e-21	2.73e-19	-28.8793	42939729	42966275	26547	NM_133518	Rph3a	rn5_genes_introns
chr5	121098593	121098593	+	5.46e-21	2.74e-19	29.2857	121091252	121099461	8210	NM_080398	Patj	rn5_genes_introns
chr12	27518573	27518573	+	5.53372e-21	2.77849e-19	-29.6432	27518168	27519744	1577	NM_001271485	Gtf2ird2	rn5_genes_exons
chr15	23840272	23840272	-	5.55e-21	2.78e-19	29.5302	23839977	23840314	338	NM_001011915	Fermt2	rn5_genes_introns
chr1	223443440	223443440	-	5.55e-21	2.79e-19	35.3656	223426245	223489304	63060	NM_032073	Kcnq1	rn5_genes_introns
chr13	74913635	74913635	-	5.55e-21	2.79e-19	-42.2361	74912724	74916179	3456	NM_001105957	Rgl1	rn5_genes_introns
chr17	11352950	11352950	-	5.58e-21	2.8e-19	-50.4202	11148974	11542063	393090	NM_001024998	Txndc15	rn5_genes_introns
chr18	441516	441516	-	5.66e-21	2.83e-19	44.5821	440993	441614	622	NM_183331	F8	rn5_genes_introns
chr7	125373512	125373512	+	5.87e-21	2.93e-19	-29.8041	125371913	125420688	48776	NM_001130680	Phf21b	rn5_genes_introns
chr9	83861050	83861050	+	5.87376e-21	2.93233e-19	27.6316	83860911	83861379	469	NM_053710	Pax3	rn5_genes_exons
chr3	16715424	16715424	+	5.96127e-21	2.97419e-19	42.4348	16715369	16715511	143	NM_080689	Dnm1	rn5_genes_exons
chr10	71284468	71284468	-	6.04e-21	3.02e-19	-59.5027	71278676	71295707	17032	NM_001270836	Dusp14	rn5_genes_introns
chr10	71284468	71284468	-	6.04e-21	3.02e-19	-59.5027	71278676	71297009	18334	NM_001270835	Dusp14	rn5_genes_introns
chr10	71284468	71284468	-	6.04e-21	3.02e-19	-59.5027	71278676	71297220	18545	NM_001079893	Dusp14	rn5_genes_introns
chr5	79543800	79543800	-	6.14e-21	3.06e-19	-41.0838	79543150	79550890	7741	NM_031061	Musk	rn5_genes_introns
chr2	231351138	231351138	-	6.16604e-21	3.0707e-19	-26.6376	231350270	231351269	1000	NM_001109640	Slc25a54	rn5_genes_promoters
chr20	7066973	7066973	+	6.29e-21	3.13e-19	-34.4538	7066838	7067037	200	NM_053292	Vars1	rn5_genes_introns
chr20	9815180	9815180	+	6.33e-21	3.15e-19	-46.9388	9789518	9818592	29075	NM_001107613	Anks1a	rn5_genes_introns
chrX	124945456	124945456	-	6.36e-21	3.16e-19	-28.4613	124944762	124945483	722	NM_001106951	Cul4b	rn5_genes_introns
chr20	7188048	7188048	+	6.36674e-21	3.16226e-19	28.3544	7187867	7188476	610	NM_001034157	Gpank1	rn5_genes_exons
chr1	90084495	90084495	-	6.37948e-21	3.16795e-19	-52.6048	90084371	90084543	173	NM_022628	Nphs1	rn5_genes_exons
chr18	17490497	17490497	-	6.41e-21	3.18e-19	-26.2108	17470521	17755188	284668	NM_001107400	Celf4	rn5_genes_introns
chr4	187528204	187528204	+	6.6e-21	3.27e-19	29.0931	187521890	187549280	27391	NM_001100473	Wnt7a	rn5_genes_introns
chr1	83496294	83496294	+	6.63597e-21	3.28795e-19	-50	83493424	83497902	4479	NM_053628	Megf8	rn5_genes_exons
chr15	112049796	112049796	+	6.71e-21	3.32e-19	28.0851	111996420	112129571	133152	NM_001100685	Clybl	rn5_genes_introns
chrX	16395167	16395167	+	6.73e-21	3.33e-19	37.8947	16395154	16395283	130	NM_001191729	Ccdc120	rn5_genes_introns
chr20	46336295	46336295	-	6.78e-21	3.35e-19	52.9992	46324404	46340188	15785	NM_012755	Fyn	rn5_genes_introns
chr6	64604415	64604415	-	6.79e-21	3.36e-19	-28.9543	64603776	64615784	12009	NM_001308254	Ahr	rn5_genes_introns
chr6	64604415	64604415	-	6.79e-21	3.36e-19	-28.9543	64603776	64615784	12009	NM_001308255	Ahr	rn5_genes_introns
chr6	64604415	64604415	-	6.79e-21	3.36e-19	-28.9543	64603776	64615784	12009	NM_013149	Ahr	rn5_genes_introns
chr6	64604415	64604415	-	6.79e-21	3.36e-19	-28.9543	64603776	64615784	12009	NR_131775	Ahr	rn5_genes_introns
chr6	64604415	64604415	-	6.79e-21	3.36e-19	-28.9543	64603776	64615784	12009	NR_131776	Ahr	rn5_genes_introns
chr5	134839586	134839586	+	7.01e-21	3.46e-19	57.0701	134788915	134993940	205026	NM_001350232	Agbl4	rn5_genes_introns
chr10	59268684	59268684	+	7.05149e-21	3.47689e-19	-29.2373	59268279	59269278	1000	NM_012914	Atp2a3	rn5_genes_promoters
chr3	167197421	167197421	+	7.17976e-21	3.53656e-19	-25.251	167196728	167197727	1000	NM_173109	Wfdc2	rn5_genes_promoters
chr18	69069180	69069180	-	7.21e-21	3.55e-19	30.3704	69050313	69086848	36536	NM_019319	Mapk4	rn5_genes_introns
chr5	140495946	140495946	+	7.34136e-21	3.60888e-19	-38.9977	140495827	140496047	221	NM_001134626	Ccdc24	rn5_genes_exons
chr1	263850681	263850681	+	7.52283e-21	3.69511e-19	-56.25	263850534	263850916	383	NM_019277	Exoc6	rn5_genes_exons
chr1	185605873	185605873	+	7.55e-21	3.71e-19	-35.6441	185604370	185625771	21402	NM_172067	Spon1	rn5_genes_introns
chr4	59409812	59409812	+	7.57e-21	3.71e-19	-49.6337	59351245	59534602	183358	NM_001107852	Plxna4	rn5_genes_introns
chr19	43095882	43095882	-	7.58e-21	3.72e-19	48.2021	43085186	43111304	26119	NM_013130	Smad1	rn5_genes_introns
chr1	151569914	151569914	-	7.67e-21	3.76e-19	-29.7619	151567490	151571230	3741	NM_133419	Dkc1	rn5_genes_introns
chr16	82789009	82789009	-	7.68e-21	3.76e-19	-46.8737	82788819	82789340	522	NM_001177684	Cars2	rn5_genes_introns
chr19	26658954	26658954	-	7.69255e-21	3.76483e-19	39.5707	26658523	26658966	444	NM_031054	Mmp2	rn5_genes_exons
chr13	54596616	54596616	+	7.72e-21	3.78e-19	-33.9207	54511327	54597245	85919	NM_001160314	Nfasc	rn5_genes_introns
chr13	54596616	54596616	+	7.72e-21	3.78e-19	-33.9207	54511327	54597245	85919	NM_053909	Nfasc	rn5_genes_introns
chr10	85744433	85744433	+	7.80083e-21	3.81247e-19	36.2437	85742631	85744499	1869	NM_017346	Cacnb1	rn5_genes_exons
chr3	154771333	154771333	-	7.9e-21	3.86e-19	-45.0087	154771315	154772530	1216	NM_001107790	Tpx2	rn5_genes_introns
chr8	109951941	109951941	-	7.97e-21	3.89e-19	-26.1905	109933686	110062007	128322	NM_001104528	Ephb1	rn5_genes_introns
chr19	25521517	25521517	+	8.09e-21	3.94e-19	-25.8883	25521404	25522487	1084	NM_001008365	Tom1	rn5_genes_introns
chr1	81447702	81447702	+	8.12e-21	3.95e-19	-44.3835	81445190	81452182	6993	NM_001108475	Vasp	rn5_genes_introns
chrX	72974887	72974887	+	8.19e-21	3.99e-19	39.011	72972162	72975481	3320	NM_172055	Cited1	rn5_genes_introns
chr20	4080162	4080162	-	8.2e-21	3.99e-19	25.9669	4080057	4080205	149	NM_001048045	RT1-M5	rn5_genes_introns
chr20	4080162	4080162	-	8.2e-21	3.99e-19	25.9669	4080057	4080205	149	NM_001168353	RT1-M5	rn5_genes_introns
chr18	17826573	17826573	+	8.26e-21	4.02e-19	53.0921	17755272	17829949	74678	NM_001107400	Celf4	rn5_genes_introns
chr4	242592844	242592844	-	8.26e-21	4.02e-19	-32.8767	242589654	242641386	51733	NM_001271267	Sox5	rn5_genes_introns
chr7	121806472	121806472	+	8.38e-21	4.07e-19	-25.1366	121781574	121831619	50046	NM_001034944	Grap2	rn5_genes_introns
chr3	11628510	11628510	-	8.43e-21	4.1e-19	-39.3278	11570665	11631209	60545	NM_012805	Rxra	rn5_genes_introns
chr5	162435183	162435183	-	8.64e-21	4.19e-19	49.6423	162361908	162453580	91673	NM_001271454	Igsf21	rn5_genes_introns
chr1	93179201	93179201	+	8.67e-21	4.2e-19	36.034	93175809	93195055	19247	NM_001135835	Dpy19l3	rn5_genes_introns
chr5	147372170	147372170	-	8.67e-21	4.21e-19	36.7647	147265893	147396482	130590	NM_001112716	Grik3	rn5_genes_introns
chr5	147372170	147372170	-	8.67e-21	4.21e-19	36.7647	147265893	147396482	130590	NM_181373	Grik3	rn5_genes_introns
chr2	97785973	97785973	+	8.71e-21	4.22e-19	-55.3067	97784104	97787190	3087	NM_001107657	Myo10	rn5_genes_introns
chr16	79275848	79275848	-	8.7577e-21	4.24442e-19	31.7483	79273602	79277703	4102	NM_001107326	Kbtbd11	rn5_genes_exons
chr1	105640630	105640630	-	9.09e-21	4.39e-19	39.343	105631580	105750778	119199	NM_138529	Nav2	rn5_genes_introns
chr10	55142966	55142966	+	9.11523e-21	4.40283e-19	35.6725	55142929	55143052	124	NM_031520	Myh10	rn5_genes_exons
chr17	74116450	74116450	-	9.27e-21	4.47e-19	32.6742	74116187	74118542	2356	NM_133293	Gata3	rn5_genes_introns
chr1	26633528	26633528	-	9.40347e-21	4.53219e-19	-32.6203	26633199	26633708	510	NM_001108459	Clvs2	rn5_genes_exons
chr13	116425435	116425435	-	9.48e-21	4.57e-19	30.3892	116425171	116429176	4006	NM_001108859	Irf6	rn5_genes_introns
chr5	170661498	170661498	+	9.68e-21	4.65e-19	-38.4615	170658364	170671574	13211	NM_001106698	H6pd	rn5_genes_introns
chr18	55463528	55463528	+	9.72e-21	4.67e-19	-39.2602	55463005	55514562	51558	NM_012920	Camk2a	rn5_genes_introns
chrX	69500761	69500761	+	9.82705e-21	4.71864e-19	-30.9295	69499967	69500966	1000	NM_001025747	Yipf6	rn5_genes_promoters
chr7	78479500	78479500	-	9.85e-21	4.72e-19	-50.5907	78431746	78489320	57575	NM_144762	Baalc	rn5_genes_introns
chr1	250847555	250847555	+	9.84463e-21	4.72464e-19	38.3663	250847350	250848349	1000	NM_001106358	Dmrt3	rn5_genes_promoters
chr1	272270792	272270792	+	9.85286e-21	4.72731e-19	-30.6931	272270688	272271216	529	NM_001033064	Kazald1	rn5_genes_exons
chr16	48334071	48334071	-	9.85832e-21	4.729e-19	-25.6667	48334019	48334195	177	NM_001047086	Irf2	rn5_genes_exons
chr2	278241530	278241530	-	9.88e-21	4.74e-19	44.3234	278046870	278255753	208884	NM_019123	St6galnac3	rn5_genes_introns
chr16	74001685	74001685	+	9.99e-21	4.79e-19	57.9329	73983500	74042763	59264	NM_017223	Slc20a2	rn5_genes_introns
chr18	62511937	62511937	+	1e-20	4.8e-19	-41.5636	62479762	62541956	62195	NM_001107381	Spire1	rn5_genes_introns
chr6	145714677	145714677	+	1.00933e-20	4.83315e-19	-27.0718	145714633	145714729	97	NR_031918	Mir203	rn5_genes_exons
chr6	145714677	145714677	+	1.00933e-20	4.83315e-19	-27.0718	145714619	145714733	115	NR_037319	Mir3545	rn5_genes_exons
chr11	71404404	71404404	+	1.01461e-20	4.85656e-19	43.1953	71404227	71404434	208	NM_001107091	Sema5b	rn5_genes_exons
chr5	170257703	170257703	-	1.02e-20	4.87e-19	-30.7011	170256906	170257900	995	NM_001108978	Pik3cd	rn5_genes_introns
chr1	80058093	80058093	-	1.02123e-20	4.88147e-19	44.0589	80057594	80058156	563	NM_001191947	Dact3	rn5_genes_exons
chr1	152844172	152844172	+	1.02145e-20	4.88147e-19	27.4614	152843493	152844829	1337	NM_001108821	Abcd1	rn5_genes_exons
chr13	57989168	57989168	-	1.04e-20	4.98e-19	-52.8306	57989109	57989329	221	NM_053873	Cacna1s	rn5_genes_introns
chr6	61118226	61118226	+	1.05e-20	4.99e-19	-35.1351	61110390	61124845	14456	NM_001371300	Pik3cg	rn5_genes_introns
chr2	270059813	270059813	+	1.05437e-20	5.02912e-19	-27.5731	270058913	270059912	1000	NM_031327	Ccn1	rn5_genes_promoters
chr3	18627439	18627439	+	1.07e-20	5.1e-19	35.2518	18616768	18762245	145478	NM_001107834	Pbx3	rn5_genes_introns
chrX	135116639	135116639	-	1.07e-20	5.11e-19	-44.6357	135114923	135116715	1793	NM_001039016	Zdhhc9	rn5_genes_introns
chr13	76087027	76087027	-	1.07e-20	5.12e-19	-33.6134	76078735	76099865	21131	NM_019344	Rgs8	rn5_genes_introns
chr18	17599359	17599359	+	1.09e-20	5.19e-19	-28.5714	17470521	17755188	284668	NM_001107400	Celf4	rn5_genes_introns
chr17	12670476	12670476	-	1.09e-20	5.19e-19	-39.0576	12669617	12677185	7569	NM_053835	Cltb	rn5_genes_introns
chr11	38755394	38755394	-	1.09e-20	5.2e-19	37.9125	38692972	38808275	115304	NM_013192	Kcnj6	rn5_genes_introns
chr20	7541632	7541632	-	1.09834e-20	5.2225e-19	28.7648	7541573	7541781	209	NM_080891	Daxx	rn5_genes_exons
chr12	4095780	4095780	+	1.1e-20	5.23e-19	33.871	4094754	4099627	4874	NM_001107115	Arhgef18	rn5_genes_introns
chr6	52803839	52803839	-	1.1e-20	5.24e-19	-57.4834	52794126	52811776	17651	NM_017356	Hpcal1	rn5_genes_introns
chr1	243603234	243603234	-	1.11e-20	5.28e-19	28.8288	243603154	243605555	2402	NM_053823	Pcsk5	rn5_genes_introns
chr18	52380333	52380333	+	1.11e-20	5.28e-19	-56.3488	52380085	52380949	865	NM_031826	Fbn2	rn5_genes_introns
chr19	60636781	60636781	-	1.15e-20	5.44e-19	46.5423	60579552	60710253	130702	NM_001163273	Cmip	rn5_genes_introns
chr14	38196602	38196602	-	1.15e-20	5.45e-19	-38.9222	38163849	38214215	50367	NM_182473	Corin	rn5_genes_introns
chr17	411769	411769	-	1.18e-20	5.56e-19	53.3072	400806	412040	11235	NM_012558	Fbp1	rn5_genes_introns
chr18	39129283	39129283	-	1.18294e-20	5.58776e-19	-32.8571	39128903	39129507	605	NM_001309404	Kcnn2	rn5_genes_exons
chr18	39129283	39129283	-	1.18294e-20	5.58776e-19	-32.8571	39128903	39129507	605	NM_019314	Kcnn2	rn5_genes_exons
chr1	227407978	227407978	+	1.19e-20	5.6e-19	30.5188	227407432	227410854	3423	NM_001025132	Cnih2	rn5_genes_introns
chr3	15011196	15011196	+	1.19e-20	5.6e-19	30	15002536	15015198	12663	NM_001025019	Ntmt1	rn5_genes_introns
chr16	79937186	79937186	-	1.2e-20	5.68e-19	39.5739	79750035	80006802	256768	NM_053901	Dlgap2	rn5_genes_introns
chr8	121792579	121792579	+	1.21e-20	5.7e-19	-36.1715	121792239	121799735	7497	NM_001108192	Glb1	rn5_genes_introns
chrX	72007948	72007948	-	1.21091e-20	5.70108e-19	-26.9663	72007079	72008078	1000	NM_001106943	Foxo4	rn5_genes_promoters
chr10	42395750	42395750	-	1.23e-20	5.77e-19	-35.7369	42260988	42425441	164454	NM_031608	Gria1	rn5_genes_introns
chr15	37627840	37627840	-	1.26e-20	5.9e-19	43.3347	37621358	37639433	18076	NM_001098803	Zfhx2	rn5_genes_introns
chr2	133983230	133983230	+	1.28e-20	6e-19	-40.0728	133980188	133989425	9238	NM_001106422	Tnik	rn5_genes_introns
chr15	11973665	11973665	-	1.3e-20	6.1e-19	-38.009	11973212	11994851	21640	NM_001108371	Ube2e2	rn5_genes_introns
chr12	49574682	49574682	-	1.32e-20	6.2e-19	27.7609	49558769	49584745	25977	NM_001109067	Fam222a	rn5_genes_introns
chr5	64533334	64533334	-	1.37e-20	6.41e-19	-27.309	64530295	64535879	5585	NM_001109261	Pax5	rn5_genes_introns
chr13	113290974	113290974	-	1.38e-20	6.43e-19	38.0597	113290787	113294806	4020	NM_206851	Smyd2	rn5_genes_introns
chr13	113290980	113290980	-	1.38e-20	6.43e-19	38.0597	113290787	113294806	4020	NM_206851	Smyd2	rn5_genes_introns
chr7	58148545	58148545	+	1.42e-20	6.61e-19	36.9748	58148342	58152802	4461	NM_173839	Tph2	rn5_genes_introns
chr1	226049217	226049217	+	1.4182e-20	6.61576e-19	-56.5093	226048954	226049227	274	NM_001108513	Unc93b1	rn5_genes_exons
chr1	85703768	85703768	-	1.42593e-20	6.6493e-19	-44.1664	85703572	85704588	1017	NM_001191621	Map3k10	rn5_genes_exons
chrX	40569453	40569453	+	1.46e-20	6.78e-19	-47.5806	40569362	40573701	4340	NM_001035007	Mbtps2	rn5_genes_introns
chr6	124659650	124659650	+	1.47e-20	6.81e-19	32.528	124656508	124662829	6322	NM_001135874	Ston2	rn5_genes_introns
chr17	23647115	23647115	-	1.47e-20	6.82e-19	-35.0877	23621058	23656586	35529	NM_001001511	Gcnt2	rn5_genes_introns
chr1	79983016	79983016	+	1.46744e-20	6.82008e-19	-37.6984	79980701	79983484	2784	NM_001025678	Fkrp	rn5_genes_exons
chr3	17959318	17959318	-	1.47e-20	6.84e-19	-38.4828	17945907	18017106	71200	NM_053709	Lmx1b	rn5_genes_introns
chr3	129677785	129677785	+	1.52785e-20	7.08527e-19	-58.1395	129677773	129678772	1000	NM_172022	Lzts3	rn5_genes_promoters
chr3	70626395	70626395	-	1.53364e-20	7.10942e-19	37.2346	70626311	70626505	195	NM_001134514	Sestd1	rn5_genes_exons
chr14	7578838	7578838	+	1.55e-20	7.19e-19	-29.3021	7560449	7609872	49424	NM_001017495	Aff1-as1	rn5_genes_introns
chr1	216511111	216511111	-	1.56e-20	7.23e-19	33.6257	216488217	216558588	70372	NM_001108506	Ebf3	rn5_genes_introns
chr7	31489393	31489393	+	1.57e-20	7.28e-19	47.7788	31468837	31696916	228080	NM_001271371	Anks1b	rn5_genes_introns
chr2	191733683	191733683	-	1.6e-20	7.38e-19	45.5529	191664273	191796044	131772	NM_001100666	Schip1	rn5_genes_introns
chr12	52214846	52214846	-	1.6159e-20	7.46664e-19	58.0771	52208592	52215702	7111	NR_111959	Miat	rn5_genes_exons
chr13	31931740	31931740	-	1.63e-20	7.52e-19	46.3366	31931428	31933701	2274	NM_001108342	Kdsr	rn5_genes_introns
chrX	16368981	16368981	+	1.63226e-20	7.53511e-19	-41.4661	16368918	16369917	1000	NM_001271227	Tfe3	rn5_genes_promoters
chr16	19744281	19744281	-	1.64e-20	7.58e-19	-43.8021	19742698	19744448	1751	NM_001134790	Dda1	rn5_genes_introns
chrX	15832429	15832429	-	1.64497e-20	7.58231e-19	-37.154	15831773	15832772	1000	NM_057137	Ebp	rn5_genes_promoters
chr8	118668467	118668467	-	1.66123e-20	7.65582e-19	-34.0741	118668168	118668671	504	NM_001108191	Ccrl2	rn5_genes_exons
chr13	54780889	54780889	+	1.67e-20	7.69e-19	-31.0345	54735573	54798204	62632	NM_001177368	Lrrn2	rn5_genes_introns
chr4	10028694	10028694	-	1.67e-20	7.69e-19	-39.0476	10021619	10040537	18919	NM_001103355	Fbxl13	rn5_genes_introns
chr20	11778878	11778878	-	1.67e-20	7.7e-19	-45.9957	11775699	11787247	11549	NM_012728	Glp1r	rn5_genes_introns
chr10	97663402	97663402	-	1.71e-20	7.85e-19	-42.7481	97658634	97664035	5402	NM_013181	Prkar1a	rn5_genes_introns
chr20	7733572	7733572	-	1.71e-20	7.87e-19	-26.7856	7726289	7736283	9995	NM_013138	Itpr3	rn5_genes_introns
chr4	34823782	34823782	-	1.72e-20	7.89e-19	30.1471	34818197	35136613	318417	NM_012994	Nxph1	rn5_genes_introns
chr18	59921335	59921335	+	1.74665e-20	8.02071e-19	-35.7143	59920156	59921504	1349	NM_001008300	Nedd4l	rn5_genes_exons
chr3	28242277	28242277	+	1.76e-20	8.07e-19	27.5072	28241315	28244839	3525	NM_001191099	Nr5a1	rn5_genes_introns
chr10	64332131	64332131	-	1.77658e-20	8.15198e-19	-45.7316	64331642	64332864	1223	NM_001107022	Scarf1	rn5_genes_exons
chr12	46867590	46867590	+	1.78e-20	8.18e-19	-31.2849	46866079	46867644	1566	NM_001024254	Taok3	rn5_genes_introns
chrX	151099724	151099724	+	1.78443e-20	8.18342e-19	-38.5	151099673	151102256	2584	NM_001107587	Slitrk2	rn5_genes_exons
chr10	104948235	104948235	-	1.80467e-20	8.26847e-19	28.7293	104947977	104948325	349	NM_053832	Foxj1	rn5_genes_exons
chr6	119239095	119239095	-	1.81e-20	8.3e-19	-25.5998	119233673	119243078	9406	NM_013174	Tgfb3	rn5_genes_introns
chr12	15265483	15265483	-	1.82e-20	8.33e-19	-66.5	15265457	15265595	139	NM_001105910	Grid2ip	rn5_genes_introns
chr10	55525690	55525690	-	1.83e-20	8.38e-19	-48.9362	55522541	55525740	3200	NM_153301	Alox15b	rn5_genes_introns
[truncated: 8,820 more rows]

## Sheet: Table S5.2
chromosome	start	end	strand	pvalue	qvalue	meth.diff	annot.start	annot.end	annot.width	annot.tx_id	annot.symbol	annot.type
chr1	615510	615510	+	2.21448e-06	5.11293e-06	25.7994	401150	683297	282148	NA	NA	rn5_genes_intergenic
chr1	615519	615519	+	1.90607e-06	4.47565e-06	25.8946	401150	683297	282148	NA	NA	rn5_genes_intergenic
chr1	615657	615657	+	1.08995e-08	4.50541e-08	25.9317	401150	683297	282148	NA	NA	rn5_genes_intergenic
chr1	615718	615718	+	2.74962e-17	6.83753e-16	30.4445	401150	683297	282148	NA	NA	rn5_genes_intergenic
chr1	3244009	3244009	+	1.07744e-09	5.62993e-09	27.9368	3148766	3395375	246610	NA	NA	rn5_genes_intergenic
chr1	3244068	3244068	+	1.77192e-08	6.96375e-08	-25.5565	3148766	3395375	246610	NA	NA	rn5_genes_intergenic
chr1	3919786	3919786	+	5.19272e-16	1.01314e-14	37.5997	3775497	4022061	246565	NA	NA	rn5_genes_intergenic
chr1	3919829	3919829	+	9.25769e-12	7.63613e-11	29.3481	3775497	4022061	246565	NA	NA	rn5_genes_intergenic
chr1	4396103	4396103	+	1.35154e-06	3.29784e-06	25.6598	4318797	5388578	1069782	NA	NA	rn5_genes_intergenic
chr1	4481588	4481588	+	1.52872e-08	6.09844e-08	-28.6311	4318797	5388578	1069782	NA	NA	rn5_genes_intergenic
chr1	4481601	4481601	-	3.54482e-06	7.76868e-06	25.5626	4318797	5388578	1069782	NA	NA	rn5_genes_intergenic
chr1	4515429	4515429	+	2.48135e-09	1.1925e-08	-26.8925	4318797	5388578	1069782	NA	NA	rn5_genes_intergenic
chr1	4515451	4515451	+	5.30899e-22	3.19065e-20	-44.0968	4318797	5388578	1069782	NA	NA	rn5_genes_intergenic
chr1	4515587	4515587	+	2.81349e-16	5.78587e-15	-32.957	4318797	5388578	1069782	NA	NA	rn5_genes_intergenic
chr1	4545061	4545061	-	2.07077e-09	1.01395e-08	27.1344	4318797	5388578	1069782	NA	NA	rn5_genes_intergenic
chr1	4695081	4695081	+	2.07293e-31	5.94406e-29	-45.8599	4318797	5388578	1069782	NA	NA	rn5_genes_intergenic
chr1	4792173	4792173	+	1.00905e-13	1.25821e-12	26.6822	4318797	5388578	1069782	NA	NA	rn5_genes_intergenic
chr1	5352653	5352653	+	4.72131e-16	9.2844e-15	33.3333	4318797	5388578	1069782	NA	NA	rn5_genes_intergenic
chr1	5503749	5503749	+	5.50389e-14	7.22079e-13	40.9396	5442906	5535191	92286	NA	NA	rn5_genes_intergenic
chr1	5688551	5688551	-	1.9212e-14	2.75837e-13	34.8485	5687142	6299747	612606	NA	NA	rn5_genes_intergenic
chr1	5688569	5688569	-	7.30263e-15	1.13807e-13	32.2917	5687142	6299747	612606	NA	NA	rn5_genes_intergenic
chr1	6233995	6233995	+	3.1698e-16	6.44958e-15	33.4343	5687142	6299747	612606	NA	NA	rn5_genes_intergenic
chr1	7306667	7306667	-	3.66525e-25	3.80596e-23	40.0813	7223403	8098758	875356	NA	NA	rn5_genes_intergenic
chr1	7488409	7488409	+	1.65522e-09	8.28223e-09	29.826	7223403	8098758	875356	NA	NA	rn5_genes_intergenic
chr1	7488525	7488525	-	1.41669e-20	6.61115e-19	46.6458	7223403	8098758	875356	NA	NA	rn5_genes_intergenic
chr1	8730256	8730256	-	1.10943e-13	1.37152e-12	-25.7796	8707778	8734572	26795	NA	NA	rn5_genes_intergenic
chr1	8781613	8781613	+	1.18663e-09	6.13792e-09	-25.5072	8740286	8852032	111747	NA	NA	rn5_genes_intergenic
chr1	8797743	8797743	+	3.32472e-09	1.54935e-08	-29.7336	8740286	8852032	111747	NA	NA	rn5_genes_intergenic
chr1	9201023	9201023	+	4.82633e-06	1.02211e-05	-25.4789	9116370	9282056	165687	NA	NA	rn5_genes_intergenic
chr1	9201189	9201189	+	1.13093e-10	7.34532e-10	-39.4512	9116370	9282056	165687	NA	NA	rn5_genes_intergenic
chr1	9207285	9207285	-	2.22027e-08	8.50794e-08	39.9478	9116370	9282056	165687	NA	NA	rn5_genes_intergenic
chr1	9207315	9207315	-	7.43323e-05	0.000117488	28.3963	9116370	9282056	165687	NA	NA	rn5_genes_intergenic
chr1	9223994	9223994	-	2.15065e-15	3.72023e-14	-30.1887	9116370	9282056	165687	NA	NA	rn5_genes_intergenic
chr1	9374179	9374179	+	1.26032e-15	2.28132e-14	-41.3757	9371495	9445187	73693	NA	NA	rn5_genes_intergenic
chr1	9374190	9374190	+	9.71101e-30	2.09337e-27	-63.6364	9371495	9445187	73693	NA	NA	rn5_genes_intergenic
chr1	9695776	9695776	+	1.6384e-12	1.59355e-11	-31.9334	9670236	9750846	80611	NA	NA	rn5_genes_intergenic
chr1	10131813	10131813	-	5.90968e-49	2.28903e-45	-71.3566	9953697	10447775	494079	NA	NA	rn5_genes_intergenic
chr1	10315612	10315612	-	6.69415e-21	3.31543e-19	25.974	9953697	10447775	494079	NA	NA	rn5_genes_intergenic
chr1	10706061	10706061	+	1.7375e-07	5.32172e-07	27.7422	10560851	13347006	2786156	NA	NA	rn5_genes_intergenic
chr1	11181348	11181348	-	1.96323e-22	1.28196e-20	-26.4423	10560851	13347006	2786156	NA	NA	rn5_genes_intergenic
chr1	12984267	12984267	+	3.8018e-07	1.06711e-06	31.4861	10560851	13347006	2786156	NA	NA	rn5_genes_intergenic
chr1	13299989	13299989	-	4.09204e-09	1.86857e-08	-30.9487	10560851	13347006	2786156	NA	NA	rn5_genes_intergenic
chr1	13300055	13300055	-	2.26236e-23	1.73442e-21	-50.1576	10560851	13347006	2786156	NA	NA	rn5_genes_intergenic
chr1	14035227	14035227	-	1.32903e-10	8.50343e-10	-35.4213	13559530	14510628	951099	NA	NA	rn5_genes_intergenic
chr1	14298432	14298432	-	1.80993e-23	1.41649e-21	-41.4815	13559530	14510628	951099	NA	NA	rn5_genes_intergenic
chr1	14425053	14425053	-	2.54309e-12	2.37103e-11	-27.3381	13559530	14510628	951099	NA	NA	rn5_genes_intergenic
chr1	14448329	14448329	+	1.27831e-17	3.39984e-16	-44.7368	13559530	14510628	951099	NA	NA	rn5_genes_intergenic
chr1	14448452	14448452	+	4.25587e-12	3.77919e-11	-45.2343	13559530	14510628	951099	NA	NA	rn5_genes_intergenic
chr1	14506336	14506336	+	5.72344e-15	9.11646e-14	33.0709	13559530	14510628	951099	NA	NA	rn5_genes_intergenic
chr1	14560558	14560558	+	1.69484e-08	6.69175e-08	-27.5826	14518073	14604469	86397	NA	NA	rn5_genes_intergenic
chr1	14560586	14560586	+	1.09564e-15	2.00669e-14	-40.3804	14518073	14604469	86397	NA	NA	rn5_genes_intergenic
chr1	14560621	14560621	+	2.80518e-29	5.68542e-27	-55.4872	14518073	14604469	86397	NA	NA	rn5_genes_intergenic
chr1	15323945	15323945	+	2.03091e-21	1.10375e-19	-62.2291	15088326	15397244	308919	NA	NA	rn5_genes_intergenic
chr1	15360423	15360423	-	2.25437e-07	6.70675e-07	-30.2649	15088326	15397244	308919	NA	NA	rn5_genes_intergenic
chr1	15369560	15369560	-	3.06088e-09	1.43893e-08	-34.0688	15088326	15397244	308919	NA	NA	rn5_genes_intergenic
chr1	15388541	15388541	-	9.88733e-28	1.56467e-25	-49.2816	15088326	15397244	308919	NA	NA	rn5_genes_intergenic
chr1	15635410	15635410	+	1.42243e-17	3.74881e-16	41.1801	15409432	15781755	372324	NA	NA	rn5_genes_intergenic
chr1	15635425	15635425	+	2.19879e-18	6.82895e-17	42.2078	15409432	15781755	372324	NA	NA	rn5_genes_intergenic
chr1	15635475	15635475	-	1.22561e-25	1.39625e-23	-41.0573	15409432	15781755	372324	NA	NA	rn5_genes_intergenic
chr1	16169244	16169244	-	3.51701e-08	1.28181e-07	-31.203	15799202	16338567	539366	NA	NA	rn5_genes_intergenic
chr1	16170220	16170220	-	1.75866e-14	2.5487e-13	-26.0563	15799202	16338567	539366	NA	NA	rn5_genes_intergenic
chr1	16175253	16175253	-	7.51867e-09	3.22996e-08	25.0847	15799202	16338567	539366	NA	NA	rn5_genes_intergenic
chr1	16191760	16191760	-	5.98943e-09	2.63186e-08	26.6368	15799202	16338567	539366	NA	NA	rn5_genes_intergenic
chr1	16394512	16394512	+	2.5712e-21	1.36874e-19	36.7053	16345638	16602954	257317	NA	NA	rn5_genes_intergenic
chr1	16483504	16483504	+	2.08507e-12	1.98154e-11	-36.528	16345638	16602954	257317	NA	NA	rn5_genes_intergenic
chr1	17425538	17425538	+	6.32034e-22	3.7489e-20	-43.4463	17394538	17438271	43734	NA	NA	rn5_genes_intergenic
chr1	17425539	17425539	-	1.11452e-11	9.02227e-11	-37.8099	17394538	17438271	43734	NA	NA	rn5_genes_intergenic
chr1	17806359	17806359	-	7.00032e-07	1.83799e-06	-27.4685	17655395	17969875	314481	NA	NA	rn5_genes_intergenic
chr1	17822540	17822540	+	9.55801e-17	2.14174e-15	33.3803	17655395	17969875	314481	NA	NA	rn5_genes_intergenic
chr1	17822556	17822556	+	5.06578e-16	9.90273e-15	33.3159	17655395	17969875	314481	NA	NA	rn5_genes_intergenic
chr1	17894251	17894251	-	2.05724e-19	7.7435e-18	-31.5152	17655395	17969875	314481	NA	NA	rn5_genes_intergenic
chr1	17894289	17894289	-	4.18356e-09	1.90676e-08	-26.1141	17655395	17969875	314481	NA	NA	rn5_genes_intergenic
chr1	19581561	19581561	-	3.36008e-11	2.44924e-10	-27.3634	19579959	20730429	1150471	NA	NA	rn5_genes_intergenic
chr1	20048359	20048359	+	7.08149e-12	5.98433e-11	26.1982	19579959	20730429	1150471	NA	NA	rn5_genes_intergenic
chr1	20323185	20323185	-	1.02277e-11	8.35184e-11	-25.9272	19579959	20730429	1150471	NA	NA	rn5_genes_intergenic
chr1	20341929	20341929	-	2.77413e-18	8.44496e-17	26.3906	19579959	20730429	1150471	NA	NA	rn5_genes_intergenic
chr1	20901128	20901128	+	3.87046e-27	5.59523e-25	-29.8182	20884838	21615269	730432	NA	NA	rn5_genes_intergenic
chr1	21311653	21311653	+	8.462e-16	1.58705e-14	34.7507	20884838	21615269	730432	NA	NA	rn5_genes_intergenic
chr1	21452488	21452488	+	5.26163e-18	1.51893e-16	-34.1317	20884838	21615269	730432	NA	NA	rn5_genes_intergenic
chr1	21479306	21479306	+	6.35065e-12	5.41946e-11	-31.5666	20884838	21615269	730432	NA	NA	rn5_genes_intergenic
chr1	21479354	21479354	+	1.45594e-22	9.71776e-21	-50.2047	20884838	21615269	730432	NA	NA	rn5_genes_intergenic
chr1	21553135	21553135	-	2.69157e-20	1.19483e-18	-38.3721	20884838	21615269	730432	NA	NA	rn5_genes_intergenic
chr1	22168570	22168570	+	5.9867e-35	3.10166e-32	59.0415	21898481	22332120	433640	NA	NA	rn5_genes_intergenic
chr1	22258308	22258308	+	1.63304e-09	8.18218e-09	-26.689	21898481	22332120	433640	NA	NA	rn5_genes_intergenic
chr1	22371929	22371929	-	4.26089e-10	2.43353e-09	-32.0388	22358780	22616907	258128	NA	NA	rn5_genes_intergenic
chr1	22396600	22396600	+	5.43392e-09	2.41076e-08	-27.4442	22358780	22616907	258128	NA	NA	rn5_genes_intergenic
chr1	23180863	23180863	+	1.25124e-08	5.09861e-08	-28.3146	23164282	23223280	58999	NA	NA	rn5_genes_intergenic
chr1	23180987	23180987	-	4.67109e-08	1.65174e-07	-27.4461	23164282	23223280	58999	NA	NA	rn5_genes_intergenic
chr1	23305689	23305689	-	3.16503e-12	2.89513e-11	26.7403	23291661	23331544	39884	NA	NA	rn5_genes_intergenic
chr1	23431590	23431590	-	7.28079e-07	1.90356e-06	29.7037	23339661	23721817	382157	NA	NA	rn5_genes_intergenic
chr1	23464593	23464593	-	1.8137e-14	2.61913e-13	-29.646	23339661	23721817	382157	NA	NA	rn5_genes_intergenic
chr1	23464609	23464609	+	1.22772e-09	6.32903e-09	-39.05	23339661	23721817	382157	NA	NA	rn5_genes_intergenic
chr1	23464634	23464634	-	1.78837e-15	3.14296e-14	-43.9044	23339661	23721817	382157	NA	NA	rn5_genes_intergenic
chr1	23567679	23567679	-	3.96787e-24	3.42015e-22	-32.1401	23339661	23721817	382157	NA	NA	rn5_genes_intergenic
chr1	24369006	24369006	+	3.14739e-10	1.8517e-09	25.112	24234803	24702170	467368	NA	NA	rn5_genes_intergenic
chr1	24567902	24567902	-	3.54425e-31	9.62384e-29	39.0962	24234803	24702170	467368	NA	NA	rn5_genes_intergenic
chr1	24653603	24653603	+	1.55326e-08	6.18773e-08	33.6828	24234803	24702170	467368	NA	NA	rn5_genes_intergenic
chr1	24653616	24653616	+	1.39155e-07	4.3666e-07	31.1724	24234803	24702170	467368	NA	NA	rn5_genes_intergenic
chr1	24653623	24653623	+	2.7808e-07	8.07866e-07	30.3724	24234803	24702170	467368	NA	NA	rn5_genes_intergenic
chr1	24653624	24653624	-	2.44196e-12	2.28611e-11	-34.3696	24234803	24702170	467368	NA	NA	rn5_genes_intergenic
chr1	24653626	24653626	-	1.9518e-10	1.20475e-09	-31.3377	24234803	24702170	467368	NA	NA	rn5_genes_intergenic
chr1	24653639	24653639	-	1.25103e-11	1.00183e-10	-32.6578	24234803	24702170	467368	NA	NA	rn5_genes_intergenic
chr1	25094144	25094144	+	4.83693e-18	1.40564e-16	43.0124	25080690	25365182	284493	NA	NA	rn5_genes_intergenic
chr1	25094180	25094180	+	6.07146e-16	1.1685e-14	39.6222	25080690	25365182	284493	NA	NA	rn5_genes_intergenic
chr1	25094181	25094181	-	2.0021e-12	1.91126e-11	-36.5222	25080690	25365182	284493	NA	NA	rn5_genes_intergenic
chr1	25094220	25094220	+	3.57692e-14	4.87514e-13	39.8551	25080690	25365182	284493	NA	NA	rn5_genes_intergenic
chr1	25094221	25094221	-	4.20238e-07	1.16647e-06	-25.3428	25080690	25365182	284493	NA	NA	rn5_genes_intergenic
chr1	25721657	25721657	-	2.9625e-21	1.55968e-19	-49.9763	25665867	26626831	960965	NA	NA	rn5_genes_intergenic
chr1	25826055	25826055	+	3.72228e-14	5.05463e-13	28.8462	25665867	26626831	960965	NA	NA	rn5_genes_intergenic
chr1	25906109	25906109	-	1.90591e-65	2.90677e-61	-50.8557	25665867	26626831	960965	NA	NA	rn5_genes_intergenic
chr1	26119579	26119579	-	7.82453e-25	7.68182e-23	-46.7106	25665867	26626831	960965	NA	NA	rn5_genes_intergenic
chr1	26250186	26250186	+	4.478e-22	2.73045e-20	27.7426	25665867	26626831	960965	NA	NA	rn5_genes_intergenic
chr1	26578290	26578290	-	1.91811e-14	2.75475e-13	-37.8493	25665867	26626831	960965	NA	NA	rn5_genes_intergenic
chr1	30112010	30112010	+	2.58162e-20	1.15e-18	42.4242	30059905	30628674	568770	NA	NA	rn5_genes_intergenic
chr1	30443623	30443623	+	1.71033e-13	2.03797e-12	28.7721	30059905	30628674	568770	NA	NA	rn5_genes_intergenic
chr1	30443675	30443675	+	3.04857e-40	3.83462e-37	36.6038	30059905	30628674	568770	NA	NA	rn5_genes_intergenic
chr1	31025652	31025652	+	2.59013e-14	3.62662e-13	-38.0548	30927013	31342826	415814	NA	NA	rn5_genes_intergenic
chr1	31354689	31354689	+	1.41342e-09	7.18193e-09	27.9714	31352723	32110842	758120	NA	NA	rn5_genes_intergenic
chr1	32515442	32515442	-	2.47665e-22	1.58291e-20	-39.4286	32489735	32688642	198908	NA	NA	rn5_genes_intergenic
chr1	32593411	32593411	+	1.54536e-15	2.74935e-14	-25.9804	32489735	32688642	198908	NA	NA	rn5_genes_intergenic
chr1	32920373	32920373	+	1.7906e-35	9.97589e-33	-44.8808	32694740	32952290	257551	NA	NA	rn5_genes_intergenic
chr1	32920402	32920402	+	2.16221e-17	5.49666e-16	-28.2824	32694740	32952290	257551	NA	NA	rn5_genes_intergenic
chr1	32920453	32920453	+	6.87964e-37	4.82408e-34	-46.2337	32694740	32952290	257551	NA	NA	rn5_genes_intergenic
chr1	32920454	32920454	-	1.74651e-12	1.68954e-11	40	32694740	32952290	257551	NA	NA	rn5_genes_intergenic
chr1	32950398	32950398	-	3.64248e-12	3.28706e-11	-31.8584	32694740	32952290	257551	NA	NA	rn5_genes_intergenic
chr1	33290146	33290146	-	5.23929e-19	1.83403e-17	-29.1925	33206754	33295460	88707	NA	NA	rn5_genes_intergenic
chr1	33290180	33290180	-	4.28194e-25	4.39743e-23	-37.8882	33206754	33295460	88707	NA	NA	rn5_genes_intergenic
chr1	33290194	33290194	-	1.36821e-18	4.42274e-17	-28.5714	33206754	33295460	88707	NA	NA	rn5_genes_intergenic
chr1	33290208	33290208	-	2.63867e-23	1.99409e-21	-35.4037	33206754	33295460	88707	NA	NA	rn5_genes_intergenic
chr1	33325329	33325329	+	6.36814e-16	1.22128e-14	40.1925	33320341	33330625	10285	NA	NA	rn5_genes_intergenic
chr1	33735425	33735425	+	5.10902e-11	3.58374e-10	-27.7778	33727059	33746493	19435	NA	NA	rn5_genes_intergenic
chr1	33735454	33735454	+	0.000143939	0.000213139	-25.5051	33727059	33746493	19435	NA	NA	rn5_genes_intergenic
chr1	33735561	33735561	-	6.61232e-17	1.5303e-15	30.5519	33727059	33746493	19435	NA	NA	rn5_genes_intergenic
chr1	33802423	33802423	+	6.74104e-15	1.05799e-13	35.1023	33792467	33802631	10165	NA	NA	rn5_genes_intergenic
chr1	33879767	33879767	+	8.92577e-12	7.38782e-11	-26.525	33858119	33993194	135076	NA	NA	rn5_genes_intergenic
chr1	33879783	33879783	+	1.47262e-16	3.18573e-15	-37.7114	33858119	33993194	135076	NA	NA	rn5_genes_intergenic
chr1	33893338	33893338	+	1.64984e-13	1.97128e-12	36.9048	33858119	33993194	135076	NA	NA	rn5_genes_intergenic
chr1	34008324	34008324	-	3.65585e-17	8.88198e-16	-45.2542	33999292	34059613	60322	NA	NA	rn5_genes_intergenic
chr1	34036367	34036367	-	4.57555e-38	3.93309e-35	-44.6416	33999292	34059613	60322	NA	NA	rn5_genes_intergenic
chr1	34108795	34108795	+	6.12779e-18	1.74299e-16	26.1317	34073684	34682801	609118	NA	NA	rn5_genes_intergenic
chr1	34111859	34111859	+	7.19156e-17	1.65291e-15	-40.915	34073684	34682801	609118	NA	NA	rn5_genes_intergenic
chr1	34124086	34124086	-	3.00223e-08	1.11325e-07	36.2069	34073684	34682801	609118	NA	NA	rn5_genes_intergenic
chr1	34260133	34260133	+	1.35278e-17	3.58267e-16	-38.8212	34073684	34682801	609118	NA	NA	rn5_genes_intergenic
chr1	34260134	34260134	-	3.68567e-08	1.33632e-07	25.9009	34073684	34682801	609118	NA	NA	rn5_genes_intergenic
chr1	34931061	34931061	-	1.30097e-23	1.04087e-21	-38.486	34693220	35314894	621675	NA	NA	rn5_genes_intergenic
chr1	35373737	35373737	+	9.38414e-21	4.52466e-19	-29.2062	35325725	36463948	1138224	NA	NA	rn5_genes_intergenic
chr1	35373826	35373826	+	2.03617e-16	4.29705e-15	-26.8633	35325725	36463948	1138224	NA	NA	rn5_genes_intergenic
chr1	35482480	35482480	+	2.36067e-10	1.42832e-09	36.3735	35325725	36463948	1138224	NA	NA	rn5_genes_intergenic
chr1	35626541	35626541	+	4.45163e-07	1.22757e-06	25.1072	35325725	36463948	1138224	NA	NA	rn5_genes_intergenic
chr1	35880775	35880775	+	9.08348e-30	1.97028e-27	-51.5693	35325725	36463948	1138224	NA	NA	rn5_genes_intergenic
chr1	35921485	35921485	-	4.88929e-22	2.95832e-20	-38.0689	35325725	36463948	1138224	NA	NA	rn5_genes_intergenic
chr1	36775207	36775207	-	3.3593e-18	1.00668e-16	-25.0058	36599806	37504216	904411	NA	NA	rn5_genes_intergenic
chr1	37067158	37067158	-	1.3993e-19	5.44851e-18	-26.2049	36599806	37504216	904411	NA	NA	rn5_genes_intergenic
chr1	37140108	37140108	+	2.31101e-12	2.17459e-11	37.2778	36599806	37504216	904411	NA	NA	rn5_genes_intergenic
chr1	37162355	37162355	-	8.24505e-11	5.52541e-10	34.1982	36599806	37504216	904411	NA	NA	rn5_genes_intergenic
chr1	37320303	37320303	+	7.45143e-22	4.37514e-20	-54.3438	36599806	37504216	904411	NA	NA	rn5_genes_intergenic
chr1	37321489	37321489	-	1.31704e-09	6.74173e-09	29.1252	36599806	37504216	904411	NA	NA	rn5_genes_intergenic
chr1	37351025	37351025	+	4.41297e-19	1.5618e-17	-39.4424	36599806	37504216	904411	NA	NA	rn5_genes_intergenic
chr1	38029801	38029801	-	1.58679e-18	5.07285e-17	-25.8065	37830261	38429799	599539	NA	NA	rn5_genes_intergenic
chr1	38425507	38425507	-	2.12246e-09	1.03672e-08	31.9149	37830261	38429799	599539	NA	NA	rn5_genes_intergenic
chr1	38425538	38425538	-	2.80588e-14	3.89984e-13	45.1285	37830261	38429799	599539	NA	NA	rn5_genes_intergenic
chr1	39080349	39080349	+	2.86255e-14	3.97204e-13	40.4646	39080015	39116024	36010	NA	NA	rn5_genes_intergenic
chr1	39080417	39080417	-	4.95251e-10	2.78749e-09	28.7209	39080015	39116024	36010	NA	NA	rn5_genes_intergenic
chr1	39324517	39324517	-	9.10062e-16	1.69406e-14	-38.254	39294159	39607387	313229	NA	NA	rn5_genes_intergenic
chr1	40624397	40624397	-	1.12599e-24	1.07414e-22	-38.4911	39618015	41154897	1536883	NA	NA	rn5_genes_intergenic
chr1	41068337	41068337	-	4.09077e-32	1.31693e-29	-55.2448	39618015	41154897	1536883	NA	NA	rn5_genes_intergenic
chr1	41068484	41068484	-	1.35843e-09	6.93282e-09	-25.6796	39618015	41154897	1536883	NA	NA	rn5_genes_intergenic
chr1	41472945	41472945	-	1.98156e-15	3.45461e-14	41.3333	41449801	41775837	326037	NA	NA	rn5_genes_intergenic
chr1	42106008	42106008	+	8.38784e-17	1.9003e-15	-26.0163	42065393	42157162	91770	NA	NA	rn5_genes_intergenic
chr1	42106048	42106048	+	1.83628e-19	6.98504e-18	-30.0813	42065393	42157162	91770	NA	NA	rn5_genes_intergenic
chr1	42393863	42393863	+	4.07011e-08	1.46019e-07	-26.3231	42348570	42662184	313615	NA	NA	rn5_genes_intergenic
chr1	42393864	42393864	-	3.77492e-19	1.35266e-17	36.3616	42348570	42662184	313615	NA	NA	rn5_genes_intergenic
chr1	42393995	42393995	+	4.07011e-08	1.46019e-07	-26.3231	42348570	42662184	313615	NA	NA	rn5_genes_intergenic
chr1	43150992	43150992	-	6.52073e-15	1.02631e-13	32.4456	42931333	43445902	514570	NA	NA	rn5_genes_intergenic
chr1	43313667	43313667	-	9.71964e-13	9.91762e-12	28.8557	42931333	43445902	514570	NA	NA	rn5_genes_intergenic
chr1	43410109	43410109	+	4.9992e-36	3.04217e-33	-39.3773	42931333	43445902	514570	NA	NA	rn5_genes_intergenic
chr1	43787904	43787904	-	1.47969e-22	9.85951e-21	-34.4595	43506465	43791186	284722	NA	NA	rn5_genes_intergenic
chr1	44393593	44393593	-	1.39526e-08	5.62043e-08	25.2128	43923303	44778643	855341	NA	NA	rn5_genes_intergenic
chr1	45053912	45053912	-	6.03316e-16	1.16197e-14	40.9918	45034146	45120905	86760	NA	NA	rn5_genes_intergenic
chr1	45053986	45053986	-	2.43886e-09	1.17432e-08	30.4373	45034146	45120905	86760	NA	NA	rn5_genes_intergenic
chr1	45053993	45053993	-	4.08725e-12	3.64484e-11	35.9251	45034146	45120905	86760	NA	NA	rn5_genes_intergenic
chr1	45317592	45317592	+	2.58035e-08	9.73093e-08	-25.1657	45218961	45343475	124515	NA	NA	rn5_genes_intergenic
chr1	45327211	45327211	-	3.12068e-34	1.50795e-31	-51.3332	45218961	45343475	124515	NA	NA	rn5_genes_intergenic
chr1	45495532	45495532	-	5.13295e-20	2.17155e-18	-28.3019	45451206	45762959	311754	NA	NA	rn5_genes_intergenic
chr1	45641328	45641328	+	0.000122144	0.000183788	27.2249	45451206	45762959	311754	NA	NA	rn5_genes_intergenic
chr1	45738214	45738214	-	7.18374e-11	4.87631e-10	-28.4204	45451206	45762959	311754	NA	NA	rn5_genes_intergenic
chr1	45751226	45751226	+	4.38889e-18	1.28585e-16	32.6092	45451206	45762959	311754	NA	NA	rn5_genes_intergenic
chr1	46063665	46063665	-	2.88589e-08	1.07483e-07	-36.5424	45951254	47617831	1666578	NA	NA	rn5_genes_intergenic
chr1	46198763	46198763	-	2.86312e-17	7.09661e-16	-38.1679	45951254	47617831	1666578	NA	NA	rn5_genes_intergenic
chr1	46236950	46236950	-	5.84233e-10	3.23813e-09	26.7399	45951254	47617831	1666578	NA	NA	rn5_genes_intergenic
chr1	46250808	46250808	+	4.73641e-05	7.8403e-05	-27.7213	45951254	47617831	1666578	NA	NA	rn5_genes_intergenic
chr1	46399856	46399856	-	5.10483e-16	9.97268e-15	-36.3415	45951254	47617831	1666578	NA	NA	rn5_genes_intergenic
chr1	46453341	46453341	-	7.01095e-08	2.37087e-07	-30.1778	45951254	47617831	1666578	NA	NA	rn5_genes_intergenic
chr1	46636595	46636595	-	1.78979e-16	3.81439e-15	29.2994	45951254	47617831	1666578	NA	NA	rn5_genes_intergenic
chr1	46737552	46737552	+	1.00578e-10	6.61005e-10	25.4863	45951254	47617831	1666578	NA	NA	rn5_genes_intergenic
chr1	47113028	47113028	-	5.60549e-13	6.01256e-12	34.1375	45951254	47617831	1666578	NA	NA	rn5_genes_intergenic
chr1	47125438	47125438	-	2.66225e-12	2.4724e-11	27.179	45951254	47617831	1666578	NA	NA	rn5_genes_intergenic
chr1	47204767	47204767	-	1.56394e-16	3.36479e-15	33.9367	45951254	47617831	1666578	NA	NA	rn5_genes_intergenic
chr1	47210599	47210599	-	3.01661e-32	9.85432e-30	-47.4441	45951254	47617831	1666578	NA	NA	rn5_genes_intergenic
chr1	47528703	47528703	-	7.98402e-15	1.234e-13	31.1817	45951254	47617831	1666578	NA	NA	rn5_genes_intergenic
chr1	47528857	47528857	-	1.37234e-12	1.35796e-11	-30.6358	45951254	47617831	1666578	NA	NA	rn5_genes_intergenic
chr1	47571122	47571122	+	7.63292e-17	1.74547e-15	-31.4516	45951254	47617831	1666578	NA	NA	rn5_genes_intergenic
chr1	47671996	47671996	+	6.14847e-14	7.98786e-13	-29.1003	47649801	47687787	37987	NA	NA	rn5_genes_intergenic
chr1	48004933	48004933	+	7.91704e-14	1.00674e-12	40.059	47953573	48079890	126318	NA	NA	rn5_genes_intergenic
chr1	48662219	48662219	+	9.05752e-16	1.68707e-14	31.2031	48639512	48743724	104213	NA	NA	rn5_genes_intergenic
chr1	48868221	48868221	-	4.54282e-16	8.96954e-15	29.049	48810314	48921485	111172	NA	NA	rn5_genes_intergenic
chr1	49168939	49168939	-	1.34338e-11	1.06863e-10	28.0145	48987224	49266485	279262	NA	NA	rn5_genes_intergenic
chr1	51750140	51750140	+	4.98888e-16	9.76727e-15	-25.6313	51726735	51757960	31226	NA	NA	rn5_genes_intergenic
chr1	51754823	51754823	+	9.7633e-41	1.33846e-37	-26.5983	51726735	51757960	31226	NA	NA	rn5_genes_intergenic
chr1	51845771	51845771	-	7.26365e-12	6.12321e-11	28.2051	51834233	52099779	265547	NA	NA	rn5_genes_intergenic
chr1	51845799	51845799	-	7.26365e-12	6.12321e-11	-28.2051	51834233	52099779	265547	NA	NA	rn5_genes_intergenic
chr1	52029001	52029001	+	2.39421e-08	9.10001e-08	-29.4	51834233	52099779	265547	NA	NA	rn5_genes_intergenic
chr1	52368887	52368887	-	5.48655e-11	3.82481e-10	-28.5084	52207885	52889339	681455	NA	NA	rn5_genes_intergenic
chr1	52467441	52467441	+	1.09704e-13	1.35793e-12	-27.9012	52207885	52889339	681455	NA	NA	rn5_genes_intergenic
chr1	52647713	52647713	-	8.11566e-06	1.6255e-05	27.416	52207885	52889339	681455	NA	NA	rn5_genes_intergenic
chr1	52647727	52647727	-	5.54576e-11	3.86167e-10	40.5462	52207885	52889339	681455	NA	NA	rn5_genes_intergenic
chr1	52647762	52647762	+	1.2632e-08	5.14192e-08	35.3328	52207885	52889339	681455	NA	NA	rn5_genes_intergenic
chr1	52954666	52954666	+	6.90097e-10	3.76318e-09	26.2874	52897416	53587607	690192	NA	NA	rn5_genes_intergenic
chr1	53220599	53220599	-	3.44018e-11	2.50269e-10	-32.0755	52897416	53587607	690192	NA	NA	rn5_genes_intergenic
chr1	53220699	53220699	-	6.03616e-14	7.85867e-13	-39.6226	52897416	53587607	690192	NA	NA	rn5_genes_intergenic
chr1	53563791	53563791	+	2.71947e-10	1.62359e-09	-28.7167	52897416	53587607	690192	NA	NA	rn5_genes_intergenic
chr1	53945232	53945232	-	3.00562e-11	2.21482e-10	-28.7913	53805479	54139553	334075	NA	NA	rn5_genes_intergenic
chr1	53963509	53963509	-	2.13798e-12	2.02796e-11	28.8005	53805479	54139553	334075	NA	NA	rn5_genes_intergenic
chr1	54039300	54039300	-	1.50186e-08	6.00265e-08	-27.3986	53805479	54139553	334075	NA	NA	rn5_genes_intergenic
chr1	54313050	54313050	+	9.39249e-10	4.97356e-09	-27.7842	54291668	54313119	21452	NA	NA	rn5_genes_intergenic
chr1	54477992	54477992	+	5.21385e-20	2.20272e-18	26.0274	54442303	54604624	162322	NA	NA	rn5_genes_intergenic
chr1	54477997	54477997	-	5.69536e-18	1.63293e-16	-37.8432	54442303	54604624	162322	NA	NA	rn5_genes_intergenic
chr1	54501052	54501052	+	1.33884e-16	2.92014e-15	-31.1442	54442303	54604624	162322	NA	NA	rn5_genes_intergenic
chr1	54535492	54535492	+	2.71977e-13	3.10873e-12	-34.2819	54442303	54604624	162322	NA	NA	rn5_genes_intergenic
chr1	54535504	54535504	+	2.99234e-09	1.41049e-08	-25.1696	54442303	54604624	162322	NA	NA	rn5_genes_intergenic
chr1	55109672	55109672	-	1.51866e-12	1.488e-11	35.7143	55048461	55274511	226051	NA	NA	rn5_genes_intergenic
chr1	55870074	55870074	+	5.93138e-17	1.38506e-15	-36.5385	55853091	56065259	212169	NA	NA	rn5_genes_intergenic
chr1	57678541	57678541	+	2.34517e-09	1.1333e-08	-29.6599	57565317	57842345	277029	NA	NA	rn5_genes_intergenic
chr1	57936031	57936031	-	6.46889e-13	6.84658e-12	-28.9286	57876989	58128057	251069	NA	NA	rn5_genes_intergenic
chr1	58997112	58997112	-	1.96312e-21	1.07025e-19	39.4423	58683478	60052338	1368861	NA	NA	rn5_genes_intergenic
chr1	58997183	58997183	-	2.65094e-20	1.17851e-18	47.1575	58683478	60052338	1368861	NA	NA	rn5_genes_intergenic
chr1	60323892	60323892	-	1.24157e-21	7.00186e-20	45.5299	60315669	60618873	303205	NA	NA	rn5_genes_intergenic
chr1	61712611	61712611	-	2.46724e-15	4.22616e-14	-31.4454	61521786	61878997	357212	NA	NA	rn5_genes_intergenic
chr1	62263783	62263783	-	4.02641e-51	2.13594e-47	58.3492	61903242	62379297	476056	NA	NA	rn5_genes_intergenic
chr1	62733664	62733664	+	6.77205e-09	2.94117e-08	-27.8225	62500687	62829636	328950	NA	NA	rn5_genes_intergenic
chr1	63217559	63217559	+	9.12358e-21	4.40599e-19	30.116	63180054	63300008	119955	NA	NA	rn5_genes_intergenic
chr1	63259696	63259696	-	1.02566e-09	5.38312e-09	-27.3294	63180054	63300008	119955	NA	NA	rn5_genes_intergenic
chr1	63362291	63362291	+	1.47961e-09	7.48692e-09	-40.3846	63346944	63367660	20717	NA	NA	rn5_genes_intergenic
chr1	63452299	63452299	-	4.35206e-09	1.9757e-08	-30.9995	63443760	63468384	24625	NA	NA	rn5_genes_intergenic
chr1	63536300	63536300	+	4.88011e-20	2.07213e-18	-42.1304	63530148	63605442	75295	NA	NA	rn5_genes_intergenic
chr1	63539173	63539173	-	5.35204e-23	3.83219e-21	42.522	63530148	63605442	75295	NA	NA	rn5_genes_intergenic
chr1	63963453	63963453	-	1.55441e-13	1.86649e-12	-45.9356	63803749	64468304	664556	NA	NA	rn5_genes_intergenic
chr1	64630258	64630258	-	1.15364e-20	5.46095e-19	29.5652	64598159	65283732	685574	NA	NA	rn5_genes_intergenic
chr1	66692562	66692562	+	2.41064e-19	8.97267e-18	36.6932	66611631	66712398	100768	NA	NA	rn5_genes_intergenic
chr1	66692603	66692603	+	6.25366e-26	7.45859e-24	35.4307	66611631	66712398	100768	NA	NA	rn5_genes_intergenic
chr1	66692609	66692609	+	4.98544e-19	1.75094e-17	35.892	66611631	66712398	100768	NA	NA	rn5_genes_intergenic
chr1	67689195	67689195	-	1.8281e-10	1.13513e-09	30.2807	66959012	68159181	1200170	NA	NA	rn5_genes_intergenic
chr1	67839597	67839597	+	2.51363e-09	1.20637e-08	27.9852	66959012	68159181	1200170	NA	NA	rn5_genes_intergenic
chr1	67973063	67973063	+	9.28291e-07	2.36264e-06	28.4358	66959012	68159181	1200170	NA	NA	rn5_genes_intergenic
chr1	68553001	68553001	+	8.56061e-32	2.60796e-29	-33.913	68186025	68607181	421157	NA	NA	rn5_genes_intergenic
chr1	68585873	68585873	-	1.51395e-08	6.04573e-08	-37.5614	68186025	68607181	421157	NA	NA	rn5_genes_intergenic
chr1	70531626	70531626	+	1.39046e-05	2.62274e-05	32.2115	70053424	70729659	676236	NA	NA	rn5_genes_intergenic
chr1	71777859	71777859	-	7.39037e-09	3.18062e-08	29.3473	71659129	71828478	169350	NA	NA	rn5_genes_intergenic
chr1	71818467	71818467	-	1.0423e-06	2.61858e-06	26.4555	71659129	71828478	169350	NA	NA	rn5_genes_intergenic
chr1	72690184	72690184	-	1.63714e-32	5.6426e-30	48.5405	72688870	72745905	57036	NA	NA	rn5_genes_intergenic
chr1	72740433	72740433	-	3.33344e-09	1.55303e-08	-25.3838	72688870	72745905	57036	NA	NA	rn5_genes_intergenic
chr1	72744612	72744612	-	9.04737e-14	1.1386e-12	-45.7845	72688870	72745905	57036	NA	NA	rn5_genes_intergenic
chr1	73106230	73106230	-	1.28743e-25	1.45985e-23	35.4272	73105692	73246707	141016	NA	NA	rn5_genes_intergenic
chr1	73760548	73760548	-	1.57141e-13	1.88533e-12	-27.3675	73584886	73764567	179682	NA	NA	rn5_genes_intergenic
chr1	74827902	74827902	-	3.56551e-10	2.07271e-09	-26.6763	74826050	74828607	2558	NA	NA	rn5_genes_intergenic
chr1	74827928	74827928	+	1.73784e-11	1.34887e-10	33.6257	74826050	74828607	2558	NA	NA	rn5_genes_intergenic
chr1	75066443	75066443	-	8.30111e-06	1.65856e-05	-27.0038	74892462	75144297	251836	NA	NA	rn5_genes_intergenic
chr1	76061846	76061846	+	1.53681e-12	1.50397e-11	-25.1673	76016770	76066584	49815	NA	NA	rn5_genes_intergenic
chr1	76117948	76117948	+	5.54527e-06	1.15717e-05	25.921	76115350	76133747	18398	NA	NA	rn5_genes_intergenic
chr1	76949786	76949786	+	2.63848e-11	1.96949e-10	26.9955	76883471	76993159	109689	NA	NA	rn5_genes_intergenic
chr1	78733193	78733193	+	1.43531e-26	1.88507e-24	-35.7143	78017473	78799171	781699	NA	NA	rn5_genes_intergenic
chr1	78742289	78742289	-	1.9319e-11	1.48485e-10	25.6367	78017473	78799171	781699	NA	NA	rn5_genes_intergenic
chr1	79472567	79472567	-	2.32712e-36	1.51836e-33	-58.2198	79463857	79474171	10315	NA	NA	rn5_genes_intergenic
chr1	79859837	79859837	-	9.37804e-12	7.72183e-11	-25.8824	79825569	79901413	75845	NA	NA	rn5_genes_intergenic
chr1	79888746	79888746	+	7.88821e-12	6.60567e-11	26.4696	79825569	79901413	75845	NA	NA	rn5_genes_intergenic
chr1	79935927	79935927	+	4.04358e-18	1.19356e-16	26.9461	79929503	79952647	23145	NA	NA	rn5_genes_intergenic
chr1	79972749	79972749	-	3.9452e-10	2.27046e-09	35.3472	79971752	79980700	8949	NA	NA	rn5_genes_intergenic
chr1	80084360	80084360	-	6.97369e-08	2.35994e-07	-32.4742	80083238	80092077	8840	NA	NA	rn5_genes_intergenic
chr1	80111403	80111403	-	3.23837e-26	4.04004e-24	-38.3789	80104187	80118762	14576	NA	NA	rn5_genes_intergenic
chr1	80157823	80157823	+	1.96821e-24	1.79077e-22	49.7305	80143489	80175874	32386	NA	NA	rn5_genes_intergenic
chr1	80163004	80163004	+	9.49555e-24	7.75474e-22	-41.2141	80143489	80175874	32386	NA	NA	rn5_genes_intergenic
chr1	80171711	80171711	-	1.04919e-18	3.46261e-17	-54.8937	80143489	80175874	32386	NA	NA	rn5_genes_intergenic
chr1	80171801	80171801	-	1.35871e-06	3.3136e-06	-29.9073	80143489	80175874	32386	NA	NA	rn5_genes_intergenic
chr1	80171821	80171821	-	1.12785e-16	2.49249e-15	-51.6085	80143489	80175874	32386	NA	NA	rn5_genes_intergenic
chr1	81039173	81039173	-	1.7306e-10	1.08e-09	-26.2626	81033652	81047611	13960	NA	NA	rn5_genes_intergenic
chr1	81039210	81039210	-	6.90972e-17	1.59308e-15	-45.7071	81033652	81047611	13960	NA	NA	rn5_genes_intergenic
chr1	81039218	81039218	-	1.29985e-26	1.72762e-24	-49.7475	81033652	81047611	13960	NA	NA	rn5_genes_intergenic
chr1	81131398	81131398	+	3.75982e-25	3.89752e-23	-39.6073	81082773	81150090	67318	NA	NA	rn5_genes_intergenic
chr1	81178636	81178636	-	3.7358e-08	1.35269e-07	-26.9443	81174668	81181103	6436	NA	NA	rn5_genes_intergenic
chr1	81431524	81431524	+	6.49688e-11	4.45368e-10	25.8677	81426629	81437097	10469	NA	NA	rn5_genes_intergenic
chr1	81431567	81431567	-	5.00954e-15	8.07473e-14	-41.1744	81426629	81437097	10469	NA	NA	rn5_genes_intergenic
chr1	81433199	81433199	+	2.43094e-22	1.55696e-20	38.7441	81426629	81437097	10469	NA	NA	rn5_genes_intergenic
chr1	81516251	81516251	+	3.6348e-15	6.02438e-14	-32.6923	81492901	81518233	25333	NA	NA	rn5_genes_intergenic
chr1	81516427	81516427	+	3.01042e-07	8.66682e-07	-31.7308	81492901	81518233	25333	NA	NA	rn5_genes_intergenic
chr1	81640393	81640393	+	9.09124e-26	1.0554e-23	36.0788	81638586	81678534	39949	NA	NA	rn5_genes_intergenic
chr1	81640427	81640427	-	9.55326e-14	1.1969e-12	-28.5714	81638586	81678534	39949	NA	NA	rn5_genes_intergenic
chr1	81640482	81640482	-	1.07889e-08	4.46518e-08	-35.0427	81638586	81678534	39949	NA	NA	rn5_genes_intergenic
chr1	81644767	81644767	-	2.44824e-12	2.291e-11	-26.1438	81638586	81678534	39949	NA	NA	rn5_genes_intergenic
chr1	81644778	81644778	-	1.45794e-10	9.2496e-10	-25.2509	81638586	81678534	39949	NA	NA	rn5_genes_intergenic
chr1	81659739	81659739	+	4.74935e-09	2.1361e-08	-28.5751	81638586	81678534	39949	NA	NA	rn5_genes_intergenic
chr1	81659757	81659757	+	1.34158e-06	3.27586e-06	-26.8645	81638586	81678534	39949	NA	NA	rn5_genes_intergenic
chr1	81698815	81698815	-	7.50374e-17	1.7179e-15	-25.8968	81690451	81705738	15288	NA	NA	rn5_genes_intergenic
chr1	81698856	81698856	-	7.10887e-10	3.86619e-09	29.2138	81690451	81705738	15288	NA	NA	rn5_genes_intergenic
chr1	81757226	81757226	+	8.78849e-14	1.10907e-12	-30.3232	81754509	81757540	3032	NA	NA	rn5_genes_intergenic
chr1	81799172	81799172	+	1.24088e-23	9.95726e-22	-33.3333	81786716	81814946	28231	NA	NA	rn5_genes_intergenic
chr1	82316807	82316807	-	1.89657e-22	1.24076e-20	-43.0753	82316608	82386240	69633	NA	NA	rn5_genes_intergenic
chr1	82379030	82379030	-	4.45719e-15	7.2631e-14	-38.8012	82316608	82386240	69633	NA	NA	rn5_genes_intergenic
chr1	82385640	82385640	-	1.04647e-21	5.98734e-20	36.9048	82316608	82386240	69633	NA	NA	rn5_genes_intergenic
chr1	82647493	82647493	-	5.19444e-19	1.81884e-17	-34.8624	82643305	82651239	7935	NA	NA	rn5_genes_intergenic
chr1	83065068	83065068	-	1.12807e-14	1.69482e-13	-39.2905	83053990	83095962	41973	NA	NA	rn5_genes_intergenic
chr1	83070993	83070993	+	7.02754e-15	1.09857e-13	29.2553	83053990	83095962	41973	NA	NA	rn5_genes_intergenic
chr1	83070995	83070995	+	7.02754e-15	1.09857e-13	29.2553	83053990	83095962	41973	NA	NA	rn5_genes_intergenic
chr1	83071065	83071065	+	7.27727e-11	4.9339e-10	-28.4912	83053990	83095962	41973	NA	NA	rn5_genes_intergenic
chr1	83224588	83224588	-	7.51462e-16	1.42282e-14	-34.3137	83217316	83226775	9460	NA	NA	rn5_genes_intergenic
chr1	83279389	83279389	+	1.17001e-10	7.57727e-10	39.0722	83268164	83365717	97554	NA	NA	rn5_genes_intergenic
chr1	83364081	83364081	+	7.64639e-20	3.13699e-18	-31.5119	83268164	83365717	97554	NA	NA	rn5_genes_intergenic
chr1	83507844	83507844	-	7.13934e-37	4.99184e-34	-27.9495	83505037	83511518	6482	NA	NA	rn5_genes_intergenic
chr1	83561879	83561879	-	3.43812e-19	1.24054e-17	52.9647	83547737	83589573	41837	NA	NA	rn5_genes_intergenic
chr1	83654838	83654838	-	3.59226e-18	1.07084e-16	-29.8643	83610847	83669399	58553	NA	NA	rn5_genes_intergenic
chr1	83654877	83654877	-	2.94883e-25	3.1269e-23	-53.975	83610847	83669399	58553	NA	NA	rn5_genes_intergenic
chr1	83758506	83758506	+	9.19521e-06	1.81604e-05	28.355	83758473	83764846	6374	NA	NA	rn5_genes_intergenic
chr1	83759334	83759334	+	2.07301e-10	1.27126e-09	-27.7917	83758473	83764846	6374	NA	NA	rn5_genes_intergenic
chr1	83762942	83762942	+	4.42554e-12	3.91264e-11	41.7759	83758473	83764846	6374	NA	NA	rn5_genes_intergenic
chr1	83878733	83878733	-	1.03412e-11	8.43604e-11	-29.1045	83873968	84155273	281306	NA	NA	rn5_genes_intergenic
chr1	83900820	83900820	+	2.46765e-31	6.89757e-29	37.68	83873968	84155273	281306	NA	NA	rn5_genes_intergenic
chr1	84064080	84064080	+	1.43157e-14	2.10848e-13	-38.345	83873968	84155273	281306	NA	NA	rn5_genes_intergenic
chr1	84630802	84630802	-	1.34722e-07	4.24265e-07	-28.7731	84491181	84644036	152856	NA	NA	rn5_genes_intergenic
chr1	84743186	84743186	+	2.15254e-17	5.47608e-16	34.2259	84677868	84758723	80856	NA	NA	rn5_genes_intergenic
chr1	85756372	85756372	+	5.60833e-11	3.89968e-10	-31.703	85709589	86018356	308768	NA	NA	rn5_genes_intergenic
chr1	85796786	85796786	+	8.86667e-09	3.7418e-08	-27.2776	85709589	86018356	308768	NA	NA	rn5_genes_intergenic
chr1	85796791	85796791	+	8.93094e-15	1.3679e-13	-39.69	85709589	86018356	308768	NA	NA	rn5_genes_intergenic
chr1	85967798	85967798	-	9.41157e-12	7.74474e-11	31.6875	85709589	86018356	308768	NA	NA	rn5_genes_intergenic
chr1	86440021	86440021	-	2.88276e-12	2.65866e-11	-47.6472	86439685	86506886	67202	NA	NA	rn5_genes_intergenic
chr1	86491921	86491921	-	2.91776e-24	2.58157e-22	-27.1605	86439685	86506886	67202	NA	NA	rn5_genes_intergenic
chr1	88023576	88023576	+	9.19207e-10	4.87664e-09	25.5299	87816424	88049842	233419	NA	NA	rn5_genes_intergenic
chr1	88078212	88078212	+	4.01092e-25	4.13673e-23	26.7442	88060745	88079957	19213	NA	NA	rn5_genes_intergenic
chr1	88078371	88078371	+	2.21818e-28	3.85529e-26	-39.7535	88060745	88079957	19213	NA	NA	rn5_genes_intergenic
chr1	88078377	88078377	+	7.84537e-14	9.98404e-13	-29.53	88060745	88079957	19213	NA	NA	rn5_genes_intergenic
chr1	88170090	88170090	+	4.77447e-11	3.36882e-10	-32.3412	88164439	88171710	7272	NA	NA	rn5_genes_intergenic
chr1	88566511	88566511	-	2.01734e-16	4.26063e-15	40.5419	88529536	88808690	279155	NA	NA	rn5_genes_intergenic
chr1	88604018	88604018	-	6.2164e-12	5.31669e-11	39.7112	88529536	88808690	279155	NA	NA	rn5_genes_intergenic
chr1	88653081	88653081	+	1.53435e-11	1.20588e-10	-27.8319	88529536	88808690	279155	NA	NA	rn5_genes_intergenic
chr1	88653086	88653086	+	5.60327e-18	1.60842e-16	-25.523	88529536	88808690	279155	NA	NA	rn5_genes_intergenic
chr1	88892756	88892756	-	2.57742e-13	2.96058e-12	-27.881	88839115	88993992	154878	NA	NA	rn5_genes_intergenic
chr1	89177180	89177180	-	1.50029e-11	1.18166e-10	-28.3577	89135538	89248161	112624	NA	NA	rn5_genes_intergenic
chr1	89177396	89177396	-	1.22715e-06	3.02668e-06	25.0607	89135538	89248161	112624	NA	NA	rn5_genes_intergenic
chr1	89186388	89186388	-	7.66484e-22	4.48964e-20	35.0597	89135538	89248161	112624	NA	NA	rn5_genes_intergenic
chr1	89186396	89186396	+	7.82337e-23	5.45916e-21	-40.8	89135538	89248161	112624	NA	NA	rn5_genes_intergenic
chr1	89186500	89186500	+	4.10575e-12	3.65916e-11	30.7744	89135538	89248161	112624	NA	NA	rn5_genes_intergenic
chr1	89196321	89196321	+	2.73222e-14	3.80722e-13	32.0795	89135538	89248161	112624	NA	NA	rn5_genes_intergenic
chr1	89240168	89240168	-	3.83088e-27	5.5413e-25	-42.5749	89135538	89248161	112624	NA	NA	rn5_genes_intergenic
chr1	89829848	89829848	-	5.57568e-31	1.46931e-28	62.2561	89821172	89838341	17170	NA	NA	rn5_genes_intergenic
chr1	90137126	90137126	+	4.58779e-12	4.04144e-11	-26.5529	90123507	90149367	25861	NA	NA	rn5_genes_intergenic
chr1	90283208	90283208	-	1.30171e-09	6.67011e-09	26.6647	90269845	90299201	29357	NA	NA	rn5_genes_intergenic
chr1	90283325	90283325	+	4.16948e-36	2.58405e-33	49.9588	90269845	90299201	29357	NA	NA	rn5_genes_intergenic
chr1	90419662	90419662	-	3.28739e-09	1.53377e-08	34.1362	90386138	90424463	38326	NA	NA	rn5_genes_intergenic
chr1	90596410	90596410	+	3.57443e-26	4.41862e-24	39.3284	90559569	90620341	60773	NA	NA	rn5_genes_intergenic
chr1	90596446	90596446	+	6.88879e-21	3.40286e-19	34.7461	90559569	90620341	60773	NA	NA	rn5_genes_intergenic
chr1	90596466	90596466	-	4.02495e-10	2.31159e-09	28.1299	90559569	90620341	60773	NA	NA	rn5_genes_intergenic
chr1	90762093	90762093	+	3.03256e-09	1.42738e-08	41.3194	90737874	90931250	193377	NA	NA	rn5_genes_intergenic
chr1	90762127	90762127	+	1.00526e-06	2.53555e-06	32.2594	90737874	90931250	193377	NA	NA	rn5_genes_intergenic
chr1	91184482	91184482	+	5.39026e-13	5.80442e-12	33.6111	91184051	91189389	5339	NA	NA	rn5_genes_intergenic
chr1	91337163	91337163	-	9.60468e-51	4.78316e-47	-64.2633	91297896	91343530	45635	NA	NA	rn5_genes_intergenic
chr1	91394364	91394364	-	4.76975e-05	7.88965e-05	-27.1978	91393620	91645832	252213	NA	NA	rn5_genes_intergenic
chr1	91444158	91444158	-	5.59731e-15	8.93713e-14	30.8443	91393620	91645832	252213	NA	NA	rn5_genes_intergenic
chr1	91495096	91495096	+	3.07993e-38	2.73298e-35	39.347	91393620	91645832	252213	NA	NA	rn5_genes_intergenic
chr1	91668760	91668760	-	7.47251e-19	2.5421e-17	56.3636	91664092	91681355	17264	NA	NA	rn5_genes_intergenic
chr1	91830101	91830101	-	2.00157e-26	2.57066e-24	36.956	91827789	91952677	124889	NA	NA	rn5_genes_intergenic
chr1	92533538	92533538	+	6.46423e-10	3.54905e-09	-25.0557	92496539	92558399	61861	NA	NA	rn5_genes_intergenic
chr1	92548926	92548926	-	6.4237e-14	8.30871e-13	42.7679	92496539	92558399	61861	NA	NA	rn5_genes_intergenic
chr1	92656290	92656290	+	8.8491e-20	3.58431e-18	-37.0336	92598302	92659065	60764	NA	NA	rn5_genes_intergenic
chr1	93273187	93273187	-	8.46625e-16	1.58748e-14	46.2389	93255627	93825018	569392	NA	NA	rn5_genes_intergenic
chr1	93273193	93273193	-	1.22967e-09	6.33825e-09	38.9194	93255627	93825018	569392	NA	NA	rn5_genes_intergenic
chr1	93273217	93273217	-	6.91656e-15	1.08282e-13	44.2972	93255627	93825018	569392	NA	NA	rn5_genes_intergenic
chr1	93273225	93273225	-	8.92737e-14	1.12489e-12	45.8759	93255627	93825018	569392	NA	NA	rn5_genes_intergenic
chr1	93337935	93337935	-	1.01485e-15	1.87226e-14	-28.7258	93255627	93825018	569392	NA	NA	rn5_genes_intergenic
chr1	93354809	93354809	-	1.94343e-21	1.0607e-19	-27.4678	93255627	93825018	569392	NA	NA	rn5_genes_intergenic
chr1	93544156	93544156	-	2.22558e-11	1.68876e-10	-36.4295	93255627	93825018	569392	NA	NA	rn5_genes_intergenic
chr1	93647472	93647472	+	1.40428e-30	3.4509e-28	-25.4237	93255627	93825018	569392	NA	NA	rn5_genes_intergenic
chr1	93647510	93647510	+	2.327e-33	9.47978e-31	-28.1588	93255627	93825018	569392	NA	NA	rn5_genes_intergenic
chr1	93658790	93658790	+	3.56302e-15	5.91586e-14	35.1312	93255627	93825018	569392	NA	NA	rn5_genes_intergenic
chr1	93658830	93658830	+	1.44576e-20	6.73016e-19	43.4385	93255627	93825018	569392	NA	NA	rn5_genes_intergenic
chr1	93698019	93698019	+	9.92323e-13	1.01034e-11	36.9248	93255627	93825018	569392	NA	NA	rn5_genes_intergenic
chr1	94233575	94233575	+	1.32216e-11	1.05374e-10	30.7713	93901295	95435845	1534551	NA	NA	rn5_genes_intergenic
chr1	94234079	94234079	-	2.27203e-06	5.23126e-06	-26.841	93901295	95435845	1534551	NA	NA	rn5_genes_intergenic
chr1	94355212	94355212	-	1.38303e-08	5.57694e-08	26.6719	93901295	95435845	1534551	NA	NA	rn5_genes_intergenic
chr1	94456615	94456615	+	9.7706e-34	4.28049e-31	47.6899	93901295	95435845	1534551	NA	NA	rn5_genes_intergenic
chr1	94456667	94456667	+	2.75893e-25	2.94376e-23	44.1316	93901295	95435845	1534551	NA	NA	rn5_genes_intergenic
chr1	94461138	94461138	-	5.06643e-06	1.06736e-05	27.8323	93901295	95435845	1534551	NA	NA	rn5_genes_intergenic
chr1	94589835	94589835	-	7.83647e-24	6.48666e-22	-41.998	93901295	95435845	1534551	NA	NA	rn5_genes_intergenic
chr1	94663687	94663687	-	5.77457e-17	1.35089e-15	-49.3395	93901295	95435845	1534551	NA	NA	rn5_genes_intergenic
chr1	94722689	94722689	-	1.36164e-25	1.53544e-23	-34.8018	93901295	95435845	1534551	NA	NA	rn5_genes_intergenic
chr1	94791094	94791094	-	3.23107e-22	2.02219e-20	-40.2258	93901295	95435845	1534551	NA	NA	rn5_genes_intergenic
chr1	94791137	94791137	-	7.50145e-22	4.40133e-20	-46.4442	93901295	95435845	1534551	NA	NA	rn5_genes_intergenic
chr1	94823997	94823997	-	5.20824e-18	1.50494e-16	33.5366	93901295	95435845	1534551	NA	NA	rn5_genes_intergenic
chr1	94848176	94848176	+	4.19048e-14	5.6318e-13	-30.4018	93901295	95435845	1534551	NA	NA	rn5_genes_intergenic
chr1	94850987	94850987	-	1.93189e-34	9.5237e-32	-39.5307	93901295	95435845	1534551	NA	NA	rn5_genes_intergenic
chr1	94879385	94879385	+	9.83248e-07	2.48661e-06	-29.4045	93901295	95435845	1534551	NA	NA	rn5_genes_intergenic
chr1	94918534	94918534	+	1.66713e-21	9.20605e-20	-26.4569	93901295	95435845	1534551	NA	NA	rn5_genes_intergenic
chr1	95050715	95050715	+	2.62785e-11	1.96275e-10	34.168	93901295	95435845	1534551	NA	NA	rn5_genes_intergenic
chr1	95050856	95050856	-	1.91117e-21	1.04473e-19	49.044	93901295	95435845	1534551	NA	NA	rn5_genes_intergenic
chr1	95114645	95114645	-	1.95766e-32	6.59823e-30	45.4545	93901295	95435845	1534551	NA	NA	rn5_genes_intergenic
chr1	95171226	95171226	-	5.44092e-26	6.53717e-24	-34.3744	93901295	95435845	1534551	NA	NA	rn5_genes_intergenic
chr1	95176797	95176797	-	0.000416247	0.000557326	28.4144	93901295	95435845	1534551	NA	NA	rn5_genes_intergenic
chr1	95195364	95195364	+	6.09717e-08	2.09431e-07	-25.6271	93901295	95435845	1534551	NA	NA	rn5_genes_intergenic
chr1	95211692	95211692	-	8.91474e-11	5.92878e-10	-29.9826	93901295	95435845	1534551	NA	NA	rn5_genes_intergenic
chr1	95211759	95211759	-	9.09223e-08	2.99e-07	-26.9797	93901295	95435845	1534551	NA	NA	rn5_genes_intergenic
chr1	95224466	95224466	-	8.45339e-13	8.73553e-12	-25.7548	93901295	95435845	1534551	NA	NA	rn5_genes_intergenic
chr1	95224476	95224476	-	4.12696e-14	5.555e-13	-26.9724	93901295	95435845	1534551	NA	NA	rn5_genes_intergenic
chr1	95228523	95228523	-	2.08328e-17	5.31706e-16	39.5652	93901295	95435845	1534551	NA	NA	rn5_genes_intergenic
chr1	95295771	95295771	+	1.82668e-12	1.75914e-11	-44.6164	93901295	95435845	1534551	NA	NA	rn5_genes_intergenic
chr1	95295808	95295808	+	6.77909e-12	5.74969e-11	40.9801	93901295	95435845	1534551	NA	NA	rn5_genes_intergenic
chr1	95384766	95384766	-	2.22002e-08	8.50734e-08	27.0476	93901295	95435845	1534551	NA	NA	rn5_genes_intergenic
chr1	95603456	95603456	-	6.73214e-10	3.68082e-09	28.1973	95589374	95700173	110800	NA	NA	rn5_genes_intergenic
chr1	95603462	95603462	-	3.7933e-18	1.12541e-16	35.6217	95589374	95700173	110800	NA	NA	rn5_genes_intergenic
chr1	95603495	95603495	-	2.47644e-16	5.14828e-15	36.537	95589374	95700173	110800	NA	NA	rn5_genes_intergenic
chr1	96080504	96080504	+	2.03179e-14	2.90179e-13	-41.7476	95890256	98711585	2821330	NA	NA	rn5_genes_intergenic
chr1	96080524	96080524	+	5.59575e-13	6.00344e-12	-37.8641	95890256	98711585	2821330	NA	NA	rn5_genes_intergenic
chr1	96080539	96080539	+	5.59575e-13	6.00344e-12	-37.8641	95890256	98711585	2821330	NA	NA	rn5_genes_intergenic
chr1	96080545	96080545	+	2.75081e-07	8.00183e-07	-35.412	95890256	98711585	2821330	NA	NA	rn5_genes_intergenic
chr1	96248600	96248600	+	9.7516e-16	1.80574e-14	-29.1433	95890256	98711585	2821330	NA	NA	rn5_genes_intergenic
chr1	96248635	96248635	+	9.29182e-14	1.16708e-12	-28.384	95890256	98711585	2821330	NA	NA	rn5_genes_intergenic
chr1	97940372	97940372	-	8.9096e-26	1.03629e-23	-34.6491	95890256	98711585	2821330	NA	NA	rn5_genes_intergenic
chr1	98653267	98653267	-	1.21275e-29	2.56444e-27	56.8627	95890256	98711585	2821330	NA	NA	rn5_genes_intergenic
chr1	99119344	99119344	+	5.49142e-12	4.75496e-11	-30.6349	98872262	99549580	677319	NA	NA	rn5_genes_intergenic
chr1	99129981	99129981	+	1.70057e-20	7.82085e-19	-29.7872	98872262	99549580	677319	NA	NA	rn5_genes_intergenic
chr1	99530043	99530043	-	1.33245e-37	1.0355e-34	49.2823	98872262	99549580	677319	NA	NA	rn5_genes_intergenic
chr1	99530072	99530072	+	4.86848e-17	1.15509e-15	-33.5062	98872262	99549580	677319	NA	NA	rn5_genes_intergenic
chr1	99531189	99531189	-	3.77129e-17	9.13615e-16	-34.3908	98872262	99549580	677319	NA	NA	rn5_genes_intergenic
chr1	99531196	99531196	-	7.77912e-11	5.24124e-10	27.0138	98872262	99549580	677319	NA	NA	rn5_genes_intergenic
chr1	99666238	99666238	+	2.66908e-17	6.65555e-16	37.0421	99652532	99992977	340446	NA	NA	rn5_genes_intergenic
chr1	99672752	99672752	+	2.50283e-23	1.90026e-21	-34.8254	99652532	99992977	340446	NA	NA	rn5_genes_intergenic
chr1	99883344	99883344	-	2.30014e-10	1.39539e-09	-27.5025	99652532	99992977	340446	NA	NA	rn5_genes_intergenic
chr1	99890562	99890562	-	1.41121e-07	4.42089e-07	-26.129	99652532	99992977	340446	NA	NA	rn5_genes_intergenic
chr1	100314379	100314379	+	3.49741e-40	4.33219e-37	-44.4085	100212966	100371039	158074	NA	NA	rn5_genes_intergenic
chr1	100314389	100314389	+	3.25329e-31	8.91991e-29	-37.3827	100212966	100371039	158074	NA	NA	rn5_genes_intergenic
chr1	100591230	100591230	+	7.67161e-13	7.99776e-12	40.0367	100428006	100592964	164959	NA	NA	rn5_genes_intergenic
chr1	100611434	100611434	+	2.70428e-19	9.98942e-18	29.2683	100608480	100663355	54876	NA	NA	rn5_genes_intergenic
chr1	101007901	101007901	-	9.23869e-10	4.89914e-09	28.3636	100966374	101014191	47818	NA	NA	rn5_genes_intergenic
chr1	101126895	101126895	-	9.77584e-18	2.66478e-16	-29.6113	101105785	101146630	40846	NA	NA	rn5_genes_intergenic
chr1	101310975	101310975	-	1.54466e-13	1.85624e-12	-28.2051	101301572	101355484	53913	NA	NA	rn5_genes_intergenic
chr1	102087672	102087672	+	9.89232e-08	3.22344e-07	43.1881	102081674	102112489	30816	NA	NA	rn5_genes_intergenic
chr1	102094138	102094138	-	2.46845e-10	1.48645e-09	-32.1453	102081674	102112489	30816	NA	NA	rn5_genes_intergenic
chr1	102108714	102108714	+	5.47114e-13	5.88217e-12	37.9657	102081674	102112489	30816	NA	NA	rn5_genes_intergenic
chr1	102670279	102670279	+	5.25258e-17	1.23888e-15	27.2059	102650884	102672797	21914	NA	NA	rn5_genes_intergenic
chr1	102862559	102862559	+	4.85699e-07	1.32699e-06	-31.8648	102857381	102875333	17953	NA	NA	rn5_genes_intergenic
chr1	102862572	102862572	+	3.44393e-19	1.24208e-17	-45.8716	102857381	102875333	17953	NA	NA	rn5_genes_intergenic
chr1	102862613	102862613	+	6.08372e-12	5.21574e-11	-29.3578	102857381	102875333	17953	NA	NA	rn5_genes_intergenic
chr1	102866707	102866707	-	1.40889e-12	1.39038e-11	26.4134	102857381	102875333	17953	NA	NA	rn5_genes_intergenic
chr1	102866713	102866713	-	1.87727e-15	3.28501e-14	30.0596	102857381	102875333	17953	NA	NA	rn5_genes_intergenic
chr1	103033879	103033879	+	2.77052e-09	1.31615e-08	31.606	103016210	103042749	26540	NA	NA	rn5_genes_intergenic
chr1	103033929	103033929	+	1.91559e-14	2.75129e-13	30.2521	103016210	103042749	26540	NA	NA	rn5_genes_intergenic
chr1	103159380	103159380	+	5.78645e-15	9.203e-14	35.0125	103152081	103186858	34778	NA	NA	rn5_genes_intergenic
chr1	103555790	103555790	-	4.76464e-12	4.18138e-11	-27.3817	103541477	103746877	205401	NA	NA	rn5_genes_intergenic
chr1	103567765	103567765	-	4.17485e-12	3.71621e-11	-34.944	103541477	103746877	205401	NA	NA	rn5_genes_intergenic
chr1	103577789	103577789	-	7.71909e-15	1.19641e-13	25.8764	103541477	103746877	205401	NA	NA	rn5_genes_intergenic
chr1	103610676	103610676	-	3.62315e-17	8.81305e-16	-32.7962	103541477	103746877	205401	NA	NA	rn5_genes_intergenic
chr1	103610692	103610692	-	4.71726e-28	7.83069e-26	-31.8021	103541477	103746877	205401	NA	NA	rn5_genes_intergenic
chr1	103610760	103610760	-	5.75852e-14	7.52249e-13	-26.9823	103541477	103746877	205401	NA	NA	rn5_genes_intergenic
chr1	103629534	103629534	-	4.06328e-09	1.85634e-08	-27.9475	103541477	103746877	205401	NA	NA	rn5_genes_intergenic
chr1	103636796	103636796	+	1.22354e-14	1.82544e-13	-43.8914	103541477	103746877	205401	NA	NA	rn5_genes_intergenic
chr1	103957807	103957807	+	2.08828e-19	7.84944e-18	32.5115	103951993	103970208	18216	NA	NA	rn5_genes_intergenic
chr1	103965181	103965181	-	3.88825e-10	2.241e-09	-33.5269	103951993	103970208	18216	NA	NA	rn5_genes_intergenic
chr1	104098783	104098783	-	8.23177e-11	5.51712e-10	-47.1944	104049642	104233666	184025	NA	NA	rn5_genes_intergenic
chr1	104098892	104098892	-	4.79563e-06	1.01632e-05	-28.2176	104049642	104233666	184025	NA	NA	rn5_genes_intergenic
chr1	105053400	105053400	+	6.90448e-14	8.88395e-13	-42.3643	104878834	105160498	281665	NA	NA	rn5_genes_intergenic
chr1	105053452	105053452	+	5.14918e-09	2.29718e-08	27.0928	104878834	105160498	281665	NA	NA	rn5_genes_intergenic
chr1	105342647	105342647	-	3.31064e-08	1.21446e-07	36.8019	105222110	105626321	404212	NA	NA	rn5_genes_intergenic
chr1	105343263	105343263	-	2.29721e-08	8.76942e-08	25.5769	105222110	105626321	404212	NA	NA	rn5_genes_intergenic
chr1	105431439	105431439	+	5.31049e-17	1.25072e-15	-38.4473	105222110	105626321	404212	NA	NA	rn5_genes_intergenic
chr1	105431465	105431465	-	7.56664e-09	3.24862e-08	-32.7692	105222110	105626321	404212	NA	NA	rn5_genes_intergenic
chr1	105431500	105431500	-	2.71961e-08	1.01947e-07	-29.0256	105222110	105626321	404212	NA	NA	rn5_genes_intergenic
chr1	105443079	105443079	+	3.27489e-17	8.02709e-16	-46.5788	105222110	105626321	404212	NA	NA	rn5_genes_intergenic
chr1	105455310	105455310	-	1.80989e-10	1.1248e-09	26.0878	105222110	105626321	404212	NA	NA	rn5_genes_intergenic
chr1	105455945	105455945	-	2.48338e-11	1.86495e-10	33.1124	105222110	105626321	404212	NA	NA	rn5_genes_intergenic
chr1	105455993	105455993	-	1.26596e-07	4.01519e-07	25.4201	105222110	105626321	404212	NA	NA	rn5_genes_intergenic
chr1	105469912	105469912	+	2.07157e-06	4.81868e-06	-26.5155	105222110	105626321	404212	NA	NA	rn5_genes_intergenic
chr1	105469937	105469937	+	7.29697e-06	1.47847e-05	-30.4898	105222110	105626321	404212	NA	NA	rn5_genes_intergenic
chr1	105469941	105469941	+	4.57216e-15	7.43357e-14	-38.6792	105222110	105626321	404212	NA	NA	rn5_genes_intergenic
chr1	105596085	105596085	-	1.53514e-09	7.73339e-09	-38.8797	105222110	105626321	404212	NA	NA	rn5_genes_intergenic
chr1	105596232	105596232	-	2.15967e-05	3.88542e-05	-29.1107	105222110	105626321	404212	NA	NA	rn5_genes_intergenic
chr1	106021097	106021097	+	2.2257e-05	3.99094e-05	-27.9927	105994389	106021688	27300	NA	NA	rn5_genes_intergenic
chr1	106083867	106083867	-	1.3415e-11	1.06723e-10	-45.9918	106031120	106140090	108971	NA	NA	rn5_genes_intergenic
chr1	106083877	106083877	-	9.33396e-25	9.04202e-23	-74.1168	106031120	106140090	108971	NA	NA	rn5_genes_intergenic
chr1	106086379	106086379	-	2.34894e-24	2.10346e-22	29.6117	106031120	106140090	108971	NA	NA	rn5_genes_intergenic
chr1	106090049	106090049	+	1.29364e-15	2.33644e-14	-29.4744	106031120	106140090	108971	NA	NA	rn5_genes_intergenic
chr1	106126108	106126108	-	4.47109e-16	8.8372e-15	44.5378	106031120	106140090	108971	NA	NA	rn5_genes_intergenic
chr1	106126123	106126123	-	3.05157e-22	1.91771e-20	35.2941	106031120	106140090	108971	NA	NA	rn5_genes_intergenic
chr1	106126274	106126274	-	1.11237e-12	1.12162e-11	33.631	106031120	106140090	108971	NA	NA	rn5_genes_intergenic
chr1	106126296	106126296	-	1.18729e-12	1.19042e-11	38.0787	106031120	106140090	108971	NA	NA	rn5_genes_intergenic
chr1	106126315	106126315	+	4.61026e-12	4.05947e-11	35.0528	106031120	106140090	108971	NA	NA	rn5_genes_intergenic
chr1	106126327	106126327	-	1.32376e-10	8.47458e-10	-30.3296	106031120	106140090	108971	NA	NA	rn5_genes_intergenic
chr1	106126355	106126355	-	5.36009e-14	7.0488e-13	-30.7817	106031120	106140090	108971	NA	NA	rn5_genes_intergenic
chr1	107334721	107334721	+	3.18483e-26	3.97732e-24	34.7936	107260906	107441702	180797	NA	NA	rn5_genes_intergenic
chr1	107334754	107334754	+	1.60947e-23	1.26856e-21	32.3266	107260906	107441702	180797	NA	NA	rn5_genes_intergenic
chr1	107335003	107335003	-	7.84631e-15	1.21435e-13	-29.8137	107260906	107441702	180797	NA	NA	rn5_genes_intergenic
chr1	108031440	108031440	-	6.17572e-14	8.01685e-13	-26.0598	107448173	108035510	587338	NA	NA	rn5_genes_intergenic
chr1	108159341	108159341	-	6.52686e-11	4.47222e-10	-27.4679	108080512	108299938	219427	NA	NA	rn5_genes_intergenic
chr1	108562444	108562444	-	5.67408e-21	2.84078e-19	30.6162	108431975	113167713	4735739	NA	NA	rn5_genes_intergenic
chr1	110020908	110020908	-	2.387e-10	1.44249e-09	28.2895	108431975	113167713	4735739	NA	NA	rn5_genes_intergenic
chr1	110026732	110026732	+	1.37201e-09	6.99437e-09	-31.668	108431975	113167713	4735739	NA	NA	rn5_genes_intergenic
chr1	110058424	110058424	+	8.67236e-06	1.72439e-05	27.7377	108431975	113167713	4735739	NA	NA	rn5_genes_intergenic
chr1	114325660	114325660	-	8.85107e-33	3.19978e-30	30	114275044	115187960	912917	NA	NA	rn5_genes_intergenic
chr1	114367374	114367374	-	1.33175e-41	2.00602e-38	-39.5152	114275044	115187960	912917	NA	NA	rn5_genes_intergenic
chr1	115180844	115180844	-	7.27194e-19	2.48129e-17	-43.8945	114275044	115187960	912917	NA	NA	rn5_genes_intergenic
chr1	115180866	115180866	-	4.08601e-08	1.46508e-07	-25.4659	114275044	115187960	912917	NA	NA	rn5_genes_intergenic
chr1	115180871	115180871	-	1.89785e-09	9.37119e-09	-29.1498	114275044	115187960	912917	NA	NA	rn5_genes_intergenic
chr1	115444886	115444886	-	5.52289e-12	4.77789e-11	31.255	115415235	115454546	39312	NA	NA	rn5_genes_intergenic
chr1	121246282	121246282	-	7.63247e-15	1.18456e-13	-28.6122	117834012	122315614	4481603	NA	NA	rn5_genes_intergenic
chr1	122254860	122254860	-	3.45118e-16	6.97385e-15	-39.1626	117834012	122315614	4481603	NA	NA	rn5_genes_intergenic
chr1	122366527	122366527	-	8.22209e-08	2.73325e-07	26.0425	122336047	123441044	1104998	NA	NA	rn5_genes_intergenic
chr1	123254826	123254826	+	2.19814e-07	6.55825e-07	25.7037	122336047	123441044	1104998	NA	NA	rn5_genes_intergenic
chr1	123620553	123620553	+	8.70403e-38	6.94108e-35	-79.7405	123546571	123634943	88373	NA	NA	rn5_genes_intergenic
chr1	123620575	123620575	+	9.31817e-12	7.67616e-11	-41.9993	123546571	123634943	88373	NA	NA	rn5_genes_intergenic
chr1	123620576	123620576	-	1.46754e-09	7.43229e-09	-34.1049	123546571	123634943	88373	NA	NA	rn5_genes_intergenic
chr1	124153434	124153434	-	7.79476e-31	1.9959e-28	-27.8758	124120741	124235478	114738	NA	NA	rn5_genes_intergenic
chr1	124155136	124155136	-	3.02277e-23	2.25987e-21	-39.2308	124120741	124235478	114738	NA	NA	rn5_genes_intergenic
chr1	124155166	124155166	-	1.7147e-17	4.45035e-16	-30	124120741	124235478	114738	NA	NA	rn5_genes_intergenic
chr1	124185110	124185110	-	1.53823e-10	9.7065e-10	-27.7982	124120741	124235478	114738	NA	NA	rn5_genes_intergenic
chr1	124319259	124319259	-	4.33986e-12	3.84656e-11	-36.7546	124243083	125029450	786368	NA	NA	rn5_genes_intergenic
chr1	124319265	124319265	-	2.38427e-08	9.06604e-08	-29.474	124243083	125029450	786368	NA	NA	rn5_genes_intergenic
chr1	124319297	124319297	-	6.15642e-10	3.39648e-09	-33.0279	124243083	125029450	786368	NA	NA	rn5_genes_intergenic
chr1	125362963	125362963	-	2.56072e-09	1.22685e-08	27.342	125163154	125584857	421704	NA	NA	rn5_genes_intergenic
chr1	125541815	125541815	-	1.57595e-24	1.46054e-22	25.3456	125163154	125584857	421704	NA	NA	rn5_genes_intergenic
chr1	125555542	125555542	-	2.39464e-08	9.10105e-08	32.5433	125163154	125584857	421704	NA	NA	rn5_genes_intergenic
chr1	125555584	125555584	-	1.65299e-09	8.27297e-09	26.4792	125163154	125584857	421704	NA	NA	rn5_genes_intergenic
chr1	125765592	125765592	+	7.19703e-25	7.11024e-23	25.7919	125598427	125883340	284914	NA	NA	rn5_genes_intergenic
chr1	125766001	125766001	-	2.18994e-20	9.86874e-19	-47.561	125598427	125883340	284914	NA	NA	rn5_genes_intergenic
chr1	125766005	125766005	-	3.43364e-25	3.58836e-23	-56.4417	125598427	125883340	284914	NA	NA	rn5_genes_intergenic
chr1	125766013	125766013	-	3.01274e-12	2.76755e-11	-29.878	125598427	125883340	284914	NA	NA	rn5_genes_intergenic
chr1	125766027	125766027	+	2.89382e-26	3.63622e-24	27.219	125598427	125883340	284914	NA	NA	rn5_genes_intergenic
chr1	125766855	125766855	+	7.149e-12	6.03532e-11	-37.9778	125598427	125883340	284914	NA	NA	rn5_genes_intergenic
chr1	126373880	126373880	+	8.51881e-22	4.9471e-20	-25.4506	126361720	126470692	108973	NA	NA	rn5_genes_intergenic
chr1	126391468	126391468	-	1.23394e-10	7.95297e-10	-26.3229	126361720	126470692	108973	NA	NA	rn5_genes_intergenic
chr1	126706328	126706328	-	1.34156e-22	9.01779e-21	-26.4834	126655816	126770610	114795	NA	NA	rn5_genes_intergenic
chr1	126969400	126969400	+	8.06196e-08	2.68609e-07	27.1323	126776937	127243075	466139	NA	NA	rn5_genes_intergenic
chr1	126969493	126969493	-	0.000204579	0.000292819	28.0119	126776937	127243075	466139	NA	NA	rn5_genes_intergenic
chr1	127059681	127059681	-	9.77132e-13	9.96452e-12	-34.483	126776937	127243075	466139	NA	NA	rn5_genes_intergenic
chr1	127082675	127082675	+	1.82532e-15	3.20259e-14	-34.9754	126776937	127243075	466139	NA	NA	rn5_genes_intergenic
chr1	127082676	127082676	-	7.53176e-11	5.0906e-10	26.7147	126776937	127243075	466139	NA	NA	rn5_genes_intergenic
chr1	127082740	127082740	+	3.80748e-27	5.51726e-25	-37.5723	126776937	127243075	466139	NA	NA	rn5_genes_intergenic
chr1	127082741	127082741	-	1.90978e-17	4.91174e-16	25.3378	126776937	127243075	466139	NA	NA	rn5_genes_intergenic
chr1	127652911	127652911	+	9.95254e-06	1.94753e-05	-27.4957	127652070	127661049	8980	NA	NA	rn5_genes_intergenic
chr1	127692574	127692574	+	7.79632e-32	2.39429e-29	30.2613	127679267	127879079	199813	NA	NA	rn5_genes_intergenic
chr1	127837349	127837349	+	1.61456e-20	7.46189e-19	-32.8838	127679267	127879079	199813	NA	NA	rn5_genes_intergenic
chr1	127844000	127844000	-	3.93867e-08	1.41783e-07	-38.3663	127679267	127879079	199813	NA	NA	rn5_genes_intergenic
chr1	127844041	127844041	-	2.41153e-05	4.28664e-05	-29.7917	127679267	127879079	199813	NA	NA	rn5_genes_intergenic
chr1	128165754	128165754	-	4.6655e-11	3.30017e-10	-32.8098	128156042	128248472	92431	NA	NA	rn5_genes_intergenic
chr1	128165769	128165769	-	7.58467e-09	3.25541e-08	-34.2093	128156042	128248472	92431	NA	NA	rn5_genes_intergenic
chr1	128176208	128176208	-	4.12546e-12	3.67583e-11	-27.1923	128156042	128248472	92431	NA	NA	rn5_genes_intergenic
chr1	128234244	128234244	-	1.02635e-19	4.10912e-18	28.1459	128156042	128248472	92431	NA	NA	rn5_genes_intergenic
chr1	128439727	128439727	-	5.03486e-24	4.28536e-22	47.5248	128420161	128614473	194313	NA	NA	rn5_genes_intergenic
chr1	128439753	128439753	-	1.79866e-11	1.39125e-10	37.7345	128420161	128614473	194313	NA	NA	rn5_genes_intergenic
chr1	128583804	128583804	-	2.57816e-17	6.4486e-16	33.5079	128420161	128614473	194313	NA	NA	rn5_genes_intergenic
chr1	128876223	128876223	+	8.75512e-08	2.89079e-07	28.2685	128856463	129276145	419683	NA	NA	rn5_genes_intergenic
chr1	128876224	128876224	-	9.3554e-08	3.06617e-07	35.7429	128856463	129276145	419683	NA	NA	rn5_genes_intergenic
chr1	129142096	129142096	-	3.23559e-19	1.17423e-17	-35.5897	128856463	129276145	419683	NA	NA	rn5_genes_intergenic
chr1	129142250	129142250	-	9.98913e-08	3.25164e-07	-27.9124	128856463	129276145	419683	NA	NA	rn5_genes_intergenic
chr1	129264506	129264506	+	7.15021e-13	7.50034e-12	34.2105	128856463	129276145	419683	NA	NA	rn5_genes_intergenic
chr1	129266443	129266443	+	1.14258e-08	4.70009e-08	29.2203	128856463	129276145	419683	NA	NA	rn5_genes_intergenic
chr1	129266455	129266455	+	1.28812e-38	1.21362e-35	59.2157	128856463	129276145	419683	NA	NA	rn5_genes_intergenic
chr1	129483252	129483252	+	7.99941e-07	2.06943e-06	-25.6759	129411966	129551866	139901	NA	NA	rn5_genes_intergenic
chr1	129483287	129483287	-	1.36162e-13	1.65347e-12	-28.2833	129411966	129551866	139901	NA	NA	rn5_genes_intergenic
chr1	129497406	129497406	+	6.18843e-14	8.03249e-13	35.774	129411966	129551866	139901	NA	NA	rn5_genes_intergenic
chr1	129497441	129497441	+	4.56786e-12	4.02601e-11	33.2736	129411966	129551866	139901	NA	NA	rn5_genes_intergenic
chr1	129899534	129899534	+	2.58324e-08	9.74063e-08	-25.641	129792859	129980803	187945	NA	NA	rn5_genes_intergenic
chr1	129899794	129899794	+	1.90187e-07	5.76425e-07	-25.2135	129792859	129980803	187945	NA	NA	rn5_genes_intergenic
chr1	130305000	130305000	+	1.84275e-09	9.12351e-09	26.6952	130265823	130673999	408177	NA	NA	rn5_genes_intergenic
chr1	130373176	130373176	-	1.85111e-09	9.16119e-09	25.968	130265823	130673999	408177	NA	NA	rn5_genes_intergenic
chr1	130455106	130455106	+	3.36186e-23	2.49503e-21	-31.1258	130265823	130673999	408177	NA	NA	rn5_genes_intergenic
chr1	130455107	130455107	-	8.43124e-16	1.58213e-14	-38.1181	130265823	130673999	408177	NA	NA	rn5_genes_intergenic
chr1	130529699	130529699	-	1.79899e-06	4.25215e-06	27.9083	130265823	130673999	408177	NA	NA	rn5_genes_intergenic
chr1	130761479	130761479	+	3.09807e-19	1.12953e-17	32.8205	130679775	130820198	140424	NA	NA	rn5_genes_intergenic
chr1	131297718	131297718	+	7.92836e-26	9.31035e-24	-46.8293	130834249	132487762	1653514	NA	NA	rn5_genes_intergenic
chr1	131297730	131297730	+	3.27011e-21	1.71056e-19	-50.8916	130834249	132487762	1653514	NA	NA	rn5_genes_intergenic
chr1	131513808	131513808	+	4.77188e-15	7.72431e-14	-32.569	130834249	132487762	1653514	NA	NA	rn5_genes_intergenic
chr1	131582230	131582230	-	1.6528e-25	1.83996e-23	-27.0153	130834249	132487762	1653514	NA	NA	rn5_genes_intergenic
chr1	131913888	131913888	+	9.07947e-07	2.31672e-06	-25.0653	130834249	132487762	1653514	NA	NA	rn5_genes_intergenic
chr1	131975295	131975295	+	3.28028e-24	2.86902e-22	37.6907	130834249	132487762	1653514	NA	NA	rn5_genes_intergenic
chr1	131975346	131975346	+	8.41848e-15	1.29543e-13	-29.3865	130834249	132487762	1653514	NA	NA	rn5_genes_intergenic
chr1	131975350	131975350	+	6.6661e-08	2.26787e-07	-26.598	130834249	132487762	1653514	NA	NA	rn5_genes_intergenic
chr1	131975413	131975413	+	9.55674e-08	3.1258e-07	-25.6937	130834249	132487762	1653514	NA	NA	rn5_genes_intergenic
chr1	132252246	132252246	+	2.70957e-08	1.01603e-07	-25.0622	130834249	132487762	1653514	NA	NA	rn5_genes_intergenic
chr1	132328152	132328152	-	1.16098e-08	4.76757e-08	-25.8868	130834249	132487762	1653514	NA	NA	rn5_genes_intergenic
chr1	132427050	132427050	+	1.22134e-11	9.80918e-11	-40.8988	130834249	132487762	1653514	NA	NA	rn5_genes_intergenic
chr1	132459497	132459497	-	1.98945e-19	7.51149e-18	32.6389	130834249	132487762	1653514	NA	NA	rn5_genes_intergenic
chr1	132461583	132461583	+	9.90777e-17	2.21258e-15	30.7916	130834249	132487762	1653514	NA	NA	rn5_genes_intergenic
chr1	133215793	133215793	+	2.96074e-14	4.09502e-13	25.1573	132498716	134366956	1868241	NA	NA	rn5_genes_intergenic
chr1	133235294	133235294	+	1.3032e-14	1.934e-13	-49.835	132498716	134366956	1868241	NA	NA	rn5_genes_intergenic
chr1	133606201	133606201	+	1.72234e-10	1.07551e-09	26.1047	132498716	134366956	1868241	NA	NA	rn5_genes_intergenic
chr1	133678616	133678616	+	3.62375e-22	2.24378e-20	-39.2377	132498716	134366956	1868241	NA	NA	rn5_genes_intergenic
chr1	133678641	133678641	+	8.18085e-26	9.57918e-24	-43.6846	132498716	134366956	1868241	NA	NA	rn5_genes_intergenic
chr1	133678650	133678650	+	1.45932e-15	2.60712e-14	-30.1962	132498716	134366956	1868241	NA	NA	rn5_genes_intergenic
chr1	133696727	133696727	-	3.26319e-15	5.45889e-14	-33.434	132498716	134366956	1868241	NA	NA	rn5_genes_intergenic
chr1	133817893	133817893	+	2.72673e-17	6.78474e-16	31.3953	132498716	134366956	1868241	NA	NA	rn5_genes_intergenic
chr1	133890016	133890016	+	5.01915e-16	9.81867e-15	47.8261	132498716	134366956	1868241	NA	NA	rn5_genes_intergenic
chr1	133890250	133890250	+	3.16935e-09	1.48449e-08	-40.0815	132498716	134366956	1868241	NA	NA	rn5_genes_intergenic
chr1	133914019	133914019	-	1.68336e-08	6.65234e-08	-28.8364	132498716	134366956	1868241	NA	NA	rn5_genes_intergenic
chr1	133918370	133918370	-	3.54108e-16	7.14308e-15	-34.0704	132498716	134366956	1868241	NA	NA	rn5_genes_intergenic
chr1	133918386	133918386	-	2.61992e-11	1.95737e-10	-26.7618	132498716	134366956	1868241	NA	NA	rn5_genes_intergenic
chr1	135061823	135061823	+	3.35031e-26	4.16691e-24	-32.6087	134545771	135720211	1174441	NA	NA	rn5_genes_intergenic
chr1	135659891	135659891	+	2.44732e-10	1.47529e-09	37.066	134545771	135720211	1174441	NA	NA	rn5_genes_intergenic
chr1	135659960	135659960	+	2.34828e-22	1.50877e-20	-44.4192	134545771	135720211	1174441	NA	NA	rn5_genes_intergenic
chr1	135978744	135978744	-	8.66821e-26	1.01207e-23	-31.9542	135900467	136353282	452816	NA	NA	rn5_genes_intergenic
chr1	136027911	136027911	+	5.62602e-20	2.35929e-18	-48.533	135900467	136353282	452816	NA	NA	rn5_genes_intergenic
chr1	136030113	136030113	-	1.63923e-05	3.0365e-05	-29.4757	135900467	136353282	452816	NA	NA	rn5_genes_intergenic
chr1	136721676	136721676	-	1.39496e-07	4.37503e-07	28.3335	136428681	136802246	373566	NA	NA	rn5_genes_intergenic
chr1	137151336	137151336	+	9.81898e-29	1.8095e-26	-44.5421	137075859	137657432	581574	NA	NA	rn5_genes_intergenic
chr1	137225169	137225169	+	1.17123e-28	2.13606e-26	-28.9062	137075859	137657432	581574	NA	NA	rn5_genes_intergenic
chr1	138443487	138443487	+	4.19683e-11	2.99738e-10	29.1836	138359992	140868262	2508271	NA	NA	rn5_genes_intergenic
chr1	138513933	138513933	+	1.0408e-12	1.05534e-11	-26.0274	138359992	140868262	2508271	NA	NA	rn5_genes_intergenic
chr1	140285401	140285401	+	1.39322e-06	3.38874e-06	-25.8383	138359992	140868262	2508271	NA	NA	rn5_genes_intergenic
chr1	140471325	140471325	-	1.66592e-19	6.38281e-18	30.5229	138359992	140868262	2508271	NA	NA	rn5_genes_intergenic
chr1	141273555	141273555	-	1.76463e-17	4.57218e-16	-29.1971	141244955	141445108	200154	NA	NA	rn5_genes_intergenic
chr1	141286152	141286152	-	6.37045e-16	1.22163e-14	-37.1455	141244955	141445108	200154	NA	NA	rn5_genes_intergenic
chr1	141286169	141286169	-	7.98666e-23	5.56198e-21	-40.4345	141244955	141445108	200154	NA	NA	rn5_genes_intergenic
chr1	141494639	141494639	+	5.26599e-09	2.34397e-08	25.2447	141462800	141498055	35256	NA	NA	rn5_genes_intergenic
chr1	141526717	141526717	-	9.91553e-12	8.11837e-11	33.75	141516033	141546341	30309	NA	NA	rn5_genes_intergenic
chr1	141543719	141543719	+	5.4816e-09	2.42953e-08	-27.4038	141516033	141546341	30309	NA	NA	rn5_genes_intergenic
chr1	141626915	141626915	+	8.8814e-22	5.1442e-20	29.4931	141582791	141796055	213265	NA	NA	rn5_genes_intergenic
chr1	141733308	141733308	+	4.27745e-11	3.04877e-10	-36.7619	141582791	141796055	213265	NA	NA	rn5_genes_intergenic
chr1	141779863	141779863	+	9.3164e-11	6.16616e-10	-28.7128	141582791	141796055	213265	NA	NA	rn5_genes_intergenic
chr1	141834704	141834704	+	2.77604e-11	2.0612e-10	-35.9764	141834654	141960575	125922	NA	NA	rn5_genes_intergenic
chr1	142164030	142164030	-	5.11919e-24	4.35107e-22	-28.4722	142154609	142186178	31570	NA	NA	rn5_genes_intergenic
chr1	142183747	142183747	+	3.23379e-10	1.89723e-09	30.5537	142154609	142186178	31570	NA	NA	rn5_genes_intergenic
chr1	142183770	142183770	+	6.94374e-22	4.09478e-20	50.2176	142154609	142186178	31570	NA	NA	rn5_genes_intergenic
chr1	142201375	142201375	+	1.74006e-22	1.14636e-20	52.72	142196283	142286921	90639	NA	NA	rn5_genes_intergenic
chr1	142201398	142201398	+	2.25795e-11	1.71046e-10	31.5279	142196283	142286921	90639	NA	NA	rn5_genes_intergenic
chr1	142201402	142201402	+	6.72693e-21	3.32965e-19	50.071	142196283	142286921	90639	NA	NA	rn5_genes_intergenic
chr1	142201409	142201409	+	1.19646e-10	7.73306e-10	29.9856	142196283	142286921	90639	NA	NA	rn5_genes_intergenic
chr1	142219903	142219903	-	1.35138e-07	4.25404e-07	-37.0461	142196283	142286921	90639	NA	NA	rn5_genes_intergenic
chr1	142229150	142229150	-	1.09502e-12	1.10568e-11	-26.6309	142196283	142286921	90639	NA	NA	rn5_genes_intergenic
chr1	142230412	142230412	-	2.47823e-15	4.2438e-14	-31.6027	142196283	142286921	90639	NA	NA	rn5_genes_intergenic
chr1	142407853	142407853	-	1.04828e-06	2.63194e-06	-26.3056	142315950	142420360	104411	NA	NA	rn5_genes_intergenic
chr1	142755910	142755910	-	1.86629e-11	1.43896e-10	29.1379	142637041	142772730	135690	NA	NA	rn5_genes_intergenic
chr1	142755915	142755915	-	1.16669e-14	1.74779e-13	28.4483	142637041	142772730	135690	NA	NA	rn5_genes_intergenic
chr1	142755996	142755996	-	3.49988e-07	9.91417e-07	26.4751	142637041	142772730	135690	NA	NA	rn5_genes_intergenic
chr1	142756038	142756038	-	1.1913e-07	3.80476e-07	31.6366	142637041	142772730	135690	NA	NA	rn5_genes_intergenic
chr1	142887224	142887224	+	2.33822e-07	6.92682e-07	26.5358	142854361	142936087	81727	NA	NA	rn5_genes_intergenic
chr1	143178182	143178182	-	9.9964e-17	2.23015e-15	37.1429	143155203	143476884	321682	NA	NA	rn5_genes_intergenic
chr1	143178213	143178213	-	4.64364e-14	6.18766e-13	31.4286	143155203	143476884	321682	NA	NA	rn5_genes_intergenic
chr1	143645019	143645019	+	3.30509e-12	3.00938e-11	-45.2311	143572396	143664125	91730	NA	NA	rn5_genes_intergenic
chr1	143752573	143752573	-	1.52145e-19	5.87739e-18	-34.0102	143716946	143775256	58311	NA	NA	rn5_genes_intergenic
chr1	144766133	144766133	+	8.27862e-10	4.43611e-09	-25.9574	144764478	144996326	231849	NA	NA	rn5_genes_intergenic
chr1	144835889	144835889	-	6.9083e-21	3.4118e-19	-41.0393	144764478	144996326	231849	NA	NA	rn5_genes_intergenic
chr1	144845007	144845007	-	4.6175e-09	2.08314e-08	-31.493	144764478	144996326	231849	NA	NA	rn5_genes_intergenic
chr1	145715069	145715069	+	2.24239e-12	2.11638e-11	-27.8846	145668712	145755226	86515	NA	NA	rn5_genes_intergenic
chr1	145822162	145822162	+	1.64252e-13	1.96331e-12	-31.7208	145764463	146639987	875525	NA	NA	rn5_genes_intergenic
chr1	145822167	145822167	+	1.60193e-12	1.56162e-11	-29.8939	145764463	146639987	875525	NA	NA	rn5_genes_intergenic
chr1	145822189	145822189	+	1.45508e-22	9.71463e-21	-43.9177	145764463	146639987	875525	NA	NA	rn5_genes_intergenic
chr1	148100008	148100008	-	5.48355e-14	7.19643e-13	-29.5087	147968350	148143255	174906	NA	NA	rn5_genes_intergenic
chr1	148638878	148638878	+	4.51065e-16	8.90963e-15	43.6883	148595781	148656898	61118	NA	NA	rn5_genes_intergenic
chr1	149777124	149777124	-	8.79097e-21	4.25885e-19	-33.9181	149187928	150265830	1077903	NA	NA	rn5_genes_intergenic
chr1	149777413	149777413	+	2.78334e-19	1.02613e-17	26.8293	149187928	150265830	1077903	NA	NA	rn5_genes_intergenic
chr1	149777522	149777522	+	6.12306e-07	1.63081e-06	-27.8499	149187928	150265830	1077903	NA	NA	rn5_genes_intergenic
chr1	149777553	149777553	+	1.73526e-11	1.34695e-10	-33.9971	149187928	150265830	1077903	NA	NA	rn5_genes_intergenic
chr1	149777564	149777564	+	1.05907e-08	4.39182e-08	-27.6479	149187928	150265830	1077903	NA	NA	rn5_genes_intergenic
chr1	149809499	149809499	+	3.92145e-10	2.25816e-09	-31.1287	149187928	150265830	1077903	NA	NA	rn5_genes_intergenic
chr1	151335863	151335863	+	7.6055e-13	7.93325e-12	-26.0964	151063762	151564353	500592	NA	NA	rn5_genes_intergenic
chr1	151389998	151389998	+	1.91183e-28	3.3539e-26	-33.3333	151063762	151564353	500592	NA	NA	rn5_genes_intergenic
chr1	151559891	151559891	-	3.50022e-20	1.52441e-18	-45.9553	151063762	151564353	500592	NA	NA	rn5_genes_intergenic
chr1	151559930	151559930	-	9.11544e-24	7.46931e-22	-41.3223	151063762	151564353	500592	NA	NA	rn5_genes_intergenic
chr1	151560043	151560043	+	6.78839e-17	1.56733e-15	42.6223	151063762	151564353	500592	NA	NA	rn5_genes_intergenic
chr1	151560202	151560202	+	1.04082e-08	4.32338e-08	-28.6592	151063762	151564353	500592	NA	NA	rn5_genes_intergenic
chr1	151560513	151560513	+	9.99655e-07	2.5233e-06	26.7857	151063762	151564353	500592	NA	NA	rn5_genes_intergenic
chr1	151563313	151563313	+	5.85129e-11	4.0529e-10	29.6429	151063762	151564353	500592	NA	NA	rn5_genes_intergenic
chr1	151584692	151584692	-	2.33665e-16	4.88011e-15	-25.4706	151583636	151945139	361504	NA	NA	rn5_genes_intergenic
chr1	151842802	151842802	-	6.92161e-08	2.34456e-07	31.8966	151583636	151945139	361504	NA	NA	rn5_genes_intergenic
chr1	151966577	151966577	+	4.56615e-08	1.61859e-07	-25.9956	151951079	151997873	46795	NA	NA	rn5_genes_intergenic
chr1	151967542	151967542	-	2.32865e-13	2.69794e-12	-29.0245	151951079	151997873	46795	NA	NA	rn5_genes_intergenic
chr1	151967546	151967546	-	2.86544e-22	1.80866e-20	-35.9215	151951079	151997873	46795	NA	NA	rn5_genes_intergenic
chr1	151967575	151967575	-	1.30624e-06	3.1987e-06	28.2836	151951079	151997873	46795	NA	NA	rn5_genes_intergenic
chr1	151967592	151967592	-	3.09807e-14	4.27019e-13	42.2852	151951079	151997873	46795	NA	NA	rn5_genes_intergenic
chr1	151967594	151967594	-	3.85872e-14	5.22159e-13	32.4841	151951079	151997873	46795	NA	NA	rn5_genes_intergenic
chr1	151967618	151967618	-	3.96821e-10	2.28244e-09	38.2822	151951079	151997873	46795	NA	NA	rn5_genes_intergenic
chr1	151967682	151967682	-	1.03345e-07	3.35093e-07	32.5943	151951079	151997873	46795	NA	NA	rn5_genes_intergenic
chr1	151967848	151967848	+	3.56035e-07	1.00651e-06	-27.5576	151951079	151997873	46795	NA	NA	rn5_genes_intergenic
chr1	151968014	151968014	+	2.47493e-06	5.64595e-06	-25.2784	151951079	151997873	46795	NA	NA	rn5_genes_intergenic
chr1	151968302	151968302	+	7.74976e-17	1.76937e-15	-43.414	151951079	151997873	46795	NA	NA	rn5_genes_intergenic
chr1	151968330	151968330	-	4.55394e-09	2.05735e-08	-28.7037	151951079	151997873	46795	NA	NA	rn5_genes_intergenic
chr1	151968437	151968437	+	1.57199e-13	1.88584e-12	26.6646	151951079	151997873	46795	NA	NA	rn5_genes_intergenic
chr1	151970282	151970282	+	4.38756e-13	4.80848e-12	-27.5166	151951079	151997873	46795	NA	NA	rn5_genes_intergenic
chr1	151970283	151970283	-	7.21861e-15	1.12606e-13	28.493	151951079	151997873	46795	NA	NA	rn5_genes_intergenic
chr1	151970309	151970309	+	1.36327e-12	1.34956e-11	-26.8549	151951079	151997873	46795	NA	NA	rn5_genes_intergenic
chr1	151970320	151970320	+	3.42547e-13	3.83259e-12	-27.6726	151951079	151997873	46795	NA	NA	rn5_genes_intergenic
chr1	151970321	151970321	-	3.68472e-16	7.40468e-15	29.7356	151951079	151997873	46795	NA	NA	rn5_genes_intergenic
chr1	151970359	151970359	+	3.08473e-19	1.12568e-17	-33.6152	151951079	151997873	46795	NA	NA	rn5_genes_intergenic
chr1	151970360	151970360	-	1.10256e-18	3.62548e-17	31.8193	151951079	151997873	46795	NA	NA	rn5_genes_intergenic
chr1	151970384	151970384	-	2.50088e-18	7.67536e-17	30.1664	151951079	151997873	46795	NA	NA	rn5_genes_intergenic
chr1	151970393	151970393	+	9.81228e-24	7.99735e-22	-34.4052	151951079	151997873	46795	NA	NA	rn5_genes_intergenic
chr1	151970417	151970417	-	1.32436e-12	1.31483e-11	25.3418	151951079	151997873	46795	NA	NA	rn5_genes_intergenic
chr1	151970435	151970435	-	9.14623e-25	8.87073e-23	37.3267	151951079	151997873	46795	NA	NA	rn5_genes_intergenic
chr1	151971810	151971810	-	1.01272e-11	8.27782e-11	26.7364	151951079	151997873	46795	NA	NA	rn5_genes_intergenic
chr1	151972201	151972201	+	7.36766e-09	3.17196e-08	31.4695	151951079	151997873	46795	NA	NA	rn5_genes_intergenic
chr1	151975041	151975041	-	1.54557e-10	9.74956e-10	32.4855	151951079	151997873	46795	NA	NA	rn5_genes_intergenic
chr1	151976482	151976482	+	9.71297e-10	5.12614e-09	30.0674	151951079	151997873	46795	NA	NA	rn5_genes_intergenic
chr1	151976514	151976514	+	8.92864e-10	4.75104e-09	30.7904	151951079	151997873	46795	NA	NA	rn5_genes_intergenic
chr1	151976670	151976670	+	8.43977e-09	3.58283e-08	28.8831	151951079	151997873	46795	NA	NA	rn5_genes_intergenic
chr1	152649454	152649454	-	1.01432e-21	5.8225e-20	-74.5886	152644107	152654412	10306	NA	NA	rn5_genes_intergenic
chr1	152817556	152817556	-	1.11542e-11	9.02923e-11	-29.6808	152782322	152823435	41114	NA	NA	rn5_genes_intergenic
chr1	152963155	152963155	+	9.18914e-14	1.15507e-12	37.6078	152926586	152988824	62239	NA	NA	rn5_genes_intergenic
chr1	153150743	153150743	-	1.06585e-09	5.57559e-09	-27.8666	153123998	153203959	79962	NA	NA	rn5_genes_intergenic
chr1	153151888	153151888	+	9.67897e-14	1.21122e-12	-26.4	153123998	153203959	79962	NA	NA	rn5_genes_intergenic
chr1	153193220	153193220	+	1.9386e-10	1.19744e-09	25.1418	153123998	153203959	79962	NA	NA	rn5_genes_intergenic
chr1	153406439	153406439	+	1.60542e-18	5.12704e-17	-26.5823	153318106	153718064	399959	NA	NA	rn5_genes_intergenic
chr1	153406452	153406452	+	1.60542e-18	5.12704e-17	-26.5823	153318106	153718064	399959	NA	NA	rn5_genes_intergenic
chr1	154694723	154694723	+	9.1345e-15	1.39601e-13	-35.2713	154412699	154726974	314276	NA	NA	rn5_genes_intergenic
chr1	154694730	154694730	+	1.53134e-12	1.49934e-11	-30.2326	154412699	154726974	314276	NA	NA	rn5_genes_intergenic
chr1	154707551	154707551	+	2.60827e-18	7.98285e-17	-50.4587	154412699	154726974	314276	NA	NA	rn5_genes_intergenic
chr1	154708369	154708369	+	2.33617e-07	6.92148e-07	-25.1019	154412699	154726974	314276	NA	NA	rn5_genes_intergenic
chr1	154969116	154969116	+	2.75165e-06	6.20372e-06	-26.3396	154741022	155149850	408829	NA	NA	rn5_genes_intergenic
chr1	159442530	159442530	-	8.50631e-17	1.92499e-15	43.1735	159412175	159888039	475865	NA	NA	rn5_genes_intergenic
chr1	160364804	160364804	-	9.97145e-10	5.24734e-09	-26.5252	160360862	160368405	7544	NA	NA	rn5_genes_intergenic
chr1	163874488	163874488	+	6.11395e-21	3.04725e-19	-36.9987	163710737	163884818	174082	NA	NA	rn5_genes_intergenic
chr1	164090380	164090380	+	1.2747e-09	6.54575e-09	-33.2429	163993908	164159155	165248	NA	NA	rn5_genes_intergenic
chr1	164090483	164090483	-	9.5723e-08	3.13019e-07	25.1403	163993908	164159155	165248	NA	NA	rn5_genes_intergenic
chr1	165675226	165675226	-	1.14695e-14	1.72096e-13	-29.3333	164165654	167610227	3444574	NA	NA	rn5_genes_intergenic
chr1	166819943	166819943	+	1.27552e-13	1.55695e-12	-25.4071	164165654	167610227	3444574	NA	NA	rn5_genes_intergenic
chr1	167394115	167394115	+	1.81649e-33	7.50022e-31	-40.062	164165654	167610227	3444574	NA	NA	rn5_genes_intergenic
chr1	167551848	167551848	+	7.87477e-13	8.19276e-12	-28.7013	164165654	167610227	3444574	NA	NA	rn5_genes_intergenic
chr1	169125369	169125369	-	1.67432e-66	2.91836e-62	49.5059	169089656	169206711	117056	NA	NA	rn5_genes_intergenic
chr1	169473771	169473771	+	1.73919e-13	2.06934e-12	-25.985	169360748	169524019	163272	NA	NA	rn5_genes_intergenic
chr1	169548719	169548719	+	8.29672e-19	2.79599e-17	-30.148	169540754	169598077	57324	NA	NA	rn5_genes_intergenic
chr1	169582584	169582584	+	1.68314e-12	1.63367e-11	-44.0017	169540754	169598077	57324	NA	NA	rn5_genes_intergenic
chr1	169979805	169979805	-	2.80215e-10	1.668e-09	-34.4895	169882331	169995732	113402	NA	NA	rn5_genes_intergenic
chr1	169979901	169979901	-	4.81461e-11	3.39489e-10	-31.1228	169882331	169995732	113402	NA	NA	rn5_genes_intergenic
chr1	169979905	169979905	-	3.02047e-10	1.78408e-09	-41.1838	169882331	169995732	113402	NA	NA	rn5_genes_intergenic
chr1	169979932	169979932	-	3.06086e-19	1.1178e-17	-41.7476	169882331	169995732	113402	NA	NA	rn5_genes_intergenic
chr1	170030146	170030146	+	1.7471e-15	3.07775e-14	44.0944	170022438	170067081	44644	NA	NA	rn5_genes_intergenic
chr1	170046245	170046245	-	4.34351e-11	3.0921e-10	28.1699	170022438	170067081	44644	NA	NA	rn5_genes_intergenic
chr1	170621069	170621069	-	2.35637e-19	8.78942e-18	34.9462	170620811	170637727	16917	NA	NA	rn5_genes_intergenic
chr1	170630890	170630890	-	5.52833e-08	1.91973e-07	25.3806	170620811	170637727	16917	NA	NA	rn5_genes_intergenic
chr1	170630905	170630905	-	9.85939e-23	6.75815e-21	28.5124	170620811	170637727	16917	NA	NA	rn5_genes_intergenic
chr1	170807005	170807005	-	1.80437e-11	1.39552e-10	-25.406	170772101	170827267	55167	NA	NA	rn5_genes_intergenic
chr1	170807093	170807093	+	3.48877e-13	3.8968e-12	-26.7442	170772101	170827267	55167	NA	NA	rn5_genes_intergenic
chr1	170807103	170807103	+	3.48877e-13	3.8968e-12	-26.7442	170772101	170827267	55167	NA	NA	rn5_genes_intergenic
chr1	170807233	170807233	-	3.80615e-10	2.19804e-09	32.333	170772101	170827267	55167	NA	NA	rn5_genes_intergenic
chr1	170827170	170827170	+	1.12948e-14	1.69663e-13	-38.7908	170772101	170827267	55167	NA	NA	rn5_genes_intergenic
chr1	170827186	170827186	+	4.83245e-33	1.84542e-30	69.3791	170772101	170827267	55167	NA	NA	rn5_genes_intergenic
chr1	170827213	170827213	+	3.14549e-13	3.54878e-12	-26.7974	170772101	170827267	55167	NA	NA	rn5_genes_intergenic
chr1	171364185	171364185	+	3.45755e-18	1.03371e-16	53.545	171328241	171366499	38259	NA	NA	rn5_genes_intergenic
chr1	171757571	171757571	-	2.82021e-05	4.93242e-05	26.7677	171753820	171765034	11215	NA	NA	rn5_genes_intergenic
chr1	172098953	172098953	-	3.69552e-17	8.96854e-16	-27.5862	172094125	172118680	24556	NA	NA	rn5_genes_intergenic
chr1	172098962	172098962	-	6.91911e-17	1.5951e-15	-27.5862	172094125	172118680	24556	NA	NA	rn5_genes_intergenic
chr1	172156890	172156890	-	1.9264e-12	1.84527e-11	37.9075	172123818	172169437	45620	NA	NA	rn5_genes_intergenic
chr1	172156928	172156928	-	2.29717e-09	1.11266e-08	34.1904	172123818	172169437	45620	NA	NA	rn5_genes_intergenic
chr1	172650268	172650268	+	9.14427e-24	7.49042e-22	-37.0219	172647500	172719743	72244	NA	NA	rn5_genes_intergenic
chr1	172702175	172702175	+	3.19536e-19	1.16153e-17	26.2672	172647500	172719743	72244	NA	NA	rn5_genes_intergenic
chr1	172714084	172714084	+	2.48317e-21	1.32592e-19	48.8817	172647500	172719743	72244	NA	NA	rn5_genes_intergenic
chr1	172714116	172714116	+	1.08145e-15	1.98284e-14	-25.2174	172647500	172719743	72244	NA	NA	rn5_genes_intergenic
chr1	172819306	172819306	+	2.62667e-20	1.16879e-18	-35.406	172816714	172857762	41049	NA	NA	rn5_genes_intergenic
chr1	172841893	172841893	-	1.2994e-14	1.92859e-13	28.691	172816714	172857762	41049	NA	NA	rn5_genes_intergenic
chr1	173376163	173376163	-	2.57119e-16	5.32664e-15	32.9789	173368948	173381703	12756	NA	NA	rn5_genes_intergenic
chr1	173762515	173762515	-	7.21529e-11	4.89596e-10	-34.3093	173751296	173773513	22218	NA	NA	rn5_genes_intergenic
chr1	174605289	174605289	-	1.44832e-19	5.62057e-18	-26.2006	174585994	174615376	29383	NA	NA	rn5_genes_intergenic
chr1	174925200	174925200	-	5.38205e-08	1.87509e-07	-28.3471	174898348	174960403	62056	NA	NA	rn5_genes_intergenic
chr1	175986764	175986764	+	4.08559e-13	4.50751e-12	29.1971	175977494	175996607	19114	NA	NA	rn5_genes_intergenic
chr1	176328876	176328876	+	2.52259e-14	3.53835e-13	-32.5829	176234414	176499647	265234	NA	NA	rn5_genes_intergenic
chr1	176834472	176834472	-	3.70039e-21	1.91511e-19	-27.3504	176820367	176857033	36667	NA	NA	rn5_genes_intergenic
chr1	176834476	176834476	-	5.83799e-11	4.04496e-10	-25.6368	176820367	176857033	36667	NA	NA	rn5_genes_intergenic
chr1	176834492	176834492	-	3.70938e-19	1.33035e-17	-26.8554	176820367	176857033	36667	NA	NA	rn5_genes_intergenic
chr1	176878881	176878881	+	2.35479e-08	8.96681e-08	38.0921	176874213	176894258	20046	NA	NA	rn5_genes_intergenic
chr1	177042269	177042269	-	2.91983e-07	8.43465e-07	28.9062	177025186	177048518	23333	NA	NA	rn5_genes_intergenic
chr1	177288852	177288852	+	9.05418e-12	7.4837e-11	-26.9005	177279481	177323466	43986	NA	NA	rn5_genes_intergenic
chr1	178423343	178423343	-	1.45168e-17	3.82055e-16	-27.4203	178280288	178586097	305810	NA	NA	rn5_genes_intergenic
chr1	178423823	178423823	-	9.52906e-23	6.54828e-21	35.119	178280288	178586097	305810	NA	NA	rn5_genes_intergenic
chr1	178423846	178423846	-	3.3785e-19	1.22101e-17	34.9523	178280288	178586097	305810	NA	NA	rn5_genes_intergenic
chr1	178518450	178518450	+	2.80339e-16	5.76753e-15	-30.2776	178280288	178586097	305810	NA	NA	rn5_genes_intergenic
chr1	179974945	179974945	+	5.45408e-15	8.72957e-14	32.7106	179946870	180116733	169864	NA	NA	rn5_genes_intergenic
chr1	179974964	179974964	+	2.02561e-08	7.84241e-08	25.0183	179946870	180116733	169864	NA	NA	rn5_genes_intergenic
chr1	179975012	179975012	+	3.40373e-15	5.67455e-14	35.2747	179946870	180116733	169864	NA	NA	rn5_genes_intergenic
chr1	180276711	180276711	+	3.13359e-06	6.96122e-06	34.9845	180178003	180378258	200256	NA	NA	rn5_genes_intergenic
chr1	180539725	180539725	+	2.43103e-13	2.80616e-12	-37.3274	180532010	180592529	60520	NA	NA	rn5_genes_intergenic
chr1	180560075	180560075	+	1.04093e-08	4.32372e-08	-31.4102	180532010	180592529	60520	NA	NA	rn5_genes_intergenic
chr1	180802760	180802760	+	3.45829e-11	2.5144e-10	32.4742	180758890	181055796	296907	NA	NA	rn5_genes_intergenic
chr1	181008367	181008367	+	4.69207e-20	1.99715e-18	-26.1029	180758890	181055796	296907	NA	NA	rn5_genes_intergenic
chr1	181835311	181835311	+	6.84605e-18	1.92597e-16	-30.5439	181786294	181856341	70048	NA	NA	rn5_genes_intergenic
chr1	182460886	182460886	+	5.48789e-26	6.58065e-24	57.0806	182435281	182569032	133752	NA	NA	rn5_genes_intergenic
chr1	182816065	182816065	-	1.30481e-15	2.35451e-14	-39.3137	182785829	182818941	33113	NA	NA	rn5_genes_intergenic
chr1	183972510	183972510	-	8.86933e-15	1.35915e-13	27.4026	183967439	184066796	99358	NA	NA	rn5_genes_intergenic
chr1	184006165	184006165	-	6.98074e-31	1.80069e-28	-45.2915	183967439	184066796	99358	NA	NA	rn5_genes_intergenic
chr1	184006209	184006209	-	4.30652e-21	2.20449e-19	-32.287	183967439	184066796	99358	NA	NA	rn5_genes_intergenic
chr1	184018916	184018916	+	2.94433e-09	1.39033e-08	28.6503	183967439	184066796	99358	NA	NA	rn5_genes_intergenic
chr1	184018965	184018965	+	6.17536e-14	8.01681e-13	37.3917	183967439	184066796	99358	NA	NA	rn5_genes_intergenic
chr1	184152256	184152256	-	2.71943e-13	3.10848e-12	32.4198	184148677	184167144	18468	NA	NA	rn5_genes_intergenic
chr1	184739959	184739959	+	3.17349e-17	7.80486e-16	-28.3465	184683040	185002567	319528	NA	NA	rn5_genes_intergenic
chr1	184858022	184858022	+	2.96471e-07	8.54994e-07	26.9731	184683040	185002567	319528	NA	NA	rn5_genes_intergenic
chr1	184858082	184858082	+	2.09486e-31	5.99287e-29	56.6041	184683040	185002567	319528	NA	NA	rn5_genes_intergenic
chr1	184959358	184959358	+	2.35359e-19	8.78041e-18	-25.1603	184683040	185002567	319528	NA	NA	rn5_genes_intergenic
chr1	185433266	185433266	-	3.38007e-06	7.44742e-06	-25.9838	185377701	185598906	221206	NA	NA	rn5_genes_intergenic
chr1	186922323	186922323	-	6.02305e-14	7.84411e-13	-33.6021	185983451	190670319	4686869	NA	NA	rn5_genes_intergenic
chr1	186922344	186922344	+	8.85456e-12	7.33336e-11	-26.8682	185983451	190670319	4686869	NA	NA	rn5_genes_intergenic
chr1	187742964	187742964	+	1.43594e-08	5.76514e-08	25.2174	185983451	190670319	4686869	NA	NA	rn5_genes_intergenic
chr1	187878596	187878596	-	4.30353e-13	4.7268e-12	-41.6205	185983451	190670319	4686869	NA	NA	rn5_genes_intergenic
chr1	188534684	188534684	-	3.1411e-27	4.60081e-25	44.9736	185983451	190670319	4686869	NA	NA	rn5_genes_intergenic
chr1	188680840	188680840	+	5.31921e-11	3.71824e-10	-26.5878	185983451	190670319	4686869	NA	NA	rn5_genes_intergenic
chr1	188741846	188741846	+	8.20415e-28	1.31192e-25	-53.5897	185983451	190670319	4686869	NA	NA	rn5_genes_intergenic
chr1	188741856	188741856	+	1.35431e-14	2.00461e-13	25.1282	185983451	190670319	4686869	NA	NA	rn5_genes_intergenic
chr1	188741875	188741875	+	8.55812e-07	2.19795e-06	-25.1282	185983451	190670319	4686869	NA	NA	rn5_genes_intergenic
chr1	190659747	190659747	-	3.93235e-16	7.85252e-15	25.6	185983451	190670319	4686869	NA	NA	rn5_genes_intergenic
chr1	190752641	190752641	-	7.22903e-39	7.28941e-36	-49.2599	190724765	190860613	135849	NA	NA	rn5_genes_intergenic
chr1	190757603	190757603	+	5.07956e-14	6.7139e-13	-32.1839	190724765	190860613	135849	NA	NA	rn5_genes_intergenic
chr1	191154925	191154925	-	6.51425e-23	4.59826e-21	26.9231	191083365	191158060	74696	NA	NA	rn5_genes_intergenic
chr1	191981315	191981315	-	7.66607e-26	9.02405e-24	46.6398	191380856	192078544	697689	NA	NA	rn5_genes_intergenic
chr1	191981411	191981411	-	5.51206e-31	1.45412e-28	52.1631	191380856	192078544	697689	NA	NA	rn5_genes_intergenic
chr1	191981420	191981420	-	5.44368e-13	5.857e-12	33.8962	191380856	192078544	697689	NA	NA	rn5_genes_intergenic
chr1	192480974	192480974	+	7.92578e-23	5.52431e-21	58.1633	192302052	192525000	222949	NA	NA	rn5_genes_intergenic
chr1	193879648	193879648	-	2.60633e-14	3.64825e-13	-27.1445	193151616	194713997	1562382	NA	NA	rn5_genes_intergenic
chr1	194196325	194196325	+	1.58471e-22	1.05025e-20	33.61	193151616	194713997	1562382	NA	NA	rn5_genes_intergenic
chr1	194196357	194196357	+	3.76955e-20	1.63239e-18	38.3958	193151616	194713997	1562382	NA	NA	rn5_genes_intergenic
chr1	194238518	194238518	-	4.59244e-19	1.62034e-17	30.4348	193151616	194713997	1562382	NA	NA	rn5_genes_intergenic
chr1	194372806	194372806	-	3.20258e-10	1.88054e-09	28.7317	193151616	194713997	1562382	NA	NA	rn5_genes_intergenic
chr1	194672025	194672025	+	5.43556e-13	5.8488e-12	-44	193151616	194713997	1562382	NA	NA	rn5_genes_intergenic
chr1	194672053	194672053	-	5.04999e-23	3.63298e-21	-25.8359	193151616	194713997	1562382	NA	NA	rn5_genes_intergenic
chr1	195604642	195604642	+	1.04108e-09	5.45704e-09	37.9023	195519701	195631488	111788	NA	NA	rn5_genes_intergenic
chr1	195605038	195605038	+	5.45692e-06	1.14079e-05	27.7331	195519701	195631488	111788	NA	NA	rn5_genes_intergenic
chr1	196061593	196061593	+	5.45621e-22	3.27053e-20	32.3195	195842148	196108658	266511	NA	NA	rn5_genes_intergenic
chr1	197769195	197769195	+	3.90229e-11	2.80649e-10	43.5826	197765826	197774116	8291	NA	NA	rn5_genes_intergenic
chr1	197952172	197952172	-	1.57291e-14	2.29903e-13	-29.2705	197938797	198261879	323083	NA	NA	rn5_genes_intergenic
chr1	198439193	198439193	+	1.29091e-19	5.06121e-18	-27.7988	198393454	198532742	139289	NA	NA	rn5_genes_intergenic
chr1	198483580	198483580	+	2.40113e-06	5.49629e-06	28.2503	198393454	198532742	139289	NA	NA	rn5_genes_intergenic
chr1	198485537	198485537	-	8.56701e-14	1.08329e-12	38.6241	198393454	198532742	139289	NA	NA	rn5_genes_intergenic
chr1	199216799	199216799	-	3.02988e-09	1.42634e-08	-31.6409	199210124	199225967	15844	NA	NA	rn5_genes_intergenic
chr1	199651600	199651600	+	1.85227e-13	2.19191e-12	-38.4113	199639140	199671987	32848	NA	NA	rn5_genes_intergenic
chr1	199651742	199651742	-	3.01312e-14	4.16133e-13	43.2597	199639140	199671987	32848	NA	NA	rn5_genes_intergenic
chr1	201146794	201146794	-	4.74733e-08	1.67607e-07	-30.8048	200489430	201816732	1327303	NA	NA	rn5_genes_intergenic
chr1	201236447	201236447	-	8.48618e-17	1.9208e-15	-44.7147	200489430	201816732	1327303	NA	NA	rn5_genes_intergenic
chr1	203228788	203228788	-	9.02613e-16	1.68161e-14	-26.7352	202150403	203719527	1569125	NA	NA	rn5_genes_intergenic
chr1	203317842	203317842	+	2.70338e-26	3.4145e-24	-44.032	202150403	203719527	1569125	NA	NA	rn5_genes_intergenic
chr1	203380138	203380138	-	3.62517e-07	1.02289e-06	30.9441	202150403	203719527	1569125	NA	NA	rn5_genes_intergenic
chr1	203707025	203707025	+	2.52853e-24	2.25353e-22	-34.8695	202150403	203719527	1569125	NA	NA	rn5_genes_intergenic
chr1	204264170	204264170	-	3.84525e-19	1.37584e-17	-49.3835	204250287	204484090	233804	NA	NA	rn5_genes_intergenic
chr1	204264191	204264191	-	1.43202e-13	1.73069e-12	-38.0387	204250287	204484090	233804	NA	NA	rn5_genes_intergenic
chr1	204264436	204264436	-	2.26679e-12	2.13694e-11	-25.7998	204250287	204484090	233804	NA	NA	rn5_genes_intergenic
chr1	204475990	204475990	-	5.34559e-19	1.86909e-17	38.4102	204250287	204484090	233804	NA	NA	rn5_genes_intergenic
chr1	204619382	204619382	-	0.000194532	0.000279787	-26.0652	204578898	204747719	168822	NA	NA	rn5_genes_intergenic
chr1	204701946	204701946	-	5.53533e-10	3.08388e-09	28.2679	204578898	204747719	168822	NA	NA	rn5_genes_intergenic
chr1	205315446	205315446	-	2.17192e-12	2.05551e-11	28.8298	205305256	205335999	30744	NA	NA	rn5_genes_intergenic
chr1	205512675	205512675	+	6.14604e-39	6.32813e-36	44.8517	205482338	205514082	31745	NA	NA	rn5_genes_intergenic
chr1	205512682	205512682	+	5.59048e-19	1.9469e-17	28.5312	205482338	205514082	31745	NA	NA	rn5_genes_intergenic
chr1	206166229	206166229	-	1.24588e-23	9.99411e-22	-25.0351	206091798	206177455	85658	NA	NA	rn5_genes_intergenic
chr1	206682757	206682757	-	7.16045e-19	2.44789e-17	-36.8713	206675731	206696593	20863	NA	NA	rn5_genes_intergenic
chr1	206682823	206682823	-	8.9408e-17	2.01435e-15	-35.9168	206675731	206696593	20863	NA	NA	rn5_genes_intergenic
chr1	206816376	206816376	+	2.83904e-07	8.22993e-07	-27.1625	206768394	206829263	60870	NA	NA	rn5_genes_intergenic
chr1	208901077	208901077	+	3.23169e-16	6.56675e-15	25.1082	208723387	208914608	191222	NA	NA	rn5_genes_intergenic
chr1	209703955	209703955	-	1.28862e-13	1.57171e-12	-29.1378	209577460	210515995	938536	NA	NA	rn5_genes_intergenic
chr1	209849685	209849685	+	1.14797e-08	4.72001e-08	27.7958	209577460	210515995	938536	NA	NA	rn5_genes_intergenic
chr1	210433415	210433415	-	2.47211e-09	1.18857e-08	30.61	209577460	210515995	938536	NA	NA	rn5_genes_intergenic
chr1	210461199	210461199	+	9.9106e-05	0.000152209	25.0366	209577460	210515995	938536	NA	NA	rn5_genes_intergenic
chr1	210601109	210601109	+	2.03452e-24	1.84629e-22	-29.1004	210547754	210969994	422241	NA	NA	rn5_genes_intergenic
chr1	210608777	210608777	-	3.23122e-07	9.23391e-07	27.2182	210547754	210969994	422241	NA	NA	rn5_genes_intergenic
chr1	210663335	210663335	+	3.72115e-30	8.53422e-28	-49.422	210547754	210969994	422241	NA	NA	rn5_genes_intergenic
chr1	211286316	211286316	-	2.39747e-06	5.48875e-06	33.8731	211277038	211555926	278889	NA	NA	rn5_genes_intergenic
chr1	211339186	211339186	+	4.32836e-06	9.27804e-06	29.417	211277038	211555926	278889	NA	NA	rn5_genes_intergenic
chr1	211508338	211508338	-	7.47203e-22	4.38618e-20	-35.0774	211277038	211555926	278889	NA	NA	rn5_genes_intergenic
chr1	211534190	211534190	-	3.48731e-08	1.2721e-07	25.4723	211277038	211555926	278889	NA	NA	rn5_genes_intergenic
chr1	212121594	212121594	-	1.40382e-22	9.40332e-21	-51.1597	212028076	212603753	575678	NA	NA	rn5_genes_intergenic
chr1	212145748	212145748	-	2.24479e-23	1.72257e-21	-36.9004	212028076	212603753	575678	NA	NA	rn5_genes_intergenic
chr1	212157285	212157285	-	2.47289e-17	6.21077e-16	37.234	212028076	212603753	575678	NA	NA	rn5_genes_intergenic
chr1	212276126	212276126	+	1.20875e-12	1.20994e-11	-31.3499	212028076	212603753	575678	NA	NA	rn5_genes_intergenic
chr1	212276127	212276127	-	4.97586e-08	1.7476e-07	-27.0566	212028076	212603753	575678	NA	NA	rn5_genes_intergenic
chr1	212349178	212349178	-	2.78733e-23	2.0954e-21	-50.0125	212028076	212603753	575678	NA	NA	rn5_genes_intergenic
chr1	212349283	212349283	-	5.19968e-17	1.22782e-15	-41.4073	212028076	212603753	575678	NA	NA	rn5_genes_intergenic
chr1	212441775	212441775	-	5.38326e-28	8.85195e-26	-61.8081	212028076	212603753	575678	NA	NA	rn5_genes_intergenic
chr1	212441783	212441783	-	2.56693e-19	9.51663e-18	-51.9815	212028076	212603753	575678	NA	NA	rn5_genes_intergenic
chr1	212441799	212441799	+	1.26521e-17	3.36794e-16	37.8475	212028076	212603753	575678	NA	NA	rn5_genes_intergenic
chr1	212441800	212441800	-	6.38146e-07	1.69283e-06	-29.0708	212028076	212603753	575678	NA	NA	rn5_genes_intergenic
chr1	212441831	212441831	-	9.96477e-20	3.9974e-18	-52.5971	212028076	212603753	575678	NA	NA	rn5_genes_intergenic
chr1	212441843	212441843	-	4.16034e-12	3.70447e-11	-40.4589	212028076	212603753	575678	NA	NA	rn5_genes_intergenic
chr1	212484652	212484652	+	2.23355e-17	5.66092e-16	-43.7671	212028076	212603753	575678	NA	NA	rn5_genes_intergenic
chr1	212496192	212496192	+	4.1036e-13	4.52574e-12	28.6275	212028076	212603753	575678	NA	NA	rn5_genes_intergenic
chr1	212932939	212932939	+	8.32138e-09	3.53737e-08	28.5936	212897410	213272091	374682	NA	NA	rn5_genes_intergenic
chr1	212932940	212932940	-	4.13154e-19	1.46837e-17	-35.4717	212897410	213272091	374682	NA	NA	rn5_genes_intergenic
chr1	213000915	213000915	-	8.45787e-07	2.17502e-06	26.8617	212897410	213272091	374682	NA	NA	rn5_genes_intergenic
chr1	214433262	214433262	+	3.22139e-13	3.62486e-12	-30.2817	214349262	214437728	88467	NA	NA	rn5_genes_intergenic
chr1	214587583	214587583	+	1.26982e-07	4.02643e-07	28.0158	214446511	214683448	236938	NA	NA	rn5_genes_intergenic
chr1	214661038	214661038	+	1.05466e-18	3.47923e-17	48.6637	214446511	214683448	236938	NA	NA	rn5_genes_intergenic
chr1	215068951	215068951	+	4.52724e-14	6.04543e-13	-42.7626	214957482	216156434	1198953	NA	NA	rn5_genes_intergenic
chr1	215088306	215088306	-	7.25548e-19	2.47621e-17	34.6112	214957482	216156434	1198953	NA	NA	rn5_genes_intergenic
chr1	215246337	215246337	+	1.38967e-09	7.07405e-09	-33.1325	214957482	216156434	1198953	NA	NA	rn5_genes_intergenic
chr1	215246363	215246363	+	2.45773e-08	9.31546e-08	-25.4761	214957482	216156434	1198953	NA	NA	rn5_genes_intergenic
chr1	215259500	215259500	+	2.69763e-13	3.08457e-12	-34.093	214957482	216156434	1198953	NA	NA	rn5_genes_intergenic
chr1	215299955	215299955	+	3.61716e-08	1.31458e-07	-32.9884	214957482	216156434	1198953	NA	NA	rn5_genes_intergenic
chr1	215498237	215498237	+	2.91375e-11	2.15297e-10	30.3222	214957482	216156434	1198953	NA	NA	rn5_genes_intergenic
chr1	215594015	215594015	+	1.69779e-24	1.56457e-22	25.9498	214957482	216156434	1198953	NA	NA	rn5_genes_intergenic
chr1	215753081	215753081	+	4.03822e-28	6.79126e-26	-53.2645	214957482	216156434	1198953	NA	NA	rn5_genes_intergenic
chr1	215824669	215824669	-	4.60766e-11	3.26291e-10	-31.3755	214957482	216156434	1198953	NA	NA	rn5_genes_intergenic
chr1	215839292	215839292	+	3.37475e-17	8.25576e-16	-44.1436	214957482	216156434	1198953	NA	NA	rn5_genes_intergenic
chr1	215915361	215915361	-	5.43767e-07	1.46652e-06	-27.6471	214957482	216156434	1198953	NA	NA	rn5_genes_intergenic
chr1	215915377	215915377	-	2.09366e-22	1.35841e-20	-61.7647	214957482	216156434	1198953	NA	NA	rn5_genes_intergenic
chr1	215976019	215976019	-	2.12859e-18	6.6236e-17	-29.2035	214957482	216156434	1198953	NA	NA	rn5_genes_intergenic
chr1	216956008	216956008	-	8.38192e-08	2.78068e-07	30.4975	216724094	217478055	753962	NA	NA	rn5_genes_intergenic
chr1	217468567	217468567	-	2.08116e-14	2.96536e-13	-35.461	216724094	217478055	753962	NA	NA	rn5_genes_intergenic
chr1	217699478	217699478	-	2.96008e-19	1.08473e-17	-33.5099	217671990	218122482	450493	NA	NA	rn5_genes_intergenic
chr1	218102267	218102267	-	1.38624e-21	7.74431e-20	37.3881	217671990	218122482	450493	NA	NA	rn5_genes_intergenic
chr1	218102318	218102318	-	1.48006e-09	7.48905e-09	-26.5734	217671990	218122482	450493	NA	NA	rn5_genes_intergenic
chr1	218864532	218864532	-	6.59332e-15	1.03654e-13	26.1849	218852925	219195177	342253	NA	NA	rn5_genes_intergenic
chr1	218949774	218949774	+	1.30076e-12	1.29366e-11	31.9767	218852925	219195177	342253	NA	NA	rn5_genes_intergenic
chr1	219021593	219021593	+	4.24681e-09	1.93241e-08	26.3839	218852925	219195177	342253	NA	NA	rn5_genes_intergenic
chr1	219021594	219021594	-	1.14376e-13	1.40968e-12	-32.3476	218852925	219195177	342253	NA	NA	rn5_genes_intergenic
chr1	219444778	219444778	+	1.99542e-20	9.05401e-19	-26.5311	219436306	219452500	16195	NA	NA	rn5_genes_intergenic
chr1	219521744	219521744	+	6.18438e-16	1.18857e-14	-38	219518142	219536512	18371	NA	NA	rn5_genes_intergenic
chr1	219521929	219521929	+	8.88659e-06	1.76205e-05	-29.1818	219518142	219536512	18371	NA	NA	rn5_genes_intergenic
chr1	221643413	221643413	+	7.90717e-28	1.26858e-25	-25.4355	221523287	221737398	214112	NA	NA	rn5_genes_intergenic
chr1	221668089	221668089	-	2.46724e-25	2.65576e-23	-46.988	221523287	221737398	214112	NA	NA	rn5_genes_intergenic
chr1	221696401	221696401	+	2.72837e-13	3.11695e-12	-26.4598	221523287	221737398	214112	NA	NA	rn5_genes_intergenic
chr1	221830647	221830647	-	9.20884e-09	3.87254e-08	27.3531	221763266	221867137	103872	NA	NA	rn5_genes_intergenic
chr1	221862038	221862038	-	1.67004e-11	1.30141e-10	-26.6165	221763266	221867137	103872	NA	NA	rn5_genes_intergenic
chr1	221960703	221960703	+	8.16917e-09	3.47922e-08	-25.6204	221960510	222159087	198578	NA	NA	rn5_genes_intergenic
chr1	222385289	222385289	+	1.16878e-12	1.17321e-11	-25.7867	222356464	222436921	80458	NA	NA	rn5_genes_intergenic
chr1	222621439	222621439	+	1.72614e-18	5.48243e-17	34.4467	222604104	222639222	35119	NA	NA	rn5_genes_intergenic
chr1	222624974	222624974	+	3.42678e-17	8.36876e-16	37.6651	222604104	222639222	35119	NA	NA	rn5_genes_intergenic
chr1	223035725	223035725	-	2.49918e-07	7.34941e-07	-36.9397	223020095	223094293	74199	NA	NA	rn5_genes_intergenic
chr1	223500888	223500888	+	2.18086e-13	2.54277e-12	31.4882	223490459	223521097	30639	NA	NA	rn5_genes_intergenic
chr1	223500909	223500909	+	7.23145e-10	3.92689e-09	-31.9945	223490459	223521097	30639	NA	NA	rn5_genes_intergenic
chr1	223509305	223509305	-	6.43851e-06	1.32172e-05	-26.2838	223490459	223521097	30639	NA	NA	rn5_genes_intergenic
chr1	223562763	223562763	+	1.13235e-09	5.88775e-09	-26.8657	223560896	223562822	1927	NA	NA	rn5_genes_intergenic
chr1	223562789	223562789	+	9.01648e-21	4.35945e-19	-42.1642	223560896	223562822	1927	NA	NA	rn5_genes_intergenic
chr1	224005814	224005814	-	4.73809e-19	1.66936e-17	-27.0531	223890914	224023790	132877	NA	NA	rn5_genes_intergenic
chr1	224021974	224021974	+	1.58935e-28	2.82885e-26	45.0617	223890914	224023790	132877	NA	NA	rn5_genes_intergenic
chr1	224022095	224022095	+	1.02612e-13	1.2776e-12	26.5432	223890914	224023790	132877	NA	NA	rn5_genes_intergenic
chr1	224851641	224851641	+	6.92974e-28	1.12434e-25	-34.0051	224765373	224867402	102030	NA	NA	rn5_genes_intergenic
chr1	224903609	224903609	-	1.1634e-05	2.2362e-05	29.8594	224896607	224922790	26184	NA	NA	rn5_genes_intergenic
chr1	224933796	224933796	-	1.57589e-21	8.73781e-20	27.193	224931080	224940380	9301	NA	NA	rn5_genes_intergenic
chr1	225205368	225205368	+	6.40574e-10	3.52036e-09	25.2164	224974659	225236070	261412	NA	NA	rn5_genes_intergenic
chr1	225205388	225205388	+	7.90404e-11	5.31835e-10	26.278	224974659	225236070	261412	NA	NA	rn5_genes_intergenic
chr1	225251317	225251317	-	4.3562e-08	1.55183e-07	26.1012	225246740	225286481	39742	NA	NA	rn5_genes_intergenic
chr1	225364267	225364267	-	2.24308e-07	6.67643e-07	25.931	225356583	225377072	20490	NA	NA	rn5_genes_intergenic
chr1	226191139	226191139	+	1.59426e-09	8.00431e-09	-26.3683	226187892	226211691	23800	NA	NA	rn5_genes_intergenic
chr1	226191175	226191175	-	7.14235e-10	3.88196e-09	26.1567	226187892	226211691	23800	NA	NA	rn5_genes_intergenic
chr1	226355719	226355719	-	2.80619e-23	2.10893e-21	25.4386	226352918	226382003	29086	NA	NA	rn5_genes_intergenic
chr1	226533843	226533843	-	8.5223e-17	1.92808e-15	-27.6165	226513226	226536282	23057	NA	NA	rn5_genes_intergenic
chr1	227652294	227652294	-	6.69395e-14	8.62944e-13	29.4629	227608035	227656558	48524	NA	NA	rn5_genes_intergenic
chr1	227804356	227804356	+	1.3711e-09	6.99033e-09	-27.1406	227802659	227857056	54398	NA	NA	rn5_genes_intergenic
chr1	227804387	227804387	+	4.82787e-09	2.16846e-08	-27.6641	227802659	227857056	54398	NA	NA	rn5_genes_intergenic
chr1	228135725	228135725	-	2.2502e-12	2.12309e-11	29.7835	228067568	228146287	78720	NA	NA	rn5_genes_intergenic
chr1	228135759	228135759	-	5.45575e-20	2.2948e-18	-27.8571	228067568	228146287	78720	NA	NA	rn5_genes_intergenic
chr1	228139094	228139094	+	1.48696e-19	5.75679e-18	-45.614	228067568	228146287	78720	NA	NA	rn5_genes_intergenic
chr1	229070810	229070810	+	2.19263e-15	3.78768e-14	-25.8966	228914195	229077910	163716	NA	NA	rn5_genes_intergenic
chr1	229104646	229104646	+	3.17517e-19	1.1551e-17	33.3194	229093868	229153780	59913	NA	NA	rn5_genes_intergenic
chr1	229105107	229105107	+	1.16447e-13	1.43259e-12	-35.9408	229093868	229153780	59913	NA	NA	rn5_genes_intergenic
chr1	231821330	231821330	+	1.12822e-11	9.12073e-11	29.9743	231821269	231843821	22553	NA	NA	rn5_genes_intergenic
chr1	231821339	231821339	-	1.68643e-20	7.76021e-19	32.2032	231821269	231843821	22553	NA	NA	rn5_genes_intergenic
chr1	231821498	231821498	-	6.2925e-24	5.27484e-22	-35.284	231821269	231843821	22553	NA	NA	rn5_genes_intergenic
chr1	231865135	231865135	+	9.8772e-24	8.04489e-22	-35.3659	231863286	231866377	3092	NA	NA	rn5_genes_intergenic
chr1	232653471	232653471	+	1.76892e-18	5.60225e-17	42.59	232646397	232845592	199196	NA	NA	rn5_genes_intergenic
chr1	233354714	233354714	+	6.10377e-19	2.1106e-17	39.0977	233303559	233377665	74107	NA	NA	rn5_genes_intergenic
chr1	233354736	233354736	+	8.52887e-10	4.5587e-09	34.198	233303559	233377665	74107	NA	NA	rn5_genes_intergenic
chr1	233893310	233893310	+	3.38897e-11	2.46816e-10	27.2194	233861536	233913074	51539	NA	NA	rn5_genes_intergenic
chr1	233903551	233903551	+	2.14167e-12	2.03114e-11	32.4566	233861536	233913074	51539	NA	NA	rn5_genes_intergenic
chr1	235118906	235118906	-	1.84475e-14	2.66052e-13	-27.5926	235032734	235180899	148166	NA	NA	rn5_genes_intergenic
chr1	235501988	235501988	-	7.8967e-24	6.52765e-22	26.8571	235490066	235539044	48979	NA	NA	rn5_genes_intergenic
chr1	239789395	239789395	-	7.56633e-09	3.24855e-08	-27.4897	238670456	240241194	1570739	NA	NA	rn5_genes_intergenic
chr1	240775830	240775830	+	2.79591e-15	4.74188e-14	28.7234	240736861	241349339	612479	NA	NA	rn5_genes_intergenic
chr1	241266290	241266290	+	3.58079e-30	8.23553e-28	-49.6599	240736861	241349339	612479	NA	NA	rn5_genes_intergenic
chr1	241564412	241564412	-	4.09154e-10	2.34608e-09	37.6978	241535914	241765681	229768	NA	NA	rn5_genes_intergenic
chr1	241564433	241564433	-	1.31432e-08	5.3271e-08	25.7974	241535914	241765681	229768	NA	NA	rn5_genes_intergenic
chr1	241564435	241564435	-	5.52943e-08	1.92006e-07	33.4233	241535914	241765681	229768	NA	NA	rn5_genes_intergenic
chr1	242020067	242020067	-	6.19788e-34	2.81118e-31	56.25	241896038	242107683	211646	NA	NA	rn5_genes_intergenic
chr1	242079765	242079765	-	9.20986e-06	1.81856e-05	27.0245	241896038	242107683	211646	NA	NA	rn5_genes_intergenic
chr1	242122167	242122167	-	3.08956e-20	1.35792e-18	34.3966	242120793	242129745	8953	NA	NA	rn5_genes_intergenic
chr1	242249652	242249652	-	9.52678e-27	1.2908e-24	55.4839	242181178	242479561	298384	NA	NA	rn5_genes_intergenic
chr1	243663608	243663608	-	2.32302e-14	3.28028e-13	-25.313	243621054	243798750	177697	NA	NA	rn5_genes_intergenic
chr1	243811761	243811761	-	8.73371e-19	2.93071e-17	30.6854	243811264	243878282	67019	NA	NA	rn5_genes_intergenic
chr1	243991584	243991584	+	2.17156e-31	6.16411e-29	36.2903	243888287	244363838	475552	NA	NA	rn5_genes_intergenic
chr1	244184124	244184124	+	0.000113039	0.00017142	32.5231	243888287	244363838	475552	NA	NA	rn5_genes_intergenic
chr1	246096952	246096952	-	5.96871e-17	1.39351e-15	-27.5281	245821629	246130444	308816	NA	NA	rn5_genes_intergenic
chr1	246928622	246928622	+	5.37455e-18	1.5475e-16	39.6837	246762955	247022119	259165	NA	NA	rn5_genes_intergenic
chr1	248559372	248559372	-	3.46356e-18	1.03538e-16	29.3333	248336370	248620546	284177	NA	NA	rn5_genes_intergenic
chr1	249077655	249077655	+	3.32182e-06	7.33278e-06	25.366	249076637	249224590	147954	NA	NA	rn5_genes_intergenic
chr1	249193046	249193046	+	6.31392e-08	2.16064e-07	31.7347	249076637	249224590	147954	NA	NA	rn5_genes_intergenic
chr1	250467969	250467969	-	8.67611e-11	5.78632e-10	-25.4792	250417769	250535558	117790	NA	NA	rn5_genes_intergenic
chr1	250467984	250467984	-	3.68831e-26	4.54789e-24	-49.0425	250417769	250535558	117790	NA	NA	rn5_genes_intergenic
chr1	250530048	250530048	+	9.73239e-21	4.67502e-19	-38.462	250417769	250535558	117790	NA	NA	rn5_genes_intergenic
chr1	250530058	250530058	+	2.2601e-23	1.73331e-21	-40.2861	250417769	250535558	117790	NA	NA	rn5_genes_intergenic
chr1	250530186	250530186	+	5.91515e-10	3.27537e-09	-25.647	250417769	250535558	117790	NA	NA	rn5_genes_intergenic
chr1	250530187	250530187	-	1.44323e-11	1.13985e-10	-35.1466	250417769	250535558	117790	NA	NA	rn5_genes_intergenic
chr1	250530192	250530192	-	1.53056e-12	1.49869e-11	-39.3052	250417769	250535558	117790	NA	NA	rn5_genes_intergenic
chr1	250669800	250669800	+	3.67093e-07	1.03437e-06	25.1126	250659566	250732581	73016	NA	NA	rn5_genes_intergenic
chr1	251030211	251030211	-	4.11098e-15	6.74488e-14	-30.753	250927698	251862336	934639	NA	NA	rn5_genes_intergenic
chr1	251107323	251107323	+	3.41077e-14	4.66458e-13	-28.8761	250927698	251862336	934639	NA	NA	rn5_genes_intergenic
chr1	251416631	251416631	-	2.6307e-09	1.25677e-08	-29.2517	250927698	251862336	934639	NA	NA	rn5_genes_intergenic
chr1	251416669	251416669	-	3.94155e-07	1.10198e-06	-25.673	250927698	251862336	934639	NA	NA	rn5_genes_intergenic
chr1	251416744	251416744	-	4.50324e-12	3.97484e-11	-28.7793	250927698	251862336	934639	NA	NA	rn5_genes_intergenic
chr1	251677837	251677837	-	5.52199e-08	1.91785e-07	27.0378	250927698	251862336	934639	NA	NA	rn5_genes_intergenic
chr1	251699654	251699654	-	2.5695e-12	2.39318e-11	-29.0803	250927698	251862336	934639	NA	NA	rn5_genes_intergenic
chr1	252098234	252098234	+	4.19621e-09	1.91177e-08	-26.5633	252035195	252482249	447055	NA	NA	rn5_genes_intergenic
chr1	252111240	252111240	+	5.25968e-20	2.22054e-18	-51.4786	252035195	252482249	447055	NA	NA	rn5_genes_intergenic
chr1	252414528	252414528	+	3.65118e-17	8.87239e-16	-31.2607	252035195	252482249	447055	NA	NA	rn5_genes_intergenic
chr1	252547527	252547527	+	6.65374e-26	7.89715e-24	26.5625	252518720	252641262	122543	NA	NA	rn5_genes_intergenic
chr1	252551001	252551001	-	1.08777e-07	3.50734e-07	-27.9525	252518720	252641262	122543	NA	NA	rn5_genes_intergenic
chr1	252837171	252837171	+	4.47988e-06	9.56485e-06	-25.5084	252768781	253103250	334470	NA	NA	rn5_genes_intergenic
chr1	252882673	252882673	+	3.18414e-14	4.37622e-13	34.3899	252768781	253103250	334470	NA	NA	rn5_genes_intergenic
chr1	252896217	252896217	-	1.01835e-10	6.68547e-10	31.3504	252768781	253103250	334470	NA	NA	rn5_genes_intergenic
chr1	252916159	252916159	-	3.95709e-15	6.51561e-14	30.1076	252768781	253103250	334470	NA	NA	rn5_genes_intergenic
chr1	253027005	253027005	-	8.41357e-16	1.5793e-14	34.8436	252768781	253103250	334470	NA	NA	rn5_genes_intergenic
chr1	253027064	253027064	-	1.21512e-27	1.89588e-25	49.967	252768781	253103250	334470	NA	NA	rn5_genes_intergenic
chr1	253027072	253027072	-	7.05044e-20	2.9106e-18	45.1195	252768781	253103250	334470	NA	NA	rn5_genes_intergenic
chr1	253027089	253027089	-	6.98947e-21	3.4498e-19	34.6362	252768781	253103250	334470	NA	NA	rn5_genes_intergenic
chr1	253027096	253027096	-	4.71878e-25	4.79584e-23	40.3463	252768781	253103250	334470	NA	NA	rn5_genes_intergenic
chr1	253530383	253530383	+	1.88017e-20	8.56772e-19	50	253359248	254190479	831232	NA	NA	rn5_genes_intergenic
chr1	253530384	253530384	-	1.03527e-13	1.28747e-12	-26.5432	253359248	254190479	831232	NA	NA	rn5_genes_intergenic
chr1	253530426	253530426	-	3.08803e-28	5.26219e-26	-51.2346	253359248	254190479	831232	NA	NA	rn5_genes_intergenic
chr1	253935141	253935141	+	8.00309e-16	1.50747e-14	-26.4249	253359248	254190479	831232	NA	NA	rn5_genes_intergenic
chr1	254015204	254015204	+	4.48475e-31	1.20261e-28	50	253359248	254190479	831232	NA	NA	rn5_genes_intergenic
chr1	254023111	254023111	-	3.91291e-18	1.15723e-16	-28.4684	253359248	254190479	831232	NA	NA	rn5_genes_intergenic
chr1	254038208	254038208	+	1.13835e-11	9.19689e-11	26.6667	253359248	254190479	831232	NA	NA	rn5_genes_intergenic
chr1	254115916	254115916	+	7.98605e-09	3.40878e-08	-26.9048	253359248	254190479	831232	NA	NA	rn5_genes_intergenic
chr1	254335604	254335604	+	1.89947e-10	1.17526e-09	-35.4904	254332755	254344957	12203	NA	NA	rn5_genes_intergenic
chr1	254446164	254446164	+	7.35613e-09	3.1675e-08	-29.7096	254413284	254486232	72949	NA	NA	rn5_genes_intergenic
chr1	254446360	254446360	-	2.97535e-12	2.73588e-11	-26.9417	254413284	254486232	72949	NA	NA	rn5_genes_intergenic
chr1	254591687	254591687	+	1.19019e-10	7.69642e-10	29.475	254511642	254641698	130057	NA	NA	rn5_genes_intergenic
chr1	254635618	254635618	-	4.09256e-14	5.51265e-13	-27.7353	254511642	254641698	130057	NA	NA	rn5_genes_intergenic
chr1	254636041	254636041	+	9.90003e-16	1.82961e-14	38.914	254511642	254641698	130057	NA	NA	rn5_genes_intergenic
chr1	254789355	254789355	+	4.98362e-17	1.18069e-15	25.5924	254785562	254805376	19815	NA	NA	rn5_genes_intergenic
chr1	254916993	254916993	-	1.15808e-10	7.5071e-10	36.7565	254876026	255038055	162030	NA	NA	rn5_genes_intergenic
chr1	254917069	254917069	+	2.08539e-10	1.27753e-09	25.037	254876026	255038055	162030	NA	NA	rn5_genes_intergenic
chr1	257559003	257559003	-	6.54745e-26	7.77856e-24	-47.9951	257542290	257655240	112951	NA	NA	rn5_genes_intergenic
chr1	257559113	257559113	-	7.15056e-08	2.41284e-07	-30.1147	257542290	257655240	112951	NA	NA	rn5_genes_intergenic
chr1	258368306	258368306	-	1.33453e-06	3.26052e-06	-26.0948	258301855	258371174	69320	NA	NA	rn5_genes_intergenic
chr1	258368325	258368325	-	5.43383e-18	1.56328e-16	-44.9348	258301855	258371174	69320	NA	NA	rn5_genes_intergenic
chr1	258767674	258767674	-	5.37152e-10	3.00097e-09	42.5604	258717010	259052392	335383	NA	NA	rn5_genes_intergenic
chr1	258946222	258946222	+	2.93149e-07	8.46454e-07	-30.6811	258717010	259052392	335383	NA	NA	rn5_genes_intergenic
chr1	258946258	258946258	+	8.10912e-22	4.73623e-20	-57.1274	258717010	259052392	335383	NA	NA	rn5_genes_intergenic
chr1	259033244	259033244	+	1.61752e-14	2.36028e-13	-28.108	258717010	259052392	335383	NA	NA	rn5_genes_intergenic
chr1	259033272	259033272	+	7.45578e-16	1.41288e-14	-29.51	258717010	259052392	335383	NA	NA	rn5_genes_intergenic
chr1	259631925	259631925	-	2.38492e-10	1.44134e-09	33.1503	259616792	259654477	37686	NA	NA	rn5_genes_intergenic
chr1	259849867	259849867	+	9.05868e-10	4.81404e-09	26.7576	259846108	260028705	182598	NA	NA	rn5_genes_intergenic
chr1	260014833	260014833	-	1.17159e-10	7.58618e-10	31.768	259846108	260028705	182598	NA	NA	rn5_genes_intergenic
chr1	260093845	260093845	-	2.20642e-23	1.69526e-21	-38.9588	260076431	260111147	34717	NA	NA	rn5_genes_intergenic
chr1	260109142	260109142	-	5.87266e-12	5.04881e-11	-36.1271	260076431	260111147	34717	NA	NA	rn5_genes_intergenic
chr1	260109167	260109167	-	8.74409e-08	2.8875e-07	-29.6712	260076431	260111147	34717	NA	NA	rn5_genes_intergenic
chr1	260158289	260158289	-	1.19718e-20	5.64414e-19	33.6161	260132861	260160588	27728	NA	NA	rn5_genes_intergenic
chr1	261725805	261725805	+	1.10717e-09	5.77085e-09	-32.992	260494020	261760371	1266352	NA	NA	rn5_genes_intergenic
chr1	261725813	261725813	+	1.88688e-18	5.93274e-17	-46.7259	260494020	261760371	1266352	NA	NA	rn5_genes_intergenic
chr1	262028419	262028419	-	5.12749e-09	2.28846e-08	-26.1624	261884738	262033139	148402	NA	NA	rn5_genes_intergenic
chr1	262229366	262229366	+	3.32253e-12	3.02323e-11	-30.4061	262081261	262235467	154207	NA	NA	rn5_genes_intergenic
chr1	263027959	263027959	-	2.65484e-14	3.70892e-13	-39.3824	263006974	263030908	23935	NA	NA	rn5_genes_intergenic
chr1	263137242	263137242	+	1.84701e-11	1.42526e-10	38.8609	263130790	263312719	181930	NA	NA	rn5_genes_intergenic
chr1	263141939	263141939	-	1.70515e-12	1.65313e-11	43.9365	263130790	263312719	181930	NA	NA	rn5_genes_intergenic
chr1	263144742	263144742	+	1.52301e-16	3.28543e-15	47.7231	263130790	263312719	181930	NA	NA	rn5_genes_intergenic
chr1	263377854	263377854	+	1.46194e-07	4.56258e-07	-26.2626	263338105	263390396	52292	NA	NA	rn5_genes_intergenic
chr1	263606006	263606006	+	4.86047e-09	2.18135e-08	29.7085	263589576	263703968	114393	NA	NA	rn5_genes_intergenic
chr1	263606146	263606146	+	1.55448e-17	4.06619e-16	38.9906	263589576	263703968	114393	NA	NA	rn5_genes_intergenic
chr1	263853380	263853380	-	4.37457e-23	3.19034e-21	-43.792	263850917	263860284	9368	NA	NA	rn5_genes_intergenic
chr1	263853395	263853395	-	6.79074e-36	4.05155e-33	-52.6007	263850917	263860284	9368	NA	NA	rn5_genes_intergenic
chr1	263853988	263853988	+	1.07001e-08	4.4319e-08	28.4656	263850917	263860284	9368	NA	NA	rn5_genes_intergenic
chr1	263854037	263854037	+	5.06288e-09	2.26282e-08	28.2498	263850917	263860284	9368	NA	NA	rn5_genes_intergenic
chr1	263854054	263854054	+	3.26859e-12	2.98015e-11	33.9641	263850917	263860284	9368	NA	NA	rn5_genes_intergenic
chr1	263881497	263881497	+	1.17488e-15	2.13968e-14	40.937	263869104	264066775	197672	NA	NA	rn5_genes_intergenic
chr1	263893395	263893395	+	9.51188e-25	9.19613e-23	-30.5078	263869104	264066775	197672	NA	NA	rn5_genes_intergenic
chr1	263893476	263893476	-	2.1286e-18	6.6236e-17	-28.5714	263869104	264066775	197672	NA	NA	rn5_genes_intergenic
chr1	263987559	263987559	-	4.56631e-19	1.61302e-17	-50.0562	263869104	264066775	197672	NA	NA	rn5_genes_intergenic
chr1	264247266	264247266	-	6.48543e-12	5.52501e-11	28.6585	264241500	264261657	20158	NA	NA	rn5_genes_intergenic
chr1	264247291	264247291	+	2.97786e-17	7.35563e-16	35.3668	264241500	264261657	20158	NA	NA	rn5_genes_intergenic
chr1	264488913	264488913	+	9.54523e-21	4.59416e-19	-31.1475	264477333	264551960	74628	NA	NA	rn5_genes_intergenic
chr1	265467342	265467342	-	3.55606e-20	1.54621e-18	40.3055	265454572	265521374	66803	NA	NA	rn5_genes_intergenic
chr1	266361124	266361124	-	5.73125e-18	1.64207e-16	30.8858	266329922	266505498	175577	NA	NA	rn5_genes_intergenic
chr1	266835962	266835962	+	6.42317e-15	1.01207e-13	-34.5328	266805841	267085397	279557	NA	NA	rn5_genes_intergenic
chr1	266838984	266838984	+	1.36668e-20	6.39255e-19	-35.3333	266805841	267085397	279557	NA	NA	rn5_genes_intergenic
chr1	266838992	266838992	+	1.4272e-20	6.65188e-19	-34.0167	266805841	267085397	279557	NA	NA	rn5_genes_intergenic
chr1	266890151	266890151	+	1.66932e-07	5.1339e-07	-38.6014	266805841	267085397	279557	NA	NA	rn5_genes_intergenic
chr1	266931554	266931554	+	3.55744e-18	1.06124e-16	30.3226	266805841	267085397	279557	NA	NA	rn5_genes_intergenic
chr1	268285176	268285176	+	7.42248e-16	1.4069e-14	-25.6684	268260415	268298677	38263	NA	NA	rn5_genes_intergenic
chr1	268450934	268450934	+	4.16736e-18	1.22598e-16	-29.4672	268450091	268605675	155585	NA	NA	rn5_genes_intergenic
chr1	268534214	268534214	+	2.21722e-10	1.34992e-09	-30.2826	268450091	268605675	155585	NA	NA	rn5_genes_intergenic
chr1	268927169	268927169	+	7.85743e-11	5.28947e-10	31.6517	268904043	268941982	37940	NA	NA	rn5_genes_intergenic
chr1	268927189	268927189	-	8.71233e-16	1.62862e-14	-36.1827	268904043	268941982	37940	NA	NA	rn5_genes_intergenic
chr1	268973270	268973270	+	1.07041e-11	8.70423e-11	28.115	268966884	268976706	9823	NA	NA	rn5_genes_intergenic
chr1	268973271	268973271	-	2.41749e-18	7.44002e-17	27.1111	268966884	268976706	9823	NA	NA	rn5_genes_intergenic
chr1	269137542	269137542	-	2.18954e-12	2.07059e-11	40.3551	269126996	269286674	159679	NA	NA	rn5_genes_intergenic
chr1	269160793	269160793	+	3.92739e-22	2.41281e-20	51.3699	269126996	269286674	159679	NA	NA	rn5_genes_intergenic
chr1	269198451	269198451	+	3.14983e-24	2.76385e-22	29.8701	269126996	269286674	159679	NA	NA	rn5_genes_intergenic
chr1	269400580	269400580	+	2.39292e-12	2.24465e-11	35.8084	269310015	269413548	103534	NA	NA	rn5_genes_intergenic
chr1	269402852	269402852	+	5.87066e-34	2.6727e-31	32.6923	269310015	269413548	103534	NA	NA	rn5_genes_intergenic
chr1	269412667	269412667	+	1.74183e-24	1.60153e-22	27.6243	269310015	269413548	103534	NA	NA	rn5_genes_intergenic
chr1	269472746	269472746	+	1.12941e-20	5.3598e-19	39.3817	269471157	269475567	4411	NA	NA	rn5_genes_intergenic
chr1	270854332	270854332	+	4.03667e-09	1.84539e-08	-27.6375	270815354	270865548	50195	NA	NA	rn5_genes_intergenic
chr1	271101135	271101135	+	7.35398e-09	3.16669e-08	35.9596	271057766	271179095	121330	NA	NA	rn5_genes_intergenic
chr1	271118453	271118453	-	2.90087e-09	1.3718e-08	-28.6867	271057766	271179095	121330	NA	NA	rn5_genes_intergenic
chr1	271163380	271163380	+	4.69885e-15	7.61773e-14	-29.1892	271057766	271179095	121330	NA	NA	rn5_genes_intergenic
chr1	271652071	271652071	-	3.93158e-17	9.49421e-16	-47.9896	271620649	271698669	78021	NA	NA	rn5_genes_intergenic
chr1	271652185	271652185	-	2.34698e-13	2.71686e-12	-38.9508	271620649	271698669	78021	NA	NA	rn5_genes_intergenic
chr1	271708705	271708705	+	1.0793e-05	2.09245e-05	25.8246	271707468	271712189	4722	NA	NA	rn5_genes_intergenic
chr1	271708706	271708706	-	2.00979e-18	6.28196e-17	28.0522	271707468	271712189	4722	NA	NA	rn5_genes_intergenic
chr1	271781501	271781501	-	4.98002e-13	5.40006e-12	-30.3889	271762023	271942265	180243	NA	NA	rn5_genes_intergenic
chr1	271822850	271822850	-	2.01791e-15	3.51146e-14	42.3654	271762023	271942265	180243	NA	NA	rn5_genes_intergenic
chr1	271822885	271822885	-	6.00441e-20	2.50805e-18	39.3204	271762023	271942265	180243	NA	NA	rn5_genes_intergenic
chr1	271822898	271822898	-	5.44376e-14	7.14924e-13	32.816	271762023	271942265	180243	NA	NA	rn5_genes_intergenic
chr1	271825571	271825571	+	1.1119e-11	9.00206e-11	26.5031	271762023	271942265	180243	NA	NA	rn5_genes_intergenic
chr1	271828604	271828604	+	6.97937e-19	2.39067e-17	-39.9327	271762023	271942265	180243	NA	NA	rn5_genes_intergenic
chr1	271836572	271836572	-	2.82672e-16	5.81161e-15	29.2922	271762023	271942265	180243	NA	NA	rn5_genes_intergenic
chr1	271883125	271883125	-	1.37167e-11	1.08844e-10	-28.7033	271762023	271942265	180243	NA	NA	rn5_genes_intergenic
chr1	271909250	271909250	-	7.05401e-17	1.62405e-15	35.3241	271762023	271942265	180243	NA	NA	rn5_genes_intergenic
chr1	271910135	271910135	-	1.27788e-18	4.15386e-17	-25.1397	271762023	271942265	180243	NA	NA	rn5_genes_intergenic
chr1	271915666	271915666	+	1.13998e-20	5.40362e-19	-25.6158	271762023	271942265	180243	NA	NA	rn5_genes_intergenic
chr1	272035304	272035304	+	8.65787e-18	2.38697e-16	44.9275	272025771	272108226	82456	NA	NA	rn5_genes_intergenic
chr1	272070758	272070758	-	1.67356e-13	1.99699e-12	34.2377	272025771	272108226	82456	NA	NA	rn5_genes_intergenic
chr1	272088061	272088061	+	3.33458e-08	1.22209e-07	32.5722	272025771	272108226	82456	NA	NA	rn5_genes_intergenic
chr1	272262056	272262056	+	2.26529e-08	8.66141e-08	26.4835	272247548	272265127	17580	NA	NA	rn5_genes_intergenic
chr1	272279625	272279625	-	1.94559e-11	1.49452e-10	-27.829	272273542	272330529	56988	NA	NA	rn5_genes_intergenic
chr1	272861071	272861071	-	2.6444e-23	1.99718e-21	-50.5174	272857824	272923588	65765	NA	NA	rn5_genes_intergenic
chr1	272910177	272910177	+	3.64424e-17	8.85794e-16	36.1409	272857824	272923588	65765	NA	NA	rn5_genes_intergenic
chr1	272922106	272922106	-	1.14463e-14	1.71801e-13	-36.2069	272857824	272923588	65765	NA	NA	rn5_genes_intergenic
chr1	272922324	272922324	+	1.89648e-31	5.52244e-29	60.0451	272857824	272923588	65765	NA	NA	rn5_genes_intergenic
chr1	273202897	273202897	-	6.27381e-09	2.74363e-08	25.4182	273194365	273215588	21224	NA	NA	rn5_genes_intergenic
chr1	274462508	274462508	+	1.0937e-35	6.32429e-33	-37.7551	274451431	274477468	26038	NA	NA	rn5_genes_intergenic
chr1	274462573	274462573	-	1.21264e-24	1.15006e-22	51.6862	274451431	274477468	26038	NA	NA	rn5_genes_intergenic
chr1	274770524	274770524	-	3.77182e-22	2.32203e-20	42.2669	274753405	274787995	34591	NA	NA	rn5_genes_intergenic
chr1	274957010	274957010	+	3.95757e-38	3.46141e-35	-50.2959	274942307	275035048	92742	NA	NA	rn5_genes_intergenic
chr1	274957059	274957059	-	5.04807e-07	1.37297e-06	-27.1272	274942307	275035048	92742	NA	NA	rn5_genes_intergenic
chr1	274976730	274976730	-	1.8676e-26	2.4062e-24	-45.2703	274942307	275035048	92742	NA	NA	rn5_genes_intergenic
chr1	274977672	274977672	-	5.30158e-14	6.97826e-13	30.3279	274942307	275035048	92742	NA	NA	rn5_genes_intergenic
chr1	278225068	278225068	-	1.0786e-10	7.03842e-10	-38.7413	277917039	278703803	786765	NA	NA	rn5_genes_intergenic
chr1	280127425	280127425	+	8.66614e-17	1.95772e-15	-29.1667	278708885	280208614	1499730	NA	NA	rn5_genes_intergenic
chr1	280505652	280505652	-	2.7001e-23	2.03411e-21	60.3809	280214181	281121566	907386	NA	NA	rn5_genes_intergenic
chr1	280928640	280928640	-	2.26687e-21	1.22139e-19	-37.788	280214181	281121566	907386	NA	NA	rn5_genes_intergenic
chr1	280928695	280928695	-	5.12779e-11	3.59556e-10	-34.3574	280214181	281121566	907386	NA	NA	rn5_genes_intergenic
chr1	281022675	281022675	-	5.63441e-16	1.09217e-14	-30.8176	280214181	281121566	907386	NA	NA	rn5_genes_intergenic
chr1	281214773	281214773	+	6.86774e-29	1.29812e-26	49.3243	281176474	281262468	85995	NA	NA	rn5_genes_intergenic
chr1	281385030	281385030	-	6.30142e-26	7.50821e-24	43.8172	281375204	281458333	83130	NA	NA	rn5_genes_intergenic
chr1	281392176	281392176	-	5.82675e-07	1.55999e-06	-29.9073	281375204	281458333	83130	NA	NA	rn5_genes_intergenic
chr1	281397773	281397773	+	5.55907e-09	2.46007e-08	29.8293	281375204	281458333	83130	NA	NA	rn5_genes_intergenic
chr1	281397845	281397845	+	9.91473e-11	6.5243e-10	32.3751	281375204	281458333	83130	NA	NA	rn5_genes_intergenic
chr1	281548690	281548690	-	3.42253e-07	9.71898e-07	27.752	281525797	281653074	127278	NA	NA	rn5_genes_intergenic
chr1	281556898	281556898	+	1.00158e-16	2.23428e-15	32.7684	281525797	281653074	127278	NA	NA	rn5_genes_intergenic
chr1	281579537	281579537	+	8.36897e-14	1.06039e-12	30.6805	281525797	281653074	127278	NA	NA	rn5_genes_intergenic
chr1	281647156	281647156	-	6.14415e-07	1.63583e-06	27.6479	281525797	281653074	127278	NA	NA	rn5_genes_intergenic
chr1	282019534	282019534	-	3.98624e-13	4.40666e-12	-32.3232	282003054	282037185	34132	NA	NA	rn5_genes_intergenic
chr1	282023616	282023616	-	3.74398e-10	2.16598e-09	31.1904	282003054	282037185	34132	NA	NA	rn5_genes_intergenic
chr1	282203596	282203596	+	3.77906e-14	5.12232e-13	31.4082	282181276	283249426	1068151	NA	NA	rn5_genes_intergenic
chr1	282240529	282240529	-	1.05598e-14	1.59614e-13	-25.2717	282181276	283249426	1068151	NA	NA	rn5_genes_intergenic
chr1	282303162	282303162	-	3.29368e-12	3.00044e-11	-29.3103	282181276	283249426	1068151	NA	NA	rn5_genes_intergenic
chr1	282310976	282310976	-	3.06822e-19	1.12015e-17	-25.8065	282181276	283249426	1068151	NA	NA	rn5_genes_intergenic
chr1	283199165	283199165	+	5.73579e-17	1.34247e-15	-45.4128	282181276	283249426	1068151	NA	NA	rn5_genes_intergenic
chr1	283339643	283339643	+	2.28306e-28	3.96524e-26	-32.7485	283314050	283353673	39624	NA	NA	rn5_genes_intergenic
chr1	283522060	283522060	-	6.90064e-12	5.84405e-11	-48.1956	283377600	283584438	206839	NA	NA	rn5_genes_intergenic
chr1	283533384	283533384	+	1.23598e-21	6.9719e-20	29.2079	283377600	283584438	206839	NA	NA	rn5_genes_intergenic
chr1	283581200	283581200	+	2.28223e-11	1.72734e-10	40.0627	283377600	283584438	206839	NA	NA	rn5_genes_intergenic
chr1	284192955	284192955	-	1.34323e-10	8.58575e-10	-36.2079	284118928	284446954	328027	NA	NA	rn5_genes_intergenic
chr1	284428771	284428771	-	6.88654e-10	3.75657e-09	-25.5124	284118928	284446954	328027	NA	NA	rn5_genes_intergenic
chr1	284433390	284433390	+	2.33854e-18	7.218e-17	-41.899	284118928	284446954	328027	NA	NA	rn5_genes_intergenic
chr1	284440446	284440446	+	5.18199e-13	5.59817e-12	-31.869	284118928	284446954	328027	NA	NA	rn5_genes_intergenic
chr1	284573114	284573114	+	1.16035e-10	7.52041e-10	-30.1209	284567974	284586628	18655	NA	NA	rn5_genes_intergenic
chr1	284573117	284573117	+	9.23299e-13	9.45937e-12	-34.1327	284567974	284586628	18655	NA	NA	rn5_genes_intergenic
chr1	284703079	284703079	+	4.49927e-13	4.92119e-12	26.5788	284672328	284716584	44257	NA	NA	rn5_genes_intergenic
chr1	284715067	284715067	-	1.25238e-17	3.3367e-16	30.3571	284672328	284716584	44257	NA	NA	rn5_genes_intergenic
chr1	284843308	284843308	+	1.09676e-11	8.89559e-11	-29.4118	284796701	284912871	116171	NA	NA	rn5_genes_intergenic
chr1	284862685	284862685	-	4.38263e-06	9.38175e-06	-25.5685	284796701	284912871	116171	NA	NA	rn5_genes_intergenic
chr1	284878794	284878794	-	6.95162e-14	8.94083e-13	-34.9202	284796701	284912871	116171	NA	NA	rn5_genes_intergenic
chr1	284892557	284892557	-	2.52003e-08	9.52495e-08	31.1057	284796701	284912871	116171	NA	NA	rn5_genes_intergenic
chr1	284892597	284892597	-	2.99275e-18	9.05512e-17	40.6699	284796701	284912871	116171	NA	NA	rn5_genes_intergenic
chr1	284937957	284937957	-	1.38533e-11	1.09841e-10	40.3846	284919273	285016522	97250	NA	NA	rn5_genes_intergenic
chr1	284938140	284938140	-	1.03304e-16	2.29837e-15	38.4615	284919273	285016522	97250	NA	NA	rn5_genes_intergenic
chr1	285476990	285476990	-	8.60038e-08	2.84569e-07	34.6477	285426586	285667515	240930	NA	NA	rn5_genes_intergenic
chr1	285477023	285477023	-	9.84725e-13	1.00348e-11	-42.5142	285426586	285667515	240930	NA	NA	rn5_genes_intergenic
chr1	285477163	285477163	-	3.53468e-21	1.83714e-19	-54.8995	285426586	285667515	240930	NA	NA	rn5_genes_intergenic
chr1	285540004	285540004	+	4.87895e-12	4.27064e-11	32.7904	285426586	285667515	240930	NA	NA	rn5_genes_intergenic
chr1	285564422	285564422	+	1.01346e-14	1.53634e-13	37.1772	285426586	285667515	240930	NA	NA	rn5_genes_intergenic
chr1	285612733	285612733	+	2.35568e-10	1.42572e-09	-34.2018	285426586	285667515	240930	NA	NA	rn5_genes_intergenic
chr1	285612734	285612734	-	1.14199e-07	3.66338e-07	25.0068	285426586	285667515	240930	NA	NA	rn5_genes_intergenic
chr1	285846124	285846124	-	4.33515e-12	3.84289e-11	-38.4953	285786578	286571282	784705	NA	NA	rn5_genes_intergenic
chr1	285846147	285846147	-	4.29811e-15	7.02405e-14	-48.3067	285786578	286571282	784705	NA	NA	rn5_genes_intergenic
chr1	285857446	285857446	-	1.33449e-33	5.64425e-31	-31.4795	285786578	286571282	784705	NA	NA	rn5_genes_intergenic
chr1	285857497	285857497	-	4.78328e-28	7.91874e-26	-25.7583	285786578	286571282	784705	NA	NA	rn5_genes_intergenic
chr1	285904634	285904634	+	7.42388e-09	3.19329e-08	33.9404	285786578	286571282	784705	NA	NA	rn5_genes_intergenic
chr1	285904635	285904635	-	3.32563e-10	1.94601e-09	25.4642	285786578	286571282	784705	NA	NA	rn5_genes_intergenic
chr1	285914599	285914599	+	1.88773e-09	9.32614e-09	-33.3333	285786578	286571282	784705	NA	NA	rn5_genes_intergenic
chr1	286424130	286424130	-	1.23903e-18	4.03833e-17	-41.3157	285786578	286571282	784705	NA	NA	rn5_genes_intergenic
chr1	286424146	286424146	-	2.25759e-43	4.63612e-40	-75.3363	285786578	286571282	784705	NA	NA	rn5_genes_intergenic
chr1	286424170	286424170	-	6.98431e-10	3.80429e-09	-36.3427	285786578	286571282	784705	NA	NA	rn5_genes_intergenic
chr1	286466709	286466709	-	8.93446e-13	9.18287e-12	-40.817	285786578	286571282	784705	NA	NA	rn5_genes_intergenic
chr1	286495935	286495935	-	4.41022e-18	1.29117e-16	-37.1251	285786578	286571282	784705	NA	NA	rn5_genes_intergenic
chr1	286499006	286499006	+	7.35435e-19	2.50645e-17	28.1407	285786578	286571282	784705	NA	NA	rn5_genes_intergenic
chr1	286501810	286501810	+	3.02124e-35	1.63108e-32	49.1803	285786578	286571282	784705	NA	NA	rn5_genes_intergenic
chr1	287092113	287092113	+	3.07578e-12	2.81943e-11	-30.2303	287038480	287154726	116247	NA	NA	rn5_genes_intergenic
chr1	287427520	287427520	+	3.41044e-12	3.09549e-11	35.9248	287384110	287462132	78023	NA	NA	rn5_genes_intergenic
chr1	287455905	287455905	-	5.40936e-21	2.71884e-19	-39.3435	287384110	287462132	78023	NA	NA	rn5_genes_intergenic
chr1	287662525	287662525	+	2.9753e-06	6.64918e-06	30.6388	287601657	287695645	93989	NA	NA	rn5_genes_intergenic
chr1	287720825	287720825	+	2.5471e-23	1.93057e-21	-35.8874	287704563	287739271	34709	NA	NA	rn5_genes_intergenic
chr1	287918450	287918450	+	2.42827e-11	1.82773e-10	-25.2589	287881135	287988647	107513	NA	NA	rn5_genes_intergenic
chr1	287953680	287953680	+	1.8127e-10	1.12634e-09	32.1332	287881135	287988647	107513	NA	NA	rn5_genes_intergenic
chr1	287953703	287953703	+	3.59698e-22	2.2306e-20	45.8114	287881135	287988647	107513	NA	NA	rn5_genes_intergenic
chr1	288003476	288003476	+	1.21727e-13	1.49176e-12	-27.0677	288000657	288422014	421358	NA	NA	rn5_genes_intergenic
chr1	288004378	288004378	+	1.93297e-15	3.37449e-14	-25.0627	288000657	288422014	421358	NA	NA	rn5_genes_intergenic
chr1	288004466	288004466	+	1.96704e-19	7.43377e-18	41.1691	288000657	288422014	421358	NA	NA	rn5_genes_intergenic
chr1	288181135	288181135	-	1.31925e-07	4.16381e-07	28.7519	288000657	288422014	421358	NA	NA	rn5_genes_intergenic
chr1	288181144	288181144	-	2.11954e-08	8.16322e-08	-30.507	288000657	288422014	421358	NA	NA	rn5_genes_intergenic
chr1	288239409	288239409	+	1.23399e-10	7.95307e-10	-32.7489	288000657	288422014	421358	NA	NA	rn5_genes_intergenic
chr1	288496502	288496502	+	5.82599e-13	6.22446e-12	27.9663	288462833	288701238	238406	NA	NA	rn5_genes_intergenic
chr1	288751200	288751200	+	1.21533e-06	3.00104e-06	-25.3439	288735538	289097315	361778	NA	NA	rn5_genes_intergenic
chr1	289361333	289361333	+	7.47214e-12	6.28485e-11	25.0906	289220141	289478371	258231	NA	NA	rn5_genes_intergenic
chr1	290069403	290069403	-	8.65617e-25	8.43903e-23	-35.4739	290037030	290094216	57187	NA	NA	rn5_genes_intergenic
chr10	171891	171891	+	2.59301e-39	2.83744e-36	-41.6357	72904	207049	134146	NA	NA	rn5_genes_intergenic
chr10	753860	753860	+	5.8594e-11	4.05813e-10	-25.5462	422893	2052041	1629149	NA	NA	rn5_genes_intergenic
chr10	1526141	1526141	+	3.79124e-07	1.06452e-06	25.0318	422893	2052041	1629149	NA	NA	rn5_genes_intergenic
chr10	1954062	1954062	-	2.77519e-10	1.6535e-09	-26.2889	422893	2052041	1629149	NA	NA	rn5_genes_intergenic
chr10	2681415	2681415	-	2.23886e-31	6.29413e-29	-47.4138	2643428	2710404	66977	NA	NA	rn5_genes_intergenic
chr10	2683885	2683885	-	1.81014e-09	8.97751e-09	40.2153	2643428	2710404	66977	NA	NA	rn5_genes_intergenic
chr10	2683903	2683903	-	9.5783e-24	7.81186e-22	65.5321	2643428	2710404	66977	NA	NA	rn5_genes_intergenic
chr10	3826316	3826316	-	2.21179e-17	5.6151e-16	-28.3019	3783993	4017543	233551	NA	NA	rn5_genes_intergenic
chr10	4228106	4228106	-	2.09656e-11	1.59937e-10	-29.4131	4211653	4249719	38067	NA	NA	rn5_genes_intergenic
chr10	4228114	4228114	-	3.46418e-11	2.51842e-10	36.0834	4211653	4249719	38067	NA	NA	rn5_genes_intergenic
chr10	4451932	4451932	-	1.02287e-09	5.37047e-09	-25.2252	4359378	4519961	160584	NA	NA	rn5_genes_intergenic
chr10	5052139	5052139	+	1.50454e-08	6.01138e-08	26.1726	4936874	5639256	702383	NA	NA	rn5_genes_intergenic
chr10	5113824	5113824	-	9.94074e-10	5.23265e-09	26.7569	4936874	5639256	702383	NA	NA	rn5_genes_intergenic
chr10	5235332	5235332	-	5.13742e-20	2.17269e-18	41.9192	4936874	5639256	702383	NA	NA	rn5_genes_intergenic
chr10	5310391	5310391	-	1.23305e-54	1.00297e-50	-46.6851	4936874	5639256	702383	NA	NA	rn5_genes_intergenic
chr10	5591565	5591565	+	3.48281e-14	4.75564e-13	25.1701	4936874	5639256	702383	NA	NA	rn5_genes_intergenic
chr10	5732473	5732473	-	3.63901e-14	4.95091e-13	-43.6211	5673197	5771624	98428	NA	NA	rn5_genes_intergenic
chr10	6114249	6114249	-	7.59508e-13	7.92306e-12	-34.2613	6098030	7109395	1011366	NA	NA	rn5_genes_intergenic
chr10	7555820	7555820	-	2.28376e-16	4.77823e-15	40.1869	7455684	9295228	1839545	NA	NA	rn5_genes_intergenic
chr10	7993585	7993585	+	4.40344e-28	7.34975e-26	-59.6914	7455684	9295228	1839545	NA	NA	rn5_genes_intergenic
chr10	8175137	8175137	+	7.93988e-18	2.20672e-16	-55.1445	7455684	9295228	1839545	NA	NA	rn5_genes_intergenic
chr10	8175305	8175305	+	3.2004e-07	9.15478e-07	-33.5144	7455684	9295228	1839545	NA	NA	rn5_genes_intergenic
chr10	8538536	8538536	-	1.57534e-13	1.88922e-12	33.5134	7455684	9295228	1839545	NA	NA	rn5_genes_intergenic
chr10	8567382	8567382	-	4.46211e-09	2.02054e-08	30.6262	7455684	9295228	1839545	NA	NA	rn5_genes_intergenic
chr10	8589176	8589176	+	2.0881e-22	1.3564e-20	-28.1657	7455684	9295228	1839545	NA	NA	rn5_genes_intergenic
chr10	8589217	8589217	-	7.93104e-07	2.05356e-06	26.4225	7455684	9295228	1839545	NA	NA	rn5_genes_intergenic
chr10	8589248	8589248	-	1.26136e-06	3.10145e-06	26.0541	7455684	9295228	1839545	NA	NA	rn5_genes_intergenic
chr10	8963100	8963100	+	2.90409e-22	1.83116e-20	-33.8308	7455684	9295228	1839545	NA	NA	rn5_genes_intergenic
chr10	8963163	8963163	-	2.55929e-06	5.81595e-06	26.3568	7455684	9295228	1839545	NA	NA	rn5_genes_intergenic
chr10	8978757	8978757	+	1.01305e-09	5.3237e-09	-29.6719	7455684	9295228	1839545	NA	NA	rn5_genes_intergenic
chr10	9002784	9002784	+	2.148e-05	3.86697e-05	-27.4755	7455684	9295228	1839545	NA	NA	rn5_genes_intergenic
chr10	9005434	9005434	+	6.4028e-08	2.18753e-07	26.4407	7455684	9295228	1839545	NA	NA	rn5_genes_intergenic
chr10	9045109	9045109	+	2.75437e-05	4.82936e-05	-29.3564	7455684	9295228	1839545	NA	NA	rn5_genes_intergenic
chr10	10522380	10522380	+	3.07456e-09	1.44461e-08	-29.6532	10520088	10602015	81928	NA	NA	rn5_genes_intergenic
chr10	10686332	10686332	+	8.22707e-17	1.86908e-15	-51.5967	10674283	10698256	23974	NA	NA	rn5_genes_intergenic
chr10	10716793	10716793	+	4.7778e-16	9.38504e-15	27.6334	10704196	10781418	77223	NA	NA	rn5_genes_intergenic
chr10	10731597	10731597	-	4.58408e-07	1.25994e-06	28.4124	10704196	10781418	77223	NA	NA	rn5_genes_intergenic
chr10	11924749	11924749	-	3.98483e-14	5.3795e-13	36.2751	11633727	12052063	418337	NA	NA	rn5_genes_intergenic
chr10	12204696	12204696	+	7.69035e-10	4.15161e-09	-28.583	12200475	12210067	9593	NA	NA	rn5_genes_intergenic
chr10	12699963	12699963	+	1.36989e-06	3.33821e-06	26.1503	12644435	12706829	62395	NA	NA	rn5_genes_intergenic
chr10	12722485	12722485	+	2.22117e-16	4.65807e-15	34.171	12718744	12729939	11196	NA	NA	rn5_genes_intergenic
chr10	12722572	12722572	+	2.04498e-12	1.94754e-11	26.208	12718744	12729939	11196	NA	NA	rn5_genes_intergenic
chr10	12788178	12788178	-	1.11339e-11	9.01373e-11	-26.2124	12760732	12798740	38009	NA	NA	rn5_genes_intergenic
chr10	12936089	12936089	+	1.42185e-14	2.09581e-13	-40.2336	12905599	12943281	37683	NA	NA	rn5_genes_intergenic
chr10	12936272	12936272	-	2.11259e-09	1.03242e-08	-35.5221	12905599	12943281	37683	NA	NA	rn5_genes_intergenic
chr10	13181858	13181858	+	1.04213e-05	2.02871e-05	-29.0995	13172858	13186015	13158	NA	NA	rn5_genes_intergenic
chr10	13181898	13181898	+	2.45461e-13	2.8303e-12	-45.1613	13172858	13186015	13158	NA	NA	rn5_genes_intergenic
chr10	13209637	13209637	+	2.40779e-12	2.25704e-11	-36.5946	13195727	13221704	25978	NA	NA	rn5_genes_intergenic
chr10	13836274	13836274	+	1.21957e-17	3.26044e-16	-52.3396	13835825	13838166	2342	NA	NA	rn5_genes_intergenic
chr10	13967608	13967608	-	3.76015e-10	2.1742e-09	-28.1494	13944712	13985747	41036	NA	NA	rn5_genes_intergenic
chr10	14350440	14350440	+	1.05073e-07	3.40048e-07	-27.2369	14332372	14353283	20912	NA	NA	rn5_genes_intergenic
chr10	14398866	14398866	-	2.84035e-19	1.04494e-17	-36.1477	14359587	14410603	51017	NA	NA	rn5_genes_intergenic
chr10	14398874	14398874	-	4.38128e-12	3.87856e-11	-31.5517	14359587	14410603	51017	NA	NA	rn5_genes_intergenic
chr10	14654454	14654454	+	2.32433e-12	2.18603e-11	34.8422	14650075	14664004	13930	NA	NA	rn5_genes_intergenic
chr10	14654527	14654527	+	1.1541e-07	3.69824e-07	26.6618	14650075	14664004	13930	NA	NA	rn5_genes_intergenic
chr10	14658995	14658995	+	1.12714e-09	5.86213e-09	-34.4108	14650075	14664004	13930	NA	NA	rn5_genes_intergenic
chr10	14732559	14732559	-	3.03574e-06	6.7671e-06	25.463	14675084	14745881	70798	NA	NA	rn5_genes_intergenic
chr10	14828410	14828410	+	1.6791e-06	4.00072e-06	27.0133	14755871	14896655	140785	NA	NA	rn5_genes_intergenic
chr10	14828434	14828434	-	5.89641e-31	1.5441e-28	-36.7647	14755871	14896655	140785	NA	NA	rn5_genes_intergenic
chr10	14873592	14873592	-	2.08648e-13	2.44218e-12	-35.6322	14755871	14896655	140785	NA	NA	rn5_genes_intergenic
chr10	14885038	14885038	-	4.87617e-10	2.74928e-09	37.8189	14755871	14896655	140785	NA	NA	rn5_genes_intergenic
chr10	15495457	15495457	+	9.92136e-22	5.71131e-20	-38.9637	15490303	15497888	7586	NA	NA	rn5_genes_intergenic
chr10	15495458	15495458	-	2.13714e-13	2.49585e-12	-32.5115	15490303	15497888	7586	NA	NA	rn5_genes_intergenic
chr10	15495470	15495470	-	4.22385e-14	5.67352e-13	-30.3247	15490303	15497888	7586	NA	NA	rn5_genes_intergenic
chr10	15643086	15643086	-	6.92385e-07	1.82008e-06	-26.714	15603828	15762451	158624	NA	NA	rn5_genes_intergenic
chr10	15643373	15643373	-	9.39224e-23	6.45972e-21	27.5832	15603828	15762451	158624	NA	NA	rn5_genes_intergenic
chr10	15668793	15668793	+	2.30633e-08	8.80024e-08	-28.8879	15603828	15762451	158624	NA	NA	rn5_genes_intergenic
chr10	15709796	15709796	-	5.49522e-09	2.43477e-08	-26.832	15603828	15762451	158624	NA	NA	rn5_genes_intergenic
chr10	15967757	15967757	+	1.91375e-19	7.2564e-18	-34.9358	15945028	16147117	202090	NA	NA	rn5_genes_intergenic
chr10	16023284	16023284	+	6.98472e-13	7.34158e-12	-38.6951	15945028	16147117	202090	NA	NA	rn5_genes_intergenic
chr10	16099263	16099263	+	6.83989e-21	3.37968e-19	51.5625	15945028	16147117	202090	NA	NA	rn5_genes_intergenic
chr10	16099264	16099264	-	1.07621e-11	8.74582e-11	33.8721	15945028	16147117	202090	NA	NA	rn5_genes_intergenic
chr10	16118291	16118291	+	3.96453e-53	2.68731e-49	-72.3529	15945028	16147117	202090	NA	NA	rn5_genes_intergenic
chr10	16126918	16126918	+	1.10009e-07	3.54267e-07	26.0434	15945028	16147117	202090	NA	NA	rn5_genes_intergenic
chr10	16136327	16136327	-	5.27543e-05	8.63641e-05	27.7899	15945028	16147117	202090	NA	NA	rn5_genes_intergenic
chr10	16145528	16145528	+	0.000257766	0.000360844	25	15945028	16147117	202090	NA	NA	rn5_genes_intergenic
chr10	16192444	16192444	+	5.67039e-11	3.93912e-10	-35.2338	16158459	16427188	268730	NA	NA	rn5_genes_intergenic
chr10	16222247	16222247	-	4.14032e-20	1.78094e-18	31.1503	16158459	16427188	268730	NA	NA	rn5_genes_intergenic
chr10	16401913	16401913	-	1.83626e-19	6.98504e-18	-46.6356	16158459	16427188	268730	NA	NA	rn5_genes_intergenic
chr10	16401941	16401941	-	3.02168e-06	6.73956e-06	-25.2633	16158459	16427188	268730	NA	NA	rn5_genes_intergenic
chr10	16457104	16457104	-	1.3866e-16	3.01649e-15	43.8626	16441955	16519990	78036	NA	NA	rn5_genes_intergenic
chr10	16460972	16460972	-	4.6601e-17	1.10975e-15	31.6667	16441955	16519990	78036	NA	NA	rn5_genes_intergenic
chr10	16469383	16469383	-	9.75445e-12	7.99883e-11	-31.3122	16441955	16519990	78036	NA	NA	rn5_genes_intergenic
chr10	16476760	16476760	-	1.74885e-08	6.88272e-08	29.9012	16441955	16519990	78036	NA	NA	rn5_genes_intergenic
chr10	16505849	16505849	+	2.70481e-23	2.0365e-21	-33.9535	16441955	16519990	78036	NA	NA	rn5_genes_intergenic
chr10	16744782	16744782	+	1.78859e-17	4.62788e-16	-45.3722	16690041	16862380	172340	NA	NA	rn5_genes_intergenic
chr10	16744852	16744852	+	1.04028e-13	1.29325e-12	-38.2886	16690041	16862380	172340	NA	NA	rn5_genes_intergenic
chr10	16757268	16757268	-	1.06944e-06	2.67896e-06	-34.8456	16690041	16862380	172340	NA	NA	rn5_genes_intergenic
chr10	16758467	16758467	-	3.4839e-10	2.03006e-09	26.4169	16690041	16862380	172340	NA	NA	rn5_genes_intergenic
chr10	16795831	16795831	-	3.87887e-05	6.55676e-05	26.8128	16690041	16862380	172340	NA	NA	rn5_genes_intergenic
chr10	16800567	16800567	+	9.69529e-15	1.47451e-13	33.5745	16690041	16862380	172340	NA	NA	rn5_genes_intergenic
chr10	16822043	16822043	+	6.75966e-05	0.000107878	27.4617	16690041	16862380	172340	NA	NA	rn5_genes_intergenic
chr10	16824978	16824978	+	4.78273e-08	1.68728e-07	26.1867	16690041	16862380	172340	NA	NA	rn5_genes_intergenic
chr10	16887610	16887610	-	6.12564e-24	5.14556e-22	-38.4052	16870165	16945336	75172	NA	NA	rn5_genes_intergenic
chr10	16887619	16887619	-	1.26511e-26	1.6842e-24	-43.379	16870165	16945336	75172	NA	NA	rn5_genes_intergenic
chr10	16887639	16887639	-	2.00069e-13	2.35147e-12	-27.6874	16870165	16945336	75172	NA	NA	rn5_genes_intergenic
chr10	16914986	16914986	+	3.24435e-18	9.74747e-17	-31.4103	16870165	16945336	75172	NA	NA	rn5_genes_intergenic
chr10	16933286	16933286	-	3.12363e-07	8.95859e-07	-33.4252	16870165	16945336	75172	NA	NA	rn5_genes_intergenic
chr10	16933302	16933302	-	2.50597e-17	6.28157e-16	-55.0849	16870165	16945336	75172	NA	NA	rn5_genes_intergenic
chr10	17005016	17005016	+	1.12697e-09	5.86153e-09	-26.0465	16977072	17303082	326011	NA	NA	rn5_genes_intergenic
chr10	17588368	17588368	+	3.6289e-29	7.23472e-27	53.3624	17528591	17605597	77007	NA	NA	rn5_genes_intergenic
chr10	17588384	17588384	+	5.02573e-31	1.33448e-28	51.0009	17528591	17605597	77007	NA	NA	rn5_genes_intergenic
chr10	17598003	17598003	-	2.43608e-10	1.46929e-09	-32.5342	17528591	17605597	77007	NA	NA	rn5_genes_intergenic
chr10	17660892	17660892	+	6.86613e-15	1.07576e-13	27.8298	17614233	17932879	318647	NA	NA	rn5_genes_intergenic
chr10	17720767	17720767	+	2.10812e-10	1.2901e-09	37.0773	17614233	17932879	318647	NA	NA	rn5_genes_intergenic
chr10	17721846	17721846	-	1.024e-08	4.26013e-08	-29.5541	17614233	17932879	318647	NA	NA	rn5_genes_intergenic
chr10	17832397	17832397	+	9.27415e-09	3.89751e-08	-31.0745	17614233	17932879	318647	NA	NA	rn5_genes_intergenic
chr10	17837107	17837107	-	7.65375e-10	4.13423e-09	26.1114	17614233	17932879	318647	NA	NA	rn5_genes_intergenic
chr10	18003912	18003912	+	1.2957e-19	5.0759e-18	26.0931	17980979	18024415	43437	NA	NA	rn5_genes_intergenic
chr10	19016624	19016624	-	9.57301e-07	2.42835e-06	-28.4427	18921945	19039085	117141	NA	NA	rn5_genes_intergenic
chr10	19151999	19151999	+	2.19324e-20	9.87812e-19	-33.305	19048026	19504865	456840	NA	NA	rn5_genes_intergenic
chr10	19161379	19161379	+	3.9413e-14	5.32596e-13	25.8993	19048026	19504865	456840	NA	NA	rn5_genes_intergenic
chr10	19292781	19292781	+	1.70749e-27	2.60742e-25	-46.0227	19048026	19504865	456840	NA	NA	rn5_genes_intergenic
chr10	19372808	19372808	+	2.06288e-22	1.34094e-20	52.9598	19048026	19504865	456840	NA	NA	rn5_genes_intergenic
chr10	19389292	19389292	-	1.56556e-15	2.78183e-14	-26.4901	19048026	19504865	456840	NA	NA	rn5_genes_intergenic
chr10	19545850	19545850	-	1.52808e-12	1.4965e-11	-30.2658	19534473	19796598	262126	NA	NA	rn5_genes_intergenic
chr10	19604910	19604910	-	6.07866e-06	1.25551e-05	-31.5923	19534473	19796598	262126	NA	NA	rn5_genes_intergenic
chr10	20639848	20639848	+	1.13642e-18	3.72982e-17	-27.3414	20535335	20716457	181123	NA	NA	rn5_genes_intergenic
chr10	20673351	20673351	+	8.82932e-10	4.70219e-09	30.3973	20535335	20716457	181123	NA	NA	rn5_genes_intergenic
chr10	20673384	20673384	+	7.10159e-12	5.99975e-11	33.4989	20535335	20716457	181123	NA	NA	rn5_genes_intergenic
chr10	20673483	20673483	+	5.41258e-16	1.05267e-14	39.8505	20535335	20716457	181123	NA	NA	rn5_genes_intergenic
chr10	21700200	21700200	+	0.0001574	0.000231101	27.9812	21664088	23518671	1854584	NA	NA	rn5_genes_intergenic
chr10	21753441	21753441	+	2.95298e-14	4.08521e-13	-26.023	21664088	23518671	1854584	NA	NA	rn5_genes_intergenic
chr10	21937080	21937080	-	9.05715e-18	2.49002e-16	39.4891	21664088	23518671	1854584	NA	NA	rn5_genes_intergenic
chr10	22032649	22032649	-	3.5513e-13	3.96139e-12	37.3654	21664088	23518671	1854584	NA	NA	rn5_genes_intergenic
chr10	22117459	22117459	-	5.00134e-16	9.78852e-15	25.2387	21664088	23518671	1854584	NA	NA	rn5_genes_intergenic
chr10	22700728	22700728	+	8.47198e-07	2.1784e-06	-25.2545	21664088	23518671	1854584	NA	NA	rn5_genes_intergenic
chr10	22700776	22700776	-	2.85735e-14	3.9655e-13	-29.9646	21664088	23518671	1854584	NA	NA	rn5_genes_intergenic
chr10	23932781	23932781	-	1.01881e-14	1.54407e-13	25.0493	23911165	25686295	1775131	NA	NA	rn5_genes_intergenic
chr10	24817933	24817933	+	1.03557e-05	2.01712e-05	28.4175	23911165	25686295	1775131	NA	NA	rn5_genes_intergenic
chr10	24817943	24817943	+	1.89387e-10	1.17209e-09	42.5685	23911165	25686295	1775131	NA	NA	rn5_genes_intergenic
chr10	25240890	25240890	-	3.82942e-25	3.96294e-23	-42.8571	23911165	25686295	1775131	NA	NA	rn5_genes_intergenic
chr10	25637023	25637023	+	2.49186e-09	1.19708e-08	-25.1969	23911165	25686295	1775131	NA	NA	rn5_genes_intergenic
chr10	26263128	26263128	-	1.62802e-30	3.96382e-28	-45.908	25765483	26937102	1171620	NA	NA	rn5_genes_intergenic
chr10	26263168	26263168	-	4.78632e-21	2.4282e-19	-35.521	25765483	26937102	1171620	NA	NA	rn5_genes_intergenic
chr10	27150525	27150525	+	6.11524e-25	6.12331e-23	-46.2321	27028930	27154895	125966	NA	NA	rn5_genes_intergenic
chr10	27781313	27781313	-	2.75001e-17	6.8378e-16	-40.2664	27711943	27813094	101152	NA	NA	rn5_genes_intergenic
chr10	28777123	28777123	+	7.46215e-08	2.50612e-07	-28.9293	28026900	28806738	779839	NA	NA	rn5_genes_intergenic
chr10	28777202	28777202	-	9.84335e-13	1.00313e-11	-28.3144	28026900	28806738	779839	NA	NA	rn5_genes_intergenic
chr10	28816985	28816985	-	1.33804e-21	7.49736e-20	46.0494	28811834	28861942	50109	NA	NA	rn5_genes_intergenic
chr10	28852149	28852149	+	4.54223e-18	1.32759e-16	34.4262	28811834	28861942	50109	NA	NA	rn5_genes_intergenic
chr10	28852179	28852179	+	5.86453e-18	1.6759e-16	38.7843	28811834	28861942	50109	NA	NA	rn5_genes_intergenic
chr10	29465668	29465668	-	3.24497e-10	1.90324e-09	36.294	29296345	29867452	571108	NA	NA	rn5_genes_intergenic
chr10	30476299	30476299	-	5.11135e-10	2.86942e-09	-34.624	30040961	30651515	610555	NA	NA	rn5_genes_intergenic
chr10	31083172	31083172	-	9.42569e-09	3.95432e-08	-25.5303	31082317	31097978	15662	NA	NA	rn5_genes_intergenic
chr10	31636934	31636934	+	3.55998e-09	1.64791e-08	-30.9326	31614387	31639783	25397	NA	NA	rn5_genes_intergenic
chr10	31692647	31692647	-	4.84251e-21	2.45466e-19	-30.8059	31668190	31878903	210714	NA	NA	rn5_genes_intergenic
chr10	33314236	33314236	-	1.36704e-14	2.02149e-13	26.3636	32290037	33887978	1597942	NA	NA	rn5_genes_intergenic
chr10	33376958	33376958	-	1.60347e-33	6.68854e-31	-43.318	32290037	33887978	1597942	NA	NA	rn5_genes_intergenic
chr10	33377018	33377018	-	2.09703e-10	1.28396e-09	-26.506	32290037	33887978	1597942	NA	NA	rn5_genes_intergenic
chr10	33898175	33898175	+	1.83307e-07	5.58039e-07	-29.7846	33894775	33915258	20484	NA	NA	rn5_genes_intergenic
chr10	33898206	33898206	+	2.00246e-20	9.08427e-19	-52.6258	33894775	33915258	20484	NA	NA	rn5_genes_intergenic
chr10	33898207	33898207	-	8.0657e-08	2.68707e-07	38.6608	33894775	33915258	20484	NA	NA	rn5_genes_intergenic
chr10	33976086	33976086	+	1.04249e-14	1.57732e-13	27.1028	33955503	33997564	42062	NA	NA	rn5_genes_intergenic
chr10	34201652	34201652	-	5.2872e-27	7.45343e-25	-32.6691	34162914	34291106	128193	NA	NA	rn5_genes_intergenic
chr10	34201759	34201759	-	8.20602e-12	6.85252e-11	26.8301	34162914	34291106	128193	NA	NA	rn5_genes_intergenic
chr10	34201844	34201844	-	3.55725e-11	2.5794e-10	26.2776	34162914	34291106	128193	NA	NA	rn5_genes_intergenic
chr10	34225994	34225994	+	2.62205e-12	2.43859e-11	29.2215	34162914	34291106	128193	NA	NA	rn5_genes_intergenic
chr10	34909862	34909862	-	1.14984e-14	1.72456e-13	-31.0333	34906388	34918187	11800	NA	NA	rn5_genes_intergenic
chr10	35243439	35243439	-	3.46904e-18	1.03664e-16	-40.4545	35230688	35301178	70491	NA	NA	rn5_genes_intergenic
chr10	35254650	35254650	+	5.73767e-10	3.18505e-09	26.6655	35230688	35301178	70491	NA	NA	rn5_genes_intergenic
chr10	35254669	35254669	+	3.97887e-37	2.88967e-34	55.2309	35230688	35301178	70491	NA	NA	rn5_genes_intergenic
chr10	35254723	35254723	+	8.86419e-11	5.89902e-10	28.0544	35230688	35301178	70491	NA	NA	rn5_genes_intergenic
chr10	35788582	35788582	-	1.57282e-11	1.23322e-10	-31.0465	35703368	35863733	160366	NA	NA	rn5_genes_intergenic
chr10	36140466	36140466	+	1.18021e-11	9.50769e-11	-36.6532	36133440	36160912	27473	NA	NA	rn5_genes_intergenic
chr10	36209935	36209935	-	4.18395e-28	7.02182e-26	-35.1326	36180386	36222696	42311	NA	NA	rn5_genes_intergenic
chr10	36211102	36211102	+	1.26493e-26	1.6842e-24	-35.7414	36180386	36222696	42311	NA	NA	rn5_genes_intergenic
chr10	37032062	37032062	+	3.11514e-12	2.85324e-11	-33.5821	37018530	37043430	24901	NA	NA	rn5_genes_intergenic
chr10	37405676	37405676	+	3.46074e-06	7.60518e-06	-25.0933	37382972	37493351	110380	NA	NA	rn5_genes_intergenic
chr10	37418304	37418304	-	5.39575e-16	1.04965e-14	-27.6042	37382972	37493351	110380	NA	NA	rn5_genes_intergenic
chr10	37462354	37462354	+	2.34101e-17	5.90507e-16	28.9448	37382972	37493351	110380	NA	NA	rn5_genes_intergenic
chr10	37736619	37736619	-	1.08268e-09	5.65481e-09	-30.1429	37542769	37872766	329998	NA	NA	rn5_genes_intergenic
chr10	37773989	37773989	-	8.19921e-19	2.7681e-17	-30.2564	37542769	37872766	329998	NA	NA	rn5_genes_intergenic
chr10	38460325	38460325	-	1.10638e-10	7.20295e-10	33.2092	38455993	38468785	12793	NA	NA	rn5_genes_intergenic
chr10	38605573	38605573	-	1.0332e-08	4.29451e-08	26.5138	38574670	38654244	79575	NA	NA	rn5_genes_intergenic
chr10	38614787	38614787	-	1.80898e-13	2.14588e-12	30.3231	38574670	38654244	79575	NA	NA	rn5_genes_intergenic
chr10	38773288	38773288	+	2.3128e-22	1.48832e-20	-27.3577	38772197	38783859	11663	NA	NA	rn5_genes_intergenic
chr10	39320696	39320696	+	6.44608e-11	4.42358e-10	-26.5217	39243699	39379307	135609	NA	NA	rn5_genes_intergenic
chr10	39396478	39396478	+	8.60789e-12	7.14799e-11	-28.5546	39386290	39397781	11492	NA	NA	rn5_genes_intergenic
chr10	39906618	39906618	+	5.03459e-13	5.45318e-12	29.9944	39900659	39955355	54697	NA	NA	rn5_genes_intergenic
chr10	40833849	40833849	+	3.7551e-12	3.37616e-11	-25.3849	40789394	41219612	430219	NA	NA	rn5_genes_intergenic
chr10	41399988	41399988	+	3.31809e-09	1.54656e-08	33.4334	41240469	42252735	1012267	NA	NA	rn5_genes_intergenic
chr10	42250077	42250077	-	3.68943e-13	4.10197e-12	-32.5274	41240469	42252735	1012267	NA	NA	rn5_genes_intergenic
chr10	42858482	42858482	+	1.16907e-08	4.79742e-08	32.599	42750693	42862363	111671	NA	NA	rn5_genes_intergenic
chr10	43634390	43634390	+	7.43326e-14	9.50339e-13	-28.5714	43621158	43639177	18020	NA	NA	rn5_genes_intergenic
chr10	43776250	43776250	+	8.5836e-12	7.12928e-11	-25.8051	43744789	43802202	57414	NA	NA	rn5_genes_intergenic
chr10	44316579	44316579	-	2.03031e-08	7.85872e-08	28.6954	44310568	44324792	14225	NA	NA	rn5_genes_intergenic
chr10	45013239	45013239	+	2.44162e-22	1.56298e-20	28.5748	45006200	45030945	24746	NA	NA	rn5_genes_intergenic
chr10	45014637	45014637	+	6.07406e-16	1.16884e-14	-29.5696	45006200	45030945	24746	NA	NA	rn5_genes_intergenic
chr10	45096379	45096379	+	4.53883e-09	2.05117e-08	-26.1963	45091445	45262184	170740	NA	NA	rn5_genes_intergenic
chr10	45114564	45114564	+	2.63896e-12	2.453e-11	47.8788	45091445	45262184	170740	NA	NA	rn5_genes_intergenic
chr10	45117959	45117959	-	1.93961e-19	7.34156e-18	44.4463	45091445	45262184	170740	NA	NA	rn5_genes_intergenic
chr10	45117998	45117998	-	3.70854e-11	2.67883e-10	42.1851	45091445	45262184	170740	NA	NA	rn5_genes_intergenic
chr10	45118013	45118013	-	3.7224e-20	1.61369e-18	-50	45091445	45262184	170740	NA	NA	rn5_genes_intergenic
chr10	45171595	45171595	+	1.37787e-15	2.47501e-14	30.6452	45091445	45262184	170740	NA	NA	rn5_genes_intergenic
chr10	45178865	45178865	-	2.54804e-16	5.28227e-15	-34.375	45091445	45262184	170740	NA	NA	rn5_genes_intergenic
chr10	45183854	45183854	-	6.40376e-12	5.46153e-11	28.8596	45091445	45262184	170740	NA	NA	rn5_genes_intergenic
chr10	45236709	45236709	+	1.46894e-19	5.69424e-18	-31.9328	45091445	45262184	170740	NA	NA	rn5_genes_intergenic
chr10	45236710	45236710	-	2.15212e-25	2.33717e-23	29.3011	45091445	45262184	170740	NA	NA	rn5_genes_intergenic
chr10	45236733	45236733	+	2.00517e-27	3.01481e-25	-43.6975	45091445	45262184	170740	NA	NA	rn5_genes_intergenic
chr10	45236745	45236745	+	1.27948e-18	4.1581e-17	-44.9273	45091445	45262184	170740	NA	NA	rn5_genes_intergenic
chr10	45406193	45406193	-	1.08511e-17	2.93234e-16	32.1857	45398684	45409116	10433	NA	NA	rn5_genes_intergenic
chr10	45492245	45492245	-	1.38552e-22	9.29095e-21	40.8981	45487488	45512876	25389	NA	NA	rn5_genes_intergenic
chr10	45722877	45722877	+	1.03103e-05	2.00965e-05	-25.7373	45702531	45770108	67578	NA	NA	rn5_genes_intergenic
chr10	45891270	45891270	+	2.94945e-21	1.55348e-19	47.0588	45890073	45909609	19537	NA	NA	rn5_genes_intergenic
chr10	46002656	46002656	+	1.78958e-09	8.88621e-09	39.4505	45999153	46066309	67157	NA	NA	rn5_genes_intergenic
chr10	46002836	46002836	+	8.2089e-13	8.50666e-12	-38.9971	45999153	46066309	67157	NA	NA	rn5_genes_intergenic
chr10	46002837	46002837	-	1.48383e-10	9.39558e-10	30.2829	45999153	46066309	67157	NA	NA	rn5_genes_intergenic
chr10	46002889	46002889	-	1.81059e-12	1.7453e-11	32.595	45999153	46066309	67157	NA	NA	rn5_genes_intergenic
chr10	46015770	46015770	-	2.7008e-23	2.03411e-21	-40.3048	45999153	46066309	67157	NA	NA	rn5_genes_intergenic
chr10	46595845	46595845	+	1.09176e-21	6.22606e-20	25.3127	46544217	46674919	130703	NA	NA	rn5_genes_intergenic
chr10	47291820	47291820	-	1.29107e-28	2.33716e-26	-46.6356	47274693	47300330	25638	NA	NA	rn5_genes_intergenic
chr10	47331245	47331245	-	5.43247e-19	1.89594e-17	33.6125	47325878	47363336	37459	NA	NA	rn5_genes_intergenic
chr10	47450259	47450259	-	1.21991e-24	1.15651e-22	34.555	47445117	47491742	46626	NA	NA	rn5_genes_intergenic
chr10	48627373	48627373	-	3.90824e-25	4.03765e-23	-38.9262	48618268	48659189	40922	NA	NA	rn5_genes_intergenic
chr10	48672694	48672694	+	6.36577e-13	6.74886e-12	-31.3674	48665072	48681499	16428	NA	NA	rn5_genes_intergenic
chr10	48887436	48887436	+	4.39904e-25	4.499e-23	-52.6235	48812727	48913567	100841	NA	NA	rn5_genes_intergenic
chr10	48887576	48887576	-	1.32626e-09	6.78411e-09	-30.1807	48812727	48913567	100841	NA	NA	rn5_genes_intergenic
chr10	49949288	49949288	+	1.72546e-16	3.68598e-15	-28.7879	49346995	50138477	791483	NA	NA	rn5_genes_intergenic
chr10	49952103	49952103	-	5.33686e-07	1.44239e-06	27.3823	49346995	50138477	791483	NA	NA	rn5_genes_intergenic
chr10	50132528	50132528	-	9.91011e-08	3.22863e-07	25.4596	49346995	50138477	791483	NA	NA	rn5_genes_intergenic
chr10	50360215	50360215	+	3.28931e-09	1.53461e-08	30.0083	50175552	50688537	512986	NA	NA	rn5_genes_intergenic
chr10	50397404	50397404	+	1.04288e-28	1.91341e-26	-55.0336	50175552	50688537	512986	NA	NA	rn5_genes_intergenic
chr10	51174111	51174111	+	3.22205e-16	6.54989e-15	-25.8427	50779420	51231363	451944	NA	NA	rn5_genes_intergenic
chr10	51213084	51213084	-	6.88686e-08	2.33386e-07	-26.1277	50779420	51231363	451944	NA	NA	rn5_genes_intergenic
chr10	51213143	51213143	-	8.80443e-16	1.64495e-14	-38.6472	50779420	51231363	451944	NA	NA	rn5_genes_intergenic
chr10	51314745	51314745	-	9.70128e-08	3.16825e-07	26.2013	51259154	51439730	180577	NA	NA	rn5_genes_intergenic
chr10	51423215	51423215	+	4.1651e-14	5.59986e-13	27.5253	51259154	51439730	180577	NA	NA	rn5_genes_intergenic
chr10	51681764	51681764	+	2.07417e-11	1.58427e-10	25.4965	51539449	51951706	412258	NA	NA	rn5_genes_intergenic
chr10	51915187	51915187	-	2.54477e-09	1.21997e-08	-26.3183	51539449	51951706	412258	NA	NA	rn5_genes_intergenic
chr10	53142644	53142644	+	4.85151e-12	4.24957e-11	32.5329	52796630	53213152	416523	NA	NA	rn5_genes_intergenic
chr10	53210850	53210850	-	1.24278e-15	2.25275e-14	29.3445	52796630	53213152	416523	NA	NA	rn5_genes_intergenic
chr10	53430500	53430500	-	4.3322e-10	2.47026e-09	-30.3977	53396228	53460050	63823	NA	NA	rn5_genes_intergenic
chr10	53449547	53449547	-	5.58658e-10	3.1086e-09	36.8056	53396228	53460050	63823	NA	NA	rn5_genes_intergenic
chr10	53610947	53610947	+	1.79899e-18	5.68716e-17	-37.4696	53599955	53831470	231516	NA	NA	rn5_genes_intergenic
chr10	54150801	54150801	+	2.099e-10	1.28493e-09	-30.7274	54116884	54153290	36407	NA	NA	rn5_genes_intergenic
chr10	54793244	54793244	-	9.60814e-12	7.89132e-11	-39.176	54716663	54797424	80762	NA	NA	rn5_genes_intergenic
chr10	55215116	55215116	-	3.97953e-15	6.55035e-14	38.5847	55191677	55215479	23803	NA	NA	rn5_genes_intergenic
chr10	55215140	55215140	-	3.3971e-13	3.80434e-12	38.1932	55191677	55215479	23803	NA	NA	rn5_genes_intergenic
chr10	55553435	55553435	+	3.45015e-25	3.60252e-23	32.1809	55531546	55578750	47205	NA	NA	rn5_genes_intergenic
chr10	55557463	55557463	-	2.22807e-11	1.69044e-10	-29.6846	55531546	55578750	47205	NA	NA	rn5_genes_intergenic
chr10	55769439	55769439	-	8.78418e-10	4.68142e-09	26.7479	55756369	55906786	150418	NA	NA	rn5_genes_intergenic
chr10	55769469	55769469	-	7.33341e-11	4.96961e-10	25.7586	55756369	55906786	150418	NA	NA	rn5_genes_intergenic
chr10	55897421	55897421	+	1.05663e-14	1.59703e-13	51.501	55756369	55906786	150418	NA	NA	rn5_genes_intergenic
chr10	55901399	55901399	+	1.39014e-07	4.36268e-07	-30.888	55756369	55906786	150418	NA	NA	rn5_genes_intergenic
chr10	56217034	56217034	+	2.59034e-08	9.76485e-08	25.7576	56215513	56231896	16384	NA	NA	rn5_genes_intergenic
chr10	56719575	56719575	+	7.83062e-18	2.18008e-16	-35.9498	56718187	56739141	20955	NA	NA	rn5_genes_intergenic
chr10	56835440	56835440	+	1.6034e-14	2.34038e-13	29.6497	56828334	56864486	36153	NA	NA	rn5_genes_intergenic
chr10	57114581	57114581	-	4.33259e-13	4.75423e-12	-30.4348	57097465	57127327	29863	NA	NA	rn5_genes_intergenic
chr10	57114783	57114783	-	3.95718e-19	1.41113e-17	-55.9018	57097465	57127327	29863	NA	NA	rn5_genes_intergenic
chr10	57124997	57124997	+	1.18872e-10	7.68856e-10	-25.2409	57097465	57127327	29863	NA	NA	rn5_genes_intergenic
chr10	57148817	57148817	+	1.02314e-08	4.25707e-08	36.1179	57140572	57202872	62301	NA	NA	rn5_genes_intergenic
chr10	57180948	57180948	+	7.66869e-11	5.17469e-10	-29.1102	57140572	57202872	62301	NA	NA	rn5_genes_intergenic
chr10	57924649	57924649	-	1.16432e-07	3.72727e-07	26.5639	57488619	58079068	590450	NA	NA	rn5_genes_intergenic
chr10	58191798	58191798	+	2.71285e-11	2.0192e-10	31.1197	58112877	58340637	227761	NA	NA	rn5_genes_intergenic
chr10	58204298	58204298	-	1.11086e-25	1.27294e-23	-43.4801	58112877	58340637	227761	NA	NA	rn5_genes_intergenic
chr10	58216255	58216255	+	1.8628e-20	8.50126e-19	36.3383	58112877	58340637	227761	NA	NA	rn5_genes_intergenic
chr10	58228786	58228786	+	2.62704e-09	1.25517e-08	-27.1279	58112877	58340637	227761	NA	NA	rn5_genes_intergenic
chr10	58360587	58360587	+	2.00121e-10	1.23221e-09	-26.9231	58359532	58512202	152671	NA	NA	rn5_genes_intergenic
chr10	58361126	58361126	+	1.20418e-07	3.84077e-07	27.7943	58359532	58512202	152671	NA	NA	rn5_genes_intergenic
chr10	58373620	58373620	+	7.69634e-24	6.38149e-22	29.646	58359532	58512202	152671	NA	NA	rn5_genes_intergenic
chr10	58435037	58435037	+	2.49211e-17	6.25324e-16	-26.3209	58359532	58512202	152671	NA	NA	rn5_genes_intergenic
chr10	58436060	58436060	-	7.58672e-13	7.91602e-12	-32.3325	58359532	58512202	152671	NA	NA	rn5_genes_intergenic
chr10	58457883	58457883	-	7.4023e-10	4.01003e-09	27.2177	58359532	58512202	152671	NA	NA	rn5_genes_intergenic
chr10	60023000	60023000	+	4.8581e-11	3.42258e-10	28.6885	60017911	60045489	27579	NA	NA	rn5_genes_intergenic
chr10	61094650	61094650	-	2.15499e-11	1.63928e-10	-41.7939	60968562	61156838	188277	NA	NA	rn5_genes_intergenic
chr10	62191696	62191696	+	9.06309e-18	2.49137e-16	-26.7374	62141888	62266525	124638	NA	NA	rn5_genes_intergenic
chr10	62193888	62193888	+	3.39034e-17	8.29057e-16	-28.7293	62141888	62266525	124638	NA	NA	rn5_genes_intergenic
chr10	62194685	62194685	-	9.7832e-06	1.91835e-05	-28.4051	62141888	62266525	124638	NA	NA	rn5_genes_intergenic
chr10	62194700	62194700	-	3.91915e-10	2.25694e-09	36.6414	62141888	62266525	124638	NA	NA	rn5_genes_intergenic
chr10	62194703	62194703	-	1.31479e-12	1.30624e-11	44.2363	62141888	62266525	124638	NA	NA	rn5_genes_intergenic
chr10	62194712	62194712	-	7.53021e-10	4.073e-09	35.8462	62141888	62266525	124638	NA	NA	rn5_genes_intergenic
chr10	62194780	62194780	+	5.68515e-24	4.802e-22	41.6688	62141888	62266525	124638	NA	NA	rn5_genes_intergenic
chr10	62194791	62194791	+	1.0211e-12	1.03709e-11	29.3723	62141888	62266525	124638	NA	NA	rn5_genes_intergenic
chr10	62388188	62388188	+	4.05126e-07	1.12913e-06	-28.4879	62367202	62389404	22203	NA	NA	rn5_genes_intergenic
chr10	62886734	62886734	-	1.11064e-15	2.03102e-14	-29.5181	62877482	62896488	19007	NA	NA	rn5_genes_intergenic
chr10	62956174	62956174	+	1.97975e-12	1.89167e-11	-36.9793	62944898	62961332	16435	NA	NA	rn5_genes_intergenic
chr10	63001499	63001499	+	1.42918e-10	9.08139e-10	-26.8844	62978378	63019263	40886	NA	NA	rn5_genes_intergenic
chr10	63196753	63196753	-	3.818e-16	7.64481e-15	-40.4762	63195292	63301247	105956	NA	NA	rn5_genes_intergenic
chr10	63294369	63294369	+	2.74929e-10	1.63914e-09	-32.5177	63195292	63301247	105956	NA	NA	rn5_genes_intergenic
chr10	63843863	63843863	-	2.99578e-12	2.75301e-11	-38.5755	63842956	63900251	57296	NA	NA	rn5_genes_intergenic
chr10	63889957	63889957	+	7.67431e-07	1.99463e-06	-26.6898	63842956	63900251	57296	NA	NA	rn5_genes_intergenic
chr10	63889990	63889990	+	3.93498e-09	1.80364e-08	-30.9557	63842956	63900251	57296	NA	NA	rn5_genes_intergenic
chr10	64035302	64035302	+	2.89242e-21	1.52707e-19	-30.7399	64017360	64048912	31553	NA	NA	rn5_genes_intergenic
chr10	64432611	64432611	-	5.0685e-13	5.48553e-12	-35.2371	64376668	64570071	193404	NA	NA	rn5_genes_intergenic
chr10	64576036	64576036	+	3.21452e-22	2.01286e-20	57.0502	64575158	64578956	3799	NA	NA	rn5_genes_intergenic
chr10	64994294	64994294	-	2.75377e-10	1.64153e-09	29.8961	64964187	65041090	76904	NA	NA	rn5_genes_intergenic
chr10	65078066	65078066	-	5.41946e-08	1.88644e-07	28.2555	65062169	65161924	99756	NA	NA	rn5_genes_intergenic
chr10	65078103	65078103	-	4.50304e-06	9.60867e-06	28.8571	65062169	65161924	99756	NA	NA	rn5_genes_intergenic
chr10	65580670	65580670	+	2.59763e-20	1.15671e-18	-29.0505	65550717	65618146	67430	NA	NA	rn5_genes_intergenic
chr10	65978965	65978965	-	4.9215e-19	1.72923e-17	29.9676	65978957	65999939	20983	NA	NA	rn5_genes_intergenic
chr10	65978989	65978989	+	1.06728e-13	1.3235e-12	-45	65978957	65999939	20983	NA	NA	rn5_genes_intergenic
chr10	65997272	65997272	+	8.45022e-12	7.03022e-11	29.6444	65978957	65999939	20983	NA	NA	rn5_genes_intergenic
chr10	66656183	66656183	+	2.85207e-16	5.85633e-15	-33.8848	66646101	66660852	14752	NA	NA	rn5_genes_intergenic
chr10	66656184	66656184	-	2.54458e-16	5.276e-15	-29.567	66646101	66660852	14752	NA	NA	rn5_genes_intergenic
chr10	66688051	66688051	-	1.17738e-12	1.18126e-11	-29.2778	66678404	66705424	27021	NA	NA	rn5_genes_intergenic
chr10	66694299	66694299	-	3.39082e-06	7.46929e-06	-31.8249	66678404	66705424	27021	NA	NA	rn5_genes_intergenic
chr10	66695391	66695391	+	2.22384e-10	1.35355e-09	29.096	66678404	66705424	27021	NA	NA	rn5_genes_intergenic
chr10	69209923	69209923	+	2.46188e-09	1.18407e-08	-33.1595	69177143	69365777	188635	NA	NA	rn5_genes_intergenic
chr10	69248631	69248631	-	4.52829e-21	2.31075e-19	35.6732	69177143	69365777	188635	NA	NA	rn5_genes_intergenic
[truncated: 10,490 more rows]

## Sheet: Table S5.3
chromosome	start	end	pvalue	qvalue	meth.diff	annot.start	annot.end	annot.tx_id	annot.symbol	annot.type
[truncated: 2,329 more rows]

[truncated: 1 more sheets: Table S5.4]
