# Supplementary material for: Developmental modulation of schizophrenia risk gene methylation in offspring exhibiting cognitive deficits following maternal immune activation
Source: Mol Psychiatry. 2025 Aug 29;31(1):418–29. doi: 10.1038/s41380-025-03147-1 (PMC12700827; doi:10.1038/s41380-025-03147-1)
Supplement: Supplementary file 7 — Supplement S6: Gene ontology and KEGG pathway analysis. [file 41380_2025_3147_MOESM7_ESM.xlsx]

## Sheet: Supplement S6 Details
Supplement S6. GeneOntology and KEGG pathway analysis
Table S6.1. Gene Ontology: Biological processes. Table lists the differentially methylated genes significantly mapped to biological processes in the gene ontology database.
Table S6.2. Gene Ontology: Molecular function. Table lists the differentially methylated genes significantly mapped to molecular functions in the gene ontology database.
Table S6.1. Gene Ontology: Cell component. Table lists the differentially methylated genes significantly mapped to cell components in the gene ontology database.
Table headings:
Description	describes the gene ontology (biological process, molecular funtion or cell component)
pvalue	pvalue generated from the hypergeometric model within the R/Bioconductor topGO package
qvalue	corrected pvalue using the false discovery rate within the R/Bioconductor topGO package
geneID	all gene names singificantly enriched for the desciption
count	total count of genes from the dataset enriched for the description
Table S6.4. KEGG pathway analysis. Table lists the gene
Table headings:
KEGG ID	the KEGG pathway ID reference
Description	describes the KEGG pathway name
pvalue	pvalue generated from the hypergeometric model within the R/Bioconductor reactomePA package
qvalue	corrected pvalue using the false discovery rate within the R/Bioconductor reactomePA package
geneID	all gene names singificantly enriched for the desciption
Count	total count of genes from the dataset enriched for the description

## Sheet: Table S6.1
Description (Biological Process)	pvalue	qvalue	geneID	count
synapse organization	1.11239e-30	1.03183e-26	Nrg1/Magi2/Ctnnd2/Lmx1b/Ntn1/Arhgef7/Wnt7a/Nrxn3/Nrxn2/Cacnb2/Nlgn1/Efna5/Nfasc/Nlgn2/Baiap2/Adgrl3/Palm/Rph3a/Cx3cr1/Shank2/Dscam/Nlgn3/Clstn3/Adgrl2/Stau2/Grip2/Dnm3/Syngap1/Dab2ip/Sez6/Add2/Atp2b2/Camk2b/Drd1/Drd2/Ephb1/Grin2a/Grin2b/Grm5/Sipa1l1/Prkca/Reln/Gabrb3/Ptn/Fmr1/Syn1/Ntrk2/Myo5b/Fyn/Efnb1/Dlg1/Cacnb3/Fnta/Oxtr/Cntn2/Asic2/Cacna1a/Gabrb2/Gdnf/Nfia/Ptprs/Utrn/Igf1r/Erc2/Nptx1/Rims4/Lz…	201
regulation of membrane potential	6.03588e-24	2.79938e-20	Insyn2a/Hcn2/Hcn3/Wnt7a/Cacna1h/Stx1a/Kcnk4/Cacnb2/Slc17a7/Nlgn1/Kcnh6/Rims2/Bin1/Nlgn2/Baiap2/Trpc5/Fgf12/Kcnh7/Kcnq2/Kcnk2/Shank2/Kcnh5/Nlgn3/Grip2/Sez6/Atp1a1/Atp1a3/Bcl2/Cacna1c/Drd1/Grik4/Grik5/Grin2a/Grin2b/Grin2c/Grin2d/Grm1/Grm5/Met/Oprd1/Kcnc2/Reln/Scn2a/Slc9a1/Sod1/Bcl2l1/Dmd/Gabrb3/Ptn/Gabra3/Fmr1/Atxn1/Ntrk2/Fhl1/Dlg1/Gclc/Cacnb3/Cck/Kcnc1/Asic2/Adora2a/Cacna1a/Cacna2d1/Gabrb2/P2rx1/K…	185
axonogenesis	1.08758e-23	3.36271e-20	Mir124-2/Mir200c/Nrg1/Rtn4r/Megf8/Egr2/Emb/Ntn1/Wnt7a/Efna5/Nfasc/Rab8a/Tenm2/Gli3/Trpc5/Runx3/Map2k1/Trak2/Dscam/Nlgn3/Syngap1/Apc/Bcl2/Drd2/Ephb1/Mbp/Ncam1/Nefh/Tubb3/Sipa1l1/Prkca/Reln/Wnt3/Ntrk2/Myo5b/Map1a/Efnb1/Bsg/Cck/Dcc/Cntn2/Cacna1a/Gdnf/Notch1/Pax6/Ptprs/Ptprz1/Ptpn11/Fn1/Igf1r/Dab1/Nptx1/Metrn/Lhx9/Lmx1a/Plxna2/Mycbp2/Sema3g/Epha3/Lrp2/Nfib/Mgll/Numbl/Mag/Pak1/Map1b/Mapt/Erbb3/Ntng1/U…	185
positive regulation of neuron differentiation	3.39087e-19	7.86324e-16	Mir124-2/Nrg1/Magi2/Megf8/Nkx2-5/P3h1/Itga6/Ntn1/Serpini1/Nlgn1/Efna5/Lpar1/Rims2/Nlgn2/Scarb2/Cflar/Baiap2/Cacng7/Trpc5/Palm/Map2k1/Tcf3/Shank2/Dscam/Nlgn3/Stau2/Gpc2/Grip2/Dab2ip/Syt17/Sez6/Agt/Bcl2/Camk2b/Nr3c1/Met/Neu1/Nf1/Rara/Rarb/Reln/Wnt3/Dmd/Ptn/Fmr1/Ntrk2/Myo5b/Fyn/Gata2/Arsb/Itpr1/Gdf6/Dcc/Pax6/Ptprz1/Fn1/Smad1/Syt1/Igf1r/Dab1/Alk/Brinp2/Metrn/Cux2/Plxna2/Nedd4l/Epha3/Numbl/Cpeb1/Gprc5…	176
regulation of ion transmembrane transport	2.11142e-18	3.91701e-15	Hcn2/Hcn3/Rasgrf2/Cacna1h/F2rl3/Slc9a3r2/Kcnj9/Cacnb2/Nlgn1/Kcnj4/Kcnh6/Kcns1/Bin1/Nlgn2/Kcnb2/Cacng3/Cacng4/Cacng5/Cacng7/Coro1a/Fgf12/Kcnh7/Kcnq2/Abcb1a/Kcng3/Rph3a/Shank2/Kcnh5/Nlgn3/Agt/Cacna1c/Calm3/Drd1/Drd2/Grin2a/Grm5/Kcnj1/Nos1/Kcnc2/Pde4b/Pde4d/Ppp2ca/Prkca/Reln/Scn2a/Slc9a1/Dmd/Atp7a/Fmr1/Hk1/Fyn/Fhl1/Dlg1/Cacnb3/Kcnc1/Asic2/Cacna1a/Cacna2d1/Abcc8/Chrna4/Atp1b1/Scn5a/Ahr/Scn4a/Kcnb1/Kc…	177
dendrite development	3.50478e-17	5.38785e-14	Nrg1/Acsl4/Ctnnd2/Ntn1/Wnt7a/Nlgn1/Rere/Lpar1/Nlgn2/Baiap2/Trpc5/Palm/Trak2/Shank2/Dscam/Nlgn3/Slc12a5/Stau2/Dnm3/Fat3/Syngap1/Dab2ip/Sez6/Camk2b/Ephb1/Nr3c1/Met/Sipa1l1/Reln/Ptn/Atp7a/Fmr1/Ntrk2/Myo5b/Fyn/Map1a/Itpr1/Cacna1a/Camk2a/Ptprs/Ptprz1/Smad1/Dab1/Alk/Lzts3/Cux2/Camsap2/Klhl1/Chat/Dcdc2/Nedd4l/Numbl/Pak1/Map1b/Tnik/Sgk1/Zmynd8/Cask/Pacsin1/Rab21/Lrrk2/Adgrb3/Fstl4/Scarf1/Tiam1/Abl2/Bcl11…	123
regulation of cell morphogenesis involved in differentiation	4.06595e-17	5.38785e-14	Nrg1/Rtn4r/Megf8/Ntn1/Wnt7a/Nlgn1/Efna5/Baiap2/Trpc5/Map2k1/Trak2/Dscam/Nlgn3/Stau2/Dnm3/Syngap1/Unc13d/Camk2b/Mbp/Met/Sipa1l1/Reln/Wnt3/Fmr1/Ntrk2/Myo5b/St6gal1/Cntn2/Cacna1a/Bcar1/Ptprs/Ptprz1/Fn1/Smad1/Dab1/Lzts3/Metrn/Cux2/Plxna2/Mycbp2/Sema3g/Nedd9/Nedd4l/Mgll/Numbl/Itgb3/Flna/Mag/Pak1/Map1b/Mapt/Tnik/Sgk1/Cass4/Cask/Sema3c/Sema3e/Sema6c/Sema4f/Atp5mc1/Rab21/Lrp1/Lrrk2/Adgrb3/Fstl4/Wnt3a/Ulk…	137
regulation of neurotransmitter levels	5.71736e-17	6.62913e-14	Pnkd/Baiap3/Wnt7a/Stx1a/Nrxn3/Slc6a9/Cltb/Upb1/Nrxn2/Cacnb2/Slc17a7/Nlgn1/Cplx2/Cyth1/Septin5/Rims2/Sv2b/Sv2a/Ppfia3/Rph3a/Cx3cr1/Khsrp/Syt12/Gpm6b/Syt17/Agt/Atp2b2/Calm3/Ddc/Drd1/Drd2/Gad2/Grik5/Grin2a/Grm2/Grm4/Hdc/Nf1/Dmgdh/Nos1/Nos2/Nos3/Prkca/Prkcg/Syp/Clu/Bcl2l1/Atp7a/Fmr1/Syn1/Glul/Prkcb/Ntrk2/Htr2c/Adora2a/Cacna1a/Camk2a/Gdnf/P2rx1/Slc1a1/Chrna4/Smad3/Nr3c2/Ass1/Dbh/Syt1/Acp5/Cacna1b/Erc2…	151
positive regulation of neuron projection development	1.01213e-16	1.04314e-13	Mir124-2/Nrg1/Magi2/Megf8/P3h1/Itga6/Ntn1/Serpini1/Nlgn1/Efna5/Lpar1/Rims2/Nlgn2/Scarb2/Cflar/Baiap2/Cacng7/Trpc5/Palm/Map2k1/Shank2/Dscam/Nlgn3/Stau2/Gpc2/Dab2ip/Syt17/Sez6/Agt/Camk2b/Nr3c1/Met/Neu1/Nf1/Reln/Wnt3/Dmd/Ptn/Fmr1/Ntrk2/Myo5b/Fyn/Arsb/Itpr1/Dcc/Ptprz1/Fn1/Smad1/Syt1/Igf1r/Alk/Metrn/Cux2/Plxna2/Nedd4l/Epha3/Numbl/Cpeb1/Gprc5b/Pak1/Map1b/Enc1/Mapt/Tnik/Sgk1/Zmynd8/Ptpn5/Cask/Scn1b/Pacs…	142
neurotransmitter transport	2.21604e-16	2.05556e-13	Pnkd/Baiap3/Wnt7a/Stx1a/Nrxn3/Slc6a9/Cltb/Nrxn2/Cacnb2/Slc17a7/Nlgn1/Cplx2/Cyth1/Septin5/Rims2/Sv2b/Sv2a/Ppfia3/Slc36a1/Rph3a/Trak2/Slc6a13/Syt12/Gpm6b/Syt17/Calm3/Ddc/Drd1/Drd2/Grik5/Grm2/Grm4/Nf1/Nos1/Prkca/Prkcg/Syp/Bcl2l1/Slc22a1/Fmr1/Syn1/Prkcb/Ntrk2/Htr2c/Adora2a/Cacna1a/Camk2a/Gdnf/P2rx1/Slc1a1/Chrna4/Nr3c2/Syt1/Scn4a/Cacna1b/Erc2/Tor1a/Rims4/Cadps/Unc13c/Gabra2/Syn3/Syn2/Sptbn2/Drd3/Prkce…	127
signal release from synapse	2.62313e-16	2.21196e-13	Pnkd/Baiap3/Wnt7a/Stx1a/Nrxn3/Slc6a9/Cltb/Nrxn2/Cacnb2/Nlgn1/Cplx2/Cyth1/Septin5/Rims2/Sv2a/Ppfia3/Rph3a/Syt12/Syt17/Calm3/Drd1/Drd2/Grik5/Grm2/Grm4/Nf1/Prkca/Prkcg/Syp/Bcl2l1/Fmr1/Syn1/Prkcb/Ntrk2/Htr2c/Adora2a/Cacna1a/Camk2a/P2rx1/Chrna4/Nr3c2/Syt1/Cacna1b/Erc2/Rims4/Cadps/Unc13c/Syn3/Syn2/Sptbn2/Prkce/Pak1/Snapin/Htr2a/Vps18/Cask/P2rx7/Atp2a2/Ptprn2/Cacna1d/Lrrk2/Pdzd11/Git2/Adcy1/Sncaip/Mctp2…	92
synapse assembly	4.2937e-16	3.13936e-13	Nrg1/Magi2/Ntn1/Wnt7a/Nrxn3/Nrxn2/Nlgn1/Efna5/Nlgn2/Adgrl3/Shank2/Dscam/Nlgn3/Clstn3/Adgrl2/Stau2/Dnm3/Add2/Drd1/Drd2/Ephb1/Sipa1l1/Prkca/Gabrb3/Ntrk2/Efnb1/Oxtr/Asic2/Cacna1a/Gabrb2/Ptprs/Erc2/Nptx1/Cux2/Gabra2/Bsn/Sptbn2/Lrrtm3/Map1b/Mapt/Six4/Flrt2/Il1rapl2/Adgrb3/Slitrk4/Wnt3a/Farp1/Efnb2/Sema4d/Slitrk2/Mdga1/Ntng2/Adgrb2/Ephb2/Clstn1/Kirrel3/Plxnb1/Gpc4/Il1rapl1/Lhfpl4/Sdk2/Adgre5/Adgrb1/Lrr…	85
forebrain development	4.39981e-16	3.13936e-13	Mir200c/Nrg1/Rtn4r/Bbs2/Nr2f2/Rax/Wnt7a/Lpar1/Lhx5/Slc8a2/Gli3/Gli1/Sstr3/Cx3cr1/Eif2b3/Crtac1/Dab2ip/Atp1a3/Bcl2/Drd1/Drd2/Ets1/Grin2a/Grin2b/Ncam1/Nefh/Nf1/Acvr1c/Kcnc2/Plcb1/Rara/Rarb/Reln/Bcl2l1/Dmd/Ptn/Atp7a/Ntrk2/Esr2/Fyn/Gata2/Inhbb/Kcnc1/Oxtr/Cntn2/Myo1d/Notch1/Pax6/Ptprs/Ptprz1/Otx1/Scn5a/Igf1r/Nf2/Dab1/Alk/Lmx1a/Lrp2/Nfib/Numbl/Flna/Pak1/Mecom/Pebp1/Pou3f4/Atp2b4/Ndst1/Slc38a2/Cask/Dlx2…	174
neurotransmitter secretion	6.05717e-16	4.01322e-13	Pnkd/Baiap3/Wnt7a/Stx1a/Nrxn3/Slc6a9/Cltb/Nrxn2/Cacnb2/Nlgn1/Cplx2/Cyth1/Septin5/Rims2/Sv2a/Ppfia3/Rph3a/Syt12/Syt17/Calm3/Drd1/Drd2/Grik5/Grm2/Grm4/Nf1/Prkca/Prkcg/Syp/Bcl2l1/Fmr1/Syn1/Prkcb/Ntrk2/Htr2c/Adora2a/Cacna1a/Camk2a/P2rx1/Chrna4/Nr3c2/Syt1/Cacna1b/Erc2/Rims4/Cadps/Unc13c/Syn3/Syn2/Sptbn2/Prkce/Pak1/Snapin/Htr2a/Vps18/Cask/P2rx7/Atp2a2/Ptprn2/Cacna1d/Lrrk2/Pdzd11/Git2/Adcy1/Sncaip/Mctp2…	91
potassium ion transport	7.53597e-16	4.66014e-13	Hcn2/Hcn3/Kcnk4/Kcnj9/Kcnj4/Kcnh6/Kcns1/Bin1/Kcnb2/Kcnh7/Kcnq2/Kcnk2/Kcng3/Kcnh5/Slc12a5/Slc12a9/Slc9a5/Atp1a1/Atp1a3/Atp4b/Drd2/Gck/Kcnj1/Nos1/Nos3/Kcnc2/Slc9a1/Slc9a3/Slc9a4/Plcb4/Slc12a1/Fhl1/Dlg1/Kcnc1/Abcc8/Abcc9/Atp1b1/Scn4a/Kcnb1/Kcnj6/Kcnq5/Slc12a8/Kcnh3/Kcnj14/Nedd4l/Cav3/Wwp2/Dpp6/Adora1/Flna/Pkd2l1/Rgs4/Slc1a3/Slc12a4/Htr2a/Kcng1/Kcnj5/Cacna1d/Kcnab2/Kcnt2/Wnk2/Kcng2/Neto2/Kcng4/Kcnmb3…	103
cellular potassium ion transport	1.06116e-15	5.79007e-13	Hcn2/Hcn3/Kcnk4/Kcnj9/Kcnj4/Kcnh6/Kcns1/Bin1/Kcnb2/Kcnh7/Kcnq2/Kcnk2/Kcng3/Kcnh5/Slc12a5/Slc12a9/Slc9a5/Atp1a1/Atp1a3/Atp4b/Kcnj1/Kcnc2/Slc9a1/Slc9a3/Slc9a4/Slc12a1/Fhl1/Dlg1/Kcnc1/Abcc8/Abcc9/Atp1b1/Kcnb1/Kcnj6/Kcnq5/Slc12a8/Kcnh3/Kcnj14/Nedd4l/Cav3/Wwp2/Dpp6/Flna/Pkd2l1/Rgs4/Slc1a3/Slc12a4/Kcng1/Kcnj5/Cacna1d/Kcnab2/Kcnt2/Wnk2/Kcng2/Neto2/Kcng4/Kcnmb3/Slc9a8/Lrrc26/Lrrc38/Ano6/Slc9a7/Akap7/Ank3…	93
potassium ion transmembrane transport	1.06116e-15	5.79007e-13	Hcn2/Hcn3/Kcnk4/Kcnj9/Kcnj4/Kcnh6/Kcns1/Bin1/Kcnb2/Kcnh7/Kcnq2/Kcnk2/Kcng3/Kcnh5/Slc12a5/Slc12a9/Slc9a5/Atp1a1/Atp1a3/Atp4b/Kcnj1/Kcnc2/Slc9a1/Slc9a3/Slc9a4/Slc12a1/Fhl1/Dlg1/Kcnc1/Abcc8/Abcc9/Atp1b1/Kcnb1/Kcnj6/Kcnq5/Slc12a8/Kcnh3/Kcnj14/Nedd4l/Cav3/Wwp2/Dpp6/Flna/Pkd2l1/Rgs4/Slc1a3/Slc12a4/Kcng1/Kcnj5/Cacna1d/Kcnab2/Kcnt2/Wnk2/Kcng2/Neto2/Kcng4/Kcnmb3/Slc9a8/Lrrc26/Lrrc38/Ano6/Slc9a7/Akap7/Ank3…	93
learning or memory	1.21416e-15	6.25685e-13	Nrg1/Ctnnd2/Egr2/Lmx1b/Kcnk4/Nrxn3/Nrxn2/Slc17a7/Slc8a2/Rcan2/Kcnk2/Cx3cr1/Shank2/Pde5a/Nlgn3/Slc12a5/Syngap1/Pja2/Adra1b/Agt/Atp1a3/Cacna1c/Cebpb/Drd1/Drd2/Grin2a/Grin2b/Grm4/Grm5/Ncam1/Nf1/Pde4d/Plcb1/Prkar2b/Prkca/Prkcg/Reln/Scn2a/Sts/Ptn/Atxn1/Camk4/Glp1r/Ntrk2/Esr2/Map1a/Cck/Oxtr/Cntn2/Pax6/Prkar1b/Abcc8/Ptprz1/Hmgcr/Itpr3/Dbh/Ntf4/S100b/Nptx2/Cux2/Lmx1a/Chat/Dcdc2/Drd3/Cln3/Sorcs3/Pak1/Btbd…	123
regulation of neurotransmitter transport	1.31454e-15	6.41759e-13	Pnkd/Baiap3/Wnt7a/Stx1a/Nrxn3/Cacnb2/Nlgn1/Cplx2/Cyth1/Septin5/Rims2/Sv2a/Syt12/Gpm6b/Calm3/Drd1/Drd2/Grik5/Grm2/Grm4/Nf1/Nos1/Prkca/Prkcg/Syp/Bcl2l1/Fmr1/Prkcb/Ntrk2/Htr2c/Adora2a/Cacna1a/Camk2a/Gdnf/P2rx1/Chrna4/Nr3c2/Syt1/Cacna1b/Tor1a/Rims4/Unc13c/Syn2/Drd3/Prkce/Rgs4/Snapin/Grik1/Htr2a/Vps18/Cask/P2rx7/Atp2a2/Cacna1d/Lrrk2/Git2/Slc10a4/Adcy1/Sncaip/Mctp2/Ppfia2/Edn3/Ntsr1/Prkn/Apln/Syt7/Per2…	86
locomotory behavior	1.79578e-15	8.32863e-13	Nrg1/Cdh23/Lmx1b/Usp2/Nlgn2/Rcan2/Dnm1/Fgf12/Adgrl3/Dscam/Nav2/Sez6/Adra1b/Atp1a3/Atp2b2/Avp/Cacna1c/Drd1/Drd2/Grin2d/Grm1/Grm5/Grm6/Oprd1/Ppp3cb/Reln/Sod1/Atp7a/Atxn1/Htr2c/Dpp4/Mapk10/Cntn2/Adora2a/Arrb2/Cacna1a/Psap/Tmod1/Chrna4/Glra1/Dbh/Ntf4/Cacna1b/LOC259246/Dab1/Npc1/Alk/Lmx1a/Klhl1/Chat/Drd3/Prkce/Gprc5b/Npy1r/Dmrt3/Btbd9/Mapt/Uchl1/Lsamp/Fign/Scn8a/Lrrk2/Etv5/Sez6l/Abl2/Astn1/Fezf2/Cln8/…	104
cognition	1.89633e-15	8.37617e-13	Nrg1/Ctnnd2/Egr2/Lmx1b/Kcnk4/Nrxn3/Nrxn2/Slc17a7/Slc8a2/Rcan2/Kcnk2/Cx3cr1/Shank2/Pde5a/Nlgn3/Slc12a5/Syngap1/Pja2/Adra1b/Agt/Atp1a3/Cacna1c/Cebpb/Drd1/Drd2/Grin2a/Grin2b/Grm4/Grm5/Ncam1/Nf1/Pde4d/Plcb1/Prkar2b/Prkca/Prkcg/Reln/Scn2a/Sts/Gnas/Ptn/Atxn1/Camk4/Glp1r/Ntrk2/Esr2/Map1a/Cck/Oxtr/Cntn2/Pax6/Prkar1b/Abcc8/Chrna4/Ptprz1/Hmgcr/Itpr3/Dbh/Ntf4/S100b/Nptx2/Cux2/Lmx1a/Chat/Dcdc2/Drd3/Adora1/Cl…	133
positive regulation of cell projection organization	4.07876e-15	1.71971e-12	Mir124-2/Nrg1/Magi2/Megf8/P3h1/Itga6/Ntn1/Serpini1/Nlgn1/Efna5/Lpar1/Rims2/Nlgn2/Scarb2/Tenm2/Cflar/Baiap2/Cacng7/Trpc5/Palm/Map2k1/Shank2/Dscam/Nlgn3/Stau2/Gpc2/Dnm3/Dab2ip/Syt17/Prom2/Sez6/Agt/Apc/Camk2b/Nr3c1/Met/Neu1/Nf1/Reln/Wnt3/Dmd/Ptn/Atp7a/Fmr1/Ntrk2/Myo5b/Fyn/Arsb/Itpr1/Dcc/Ptprz1/Fn1/Smad1/Syt1/Tgfb3/Igf1r/Rab8b/Alk/Metrn/Cux2/Plxna2/Nedd4l/Epha3/Numbl/Cpeb1/Gprc5b/Pak1/Map1b/Enc1/Coro…	167
glutamate receptor signaling pathway	7.09719e-15	2.86226e-12	Rasgrf2/Nlgn1/Nlgn2/Cacng3/Cacng4/Cacng5/Cacng7/Grin3b/Necab2/Rph3a/Shank2/Nlgn3/Atp1a3/Grik4/Grik5/Grin2a/Grin2b/Grin2c/Grin2d/Grm1/Grm2/Grm3/Grm4/Grm5/Grm6/Plcb1/Reln/Fmr1/Fyn/Camk2a/Kcnb1/Cln3/Rgs9/Homer2/Grik1/Grik3/Pink1/Tiam1/Daglb/Dapk1/Neto2/Dagla/Ephb2/Shisa8/Cnih2/Shisa6/Gria1/App/Grik2/Shank3/Nrxn1/Unc13a/Shank1/Grid1/Kalrn/Cacng2	56
ossification	8.1294e-15	3.14194e-12	Hemgn/Egr2/P3h1/Cdk6/Ankh/Snai1/Npr2/Wnt11/Sox9/Gli3/Gli1/Gpm6b/Apc/Bcl2/Cbs/Cebpb/Junb/Nf1/Pla2g4a/Sp1/Thrb/Wnt3/Gnas/Lox/Ptn/Gpc3/Comp/Dmp1/Col2a1/Notch1/Phex/Alpl/Smad3/Fn1/Bmp3/Smad1/Ahr/Tgfb3/Acp5/Pdlim7/Kremen2/Phospho1/Gpld1/Axin2/Ppargc1b/Wwox/Tcirg1/Men1/Col11a2/Fndc3b/Tgfbr3/P2rx7/Atp6v0a4/Slc8a1/S1pr1/Matn1/Myf5/Ext1/Sp7/Gdpd2/Txlng/Wnt3a/Nbr1/Fam20c/Tmem119/Gli2/Pbx1/Ror2/Sema4d/Tfap2…	146
axon guidance	8.58389e-15	3.1849e-12	Mir200c/Rtn4r/Megf8/Egr2/Emb/Ntn1/Efna5/Nfasc/Tenm2/Gli3/Runx3/Dscam/Ephb1/Ncam1/Tubb3/Reln/Wnt3/Efnb1/Bsg/Dcc/Cntn2/Gdnf/Pax6/Lhx9/Lmx1a/Plxna2/Mycbp2/Sema3g/Epha3/Lrp2/Nfib/Ntng1/Ptprm/Lhx2/Sema3c/Sema3e/Scn1b/Sema6c/Sema4f/Foxp1/Epha10/Flrt2/Lrp1/Ext1/Cyfip2/Wnt3a/Rtn4rl1/Sema5b/Zswim4/Gli2/B3gnt2/Fezf2/Unc5d/Efnb2/Sema4d/Rnf165/Ablim1/Cyfip1/Plxna3/Sema5a/Kif5c/Ntng2/Plxna4/Ephb2/Bcl11b/Wnt7b…	99
neuron projection guidance	1.18368e-14	4.22293e-12	Mir200c/Rtn4r/Megf8/Egr2/Emb/Ntn1/Efna5/Nfasc/Tenm2/Gli3/Runx3/Dscam/Ephb1/Ncam1/Tubb3/Reln/Wnt3/Efnb1/Bsg/Dcc/Cntn2/Gdnf/Pax6/Lhx9/Lmx1a/Plxna2/Mycbp2/Sema3g/Epha3/Lrp2/Nfib/Ntng1/Ptprm/Lhx2/Sema3c/Sema3e/Scn1b/Sema6c/Sema4f/Foxp1/Epha10/Flrt2/Lrp1/Ext1/Cyfip2/Wnt3a/Rtn4rl1/Sema5b/Zswim4/Gli2/B3gnt2/Fezf2/Unc5d/Efnb2/Sema4d/Rnf165/Ablim1/Cyfip1/Plxna3/Sema5a/Kif5c/Ntng2/Plxna4/Ephb2/Bcl11b/Wnt7b…	99
synaptic vesicle cycle	1.43913e-14	4.94411e-12	Magi2/Wnt7a/Stx1a/Nrxn3/Cltb/Cacnb2/Slc17a7/Nlgn1/Cplx2/Cyth1/Septin5/Sh3gl2/Rims2/Bin1/Nlgn2/Sv2a/Ppfia3/Dnm1/Nlgn3/Dnm3/Syt12/Syt17/Calm3/Ddc/Drd1/Drd2/Grik5/Grm4/Ppp3cb/Prkca/Prkcg/Syp/Bcl2l1/Fmr1/Syn1/Prkcb/Pld1/Adora2a/Cacna1a/Camk2a/P2rx1/Prkar1b/Chrna4/Nr3c2/Syt1/Cacna1b/Erc2/Tor1a/Rims4/Cadps/Unc13c/Syn3/Bsn/Syn2/Sptbn2/Prkce/Btbd9/Snapin/Htr2a/Vps18/Cask/P2rx7/Atp2a2/Pacsin1/Cacna1d/Lrrk…	100
regulation of synapse structure or activity	1.52676e-14	5.05783e-12	Magi2/Ntn1/Wnt7a/Slc17a7/Nlgn1/Efna5/Nlgn2/Baiap2/Dnm1/Adgrl3/Shank2/Nlgn3/Clstn3/Adgrl2/Stau2/Grip2/Dnm3/Syngap1/Dab2ip/Camk2b/Drd2/Ephb1/Grin2b/Sipa1l1/Prkca/Reln/Ptn/Fmr1/Ntrk2/Myo5b/Fyn/Oxtr/Asic2/Ptprs/Nptx1/Rims4/Lzts3/Cttnbp2/Arhgef15/Cux2/Tubb5/Lrrtm3/Zmynd8/Cask/Six4/Flrt2/Abhd17a/Lrrk2/Il1rapl2/Adgrb3/Slitrk4/Wnt3a/Etv5/Tiam1/Nfatc4/Farp1/Arhgap22/Sema4d/Cntnap4/Disc1/Dmpk/Cyfip1/Slitrk…	111
regulation of synapse organization	1.72027e-14	5.50236e-12	Magi2/Ntn1/Wnt7a/Nlgn1/Efna5/Nlgn2/Baiap2/Adgrl3/Shank2/Nlgn3/Clstn3/Adgrl2/Stau2/Grip2/Dnm3/Dab2ip/Camk2b/Drd2/Ephb1/Grin2b/Sipa1l1/Prkca/Reln/Ptn/Fmr1/Ntrk2/Myo5b/Fyn/Oxtr/Asic2/Ptprs/Nptx1/Rims4/Lzts3/Cttnbp2/Arhgef15/Cux2/Tubb5/Lrrtm3/Zmynd8/Cask/Six4/Flrt2/Abhd17a/Lrrk2/Il1rapl2/Adgrb3/Slitrk4/Wnt3a/Etv5/Tiam1/Nfatc4/Farp1/Arhgap22/Sema4d/Cntnap4/Disc1/Dmpk/Cyfip1/Slitrk2/Mdga1/Tanc1/Ntng2/A…	108
regulation of synaptic vesicle cycle	3.33445e-14	1.03099e-11	Magi2/Wnt7a/Stx1a/Nrxn3/Cacnb2/Slc17a7/Nlgn1/Cplx2/Cyth1/Septin5/Rims2/Nlgn2/Dnm1/Nlgn3/Dnm3/Calm3/Drd1/Drd2/Grik5/Grm4/Ppp3cb/Prkca/Prkcg/Syp/Bcl2l1/Fmr1/Syn1/Prkcb/Pld1/Adora2a/Camk2a/P2rx1/Prkar1b/Chrna4/Nr3c2/Syt1/Cacna1b/Tor1a/Rims4/Bsn/Prkce/Btbd9/Snapin/Htr2a/Vps18/Cask/Atp2a2/Cacna1d/Lrrk2/Git2/Slc10a4/Adcy1/Cyfip1/Pip5k1c/Ppfia2/Syt7/Nrxn1/Fbxl20/Unc13a/Cplx1/Ncs1/Snap91/Kcnh1/Dgki/Pls3/…	73
negative regulation of neurogenesis	3.67357e-14	1.0992e-11	Nrg1/Rtn4r/Dll3/Ntn1/Wnt7a/Nlgn1/Lpar1/Sox9/Gli3/Trpc5/Trak2/Nlgn3/Ptprg/Dnm3/Fat3/Syngap1/Sez6/Mbp/Nf1/Thrb/Tp53/Wnt3/Dmd/Ptn/Fmr1/Nr1d1/Cntn2/Notch1/Pax6/Ptprs/Abcc8/Ptprz1/Fkbp4/Ptpn9/Dab1/Lmx1a/Sema3g/Epha3/Drd3/Sox10/Flna/Mag/Foxo3/Snapin/Dlx2/Lhx2/Sema3c/Sema3e/Sema6c/Sema4f/Lrp1/Lrrk2/Sorl1/Itm2c/Tert/Fstl4/Wnt3a/Ulk2/Rap1gap2/Rtn4rl1/Tmem98/Sema5b/Pbx1/Stap1/Bcl11a/Fezf2/Nfatc4/Prag1/Efnb…	127
negative regulation of cell development	3.88656e-14	1.12659e-11	Nrg1/Rtn4r/Dll3/Ntn1/Wnt7a/Tjp2/Npr2/Nlgn1/Efna5/Lpar1/Sox9/Gli3/Trpc5/Trak2/Nlgn3/Ptprg/Dnm3/Fat3/Syngap1/Sez6/Bcl2/Mbp/Nf1/Thrb/Tp53/Wnt3/Dmd/Ptn/Fmr1/Nr1d1/Cntn2/Bcar1/Notch1/Pax6/Ptprs/Abcc8/Ptprz1/Ppara/Fkbp4/Ptpn9/Dab1/Lmx1a/Sema3g/Cav3/Epha3/Drd3/Sox10/Flna/Mag/Pak1/Pi16/Foxo3/Rgs4/Snapin/Dlx2/Lhx2/Sema3c/Sema3e/Sema6c/Sema4f/Foxp1/Lrp1/Lrrk2/Sorl1/Itm2c/Tert/Fstl4/Wnt3a/Ulk2/Rap1gap2/Rtn4…	142
regulation of developmental growth	4.45999e-14	1.25363e-11	Nrg1/Rtn4r/Bbs2/Megf8/Nkx2-5/Ntn1/Efna5/Acacb/Rims2/Gli1/Flt3/Cacng7/Daxx/Trpc5/Kcnk2/Dscam/Syt17/Agt/Apc/Ar/Bcl2/Cacna1c/Drd2/Nr3c1/Ncam1/Plcb1/Sod1/Wnt3/Gnas/Stat5a/Myo5b/Gamt/Notch1/Ptprs/Ptpn11/Hnf1b/Fn1/Ppard/Syt1/Ppara/Naca/Sema3g/Gpat4/Capn3/Nedd4l/Cav3/Fto/Drd3/Mgll/Gata6/Npy1r/Mag/Men1/Pak1/Pi16/Por/Gdf15/Map1b/Mapt/Rgs4/Tgfbr3/Gpam/Sema3c/Sema3e/Sema6c/Sema4f/Foxp1/Atp5mc1/Six4/Rab21/Lr…	144
cell-substrate adhesion	6.64411e-14	1.81263e-11	Ceacam6/Fzd7/Cdk6/Itga6/Pcsk5/Vwf/Efna5/Lamc1/Lama5/Coro1a/Unc13d/Gpm6b/Cdh13/Lamc2/Agt/Bcl2/Ephb1/Nf1/Sdc4/Dmd/Ptn/Itga1/St6gal1/Onecut1/Apod/Dmp1/Cntn2/Bcar1/Notch1/Kdr/Utrn/Ptprz1/Smad3/Fn1/Ppard/Itgb4/Skap1/Ppm1f/Fermt2/Adam9/Nedd9/Epha3/Itgb3/Prkce/Flna/Men1/Fndc3b/Pecam1/Cass4/Cask/Sema3e/Emilin1/Myf5/Lrp1/Tecta/Eda/Bcl6/Tiam1/Wdpcp/Spock1/Gcnt2/Rreb1/Carmil1/Disc1/Axl/Itgal/Dock1/Fermt3/Ka…	128
regulation of neurotransmitter secretion	1.41897e-13	3.76059e-11	Pnkd/Baiap3/Wnt7a/Stx1a/Nrxn3/Cacnb2/Nlgn1/Cplx2/Cyth1/Septin5/Rims2/Syt12/Calm3/Drd1/Drd2/Grik5/Grm2/Grm4/Nf1/Prkca/Prkcg/Syp/Bcl2l1/Fmr1/Prkcb/Ntrk2/Htr2c/Adora2a/Cacna1a/Camk2a/P2rx1/Chrna4/Nr3c2/Syt1/Cacna1b/Rims4/Unc13c/Syn2/Prkce/Snapin/Htr2a/Vps18/Cask/Atp2a2/Cacna1d/Lrrk2/Git2/Adcy1/Sncaip/Mctp2/Ppfia2/Edn3/Prkn/Syt7/Fbxl20/Unc13a/Cplx1/Ncs1/Kcnh1/Kcnc4/Dgki/Asic1/Apba1/Apba2/Git1/Nrn1/Gs…	69
synaptic transmission, glutamatergic	2.78804e-13	7.18368e-11	Slc17a7/Nlgn1/Nlgn2/Cacng3/Cacng4/Cacng5/Cacng7/Shank2/Nlgn3/Clstn3/Drd1/Drd2/Grik4/Grik5/Grin2d/Grm1/Grm2/Grm3/Grm4/Grm5/Grm6/Nf1/Reln/Glul/Ntrk2/Oxtr/Adora2a/Cacna1a/P2rx1/Syt1/Unc13c/Adora1/Pak1/Grik1/Htr2a/Grik3/Lrrk2/Ror2/Disc1/Tshz3/Ophn1/Cnih2/Gria1/Grik2/Prkn/Shank3/Nrxn1/Unc13a/Iqsec2/Dgki/Shank1/Grid1/Cdh2/Kalrn/Cacng2	55
cell fate commitment	2.88255e-13	7.22647e-11	Fzd7/Nrg1/Nr2f2/Nkx2-5/Dll3/Pax3/Wnt7a/Myt1l/Wnt11/Sox9/Sox5/Gli3/Tcf3/Vsx2/Apc/Ar/Bcl2/Cebpb/Rara/Tp53/Wnt3/Mitf/Gata2/Onecut1/Notch1/Pax6/Kdr/Hnf1b/Smad1/Ntf4/Prrx1/Wnt9a/Foxn4/Sox13/Tbxt/Gata6/Sox6/Ctr9/Dmrt3/Pax2/Men1/Epas1/Notch2/Dlx2/Batf/Apc2/Tbx22/Wnt3a/Tbx2/Tbx4/Wnt9b/Tbx5/Gli2/Prox1/Fezf2/Ror2/Zfp521/Tenm4/Prdm1/Sfrp2/Arhgef2/Dll4/Sox18/Lhx6/Loxl3/Cyp26b1/Prickle2/Bcl11b/Wnt7b/Wnt10b/Wn…	108
transmission of nerve impulse	3.50108e-13	8.54613e-11	Cacna1h/Nfasc/Cacng3/Cacng4/Cacng5/Cacng7/Fgf12/Kcnq2/Agt/Avp/Drd1/Scn2a/Sod1/Fmr1/Ntrk2/Cacna1a/P2rx1/Scn5a/Glra1/Scn4a/Cartpt/Dpp6/Dmrt3/Mag/Pak1/Scn10a/P2rx7/Scn1b/Scn11a/Scn8a/Cacna1g/S1pr1/Sptbn4/Myh14/Kcnmb3/Trpa1/Ank3/Nrcam/Gria1/Cacna1e/Grik2/Cacna1i/Gpr88/Pawr/Kcnmb4/Kcnc4/Gba/Chrna1/Kcnma1/Cacng2	50
regulation of metal ion transport	4.15228e-13	9.87582e-11	Mrln/Hoxa3/Nkx2-5/Usp2/F2rl3/Cacnb2/Kcns1/Bin1/Coro1a/Fgf12/Grin3b/Atp2c2/Agt/Atp1a1/Atp2b2/Bcl2/Cacna1c/Calm3/Drd1/Drd2/Gck/Grm6/Kcnj1/Nos1/Nos3/Oprd1/Kcnc2/Pde4b/Pde4d/Pdgfrb/Ppp2ca/Slc9a1/Slc9a3/Tf/Vdr/Gnas/Dmd/Atp7a/Fmr1/Plcb4/Glp1r/Fyn/Fhl1/Dlg1/Itpr1/Cacnb3/Jak3/Kcnc1/Adora2a/Arrb2/Cacna1a/Cacna2d1/Camk2a/P2rx1/Abcc8/Atp1b1/Scn5a/Ahr/Cacna1b/Ffar1/Per1/Mylk/Gpr39/Commd1/Capn3/Nedd4l/Cav3/Hf…	149
regulation of neurological system process	5.15043e-13	1.19436e-10	Nrg1/Wnt7a/Stx1a/Nlgn1/Dlgap2/Rims2/Nlgn2/Baiap2/Cacng4/Cacng5/Tnfrsf1b/Fgf12/Shank2/Nlgn3/Grip2/Agt/Avp/Grin2a/Grin2d/Grm1/Ncam1/Nos1/Nos3/Oprd1/Reln/Slc9a1/Tf/Smr3b/Fmr1/Htr2c/Cacnb3/Cck/Chrna4/Glra1/S100b/Nptx1/Tac4/Nptx2/Cux2/Cartpt/Mgll/Adora1/Sox10/Myrf/Mag/Rgs4/Zmynd8/Scn11a/Lrrk2/Tmem98/Zfhx2/Celf4/Dmpk/Tenm4/Fig4/Trpa1/Cnih2/Ntsr1/Shisa6/App/Prkn/Shank3/Nrxn1/Pawr/Kcnc4/Gba/Tafa4/Shank1/…	77
regulation of postsynaptic membrane potential	6.53563e-13	1.47861e-10	Insyn2a/Wnt7a/Stx1a/Slc17a7/Nlgn1/Rims2/Nlgn2/Baiap2/Shank2/Nlgn3/Grip2/Sez6/Grik4/Grik5/Grin2a/Grin2b/Grin2c/Grin2d/Grm1/Grm5/Met/Reln/Gabrb3/Gabra3/Atxn1/Cacnb3/Adora2a/Gabrb2/P2rx1/Chrna4/Nr3c2/Glra1/Cux2/Gabra2/Adora1/Chrne/Rgs7bp/Rgs4/Grik1/Zmynd8/P2rx7/Gabrr1/Slc8a1/Grik3/Lrrk2/Celf4/Dmpk/Ntsr1/Gria1/App/Grik2/Rgs7/Prkn/Shank3/Nrxn1/Slc29a1/Kcnc4/Dgki/Shank1/Begain/Gabrg3/Grid1/Chrna1/Abat/…	70
negative regulation of nervous system development	8.22351e-13	1.81618e-10	Nrg1/Rtn4r/Dll3/Ntn1/Wnt7a/Nlgn1/Lpar1/Sox9/Gli3/Trpc5/Trak2/Nlgn3/Ptprg/Dnm3/Fat3/Syngap1/Sez6/Mbp/Nf1/Thrb/Tp53/Wnt3/Dmd/Ptn/Fmr1/Nr1d1/Cntn2/Notch1/Pax6/Ptprs/Abcc8/Ptprz1/Fkbp4/Ptpn9/Dab1/Arhgef15/Lmx1a/Sema3g/Epha3/Drd3/Sox10/Flna/Mag/Foxo3/Snapin/Dlx2/Lhx2/Sema3c/Sema3e/Sema6c/Sema4f/Lrp1/Lrrk2/Sorl1/Itm2c/Tert/Fstl4/Wnt3a/Ulk2/Rap1gap2/Rtn4rl1/Tmem98/Sema5b/Pbx1/Stap1/Bcl11a/Fezf2/Nfatc4/P…	130
regulation of cation transmembrane transport	1.05584e-12	2.27762e-10	Rasgrf2/F2rl3/Cacnb2/Nlgn1/Kcns1/Bin1/Nlgn2/Cacng3/Cacng4/Cacng5/Cacng7/Coro1a/Fgf12/Rph3a/Shank2/Nlgn3/Agt/Cacna1c/Calm3/Drd1/Drd2/Grin2a/Kcnj1/Nos1/Kcnc2/Pde4b/Pde4d/Ppp2ca/Reln/Slc9a1/Dmd/Atp7a/Fmr1/Fyn/Fhl1/Dlg1/Cacnb3/Kcnc1/Asic2/Cacna1a/Cacna2d1/Abcc8/Chrna4/Atp1b1/Scn5a/Ahr/Gpr39/Commd1/Capn3/Nedd4l/Cav3/Wwp2/Drd3/Dpp6/Itgb3/Prkce/Tcirg1/Flna/Rgs4/Rgs9/Sestd1/Jph2/Kcng1/Stom/Scn1b/Slc8a1/C…	127
divalent inorganic cation transport	1.50255e-12	3.16758e-10	Mrln/Hoxa3/Cdh23/Plce1/Cacna1h/Usp2/F2rl3/Cacnb2/Bin1/Slc8a2/Cacng3/Cacng4/Cacng5/Cacng7/Trpc5/Coro1a/Grin3b/Camk2g/Micu2/Atp2c2/Agt/Atp2b2/Bcl2/Cacna1c/Calm3/Camk2b/Drd1/Drd2/Gck/Grin2a/Grin2b/Grin2c/Grin2d/Grm6/Nos1/Nos3/Oprd1/Pde4b/Pde4d/Pdgfrb/Pkd1/Plcb1/Ppp2ca/Ptprc/Slc9a1/Vdr/Dmd/Fmr1/Prkcb/Glp1r/Fyn/Htr2c/Itpr1/Cacnb3/Abcc2/Jak3/Adora2a/Arrb2/Atp2a3/Cacna1a/Cacna2d1/Camk2a/P2rx1/Chrna4/Atp…	164
regulation of calcium ion-dependent exocytosis	1.63896e-12	3.36027e-10	Baiap3/Stxbp3/Wnt7a/Cacna1h/Stx1a/Nrxn3/Cacnb2/Nlgn1/Cplx2/Cyth1/Septin5/Rims2/Rph3al/Syt12/Syt17/Calm3/Drd1/Drd2/Grik5/Grm4/Prkca/Prkcg/Syp/Bcl2l1/Fmr1/Prkcb/Adora2a/Cacna1a/Camk2a/Notch1/P2rx1/Chrna4/Nr3c2/Syt1/Kcnb1/Cacna1b/Rims4/Cadps/Sptbn2/Prkce/Snapin/Htr2a/Vps18/Cask/P2rx7/Atp2a2/Cacna1d/Cacna1g/Lrrk2/Git2/Adcy1/Syt15/Ppfia2/Cacna1i/Syt7/Syt6/Fbxl20/Unc13a/Cplx1/Ncs1/Kcnh1/Dgki/Apba1/Apba…	68
ameboidal-type cell migration	1.66641e-12	3.36027e-10	Kank2/Nr2f2/Megf8/Ltb4r2/Flt4/Pax3/Wnt7a/Lama5/Wnt11/Sox9/Cygb/Ptprg/Cd40/Dab2ip/Cdh13/Agt/Ets1/Met/Nf1/Acvr1c/Nos3/Prkca/Sdc4/Sp1/Tbxa2r/Stat5a/Ptn/Glul/Scarb1/Gata2/Efnb1/Arsb/Gpc3/Dpp4/Bcar1/Gdnf/Notch1/Pax6/Abcc9/Kdr/Ptpn11/Fn1/Ppard/Itgb4/Ppm1f/Sema3g/Adam9/Gpld1/Tbxt/Prkd2/Itgb3/Prkce/Fgf7/Pkn1/Sox10/Acvr1b/Pak1/Coro1b/Schip1/Map2k5/Pecam1/Tgfbr3/Ptprm/Angpt4/Sema3c/Sema3e/Slc8a1/Sema6c/Sem…	143
divalent metal ion transport	1.7699e-12	3.4595e-10	Mrln/Hoxa3/Cdh23/Plce1/Cacna1h/Usp2/F2rl3/Cacnb2/Bin1/Slc8a2/Cacng3/Cacng4/Cacng5/Cacng7/Trpc5/Coro1a/Grin3b/Camk2g/Micu2/Atp2c2/Agt/Atp2b2/Bcl2/Cacna1c/Calm3/Camk2b/Drd1/Drd2/Gck/Grin2a/Grin2b/Grin2c/Grin2d/Grm6/Nos1/Nos3/Oprd1/Pde4b/Pde4d/Pdgfrb/Pkd1/Plcb1/Ppp2ca/Ptprc/Slc9a1/Vdr/Dmd/Fmr1/Prkcb/Glp1r/Fyn/Htr2c/Itpr1/Cacnb3/Jak3/Adora2a/Arrb2/Atp2a3/Cacna1a/Cacna2d1/Camk2a/P2rx1/Chrna4/Atp1b1/It…	163
wound healing	1.79021e-12	3.4595e-10	Fzd7/Nrg1/Cpb2/Stxbp3/Hps1/Wnt7a/F2rl3/Pou2f3/Vwf/Gp1bb/Cdh3/Ptpn12/Cflar/Gli3/Tspan8/Wfdc1/Ets1/Nf1/Nos2/Pdgfrb/Optn/Prkca/Sdc4/Slc4a1/Tbxa2r/Tgfa/Tp53/Tpm1/Gnas/Dmd/Lox/Ptn/Cd9/Apod/Pdgfa/Pdgfra/Comp/Timp3/Notch1/P2rx1/Abcc8/Smad3/Fn1/Smad1/Hmgcr/Ppard/Igfbp1/Tgfb3/Hnf4a/Ppara/Tor1a/Duox1/Mylk/Naca/Mustn1/Capn3/Cav3/Itgb3/Prkce/Fgf7/Flna/Papss2/Pak1/Coro1b/Notch2/Pear1/Pecam1/Ptgfrn/Cask/Grhl3/…	150
regulation of axonogenesis	2.12718e-12	4.01996e-10	Nrg1/Rtn4r/Megf8/Ntn1/Wnt7a/Efna5/Trpc5/Map2k1/Trak2/Dscam/Syngap1/Mbp/Sipa1l1/Wnt3/Ntrk2/Myo5b/Cntn2/Cacna1a/Ptprs/Fn1/Dab1/Metrn/Plxna2/Mycbp2/Sema3g/Mgll/Mag/Pak1/Map1b/Mapt/Sema3c/Sema3e/Sema6c/Sema4f/Atp5mc1/Rab21/Lrp1/Fstl4/Wnt3a/Ulk2/Map3k13/Sema5b/Tiam1/Zswim4/Bcl11a/Fezf2/Kif13b/Sema4d/Ist1/Disc1/Cyfip1/Rgma/Plxna3/Sema5a/Trim46/Zeb2/Plxna4/Ephb2/Sema3f/Plxnb1/Trak1/Epha4/Ust/Dixdc1/Sema…	85
action potential	2.16691e-12	4.01996e-10	Cacna1h/Cacnb2/Bin1/Fgf12/Cacna1c/Drd1/Grin2a/Grin2b/Kcnc2/Scn2a/Slc9a1/Dmd/Fmr1/Ntrk2/Dlg1/Cacnb3/Cacna2d1/P2rx1/Chrna4/Scn5a/Glra1/Scn4a/Kcnb1/Pkp2/Nedd4l/Cav3/Dpp6/Cln3/Flna/Scn10a/P2rx7/Scn1b/Atp2a2/Scn11a/Scn8a/Kcnj5/Cacna1d/Cacna1g/Foxp1/Myh14/Kcnmb3/Trpa1/Scn4b/Ank3/Ntsr1/Kcne4/Nrcam/Gria1/Grik2/Kcnn2/Cacna1i/Cnr2/Gpr88/Pawr/Kcnmb4/Kcne5/Kcnc4/Gba/Chrna1/Gna11/Jup/Kcnma1/Kcnq1/Fgf13	64
calcium ion transport	2.65565e-12	4.83005e-10	Mrln/Hoxa3/Cdh23/Plce1/Cacna1h/Usp2/F2rl3/Cacnb2/Bin1/Slc8a2/Cacng3/Cacng4/Cacng5/Cacng7/Trpc5/Coro1a/Grin3b/Camk2g/Micu2/Atp2c2/Agt/Atp2b2/Bcl2/Cacna1c/Calm3/Camk2b/Drd1/Drd2/Gck/Grin2a/Grin2b/Grin2c/Grin2d/Grm6/Nos1/Nos3/Oprd1/Pde4b/Pde4d/Pdgfrb/Pkd1/Plcb1/Ppp2ca/Ptprc/Slc9a1/Vdr/Dmd/Fmr1/Prkcb/Glp1r/Fyn/Htr2c/Itpr1/Cacnb3/Jak3/Adora2a/Arrb2/Atp2a3/Cacna1a/Cacna2d1/Camk2a/P2rx1/Chrna4/Atp1b1/It…	150
adult behavior	3.20335e-12	5.71415e-10	Bbs2/Cdh23/Nrxn3/Nrxn2/Septin5/Nlgn2/Dnm1/Fgf12/Shank2/Nlgn3/Sez6/Adra1b/Atp1a3/Cacna1c/Drd1/Drd2/Grin2d/Met/Nos1/Oprd1/Atxn1/Htr2c/Cntn2/Arrb2/Cacna1a/Tmod1/Chrna4/Glra1/Dbh/Ntf4/Ppara/Dab1/Npc1/Alk/Gpr39/Klhl1/Chat/Cartpt/Sptbn2/Drd3/Dmrt3/Btbd9/Mapt/Uchl1/Homer2/Grik1/Htr2a/Scn8a/Sez6l/Abl2/Slc10a4/Zfhx2/Cln8/Sptbn4/Sez6l2/Inpp5f/Bbs1/Pbx3/Atg7/Chd7/Epha4/Ntsr1/Fxn/Pax5/App/Nr4a2/Prkn/Nr4a3/Cr…	79
multicellular organismal signaling	4.10556e-12	7.18534e-10	Nkx2-5/Cacna1h/Cacnb2/Nfasc/Bin1/Cacng3/Cacng4/Cacng5/Cacng7/Fgf12/Kcnq2/Agt/Avp/Cacna1c/Drd1/Scn2a/Slc9a1/Sod1/Fmr1/Ntrk2/Cacna1a/Cacna2d1/P2rx1/Scn5a/Glra1/Scn4a/Pkp2/Cartpt/Dpp6/Dmrt3/Mag/Pak1/Scn10a/P2rx7/Scn1b/Scn11a/Scn8a/Kcnj5/Slc8a1/Cacna1d/Cacna1g/S1pr1/Sptbn4/Myh14/Kcnmb3/Trpa1/Scn4b/Ank3/Kcne4/Nrcam/Gria1/Cacna1e/Grik2/Kcnn2/Cacna1i/Gpr88/Pawr/Kcnmb4/Kcne5/Kcnc4/Gba/Chrna1/Jup/Kcnma1/K…	66
calcium ion regulated exocytosis	4.42976e-12	7.60917e-10	Baiap3/Stxbp3/Wnt7a/Cacna1h/Stx1a/Nrxn3/Cacnb2/Nlgn1/Cplx2/Cyth1/Septin5/Rims2/Sv2a/Ppfia3/Sdf4/Rph3al/Syt12/Unc13d/Syt17/Cacna1c/Calm3/Drd1/Drd2/Grik5/Grm4/Ppp3cb/Prkca/Prkcg/Syp/Bcl2l1/Fmr1/Prkcb/Adora2a/Cacna1a/Camk2a/Notch1/P2rx1/Chrna4/Nr3c2/Syt1/Kcnb1/Cacna1b/Erc2/Rims4/Cadps/Unc13c/Syn2/Sptbn2/Prkce/Snapin/Htr2a/Vps18/Cask/P2rx7/Atp2a2/Cacna1d/Cacna1g/Lrrk2/Git2/Adcy1/Syt15/Ppfia2/Pclo/Cac…	79
vesicle-mediated transport in synapse	4.62371e-12	7.79793e-10	Nrg1/Wnt7a/Stx1a/Nrxn3/Cltb/Cacnb2/Slc17a7/Nlgn1/Cplx2/Cyth1/Septin5/Sh3gl2/Rims2/Bin1/Nlgn2/Rab8a/Sv2a/Ppfia3/Dnm1/Nlgn3/Grip2/Dnm3/Syt12/Syt17/Calm3/Drd1/Drd2/Grik5/Grm4/Ppp3cb/Prkca/Prkcg/Syp/Bcl2l1/Fmr1/Prkcb/Myo5b/Mapk10/Adora2a/Cacna1a/Camk2a/P2rx1/Chrna4/Nr3c2/Syt1/Cacna1b/Erc2/Tor1a/Rims4/Cadps/Unc13c/Sptbn2/Drd3/Itgb3/Prkce/Btbd9/Snapin/Htr2a/Vps18/Cask/P2rx7/Atp2a2/Pacsin1/Cacna1d/Lrrk2…	100
renal system development	5.57518e-12	9.23468e-10	Kank2/Magi2/Itga6/Plce1/Pcsk5/Foxj1/Cflar/Lama5/Wnt11/Sox9/Gli3/Nphs2/Sulf1/Agt/Apc/Bcl2/Il6r/Kcnj1/Nf1/Pdgfrb/Myocd/Pkd1/Rara/Rarb/Ren/Sdc4/Acat1/Slc12a1/Stat1/Gpc3/Dlg1/Pdgfa/Pdgfra/Tcf21/Gdnf/Gfra1/Nfia/Notch1/Smad3/Hnf1b/Smad1/Ahr/Ass1/Itgb4/Hspa4/Fras1/Crlf1/Col4a1/Nup93/Arg2/Itgb3/Cxcr2/Pax2/Notch2/Mecom/Schip1/Pecam1/Pcsk9/Six4/Ift27/Lrrk2/Bmper/Tfap2b/Glis2/Wnt9b/Gli2/Pbx1/Kif26b/Prox1/Wd…	125
urogenital system development	6.93326e-12	1.10882e-09	Kank2/Magi2/Itga6/Plce1/Pcsk5/Foxj1/Cflar/Lama5/Wnt11/Sox9/Gli3/Gli1/Nphs2/Sulf1/Agt/Apc/Ar/Bcl2/Il6r/Kcnj1/Nf1/Pdgfrb/Myocd/Pkd1/Rara/Rarb/Ren/Sdc4/Stat5a/Acat1/Slc12a1/Stat1/Esr2/Gata2/Gpc3/Dlg1/Pdgfa/Pdgfra/Rxra/Tcf21/Amh/Gdnf/Gfra1/Nfia/Notch1/Psap/Smad3/Hnf1b/Smad1/Ahr/Ass1/Igf1r/Itgb4/Fkbp4/Hspa4/Fras1/Crlf1/Col4a1/Nup93/Arg2/Itgb3/Cxcr2/Pax2/Notch2/Mecom/Schip1/Pecam1/Pcsk9/Six4/Ift27/Lrrk…	138
regulation of GTPase activity	6.93326e-12	1.10882e-09	Rtn4r/Itga6/Arhgef7/F11r/Foxj1/Efna5/Bin1/Wnt11/Map2k1/Adap1/Cblb/Cd40/Syngap1/Dab2ip/Prom2/Nf1/Sipa1l1/Plcb1/Sod1/Gnas/Ntrk2/Arrb2/Myo9b/Dock9/Acap1/Abr/Arhgap31/Sgsm1/Plxna2/Adprhl1/Nedd9/Epha3/Sipa1l3/Rasip1/Rasa3/Rasgrp1/Rgs4/Rgs9/Vav3/Tbck/Arhgap15/Pecam1/Vav2/Ptprn2/S1pr1/Smap2/Grhl3/Apc2/Lrrk2/Adgrb3/Arhgap28/Tbc1d25/Rapgef6/Rap1gap2/Sgsm2/Arhgap27/Bcl6/Tiam1/Agfg2/Git2/Tbc1d9/Rasal2/Rabga…	138
synaptic vesicle localization	7.8405e-12	1.23266e-09	Magi2/Wnt7a/Stx1a/Nrxn3/Cltb/Cacnb2/Nlgn1/Cplx2/Cyth1/Septin5/Rims2/Nlgn2/Sv2a/Ppfia3/Dnm1/Nlgn3/Dnm3/Syt12/Syt17/Calm3/Drd1/Drd2/Grik5/Grm4/Prkca/Prkcg/Syp/Bcl2l1/Fmr1/Syn1/Prkcb/Adora2a/Cacna1a/Camk2a/P2rx1/Chrna4/Nr3c2/Syt1/Cacna1b/Erc2/Tor1a/Rims4/Cadps/Unc13c/Syn3/Syn2/Sptbn2/Prkce/Snapin/Htr2a/Vps18/Cask/P2rx7/Atp2a2/Cacna1d/Lrrk2/Ap1s2/Git2/Adcy1/Ap3b1/Trim46/Cnih2/Borcs5/Ppfia2/Pclo/Syt7/…	82
regulated exocytosis	8.28381e-12	1.28065e-09	Baiap3/Stxbp3/Wnt7a/Cacna1h/Stx1a/Nrxn3/Cacnb2/Nlgn1/Cplx2/Cyth1/Septin5/Rims2/Sv2a/Ppfia3/Coro1a/Sdf4/Rab26/Rph3al/Ap1g1/Syt12/Unc13d/Syt17/Cacna1c/Calm3/Drd1/Drd2/Grik5/Grm4/Rab31/Ppp3cb/Prkca/Prkcg/Syp/Bcl2l1/Fmr1/Itgam/Prkcb/Pld2/Gata2/Adora2a/Cacna1a/Camk2a/Notch1/P2rx1/Chrna4/Nr3c2/Syt1/Kcnb1/Cacna1b/Erc2/Rims4/Cadps/Tac4/Unc13c/Pex5l/Abr/Pla2g3/Syn2/Sptbn2/Stx11/Prkce/Rasgrp1/Snapin/Htr2a/…	103
postsynapse organization	9.32886e-12	1.41857e-09	Magi2/Ctnnd2/Arhgef7/Wnt7a/Nrxn2/Nlgn1/Nlgn2/Baiap2/Rph3a/Shank2/Nlgn3/Stau2/Grip2/Dnm3/Syngap1/Camk2b/Ephb1/Grin2a/Grin2b/Sipa1l1/Reln/Ptn/Myo5b/Fyn/Dlg1/Fnta/Gdnf/Ptprs/Igf1r/Nptx1/Lzts3/Cux2/Sptbn2/Zmynd8/Cask/Abhd17a/Lrrk2/Etv5/Tiam1/Abl2/Farp1/Arhgap22/Tanc1/Ntng2/Ophn1/Ephb2/Sema3f/Epha4/Il1rapl1/Lhfpl4/Ptprf/Adgrb1/Cadm1/Lrfn1/Nrcam/Shisa6/Zfp365/Arhgap39/Srcin1/Cript/Dlg3/Shank3/Cnksr2/Nr…	83
cell-cell adhesion via plasma-membrane adhesion molecules	9.83816e-12	1.47188e-09	Ceacam6/Nrg1/Magi2/Cdh23/Emb/Nlgn1/Efna5/Pcdha4/Pcdha13/Cdh3/Pcdha10/Pcdha12/Pcdha8/Tenm2/Adgrl3/Dscam/Clstn3/Cdhr5/Fat3/Cdh13/Mbp/Ncam1/Bsg/Cdh6/Ptprs/Dab1/Scarf2/Dsg3/Cdh10/Cdh22/Epha3/Mag/Ntng1/Map2k5/Pecam1/Ptprm/Esam/Arvcf/Crb1/Tenm3/Unc5d/Dsc3/Tenm4/Dchs1/Itgal/Slitrk2/Mdga1/Fat4/Ntng2/Clstn1/Kirrel3/Dscaml1/Pcdh19/Gpc4/Il1rapl1/Ptprf/Sdk2/Cdh15/Ptprt/Cadm1/Cdh20/Crb2/Pcdha6/Pcdha7/Pcdha9/P…	87
skeletal system morphogenesis	1.17283e-11	1.72681e-09	Hoxa3/Prrx2/Megf8/Wnt7a/Sox9/Gli3/Sulf1/Cbs/Hoxc4/Pdgfrb/Pkd1/Rara/Rarb/Gnas/Dlg1/Pdgfra/Comp/Col2a1/Alpl/Smad3/Tgfb3/Acp5/Prrx1/Wnt9a/Phospho1/Axin2/Ppargc1b/Hhip/Chad/Wwox/Tbxt/Men1/Col11a2/Por/Glg1/Schip1/Ndst1/Matn4/Dlx2/Sp5/Alx4/P2rx7/Matn1/Col27a1/Six4/Myf5/Col7a1/Tbx4/Wnt9b/Tmem119/Col9a1/Ror2/Tfap2a/Arid5b/Sfrp2/Cyp26b1/Foxn3/Trip11/Slc39a3/Chst11/Wnt10b/Dscaml1/Tbx1/Mthfd1l/Plekha1/Coch/…	99
calcium ion transmembrane transport	1.21669e-11	1.7634e-09	Plce1/Cacna1h/F2rl3/Cacnb2/Bin1/Slc8a2/Cacng3/Cacng4/Cacng5/Cacng7/Trpc5/Coro1a/Grin3b/Micu2/Atp2c2/Atp2b2/Cacna1c/Calm3/Drd1/Drd2/Grin2a/Grin2b/Grin2c/Grin2d/Pde4b/Pde4d/Pkd1/Plcb1/Ppp2ca/Ptprc/Slc9a1/Dmd/Fmr1/Glp1r/Fyn/Htr2c/Itpr1/Cacnb3/Atp2a3/Cacna1a/Cacna2d1/Atp1b1/Itpr3/Ahr/Cacna1b/Trpc7/Mcoln1/Gpr39/Capn3/Cav3/Pkd2l2/Itgb3/Plcb3/Prkce/Rasa3/Pkd2l1/Trpm2/Mcu/Sestd1/Htr2a/Atp2b4/Jph2/P2rx7/A…	113
protein autophosphorylation	1.45605e-11	2.07785e-09	Nrg1/Flt4/Flt3/Camk2g/Camk2b/Ephb1/Met/Pdgfrb/Ppp2ca/Prkca/Prkcg/Ptprc/Camk4/Ntrk2/Hk1/Fgfr4/Gfra2/Fyn/Pdgfa/Pdgfra/Ros1/Camk2a/Prkg2/Kdr/Igf1r/Alk/Eif2ak1/Mapk15/Mapkapk2/Aurkc/Prkd2/Acvr1b/Stk10/Pak1/Tnik/Pink1/Lrrk2/Zap70/Rap2c/Ulk2/Map3k13/Tnk2/Tssk2/Lmtk2/Taok3/Abl2/Txk/Dapk1/Wnk2/Stk4/Ttk/Epha4/Taf1/Stk26/Sla/Nek6/Iqgap1/Melk/Brd4/Irak1/Itk/Blk/Myo3b/Eng/Nlk/Brsk1/Mknk1/Map3k9/Prkx/Grem1/Fl…	94
pattern specification process	1.9314e-11	2.71444e-09	Hoxa3/Nr2f2/Nat8f5/Megf8/Egr2/Nkx2-5/Dll3/Rax/Lmx1b/Pax3/Mllt3/Wnt7a/Snai1/Pcsk5/Foxj1/Gli3/Gli1/Lfng/Syngap1/Apc/Ar/Fst/Hoxc4/Acvr1c/Reln/Tp53/Wnt3/Fgfr4/Efnb1/Gpc3/Gdnf/Notch1/Pcsk6/Pax6/Smad3/Hnf1b/Otx1/Smad1/Ntf4/Nek8/Ccdc40/Ripply3/Foxn4/Disp1/Plxna2/Axin2/Hhip/Lrp2/Tbxt/C2cd3/Acvr1b/Dmrt3/Pax2/Notch2/Amhr2/Dlx2/Alx4/RGD1306233/Ap1b1/Lhx2/Smarcd3/Sema3c/Grhl3/C1qa/Dync2li1/Sp8/Apc2/Myf5/Foxh…	154
peptidyl-tyrosine phosphorylation	2.3343e-11	3.23171e-09	Nrg1/Flt4/Efna5/Sh3bp5/Flt3/Samsn1/Map2k1/Il11/Tcf3/Cblb/Il12rb1/Cd40/Plpp3/Agt/Ephb1/Grm5/Il6r/Met/Pdgfrb/Prkca/Ptprc/Reln/Tgfa/Tp53/Stat5a/Ntrk2/Hk1/Fgfr4/Fyn/Pdgfa/Pdgfra/Socs1/Cck/Jak3/Ros1/Arrb2/Gdnf/Gfra1/Kdr/Ptprz1/Igf1r/Hnf4a/Nf2/Alk/Chmp6/Osm/Crlf1/Nedd9/Nod2/Epha3/Afap1l2/Thbs4/Adora1/Itgb3/Prkce/Fgf7/Gprc5b/Erbb3/Map2k5/Pecam1/Htr2a/Angpt4/Cass4/Epha10/Zap70/Rap2c/Wnt3a/Tnk2/Parp14/Lmt…	128
hormone transport	3.35824e-11	4.57913e-09	Baiap3/Nrg1/Hadh/Stxbp3/Arhgef7/Stx1a/Ptprn/Efna5/Rims2/Nlgn2/Slc16a10/Abcb1a/Cry2/Il11/Sstr3/Rph3al/Agt/Cacna1c/Drd2/Fst/Gck/Acvr1c/Nos1/Nos2/Pomc/Ppp3cb/Ren/Hnf1a/Tp53/Gnas/Slc22a1/Glul/Glp1r/Fgfr4/Htr2c/Inhbb/Nr1d1/Abcc2/Adora2a/Cacna1a/Irs1/Pax6/Abcc8/Ptpn11/Hnf1b/Hmgcr/Ppard/Hnf4a/Kcnb1/Pfkl/Cpt1a/LOC259246/Slc16a2/Ffar1/Rab8b/Pex5l/Rptor/Tfr2/Gpr39/Osm/Fam3d/Pde4c/Gpld1/Cartpt/Hfe/Lrp2/Ltbp…	132
regulation of ion transmembrane transporter activity	3.40628e-11	4.57913e-09	Rasgrf2/Cacnb2/Nlgn1/Kcns1/Nlgn2/Cacng3/Cacng4/Cacng5/Cacng7/Fgf12/Abcb1a/Rph3a/Shank2/Nlgn3/Calm3/Drd2/Grin2a/Grm5/Kcnj1/Kcnc2/Pde4b/Pde4d/Ppp2ca/Prkca/Reln/Slc9a1/Dmd/Atp7a/Fmr1/Hk1/Fhl1/Dlg1/Cacnb3/Kcnc1/Asic2/Cacna1a/Cacna2d1/Abcc8/Chrna4/Atp1b1/Nedd4l/Cav3/Wwp2/Drd3/Rgs9/Jph2/Kcng1/Stom/Scn1b/Cacna1d/Pcsk9/Pink1/Dapk1/Wnk2/Neto2/Jph3/Sphk2/Lrrc26/Ephb2/Lrrc38/Shisa8/Scn4b/Akap7/Cnih2/Ank3/St…	97
developmental growth involved in morphogenesis	3.5476e-11	4.70097e-09	Mir124-2/Nrg1/Rtn4r/Megf8/Ntn1/Efna5/Sh3gl2/Rims2/Wnt11/Sox9/Cacng7/Trpc5/Dscam/Nlgn3/Syt17/Wnt3/Myo5b/Notch1/Ptprs/Hnf1b/Fn1/Ahr/Syt1/Sema3g/Nedd4l/Mgll/Mag/Pak1/Map1b/Mapt/Lhx2/Sema3c/Sema3e/S1pr1/Sema6c/Sema4f/Atp5mc1/Six4/Rab21/Lrp1/Ptk7/Cyfip2/Fstl4/Wnt3a/Ulk2/Tbx2/Map3k13/Sema5b/Tiam1/Kif26b/Bcl11a/Sema4d/Sall1/Ist1/Disc1/Cyfip1/Ndn/Rgma/Plxna3/Cpne5/Sema5a/Sfrp2/Trim46/Zeb2/Plxna4/Wnt7b/Se…	100
regulation of regulated secretory pathway	3.97548e-11	5.19376e-09	Baiap3/Stxbp3/Wnt7a/Cacna1h/Stx1a/Nrxn3/Cacnb2/Nlgn1/Cplx2/Cyth1/Septin5/Rims2/Rph3al/Ap1g1/Syt12/Unc13d/Syt17/Calm3/Drd1/Drd2/Grik5/Grm4/Prkca/Prkcg/Syp/Bcl2l1/Fmr1/Itgam/Prkcb/Pld2/Gata2/Adora2a/Cacna1a/Camk2a/Notch1/P2rx1/Chrna4/Nr3c2/Syt1/Kcnb1/Cacna1b/Rims4/Cadps/Abr/Sptbn2/Prkce/Snapin/Htr2a/Vps18/Cask/P2rx7/Atp2a2/Cacna1d/Cacna1g/RGD1311164/Lrrk2/Git2/Adcy1/Syt15/Sphk2/Ppfia2/Rab27a/Cacna1…	81
exocytosis	4.09518e-11	5.255e-09	Baiap3/Stxbp3/Wnt7a/Cacna1h/Stx1a/Nrxn3/Cacnb2/Nlgn1/Exoc4/Cplx2/Cyth1/Septin5/Rims2/Rab8a/Sv2a/Ppfia3/Coro1a/Sdf4/Rab26/Rph3al/Ap1g1/Syt12/Unc13d/Syt17/Cacna1c/Calm3/Drd1/Drd2/Grik5/Grm4/Ncam1/Rab31/Ppp3cb/Prkca/Prkcg/Sdc4/Syp/Bcl2l1/Fmr1/Itgam/Prkcb/Pld2/Myo5b/Gata2/Adora2a/Cacna1a/Camk2a/Notch1/P2rx1/Chrna4/Nr3c2/Syt1/Kcnb1/Cacna1b/Erc2/Rab8b/Rims4/Cadps/Tac4/Unc13c/Pex5l/Abr/Septin4/Pla2g3/Sy…	132
regulation of transmembrane transporter activity	4.13566e-11	5.255e-09	Rasgrf2/Cacnb2/Nlgn1/Kcns1/Nlgn2/Cacng3/Cacng4/Cacng5/Cacng7/Fgf12/Abcb1a/Rph3a/Shank2/Nlgn3/Bcl2/Calm3/Drd2/Grin2a/Grm5/Kcnj1/Kcnc2/Pde4b/Pde4d/Ppp2ca/Prkca/Reln/Slc9a1/Dmd/Atp7a/Fmr1/Hk1/Fhl1/Dlg1/Cacnb3/Kcnc1/Asic2/Cacna1a/Cacna2d1/Abcc8/Chrna4/Atp1b1/Nedd4l/Cav3/Wwp2/Drd3/Rgs9/Jph2/Kcng1/Stom/Scn1b/Cacna1d/Pcsk9/Pink1/Dapk1/Wnk2/Neto2/Jph3/Sphk2/Lrrc26/Ephb2/Lrrc38/Shisa8/Scn4b/Akap7/Cnih2/An…	99
peptidyl-tyrosine modification	4.30532e-11	5.39665e-09	Nrg1/Flt4/Efna5/Sh3bp5/Flt3/Samsn1/Map2k1/Il11/Tcf3/Cblb/Il12rb1/Cd40/Plpp3/Agt/Ephb1/Grm5/Il6r/Met/Pdgfrb/Prkca/Ptprc/Reln/Tgfa/Tp53/Stat5a/Ntrk2/Hk1/Fgfr4/Fyn/Pdgfa/Pdgfra/Socs1/Cck/Jak3/Ros1/Arrb2/Gdnf/Gfra1/Kdr/Ptprz1/Igf1r/Hnf4a/Nf2/Alk/Chmp6/Osm/Crlf1/Nedd9/Nod2/Epha3/Afap1l2/Thbs4/Adora1/Itgb3/Prkce/Fgf7/Gprc5b/Erbb3/Map2k5/Pecam1/Htr2a/Angpt4/Cass4/Epha10/Zap70/Rap2c/Wnt3a/Tnk2/Parp14/Lmt…	128
neuromuscular process	4.40362e-11	5.44628e-09	Pnkd/Nrg1/Cdh23/Nlgn2/Fgf12/Atp2b2/Camk2b/Drd2/Grin2a/Grin2b/Grin2c/Grin2d/Comp/Adora2a/Cacna1a/Psap/Glra1/Abr/Ush1g/Mycbp2/Drd3/Cln3/Slc1a3/Uchl1/Scn8a/Kcnab2/Ap1s2/Abl2/Cln8/Jph3/Npas1/Opa3/Ush1c/Pde8b/Foxs1/Igdcc3/Tmem150c/Camta1/Rbfox2/Stra6/Csmd1/Tifab/Jph4/Fxn/App/Prkn/Nr4a3/Shank3/Nrxn1/Gpr88/Adcy5/Kcnh1/Pcdh15/Shank1/Myh10/Chrna1/Fabp7/Dbn1/Kcnma1/Nbn	60
sodium ion transport	4.6284e-11	5.60556e-09	Nkx2-5/Hcn2/Hcn3/Slc5a5/Slc17a7/Slc8a2/Slc38a1/Slc38a4/Fgf12/Slc9a5/Atp1a1/Atp1a3/Atp4b/Drd2/Kcnj1/Nos1/Nos3/Scn2a/Slc9a1/Slc9a3/Slc9a4/Gnas/Dmd/Slc12a1/Slc38a3/Asic2/Atp1b1/Scn5a/Scn4a/Asic3/Prss30/Per1/Commd1/Nedd4l/Cav3/Drd3/Pkd2l1/Trpm2/Slc20a2/Sgk1/Scn10a/Slc38a2/P2rx7/Stom/Scn1b/Scn11a/Scn8a/Slc8a1/Slc4a5/Pcsk9/Slc10a4/Wnk2/Neto2/Dmpk/Sptbn4/Slc4a11/Slc9a8/Slc24a4/Ano6/Slc4a8/Scn4b/Slc9a7/A…	82
negative regulation of cell projection organization	4.65328e-11	5.60556e-09	Rtn4r/Ntn1/Nlgn1/Lpar1/Trpc5/Trak2/Nlgn3/Ptprg/Dnm3/Fat3/Syngap1/Sez6/Grin2b/Mbp/Wnt3/Fyn/Ptprs/Ptprz1/Fkbp4/Ptpn9/Dab1/Sema3g/Epha3/Flna/Mag/Coro1b/Snapin/Sema3c/Sema3e/Sema6c/Sema4f/Lrp1/Lrrk2/Itm2c/Fstl4/Wnt3a/Ulk2/Rap1gap2/Rtn4rl1/Sema5b/Tchp/Arhgap24/Stap1/Bcl11a/Nfatc4/Prag1/Efnb2/Spock1/Sema4d/Rgma/Arpin/Inpp5f/Plxna3/Kank1/Sema5a/Rapgef2/Trim46/Lrig2/Thoc2/Ephb2/Rap1gap/Asap1/Sema3f/Epha4…	84
negative regulation of neuron differentiation	4.82017e-11	5.73216e-09	Rtn4r/Ntn1/Nlgn1/Lpar1/Sox9/Gli3/Trpc5/Trak2/Nlgn3/Ptprg/Dnm3/Fat3/Syngap1/Sez6/Mbp/Thrb/Wnt3/Dmd/Fmr1/Cntn2/Notch1/Pax6/Ptprs/Ptprz1/Fkbp4/Ptpn9/Dab1/Lmx1a/Sema3g/Epha3/Flna/Mag/Foxo3/Snapin/Dlx2/Sema3c/Sema3e/Sema6c/Sema4f/Lrp1/Lrrk2/Itm2c/Fstl4/Wnt3a/Ulk2/Rap1gap2/Rtn4rl1/Sema5b/Pbx1/Bcl11a/Fezf2/Nfatc4/Prag1/Efnb2/Spock1/Sema4d/Mib1/Irx3/Rgma/Inpp5f/Plxna3/Kank1/Sema5a/Rapgef2/Trim46/Lrig2/Th…	98
regulation of Wnt signaling pathway	4.99647e-11	5.86661e-09	Fzd7/Ctnnd2/Nkx2-5/Mllt3/Ptpru/Cdh3/Wnt11/Sox9/Gli3/Gli1/Sulf1/Dab2ip/Plpp3/Apc/Hnf1a/Wnt3/Gpc3/Notch1/Smad3/Hnf1b/Dcdc2/Axin2/Wwox/Gprc5b/Sox10/Foxo3/Tle5/Arntl/Apc2/Tle2/Lrp1/Lrrk2/Ptk7/Tert/Eda/Atp6ap2/Wnt3a/Rnf43/Tiam1/Abl2/Nfatc4/Ror2/Wnk2/Sall1/Disc1/Dact2/Peg12/Tsku/Kank1/Depdc1b/Sema5a/Sfrp2/Zeb2/Stk4/Sulf2/Invs/Rspo1/Nphp4/Jrk/Wnt10b/Nxn/Scel/Ccny/Btrc/Bicc1/Cdk14/Atp6v1c2/Dixdc1/Nphp3/B…	104
muscle tissue development	5.54663e-11	6.43117e-09	Fhod3/Fzd7/Nrg1/Nr2f2/Egr2/Nkx2-5/Usp2/Nln/Cflar/Sox9/Gli1/Eya2/Kcnk2/Acadm/Adra1b/Agt/Apc/Bcl2/Ephb1/Nr3c1/Met/Ncam1/Nf1/Pdgfrb/Myocd/Rara/Rarb/Slc9a1/Tpm1/Dmd/Lox/Plagl1/Dlg1/Pdgfra/Rxra/Tcf21/Arrb2/Notch1/Smad3/Smad1/Hmgcr/Ahr/Prkar1a/S100b/Ppara/Pkp2/Mylk/Naca/Cacybp/Capn3/Cav3/Lrp2/Mybpc2/Gata6/Sox6/Pak1/Pi16/Rgs4/Erbb3/Schip1/Tgfbr3/Jph2/Arntl/Sema3c/Slc8a1/S1pr1/Foxp1/Ube4b/Six4/Asb2/Myf5/…	153
regulation of cellular component size	5.81049e-11	6.65394e-09	Fhod3/E2f4/Nrg1/Rtn4r/Megf8/Ntn1/Wnt7a/Efna5/Bin1/Baiap2/Trpc5/Coro1a/Dscam/Slc12a5/Slc12a9/Cdhr5/Add1/Add2/Atp2b2/Tpm1/Wnt3/Atp7a/Slc12a1/Myo5b/Dlg1/Cntn2/Prkg2/Ptprs/Tmod1/Fn1/Ahr/Slc12a8/Rptor/Lrrc8c/Sema3g/Cav3/Sptbn2/Mgll/Plekhg2/Akt1s1/Prkce/Swap70/Mag/Pak1/Map1b/Coro1b/Mapt/Slc12a4/Vav3/Pecam1/Vav2/P2rx7/Sema3c/Sema3e/Sema6c/Sema4f/Atp5mc1/Scin/Rab21/Lrp1/Lima1/Tmod3/Arhgap28/Fstl4/Wnt3a/U…	137
epithelial tube morphogenesis	7.84328e-11	8.75626e-09	Megf8/Nkx2-5/Pax3/Ntn1/Lama5/Wnt11/Sox9/Gli3/Agt/Ar/Bcl2/Nr3c1/Met/Pkd1/Rara/Sdc4/Vdr/Gpc3/Dlg1/Pdgfra/Tcf21/Gdnf/Notch1/Kdr/Smad3/Hnf1b/Ahr/Ccdc40/Glmn/Col4a1/Cav3/Hhip/Lrp2/Tbxt/Rasip1/C2cd3/Cxcr2/Pax2/Pak1/Stox1/Notch2/Sec24b/Lhx2/Sema3e/Foxp1/Grhl3/Six4/Foxh1/Trim71/Ptk7/Wnt3a/Tbx2/Kat2a/Wnt9b/Gna13/Etv5/Kdm2b/Gli2/Abl2/Pbx1/Kif26b/Shroom3/Ccm2/Nfatc4/Nkx3-1/Efnb2/Irx1/Tfap2a/Mib1/Irx3/Sall1/…	128
mesenchyme development	7.98126e-11	8.75626e-09	Fendrr/Nkx2-5/Dll3/Pax3/Snai1/Exoc4/Lama5/Wnt11/Sox9/Erg/Phldb1/Dab2ip/Bcl2/Nos3/Pdgfrb/Myocd/Ppp2ca/Hnf1a/Efnb1/Tcf21/Amh/Gdnf/Notch1/Pax6/Smad3/Fn1/Tgfb3/Sema3g/Axin2/Tcof1/Epha3/Zfp36l1/Sox10/Flna/Pax2/Erbb3/Tgfbr3/Sema3c/Sema3e/Sema6c/Sema4f/Strap/Bnc2/Six4/Ptk7/Wnt3a/Tbx2/Sema5b/Tiam1/Tbx5/Sema4d/Gcnt2/Tfap2a/Dchs1/Pofut2/Sema5a/Sfrp2/Zeb2/Fam83d/Loxl3/Heyl/Wnt7b/Sema3f/Wnt10a/Tbx1/Tead1/Akn…	101
regulation of cell size	7.98218e-11	8.75626e-09	E2f4/Nrg1/Rtn4r/Megf8/Ntn1/Efna5/Trpc5/Dscam/Slc12a5/Slc12a9/Add1/Atp2b2/Wnt3/Atp7a/Slc12a1/Myo5b/Prkg2/Ptprs/Fn1/Ahr/Slc12a8/Rptor/Lrrc8c/Sema3g/Cav3/Mgll/Akt1s1/Mag/Pak1/Map1b/Mapt/Slc12a4/Vav3/Vav2/P2rx7/Sema3c/Sema3e/Sema6c/Sema4f/Atp5mc1/Rab21/Lrp1/Fstl4/Wnt3a/Ulk2/Rap1gap2/Map3k13/Sema5b/Lrrc8d/Bcl11a/Cln8/Sema4d/Ist1/Disc1/Cyfip1/Rgma/Plxna3/Sema5a/Iqgap3/Trim46/Plxna4/Wdtc1/Ano6/Sema3f/Se…	86
protein localization to synapse	8.02392e-11	8.75626e-09	Magi2/Nrxn2/Nlgn1/Nlgn2/Rab8a/Baiap2/Cacng3/Cacng7/Map2k1/Klc1/Nlgn3/Clstn3/Stau2/Grip2/Grin2a/Grin2c/Reln/Map1a/Dlg1/Mapk10/Asic2/Camk2a/Nptx1/Nptx2/Bsn/Mapt/Tnik/Kif5c/Clstn1/Gpc4/Pclo/Nrxn1/Dlg2/Nphs1/Cplx1/Dlgap1/Iqsec2/Shank1/Nptxr/Git1/Kalrn/Grip1/Gsk3b/Cacng2	44
cell junction organization	8.3798e-11	8.9688e-09	Ctnnd2/Snai1/Efna5/Nfasc/Epb41l3/Cdh3/Lamc1/Wnt11/Gpm6b/Cdh13/Add1/Agt/Bcl2/Prkca/Sdc4/Cd9/Apod/Dlg1/Cdh6/Abcc8/Kdr/Smad3/Fn1/Tgfb3/Itgb4/Hnf4a/Nf2/Rab8b/Pkp2/Ppm1f/Inava/Fermt2/Nedd4l/Cdh10/Cdh22/Epha3/Numbl/Itgb3/Flna/Col17a1/Nphp1/Lrp1/Tns1/Arvcf/Ccm2/Wdpcp/Mpp7/Kifc3/Ldb1/Rapgef2/Ophn1/Rassf8/Whrn/Nphp4/Prtn3/Dst/Shroom2/Ptprk/Pxn/Cdh15/Iqgap1/Pard6b/Mtss1/Bcas3/Cdh20/Col16a1/Epha2/Gjb2/Marve…	96
learning	8.41207e-11	8.9688e-09	Ctnnd2/Nrxn3/Nrxn2/Slc8a2/Shank2/Nlgn3/Slc12a5/Syngap1/Adra1b/Agt/Atp1a3/Cacna1c/Drd1/Drd2/Grin2a/Grin2b/Grm4/Grm5/Nf1/Plcb1/Prkar2b/Reln/Ptn/Atxn1/Glp1r/Ntrk2/Map1a/Cck/Cntn2/Abcc8/Ptprz1/Hmgcr/Dbh/Nptx2/Dcdc2/Drd3/Cln3/Sorcs3/Pak1/Sgk1/Nts/Aaas/Adgrb3/Ap1s2/Abl2/Cln8/Jph3/Pde8b/Tanc1/Meis2/Pak7/Ephb2/Stra6/Ntsr1/Jph4/Brsk1/Foxp2/App/Cacna1e/Prkn/Crhr1/Shank3/Nrxn1/Gpr88/Ndrg4/Tbr1/Dgki/Shank1/A…	73
muscle system process	8.68904e-11	9.15883e-09	Bbs2/Nkx2-5/Map2k6/Cacna1h/Cacnb2/Bin1/Cflar/Tnfrsf1b/Map2k1/Pde5a/Camk2g/Sulf1/Grip2/Pde9a/Prok2/Adra1b/Agt/Aldoa/Ar/Atp1a1/Atp1a3/Avp/Cacna1c/Calm3/Drd1/Drd2/Nr3c1/Met/Myh3/Nos1/Nos3/Pde4b/Pde4d/Myocd/Prkca/Slc9a1/Sod1/Tacr3/Tbxa2r/Tpm1/Dmd/Dlg1/Comp/Oxtr/Adk/Cacna2d1/Gdnf/Notch1/P2rx1/Abcc8/Tmod1/Smad3/Atp1b1/Scn5a/Glra1/Scn4a/Ppara/Pkp2/Mylk/Gtf2ird2/Smtn/Nedd4l/Cav3/Arg2/Mybpc2/Adora1/Gata6/…	138
bone development	9.76563e-11	1.0178e-08	Megf8/P3h1/Tjp2/Npr2/Pip4k2a/Sox9/Gli3/Sulf1/Cbs/Nos3/Ptprc/Rara/Rarb/Gnas/Lox/Pdgfa/Comp/Col2a1/Phex/Alpl/Kdr/Ptpn11/Smad1/Dbh/Tgfb3/Acp5/Phospho1/Axin2/Dym/Chad/Tbxt/Papss2/Por/Glg1/Notch2/Matn4/Sp5/Miga2/Foxp1/Matn1/Col27a1/Col7a1/Mbtps2/Fam20c/Tmem119/Col9a1/Sema4d/Tfap2a/Dchs1/Fat4/Sfrp2/Sulf2/Cyp26b1/Foxn3/Gpr68/Trip11/Ano6/Plxnb1/Coch/Cadm1/Tifab/Ankrd11/Runx2/Eng/Col13a1/Grem1/Pitx2/Sh2b3…	90
regulation of hormone secretion	1.0112e-10	1.04219e-08	Baiap3/Nrg1/Hadh/Arhgef7/Efna5/Nlgn2/Cry2/Il11/Sstr3/Rph3al/Agt/Drd2/Fst/Gck/Acvr1c/Nos1/Nos2/Pomc/Ppp3cb/Ren/Hnf1a/Tp53/Gnas/Glul/Glp1r/Fgfr4/Htr2c/Inhbb/Nr1d1/Adora2a/Cacna1a/Irs1/Pax6/Abcc8/Ptpn11/Hmgcr/Ppard/Hnf4a/Kcnb1/Pfkl/Cpt1a/LOC259246/Ffar1/Rab8b/Pex5l/Rptor/Tfr2/Gpr39/Osm/Fam3d/Pde4c/Gpld1/Cartpt/Hfe/Ffar2/Adora1/Prkce/Npy1r/Tcirg1/Irs2/Trpm2/Mcu/Cask/Arntl/Cacna1d/Lrp1/Tfap2b/Stxbp4/C…	111
negative regulation of neuron projection development	1.14344e-10	1.16553e-08	Rtn4r/Ntn1/Nlgn1/Lpar1/Trpc5/Trak2/Nlgn3/Ptprg/Dnm3/Fat3/Syngap1/Sez6/Mbp/Wnt3/Ptprs/Ptprz1/Fkbp4/Ptpn9/Dab1/Sema3g/Epha3/Flna/Mag/Snapin/Sema3c/Sema3e/Sema6c/Sema4f/Lrp1/Lrrk2/Itm2c/Fstl4/Wnt3a/Ulk2/Rap1gap2/Rtn4rl1/Sema5b/Bcl11a/Nfatc4/Prag1/Efnb2/Spock1/Sema4d/Rgma/Inpp5f/Plxna3/Kank1/Sema5a/Rapgef2/Trim46/Lrig2/Thoc2/Ephb2/Asap1/Sema3f/Epha4/Sema3b/Zfp365/Ntm/Inppl1/Slit1/Trpv4/Aatk/Cspg4/Nr2…	73
regulation of synaptic transmission, glutamatergic	1.17641e-10	1.1861e-08	Nlgn1/Nlgn2/Cacng3/Cacng4/Cacng5/Cacng7/Shank2/Nlgn3/Drd1/Drd2/Grm1/Grm2/Grm3/Grm4/Grm5/Grm6/Reln/Glul/Ntrk2/Oxtr/Adora2a/Syt1/Adora1/Grik1/Htr2a/Grik3/Lrrk2/Ror2/Disc1/Tshz3/Ophn1/Grik2/Prkn/Shank3/Nrxn1/Iqsec2/Dgki/Shank1/Cdh2/Kalrn/Cacng2	41
developmental maturation	1.47518e-10	1.47134e-08	Baiap3/Npr2/Slc17a7/Nlgn1/Ptprn/Rere/Nfasc/Cdh3/Pou2f2/Rps6ka2/Runx3/Palm/Cx3cr1/Ap1g1/Grip2/Dab2ip/Sez6/Bcl2/Camk2b/Nf1/Ren/Reln/Esr2/Gata2/Rab38/Cntn2/Cacna1a/Nfia/Kdr/Prkar1a/Unc13c/Arhgef15/Septin4/Phospho1/Ankrd17/Gpat4/Abhd2/Sox10/Pax2/Foxo3/Epas1/Map1b/Snapin/Pebp1/S1pr1/C1qa/Igsf21/Lrrk2/Slc26a6/Adgrb3/Mbtps2/Trim58/Scarf1/Map3k13/Fam20c/Sez6l/Lyl1/Tfcp2l1/Abl2/Bcl11a/Nfatc4/Sema4d/Disc1/…	110
vesicle localization	1.85488e-10	1.83037e-08	Kif1c/Magi2/Wnt7a/Stx1a/Nrxn3/Cltb/Cacnb2/Nlgn1/Exoc4/Cplx2/Cyth1/Septin5/Cdh3/Rims2/Nlgn2/Sv2a/Ppfia3/Dnm1/Map2k1/Trak2/Nlgn3/Dnm3/Syt12/Syt17/Calm3/Drd1/Drd2/Grik5/Grm4/Prkca/Prkcg/Syp/Bcl2l1/Fmr1/Syn1/Prkcb/Adora2a/Cacna1a/Camk2a/P2rx1/Chrna4/Nr3c2/Syt1/Cacna1b/Erc2/Tor1a/Rims4/Cadps/Unc13c/Mapk15/Syn3/Syn2/Sptbn2/Prkce/Cln3/Map4k2/Rasgrp1/Dync1h1/Snapin/Dync1i1/Htr2a/Vps18/Cask/P2rx7/Atp2a2/C…	103
regulation of dendrite development	1.8912e-10	1.84385e-08	Nrg1/Nlgn1/Lpar1/Nlgn2/Baiap2/Trpc5/Palm/Shank2/Nlgn3/Stau2/Dnm3/Fat3/Dab2ip/Sez6/Camk2b/Nr3c1/Met/Sipa1l1/Reln/Ptn/Fmr1/Ntrk2/Myo5b/Ptprs/Ptprz1/Smad1/Alk/Lzts3/Cux2/Camsap2/Nedd4l/Numbl/Tnik/Sgk1/Zmynd8/Cask/Pacsin1/Rab21/Lrrk2/Adgrb3/Fstl4/Tiam1/Bcl11a/Nfatc4/Sema4d/Camk1d/Disc1/Cyfip1/Rapgef2/Prex1/Asap1/Epha4/Il1rapl1/Ptprf/Ankrd27/Iqgap1/Fbxo31/Rab17/Srcin1/Robo1/Shank3/Pdlim5/Cdc20/Clip1/N…	78
telencephalon development	1.9083e-10	1.84385e-08	Mir200c/Nrg1/Rtn4r/Bbs2/Lpar1/Lhx5/Slc8a2/Gli3/Cx3cr1/Eif2b3/Crtac1/Dab2ip/Atp1a3/Bcl2/Drd1/Drd2/Grin2a/Grin2b/Nefh/Nf1/Acvr1c/Plcb1/Rara/Rarb/Reln/Bcl2l1/Dmd/Ntrk2/Oxtr/Cntn2/Pax6/Ptprs/Ptprz1/Scn5a/Igf1r/Nf2/Dab1/Alk/Lmx1a/Nfib/Numbl/Flna/Pebp1/Atp2b4/Slc38a2/Cask/Dlx2/Lhx2/Slc8a1/Foxp1/Lrp1/Ext1/Lrrk2/Efhc1/Wnt3a/Rtn4rl1/Kat2a/Kdm2b/Prox1/Jakmip1/Fezf2/Tacc1/Cep120/Sall1/Disc1/Tsku/Tacc2/Bbs1/…	115
hormone secretion	1.95358e-10	1.86814e-08	Baiap3/Nrg1/Hadh/Stxbp3/Arhgef7/Stx1a/Ptprn/Efna5/Rims2/Nlgn2/Cry2/Il11/Sstr3/Rph3al/Agt/Cacna1c/Drd2/Fst/Gck/Acvr1c/Nos1/Nos2/Pomc/Ppp3cb/Ren/Hnf1a/Tp53/Gnas/Glul/Glp1r/Fgfr4/Htr2c/Inhbb/Nr1d1/Adora2a/Cacna1a/Irs1/Pax6/Abcc8/Ptpn11/Hnf1b/Hmgcr/Ppard/Hnf4a/Kcnb1/Pfkl/Cpt1a/LOC259246/Ffar1/Rab8b/Pex5l/Rptor/Tfr2/Gpr39/Osm/Fam3d/Pde4c/Gpld1/Cartpt/Hfe/Lrp2/Ltbp4/Ffar2/Adora1/Prkce/Npy1r/Tcirg1/Irs2…	126
epithelial cell development	2.02787e-10	1.9194e-08	E2f4/Mir3545/Magi2/Cdh23/Cdk6/Dmrt1/Wnt7a/Tjp2/F11r/Foxj1/Sox9/Nphs2/Abcb1a/Jmjd1c/Add1/Agt/Ar/Atp2b2/Met/Pde4d/Rara/Rarb/Slc9a4/Sod1/Dmd/Esr2/Onecut1/Cst3/Ros1/Notch1/Pax6/Psap/Ptprs/Tmod1/Hnf4a/Frmd6/Vezf1/Rilpl2/Gpat4/Sipa1l3/Map7/Flna/Pdzd7/Notch2/Sec24b/Pecam1/Arntl/Slc4a5/Myd88/Rap2c/Rilpl1/Tfcp2l1/Prox1/Shroom3/Ccm2/Wdpcp/Tfap2a/Ripor2/Dact2/Prdm1/Rapgef2/Sox18/Whrn/Bcl11b/Wnt7b/Sidt2/Col2…	95
regulation of synaptic vesicle transport	2.19979e-10	2.06109e-08	Wnt7a/Stx1a/Nrxn3/Cacnb2/Nlgn1/Cplx2/Cyth1/Septin5/Rims2/Calm3/Drd1/Drd2/Grik5/Grm4/Prkca/Prkcg/Syp/Bcl2l1/Fmr1/Prkcb/Adora2a/Camk2a/P2rx1/Chrna4/Nr3c2/Syt1/Cacna1b/Rims4/Prkce/Snapin/Htr2a/Vps18/Cask/Atp2a2/Cacna1d/Lrrk2/Git2/Adcy1/Cnih2/Borcs5/Ppfia2/Syt7/Fbxl20/Unc13a/Cplx1/Ncs1/Kcnh1/Dgki/Apba1/Apba2/Git1/Nrn1/Gsk3b/Rims1	54
striated muscle tissue development	2.4191e-10	2.24389e-08	Fhod3/Fzd7/Nrg1/Nr2f2/Egr2/Nkx2-5/Usp2/Nln/Cflar/Gli1/Eya2/Kcnk2/Acadm/Adra1b/Agt/Apc/Bcl2/Ephb1/Nr3c1/Met/Ncam1/Nf1/Pdgfrb/Myocd/Rara/Rarb/Slc9a1/Tpm1/Dmd/Lox/Plagl1/Pdgfra/Rxra/Tcf21/Arrb2/Notch1/Smad3/Smad1/Hmgcr/Prkar1a/S100b/Ppara/Pkp2/Naca/Cacybp/Capn3/Cav3/Lrp2/Mybpc2/Gata6/Sox6/Pak1/Pi16/Rgs4/Erbb3/Tgfbr3/Jph2/Arntl/Sema3c/Slc8a1/S1pr1/Foxp1/Ube4b/Six4/Asb2/Myf5/Foxh1/Maml1/Wnt3a/Tbx2/Kat…	145
cartilage development	2.44327e-10	2.24389e-08	Hoxa3/Prrx2/Bbs2/Wnt7a/Snai1/Sox9/Sox5/Gli3/Runx3/Sulf1/Cbs/Hoxc4/Pkd1/Prkca/Rara/Rarb/Thrb/Gnas/Atp7a/Gdf6/Comp/Col2a1/Smad3/Bmp3/Smad1/Prrx1/Wnt9a/Mustn1/Gpld1/Axin2/Chad/Nfib/Sox6/Col11a2/Por/Glg1/Matn4/Dlx2/Matn1/Col27a1/Myf5/Trps1/Col7a1/Gli2/Col9a1/Zfp219/Ror2/Bbs1/Sfrp2/Sulf2/Pkdcc/Trip11/Chst11/Wnt7b/Wnt10b/Zbtb16/Creb3l2/Coch/Runx2/Pax7/Rspo2/Satb2/Grem1/Hand1/Ccn2/Trpv4/Scx/Thbs3/Sik3/R…	82
postsynaptic specialization organization	2.50639e-10	2.27929e-08	Magi2/Nrxn2/Nlgn1/Nlgn2/Shank2/Nlgn3/Syngap1/Sipa1l1/Reln/Dlg1/Ptprs/Nptx1/Zmynd8/Ntng2/Ophn1/Cadm1/Lrfn1/Cript/Dlg3/Shank3/Nrxn1/Dlg2/Dlgap1/Shank1/Nptxr/Dbn1/Dgkz/Cdh2/Git1/Mpp2	30
negative regulation of cellular component movement	2.75837e-10	2.48409e-08	Nrg1/Magi2/Nr2f2/Ptpru/Bin1/Wnt11/Cygb/Cx3cr1/Ptprg/Sulf1/Dab2ip/Bcl2/Drd1/Drd2/Cd200/Nf1/Acvr1c/Egfl7/Nos1/Myocd/Plcb1/Tbxa2r/Tpm1/Wnt3/Ptn/Cd9/Mitf/Apod/Notch1/Scp2/Abcc8/Ppard/Hnf4a/Mapk15/Abr/Pkp2/Sema3g/Adora1/Abhd2/Foxo3/Coro1b/Padi2/Map2k5/Tgfbr3/Ptprm/Angpt4/Zmynd8/Sema3c/Sema3e/Sema6c/Sema4f/Strap/Emilin1/Lrp1/Dnaja4/Rap2c/Wnt3a/Sema5b/Tbx5/Stap1/Sema4d/Ripor2/Arpin/Plxna3/Kank1/Sema5a/S…	114
embryonic organ morphogenesis	2.95042e-10	2.63149e-08	Hoxa3/Prrx2/Megf8/Cdh23/Nkx2-5/Ntn1/Wnt11/Sox9/Gli3/Gli1/Foxe1/Atp2b2/Hoxc4/Rarb/Sod1/Sp1/Gnas/Gata2/Dlg1/Pdgfra/Tcf21/Col2a1/Notch1/Pax6/Smad3/Hnf1b/Otx1/Tgfb3/Prrx1/Wnt9a/Abr/Ush1g/Ccdc40/Eya4/Tbxt/C2cd3/Pax2/Pdzd7/Men1/Slc44a4/Stox1/Notch2/Sec24b/Pou3f4/Ndst1/Dlx2/Alx4/Grhl3/Six4/Myf5/Foxh1/Ptk7/Wnt3a/Tbx2/Wnt9b/Kdm2b/Gli2/Prox1/Wdpcp/Ror2/Tfap2a/Ripor2/Mib1/Sall1/Ush1c/Sobp/Chd7/Whrn/Ephb2/Sl…	111
developmental cell growth	3.01767e-10	2.66583e-08	Mir124-2/Nrg1/Rtn4r/Megf8/Ntn1/Efna5/Sh3gl2/Rims2/Sox9/Cacng7/Trpc5/Dscam/Nlgn3/Syt17/Adra1b/Agt/Nr3c1/Myocd/Wnt3/Myo5b/Ptprs/Fn1/Syt1/Ppara/Sema3g/Nedd4l/Cav3/Mgll/Mag/Pak1/Pi16/Map1b/Mapt/Rgs4/Lhx2/Sema3c/Sema3e/Sema6c/Sema4f/Foxp1/Atp5mc1/Rab21/Lrp1/Cyfip2/Fstl4/Wnt3a/Ulk2/Map3k13/Sema5b/Tiam1/Bcl11a/Sema4d/Ist1/Disc1/Cyfip1/Ndn/Rgma/Plxna3/Cpne5/Sema5a/Trim46/Zeb2/Plxna4/Sema3f/Rasal1/Iqgap1/…	97
regulation of peptide hormone secretion	3.12793e-10	2.73717e-08	Baiap3/Hadh/Arhgef7/Efna5/Nlgn2/Sstr3/Rph3al/Drd2/Gck/Acvr1c/Nos1/Nos2/Ppp3cb/Hnf1a/Tp53/Glul/Glp1r/Htr2c/Inhbb/Nr1d1/Irs1/Pax6/Abcc8/Ptpn11/Hmgcr/Ppard/Hnf4a/Kcnb1/Pfkl/Cpt1a/LOC259246/Ffar1/Rab8b/Pex5l/Rptor/Tfr2/Gpr39/Fam3d/Pde4c/Gpld1/Cartpt/Hfe/Ffar2/Prkce/Tcirg1/Irs2/Trpm2/Mcu/Cask/Arntl/Cacna1d/Lrp1/Tfap2b/Stxbp4/Ildr1/Tiam1/Sirt4/Ano1/Pde8b/Atg7/Trpa1/Chd7/Gpr68/Midn/Sidt2/Myrip/Myt1/Blk/…	89
synaptic vesicle exocytosis	3.44488e-10	2.98635e-08	Wnt7a/Stx1a/Nrxn3/Cacnb2/Nlgn1/Cplx2/Cyth1/Septin5/Rims2/Sv2a/Ppfia3/Syt12/Syt17/Calm3/Drd1/Drd2/Grik5/Grm4/Prkca/Prkcg/Syp/Bcl2l1/Fmr1/Prkcb/Adora2a/Cacna1a/Camk2a/P2rx1/Chrna4/Nr3c2/Syt1/Cacna1b/Erc2/Rims4/Cadps/Unc13c/Sptbn2/Prkce/Snapin/Htr2a/Vps18/Cask/P2rx7/Atp2a2/Cacna1d/Lrrk2/Git2/Adcy1/Ppfia2/Pclo/Syt7/Fbxl20/Unc13a/Cplx1/Ncs1/Kcnh1/Dgki/Apba1/Apba2/Git1/Nrn1/Gsk3b/Rims1/Otof	64
regulation of synaptic vesicle exocytosis	3.74479e-10	3.21629e-08	Wnt7a/Stx1a/Nrxn3/Cacnb2/Nlgn1/Cplx2/Cyth1/Septin5/Rims2/Calm3/Drd1/Drd2/Grik5/Grm4/Prkca/Prkcg/Syp/Bcl2l1/Fmr1/Prkcb/Adora2a/Camk2a/P2rx1/Chrna4/Nr3c2/Syt1/Cacna1b/Rims4/Prkce/Snapin/Htr2a/Vps18/Cask/Atp2a2/Cacna1d/Lrrk2/Git2/Adcy1/Ppfia2/Syt7/Fbxl20/Unc13a/Cplx1/Ncs1/Kcnh1/Dgki/Apba1/Apba2/Git1/Nrn1/Gsk3b/Rims1	52
regulation of exocytosis	4.12796e-10	3.50335e-08	Baiap3/Stxbp3/Wnt7a/Cacna1h/Stx1a/Nrxn3/Cacnb2/Nlgn1/Cplx2/Cyth1/Septin5/Rims2/Rab8a/Rab26/Rph3al/Ap1g1/Syt12/Unc13d/Syt17/Calm3/Drd1/Drd2/Grik5/Grm4/Ncam1/Prkca/Prkcg/Sdc4/Syp/Bcl2l1/Fmr1/Itgam/Prkcb/Pld2/Myo5b/Gata2/Adora2a/Cacna1a/Camk2a/Notch1/P2rx1/Chrna4/Nr3c2/Syt1/Kcnb1/Cacna1b/Rab8b/Rims4/Cadps/Abr/Septin4/Sptbn2/Prkce/Septin1/Snapin/Htr2a/Vps18/Cask/P2rx7/Atp2a2/Cacna1d/Cacna1g/RGD131116…	95
kidney development	4.15456e-10	3.50335e-08	Kank2/Magi2/Plce1/Pcsk5/Foxj1/Cflar/Lama5/Wnt11/Sox9/Gli3/Nphs2/Sulf1/Agt/Apc/Bcl2/Il6r/Kcnj1/Nf1/Pdgfrb/Pkd1/Rara/Rarb/Ren/Sdc4/Acat1/Slc12a1/Gpc3/Dlg1/Pdgfa/Pdgfra/Tcf21/Gdnf/Gfra1/Notch1/Smad3/Hnf1b/Smad1/Ahr/Ass1/Hspa4/Fras1/Crlf1/Arg2/Itgb3/Cxcr2/Pax2/Notch2/Schip1/Pecam1/Pcsk9/Six4/Ift27/Lrrk2/Bmper/Tfap2b/Glis2/Wnt9b/Gli2/Pbx1/Kif26b/Prox1/Wdpcp/Nkx3-1/Efnb2/Irx1/Tfap2a/Irx3/Sall1/Dact2/Ts…	114
regulation of transporter activity	4.37987e-10	3.66007e-08	Rasgrf2/Cacnb2/Nlgn1/Kcns1/Nlgn2/Cacng3/Cacng4/Cacng5/Cacng7/Fgf12/Abcb1a/Rph3a/Shank2/Nlgn3/Bcl2/Calm3/Drd2/Grin2a/Grm5/Kcnj1/Kcnc2/Pde4b/Pde4d/Ppp2ca/Prkca/Reln/Slc9a1/Dmd/Atp7a/Fmr1/Hk1/Fhl1/Dlg1/Cacnb3/Kcnc1/Asic2/Cacna1a/Cacna2d1/Abcc8/Chrna4/Atp1b1/Nedd4l/Cav3/Wwp2/Drd3/Rgs9/Jph2/Kcng1/Stom/Scn1b/Cacna1d/Pcsk9/Pink1/Dapk1/Wnk2/Neto2/Jph3/Sphk2/Lrrc26/Ephb2/Lrrc38/Shisa8/Scn4b/Akap7/Cnih2/An…	99
central nervous system neuron differentiation	5.17988e-10	4.28996e-08	Mir200c/Lmx1b/Pax3/Wnt7a/Lhx5/Sox5/Gli3/Atp2b2/Drd1/Drd2/Ephb1/Met/Prkca/Wnt3/Atp7a/Ntrk2/Gata2/Dcc/Cntn2/Cacna1a/Pax6/Foxn4/Lmx1a/Mycbp2/Nfib/Dmrt3/Pou3f4/Dlx2/Scn1b/Wnt3a/Wnt9b/Gli2/Prox1/Fezf2/Unc5d/Cln8/Spock1/Tfap2a/Sall1/Disc1/Sptbn4/Samd4b/Tsku/Plxna3/Ldb1/Mdga1/Rapgef2/Sfrp2/Dclk2/Zeb2/Dll4/Lhx6/Ophn1/Plxna4/Atg7/Ephb2/Bcl11b/Lingo1/Epha4/Arx/Lhx4/Arhgef28/Lmo4/Tfap2c/Gdpd5/Pax7/Satb2/Nr4…	84
regulation of small GTPase mediated signal transduction	5.6037e-10	4.59989e-08	Kank2/Nrg1/Rtn4r/Rasgrf2/Arhgef7/Plce1/F2rl3/Cyth1/Lpar1/Mcf2l/Map2k1/Psd/Syngap1/Dab2ip/Adra1b/Fbp1/Met/Nf1/Sipa1l1/Pdgfrb/Reln/Myo9b/Notch1/Arhgef15/Abr/Arhgef3/Plekhg2/Sipa1l3/Rasip1/Rasa3/Rasgrp1/Notch2/Vav3/Timp2/Arfgef2/Vav2/Mapkap1/Bnip2/Arhgap28/Rap1gap2/Bcl6/Tiam1/Arhgef18/Abl2/Ralgps2/Arhgap24/Synpo2l/Spata13/Farp1/Prag1/Ripor2/Arhgef37/Arhgap26/Psd2/Trim67/Kank1/Gbf1/Fgd2/Trio/Arhgef2/…	96
muscle contraction	6.5944e-10	5.36564e-08	Bbs2/Nkx2-5/Map2k6/Cacna1h/Cacnb2/Bin1/Map2k1/Pde5a/Sulf1/Grip2/Prok2/Adra1b/Agt/Aldoa/Atp1a1/Atp1a3/Avp/Cacna1c/Calm3/Drd1/Drd2/Met/Myh3/Nos1/Pde4b/Pde4d/Myocd/Prkca/Slc9a1/Sod1/Tacr3/Tbxa2r/Tpm1/Dmd/Dlg1/Comp/Oxtr/Cacna2d1/Gdnf/P2rx1/Tmod1/Atp1b1/Scn5a/Glra1/Scn4a/Pkp2/Mylk/Smtn/Nedd4l/Cav3/Arg2/Mybpc2/Adora1/Npy1r/Chrne/Scn10a/Htr2a/Atp2b4/Scn1b/Atp2a2/Kcnj5/Slc8a1/Cacna1d/Cacna1g/Tmod3/Dmpk/T…	106
multicellular organismal homeostasis	6.94449e-10	5.60136e-08	Acot11/Prdx5/Bbs2/Hadh/Cdh23/Map2k6/Acacb/Cdh3/Sox9/Flt3/Coro1a/Mlxipl/Add1/Apc/Avp/Bcl2/Cebpb/Drd1/Drd2/Kcnj1/Met/Nf1/Adgrf5/Nos3/Pdgfrb/Pla2g4a/Prkca/Rho/Sod1/Hnf1a/Tf/Ucp1/Gnas/Ampd3/Map1a/Gata2/Acsl1/Nr1d1/Oxtr/Col2a1/Cpt2/Notch1/Pemt/Kdr/Tub/Ptpn11/Dbh/Igf1r/Acp5/LOC259246/Alox12b/Ush1g/Ush2a/Inava/Cartpt/Ppargc1b/Fto/Nod2/Hfe/Epha3/Nox3/Adora1/Itgb3/Fgf7/Tcirg1/Col11a2/Btbd9/Trpm2/Epas1/Dyn…	153
Wnt signaling pathway	7.12414e-10	5.69673e-08	Fzd7/Ctnnd2/Nkx2-5/Mllt3/Wnt7a/Ptpru/Cdh3/Wnt11/Sox9/Gli3/Gli1/Sulf1/Dab2ip/Plpp3/Apc/Drd2/Met/Pkd1/Hnf1a/Wnt3/Mitf/Gpc3/Notch1/Smad3/Hnf1b/Kremen2/Wnt9a/Fermt2/Dcdc2/Axin2/Wwox/Tbxt/Gprc5b/Sox10/Foxo3/Tle5/Arntl/Grhl3/Apc2/Tle2/Lrp1/Lrrk2/Ptk7/Tert/Eda/Atp6ap2/Wnt3a/Rnf43/Wnt9b/Tiam1/Abl2/Nfatc4/Ror2/Wnk2/Sall1/Disc1/Dact2/Axl/Peg12/Tsku/Kank1/Ldb1/Depdc1b/Sema5a/Sfrp2/Zeb2/Stk4/Sulf2/Tcf7l1/Inv…	134
protein localization to cell periphery	7.3819e-10	5.85239e-08	Bbs2/Magi2/F11r/Cacnb2/Nfasc/Epb41l3/Rab8a/Kcnb2/Lama5/Cacng3/Cacng7/Palm/Map2k1/Rab26/Camk2g/Atp2c2/Grip2/Ar/Camk2b/Grin2a/Grin2c/Grm1/Optn/Rab31/Slc4a1/Bcl2l1/Myo5b/Bsg/Dlg1/Mal/Mapk10/Cacnb3/Camk2a/Lypla1/Prkg2/Scp2/Tub/Atp1b1/Kcnb1/Ptpn9/Rab8b/Nptx1/Skap1/Pkp2/Nptx2/Rilpl2/Commd1/Cav3/Epha3/Dpp6/Map7/Gga2/Cln3/Flna/Tnik/Cask/Pacsin1/Lrp1/Pdzd11/Rapgef6/Wnt3a/Rilpl1/Sptbn1/Sptbn4/Numa1/Dchs1/B…	119
visual system development	7.5088e-10	5.90255e-08	Rs1/Mir124-2/Miat/Rax/Lmx1b/Hps1/Slc17a7/Sox9/Gli3/Dscam/Vsx2/Stau2/Fat3/Apc/Atp2b2/Bcl2/Cacna1c/Ephb1/Gnb1/Grm6/Nf1/Nos3/Pdgfrb/Optn/Rara/Rarb/Rho/Sp1/Thrb/Ptn/Ntrk2/Mitf/Aqp5/Dlg1/Pdgfra/Rxra/Cst3/Cryab/Gdnf/Man2a1/Pax6/Tmod1/Kdr/Tub/Smad3/Ahr/Nf2/Arhgef15/Foxn4/Ush2a/Col4a1/Sipa1l3/Tcirg1/Pax2/Notch2/Limk2/Atp2b4/Nphp1/Ptprm/Dlx2/Lhx2/Smarcd3/Slc4a5/Grhl3/C1qa/Myf5/Tfap2b/Rab11fip4/Tbx2/Kdm2b/…	138
sensory system development	7.59106e-10	5.91707e-08	Rs1/Mir124-2/Miat/Rax/Lmx1b/Hps1/Slc17a7/Sox9/Gli3/Dscam/Vsx2/Stau2/Fat3/Apc/Atp2b2/Bcl2/Cacna1c/Ephb1/Gnb1/Grm6/Nf1/Nos3/Pdgfrb/Optn/Rara/Rarb/Rho/Sp1/Thrb/Ptn/Ntrk2/Mitf/Aqp5/Dlg1/Pdgfra/Rxra/Cst3/Cryab/Gdnf/Man2a1/Pax6/Tmod1/Kdr/Tub/Smad3/Ahr/Nf2/Arhgef15/Foxn4/Ush2a/Col4a1/Sipa1l3/Tcirg1/Pax2/Slc44a4/Notch2/Limk2/Atp2b4/Nphp1/Ptprm/Dlx2/Lhx2/Smarcd3/Slc4a5/Grhl3/C1qa/Myf5/Tfap2b/Rab11fip4/Tbx…	139
peptide hormone secretion	7.73073e-10	5.97572e-08	Baiap3/Hadh/Stxbp3/Arhgef7/Stx1a/Ptprn/Efna5/Rims2/Nlgn2/Sstr3/Rph3al/Cacna1c/Drd2/Gck/Acvr1c/Nos1/Nos2/Ppp3cb/Hnf1a/Tp53/Glul/Glp1r/Htr2c/Inhbb/Nr1d1/Irs1/Pax6/Abcc8/Ptpn11/Hnf1b/Hmgcr/Ppard/Hnf4a/Kcnb1/Pfkl/Cpt1a/LOC259246/Ffar1/Rab8b/Pex5l/Rptor/Tfr2/Gpr39/Fam3d/Pde4c/Gpld1/Cartpt/Hfe/Ffar2/Prkce/Tcirg1/Irs2/Trpm2/Mcu/Cask/Arntl/Ptprn2/Cacna1d/Lrp1/Tfap2b/Stxbp4/Ildr1/Tiam1/Sirt4/Ano1/Pde8b/At…	101
regulation of actin filament-based process	7.82588e-10	5.99927e-08	Fhod3/Cacna1h/F11r/Efna5/Lpar1/Bin1/Baiap2/Wnt11/Coro1a/Stau2/Rhov/Gpm6b/Add1/Add2/Atp1a1/Cacna1c/Met/Nos1/Pde4b/Pde4d/Pdgfrb/Sdc4/Tpm1/Pdlim4/Dlg1/Tmod1/Smad3/Scn5a/Tgfb3/Nf2/Frmd6/Arhgef15/Pkp2/Ppm1f/Cav3/Fhod1/Epha3/Sptbn2/Plekhg2/Adora1/Itgb3/Prkce/Swap70/Flna/Pak1/Trpm2/Coro1b/Rgs4/Notch2/Pecam1/Sema3e/Atp2a2/RSA-14-44/S1pr1/Grhl3/Scin/Lrp1/Lima1/Tmod3/Arhgap28/Baiap2l1/Prox1/Stap1/Sptbn1/Sy…	129
postsynaptic density organization	8.7989e-10	6.6559e-08	Magi2/Nrxn2/Nlgn1/Nlgn2/Shank2/Syngap1/Sipa1l1/Reln/Dlg1/Ptprs/Nptx1/Zmynd8/Ophn1/Cadm1/Lrfn1/Cript/Dlg3/Shank3/Nrxn1/Dlg2/Dlgap1/Shank1/Dbn1/Dgkz/Cdh2/Git1/Mpp2	27
eye development	8.82594e-10	6.6559e-08	Rs1/Mir124-2/Miat/Rax/Lmx1b/Hps1/Slc17a7/Sox9/Gli3/Dscam/Vsx2/Stau2/Fat3/Apc/Atp2b2/Bcl2/Cacna1c/Ephb1/Gnb1/Grm6/Nf1/Nos3/Pdgfrb/Optn/Rara/Rarb/Rho/Sp1/Thrb/Ptn/Ntrk2/Mitf/Aqp5/Dlg1/Pdgfra/Rxra/Cst3/Cryab/Gdnf/Man2a1/Pax6/Tmod1/Kdr/Tub/Smad3/Ahr/Nf2/Arhgef15/Foxn4/Ush2a/Col4a1/Sipa1l3/Tcirg1/Pax2/Notch2/Limk2/Atp2b4/Nphp1/Ptprm/Dlx2/Lhx2/Smarcd3/Slc4a5/Grhl3/Myf5/Tfap2b/Rab11fip4/Tbx2/Kdm2b/Crb1/…	137
synaptic vesicle transport	1.01448e-09	7.487e-08	Wnt7a/Stx1a/Nrxn3/Cltb/Cacnb2/Nlgn1/Cplx2/Cyth1/Septin5/Rims2/Sv2a/Ppfia3/Dnm1/Dnm3/Syt12/Syt17/Calm3/Drd1/Drd2/Grik5/Grm4/Prkca/Prkcg/Syp/Bcl2l1/Fmr1/Prkcb/Adora2a/Cacna1a/Camk2a/P2rx1/Chrna4/Nr3c2/Syt1/Cacna1b/Erc2/Tor1a/Rims4/Cadps/Unc13c/Sptbn2/Prkce/Snapin/Htr2a/Vps18/Cask/P2rx7/Atp2a2/Cacna1d/Lrrk2/Ap1s2/Git2/Adcy1/Ap3b1/Trim46/Cnih2/Borcs5/Ppfia2/Pclo/Syt7/Fbxl20/Unc13a/Cplx1/Ncs1/Snap91/K…	74
establishment of synaptic vesicle localization	1.01448e-09	7.487e-08	Wnt7a/Stx1a/Nrxn3/Cltb/Cacnb2/Nlgn1/Cplx2/Cyth1/Septin5/Rims2/Sv2a/Ppfia3/Dnm1/Dnm3/Syt12/Syt17/Calm3/Drd1/Drd2/Grik5/Grm4/Prkca/Prkcg/Syp/Bcl2l1/Fmr1/Prkcb/Adora2a/Cacna1a/Camk2a/P2rx1/Chrna4/Nr3c2/Syt1/Cacna1b/Erc2/Tor1a/Rims4/Cadps/Unc13c/Sptbn2/Prkce/Snapin/Htr2a/Vps18/Cask/P2rx7/Atp2a2/Cacna1d/Lrrk2/Ap1s2/Git2/Adcy1/Ap3b1/Trim46/Cnih2/Borcs5/Ppfia2/Pclo/Syt7/Fbxl20/Unc13a/Cplx1/Ncs1/Snap91/K…	74
camera-type eye development	1.01702e-09	7.487e-08	Rs1/Mir124-2/Miat/Rax/Lmx1b/Hps1/Slc17a7/Sox9/Gli3/Dscam/Vsx2/Fat3/Apc/Atp2b2/Cacna1c/Ephb1/Gnb1/Grm6/Nf1/Nos3/Pdgfrb/Optn/Rara/Rarb/Rho/Sp1/Thrb/Ptn/Ntrk2/Mitf/Aqp5/Dlg1/Pdgfra/Rxra/Cryab/Gdnf/Man2a1/Pax6/Tmod1/Kdr/Tub/Smad3/Ahr/Nf2/Arhgef15/Foxn4/Ush2a/Col4a1/Tcirg1/Pax2/Notch2/Limk2/Atp2b4/Nphp1/Ptprm/Dlx2/Lhx2/Smarcd3/Slc4a5/Grhl3/Myf5/Tfap2b/Rab11fip4/Tbx2/Kdm2b/Prox1/Ikzf1/Wdpcp/Tenm3/Cln8/…	124
chemical synaptic transmission, postsynaptic	1.08102e-09	7.89552e-08	Insyn2a/Wnt7a/Stx1a/Slc17a7/Nlgn1/Rims2/Nlgn2/Baiap2/Shank2/Nlgn3/Grip2/Sez6/Grik5/Grin2a/Grin2b/Grin2c/Grin2d/Met/Reln/Gabrb3/Atxn1/Cacnb3/Adora2a/P2rx1/Chrna4/Glra1/Cux2/Adora1/Chrne/Rgs4/Grik1/Zmynd8/P2rx7/Lrrk2/Celf4/Dmpk/Ntsr1/App/Grik2/Prkn/Shank3/Nrxn1/Slc29a1/Dgki/Shank1/Begain/Chrna1/Abat/Dbn1/Gsk3b/Rims1/Ppp1r9a/Mpp2	53
dendrite morphogenesis	1.17071e-09	8.48376e-08	Ctnnd2/Wnt7a/Nlgn1/Rere/Baiap2/Trpc5/Trak2/Shank2/Dscam/Nlgn3/Stau2/Dnm3/Camk2b/Ephb1/Met/Sipa1l1/Reln/Ptn/Atp7a/Fmr1/Myo5b/Fyn/Cacna1a/Camk2a/Ptprz1/Smad1/Lzts3/Cux2/Dcdc2/Nedd4l/Numbl/Tnik/Sgk1/Cask/Rab21/Lrrk2/Adgrb3/Tiam1/Abl2/Nfatc4/Farp1/Sema4d/Rapgef2/Btbd3/Ephb2/Trak1/Epha4/Il1rapl1/Ptprf/Ankrd27/Rbfox2/Fbxo31/Zfp365/Srcin1/Robo1/Shank3/Pdlim5/Nr2e1/Shank1/Dbn1/Itpka/Celsr2/Lrp4/Cit/Ache/…	71
muscle organ development	1.20526e-09	8.59978e-08	Fzd7/Nrg1/Nr2f2/Egr2/Nkx2-5/Pax3/Usp2/Nln/Cflar/Lama5/Gli1/Kcnk2/Apc/Bcl2/Ephb1/Nr3c1/Met/Ncam1/Nf1/Myocd/Tpm1/Dmd/Lox/Plagl1/Rxra/Tcf21/Arrb2/Cryab/Notch1/Smad3/Hmgcr/Ass1/S100b/Ppara/Pkp2/Mylk/Naca/Disp1/Chat/Capn3/Cav3/Lrp2/Mybpc2/Gata6/Sox6/Pak1/Pi16/Rgs4/Erbb3/Tgfbr3/Jph2/Alx4/Arntl/Scn8a/S1pr1/Foxp1/Ube4b/Six4/Asb2/Myf5/Foxh1/Wnt3a/Tbx2/Kat2a/Tbx5/Prox1/Efnb2/Ripor2/Myh14/Arid5b/Dll4/Cyp26b…	134
cell-cell signaling by wnt	1.20526e-09	8.59978e-08	Fzd7/Ctnnd2/Nkx2-5/Mllt3/Wnt7a/Ptpru/Cdh3/Wnt11/Sox9/Gli3/Gli1/Sulf1/Dab2ip/Plpp3/Apc/Drd2/Met/Pkd1/Hnf1a/Wnt3/Mitf/Gpc3/Notch1/Smad3/Hnf1b/Kremen2/Wnt9a/Fermt2/Dcdc2/Axin2/Wwox/Tbxt/Gprc5b/Sox10/Foxo3/Tle5/Arntl/Grhl3/Apc2/Tle2/Lrp1/Lrrk2/Ptk7/Tert/Eda/Atp6ap2/Wnt3a/Rnf43/Wnt9b/Tiam1/Abl2/Nfatc4/Ror2/Wnk2/Sall1/Disc1/Dact2/Axl/Peg12/Tsku/Kank1/Ldb1/Depdc1b/Sema5a/Sfrp2/Zeb2/Stk4/Sulf2/Tcf7l1/Inv…	134
blood circulation	1.31419e-09	9.30545e-08	E2f4/Bbs2/Nr2f2/Nkx2-5/Map2k6/Cacna1h/F11r/Pcsk5/Cacnb2/Bin1/Rps6ka2/Map2k1/Dusp5/Pde5a/Nav2/Grip2/Adra1b/Agt/Ar/Atp1a1/Atp1a3/Avp/Cacna1c/Calm3/Cbs/Drd1/Drd2/Nr3c1/Met/Nos1/Nos2/Nos3/Npr1/Pde4b/Pde4d/Pomc/Prkca/Ren/Slc9a1/Sod1/Tacr3/Tbxa2r/Thrb/Tpm1/Gnas/Dmd/Glp1r/Itga1/Stat1/Esr2/Htr2c/Dlg1/Gclc/Comp/Oxtr/Asic2/Adora2a/Cacna2d1/P2rx1/Slc1a1/Kdr/Smad3/Atp1b1/Scn5a/Hmgcr/Ppard/Ahr/Dbh/Ppara/Cacna…	153
sensory organ morphogenesis	1.44764e-09	1.01727e-07	Rs1/Mir124-2/Miat/Prrx2/Cdh23/Ntn1/Sox9/Gli3/Dscam/Vsx2/Stau2/Fat3/Atp2b2/Bcl2/Ephb1/Nf1/Rarb/Sod1/Sp1/Thrb/Ptn/Ntrk2/Gata2/Aqp5/Col2a1/Man2a1/Pax6/Kdr/Otx1/Prrx1/Abr/Ush1g/Foxn4/Eya4/Pax2/Pdzd7/Slc44a4/Stox1/Notch2/Sec24b/Pou3f4/Ptprm/Grhl3/Six4/Ptk7/Tfap2b/Wnt3a/Tbx2/Kdm2b/Gli2/Crb1/Prox1/Ikzf1/Wdpcp/Tenm3/Ror2/Tfap2a/Ripor2/Sall1/Ush1c/Tsku/Sobp/Prdm1/Tulp1/Bcar3/Cyp26b1/Chd7/Whrn/Ephb2/Zhx2/S…	105
striated muscle cell differentiation	1.5039e-09	1.04886e-07	Fhod3/Fzd7/Nrg1/Nkx2-5/Nln/Cflar/Daxx/Acadm/Adra1b/Agt/Bcl2/Nr3c1/Met/Pdgfrb/Myocd/Rara/Rarb/Slc9a1/Tpm1/Dmd/Lox/Cd9/Pdgfra/Rxra/Comp/Arrb2/Notch1/Tmod1/Prkar1a/Ppara/Naca/Cacybp/Capn2/Capn3/Cav3/Mybpc2/Gata6/Sox6/Pak1/Pi16/Gdf15/Rgs4/Uchl1/Ptgfrn/Slc8a1/Foxp1/Six4/Myf5/Bnip2/Tmod3/Cacna2d2/Adgrb3/Maml1/Wnt3a/Kat2a/Tbx5/Tmem119/Prox1/Synpo2l/Efnb2/Ripor2/Nrap/Dmpk/Myof/Plekho1/Tanc1/Cyp26b1/Atg7/…	111
localization within membrane	1.53978e-09	1.06587e-07	Nrg1/Magi2/Nrxn2/Nlgn1/Rab8a/Dnm1/Cacng3/Cacng4/Cacng5/Cacng7/Map2k1/Grip2/Dnm3/Syngap1/Cdh13/Grik5/Grin2b/Ptprc/Reln/Ptn/Myo5b/Dlg1/Mapk10/Fnta/Cacna1a/Camk2a/Nptx1/Cep112/Nptx2/Rilpl2/Drd3/Itgb3/Flna/Pak1/Tnik/Sec24b/Pacsin1/Etv5/Rilpl1/Dok7/Efnb2/Itgal/Sec24d/Ophn1/Clstn1/Pip5k1c/Anks1b/Gpc4/Lhfpl4/Sirt2/Cnih2/Shisa6/Rftn1/Grik2/Dlg3/Shank3/Nrxn1/Dlg2/Cplx1/Clip1/Sec24c/Iqsec2/Nptxr/Dbn1/Musk/…	73
appendage development	1.70277e-09	1.16136e-07	Prrx2/Nr2f2/Megf8/Rax/Lmx1b/Itga6/Wnt7a/Pcsk5/Sox9/Gli3/Sulf1/Cacna1c/Rara/Rarb/Hnf1a/Wnt3/Gnas/Atp7a/Gpc3/Comp/Col2a1/Notch1/Itgb4/Prrx1/Kremen2/Wnt9a/Plxna2/Fras1/Mustn1/C2cd3/Notch2/Mecom/Alx4/Sema3c/Sp8/Tfap2b/Tbx2/Tbx4/Tbx5/Gli2/Pbx1/Wdpcp/Zfp219/Ror2/Tfap2a/Rnf165/Sall1/Frem2/Sfrp2/Cyp26b1/Chd7/Pkdcc/Smoc1/Slc39a3/Chst11/Zbtb16/Tmem231/Bbs7/Aff3/Runx2/Pbx2/Rspo2/Grem1/Pitx2/Bcl2l11/Scx/Sik3…	76
limb development	1.70277e-09	1.16136e-07	Prrx2/Nr2f2/Megf8/Rax/Lmx1b/Itga6/Wnt7a/Pcsk5/Sox9/Gli3/Sulf1/Cacna1c/Rara/Rarb/Hnf1a/Wnt3/Gnas/Atp7a/Gpc3/Comp/Col2a1/Notch1/Itgb4/Prrx1/Kremen2/Wnt9a/Plxna2/Fras1/Mustn1/C2cd3/Notch2/Mecom/Alx4/Sema3c/Sp8/Tfap2b/Tbx2/Tbx4/Tbx5/Gli2/Pbx1/Wdpcp/Zfp219/Ror2/Tfap2a/Rnf165/Sall1/Frem2/Sfrp2/Cyp26b1/Chd7/Pkdcc/Smoc1/Slc39a3/Chst11/Zbtb16/Tmem231/Bbs7/Aff3/Runx2/Pbx2/Rspo2/Grem1/Pitx2/Bcl2l11/Scx/Sik3…	76
organ growth	1.73885e-09	1.17732e-07	Nrg1/Nkx2-5/Lmx1b/Acacb/Sox9/Gli1/Kcnk2/Adra1b/Agt/Apc/Ar/Bcl2/Cacna1c/Nr3c1/Ncam1/Pdgfrb/Myocd/Rara/Rarb/Pdgfra/Rxra/Comp/Col2a1/Notch1/Psap/Kdr/Ptpn11/Smad1/Ahr/Prkar1a/Ppara/Cav3/Gata6/Map7/Fgf7/Men1/Pak1/Pi16/Por/Rgs4/Tgfbr3/Matn4/S1pr1/Foxp1/Matn1/Col27a1/Bnc2/Cacna2d2/Col7a1/Tbx2/Tbx5/Prox1/Col9a1/Tenm4/Stk4/Zfpm2/Arx/Coch/Myl2/Mael/Wwc2/Fxn/Rspo2/Gata4/Prkg1/Erbb4/Pdlim5/Bcl2l11/Akap6/Tcf7…	81
small GTPase mediated signal transduction	1.79178e-09	1.20436e-07	Kank2/Nrg1/Rtn4r/Rasgrf2/Ntn1/Arhgef7/Plce1/F2rl3/Cyth1/Lpar1/Mcf2l/Rab8a/Map2k1/Rab26/Psd/Rhov/Syngap1/Dab2ip/Cdh13/Adra1b/Fbp1/Met/Nf1/Sipa1l1/Pdgfrb/Rab31/Reln/Tp53/Kpnb1/Rab38/Mras/Myo9b/Notch1/Dock9/Rab8b/Dab1/Arhgef15/Abr/Arhgap31/Rgl1/Arhgef3/Plekhg2/Sipa1l3/Rasip1/Rasa3/Pak1/Rasgrp1/Notch2/Vav3/Timp2/Pecam1/Arfgef2/Vav2/Mapkap1/RSA-14-44/Cnksr1/Rab21/Ift27/Bnip2/Arhgap28/Rap2c/Rapgef6/Rap…	154
morphogenesis of a branching structure	1.82118e-09	1.21532e-07	Ctnnd2/Rere/Lama5/Sox9/Gli3/Sulf1/Agt/Ar/Bcl2/Drd2/Met/Pkd1/Vdr/Gpc3/Dlg1/Pdgfa/Pdgfra/Rxra/Tcf21/Gdnf/Notch1/Kdr/Hnf1b/Ahr/Col4a1/Cav3/Hhip/Rasip1/Fgf7/Sox10/Pax2/Pak1/Dlx2/Sema3c/Sema3e/Six4/Lrrk2/Wnt9b/Gna13/Map3k13/Etv5/Gli2/Pbx1/Prox1/Bcl11a/Nfatc4/Nkx3-1/Sall1/Dchs1/Prdm1/Sema5a/Fat4/Sfrp2/Spint1/Dll4/Stk4/Lama1/Llgl2/Pxn/Btrc/Tfap2c/Epha2/Notch4/Fkbpl/Eng/Col13a1/Esrp1/Rspo2/Ctnnbip1/Grem1…	87
regulation of insulin secretion	2.02067e-09	1.33881e-07	Baiap3/Hadh/Efna5/Nlgn2/Rph3al/Drd2/Gck/Acvr1c/Nos1/Nos2/Ppp3cb/Hnf1a/Glul/Glp1r/Inhbb/Nr1d1/Irs1/Abcc8/Ptpn11/Hmgcr/Ppard/Hnf4a/Kcnb1/Pfkl/Cpt1a/LOC259246/Ffar1/Rptor/Gpr39/Fam3d/Pde4c/Gpld1/Cartpt/Prkce/Tcirg1/Irs2/Trpm2/Mcu/Cask/Arntl/Cacna1d/Lrp1/Tfap2b/Stxbp4/Tiam1/Sirt4/Ano1/Pde8b/Atg7/Trpa1/Gpr68/Midn/Sidt2/Myrip/Myt1/Blk/Ucn3/Cacna1e/Prkn/Syt7/Nrxn1/Per2/Adcy5/Aacs/Tcf7l2/Piwil4/Abat/Cdk1…	73
epithelial cell proliferation	2.46525e-09	1.62178e-07	Mir290/Fzd7/Cpb2/Nr2f2/Flt4/Cdk6/Wnt7a/Ptprn/Cdh3/Cflar/Sox9/Gli1/Runx3/Map2k1/Wfdc1/Sulf1/Dab2ip/Cdh13/Apc/Ar/Cebpb/Fst/Nf1/Egfl7/Nos2/Prkca/Sp1/Tgfa/Vdr/Stat5a/Ptn/Atp7a/Glul/Scarb1/Stat1/Esr2/Gata2/Gpc3/Dlg1/Itpr1/Nr1d1/Adk/Notch1/Pax6/Kdr/Smad3/Hnf1b/Scn5a/Ppard/Tgfb3/Rptor/Nod2/Thbs4/Nfib/Prkd2/Itgb3/Zfp36l1/Fgf7/Pax2/Men1/Stox1/Notch2/Map2k5/Ehf/Tgfbr3/Ptprm/Cask/Foxp1/Strap/Six4/Bmper/Wnt3…	139
positive regulation of cell morphogenesis involved in differentiation	2.64315e-09	1.72657e-07	Nrg1/Megf8/Ntn1/Efna5/Baiap2/Trpc5/Map2k1/Dscam/Stau2/Unc13d/Camk2b/Met/Reln/Wnt3/Ntrk2/Myo5b/Fn1/Smad1/Metrn/Cux2/Plxna2/Nedd9/Numbl/Itgb3/Flna/Pak1/Map1b/Mapt/Tnik/Sgk1/Cass4/Cask/Atp5mc1/Rab21/Lrp1/Wnt3a/Map3k13/Tiam1/Bcl11a/Sema4d/Rreb1/Carmil1/Ist1/Disc1/Cyfip1/Dock1/Plxna3/Sema5a/Zeb2/Prex1/Plxna4/Plxnb1/Trak1/Epha4/Il1rapl1/Ptprf/Ankrd27/Triobp/Dixdc1/Fbxo31/Fxn/Robo1/Limk1/Snap91/Mdk/Dbn1…	73
regulation of animal organ morphogenesis	2.73884e-09	1.77657e-07	Cpb2/Mllt3/Wnt7a/Cflar/Wnt11/Sox9/Gli1/Sulf1/Agt/Apc/Ar/Bcl2/Met/Thrb/Vdr/Ptn/Prkcb/Fgfr4/Gpc3/Itpr1/Pdgfa/Pdgfra/Rxra/Dmp1/Gdnf/Notch1/Hnf1b/Naca/Cav3/Chad/Nfib/Fgf7/Dmrt3/Pax2/Stox1/Por/Sec24b/Sema3c/Grhl3/Six4/Ptk7/Wnt3a/Tbx2/Wnt9b/Etv5/Tbx5/Abl2/Ror2/Tfap2a/Sall1/Sfrp2/Sulf2/Wnt7b/Wnt10a/Bcor/Tbx1/Sp6/Nkd1/Runx2/Eng/Foxp2/Ankrd6/Rspo2/Grem1/Robo1/Cited1/Med12/Ajap1/Fgfr1/Mdk/Tgfbr2/Cdh1/Vegfa…	78
regulation of cell-substrate adhesion	2.85132e-09	1.83669e-07	Ceacam6/Fzd7/Cdk6/Itga6/Pcsk5/Efna5/Unc13d/Gpm6b/Cdh13/Bcl2/Nf1/Sdc4/Dmd/Ptn/St6gal1/Onecut1/Apod/Dmp1/Bcar1/Notch1/Kdr/Utrn/Ptprz1/Smad3/Fn1/Skap1/Ppm1f/Nedd9/Epha3/Itgb3/Prkce/Flna/Men1/Cass4/Cask/Sema3e/Emilin1/Myf5/Lrp1/Bcl6/Wdpcp/Spock1/Gcnt2/Rreb1/Carmil1/Disc1/Dock1/Kank1/Ldb1/Prex1/Smoc1/Fbln1/Egfl6/Ccl25/Iqgap1/Spock2/Triobp/Bcas3/Egflam/Col16a1/Grem1/Pdpn/Dlc1/Actn4/Ccdc80/Dapk3/Rsu1/Em…	81
inner ear development	3.14755e-09	2.01352e-07	Prrx2/Cdh23/Ntn1/Slc9a3r2/Sox9/Gli3/Kcnk2/Atp2b2/Pdgfrb/Sdc4/Sod1/Gabrb3/Gata2/Pdgfa/Pdgfra/Col2a1/Gabrb2/Notch1/Psap/Ptpn11/Otx1/Tgfb3/Prrx1/Abr/Ush1g/Mapkapk2/Ush2a/Igfbp7/Atp8b1/Eya4/Nox3/Pax2/Pdzd7/Slc44a4/Stox1/Sec24b/Pou3f4/Grhl3/Six4/Esrrb/Ift27/Bmper/Ptk7/Wnt3a/Gli2/Prox1/Ccm2/Wdpcp/Cxcl14/Ror2/Tfap2a/Ripor2/Mcoln3/Ush1c/Dchs1/Sobp/Fat4/Frem2/Chd7/Whrn/Ephb2/Trip11/C1qtnf5/Tbx1/Ror1/Triob…	85
kidney epithelium development	3.46769e-09	2.20312e-07	Kank2/Magi2/Foxj1/Lama5/Wnt11/Sox9/Gli3/Nphs2/Agt/Bcl2/Pkd1/Rara/Rarb/Sdc4/Acat1/Gpc3/Dlg1/Tcf21/Gdnf/Notch1/Smad3/Hnf1b/Smad1/Crlf1/Arg2/Cxcr2/Pax2/Notch2/Pecam1/Six4/Bmper/Tfap2b/Wnt9b/Pbx1/Kif26b/Efnb2/Irx1/Irx3/Sall1/Tshz3/Dchs1/Fat4/Heyl/Wnt7b/Epha4/Mtss1/Ctnnbip1/Grem1/Ptpro/Prom1/Basp1/Cited1/Nphs1/Fgfr1/Vegfa/Dll1/Sfrp1/Robo2/Bmp7/Smad9/Gata3/Ptch1/Pgf	63
regulation of synapse assembly	3.49577e-09	2.20585e-07	Ntn1/Wnt7a/Nlgn1/Efna5/Nlgn2/Adgrl3/Nlgn3/Clstn3/Adgrl2/Stau2/Ephb1/Sipa1l1/Prkca/Ntrk2/Oxtr/Asic2/Ptprs/Nptx1/Cux2/Lrrtm3/Six4/Flrt2/Il1rapl2/Adgrb3/Slitrk4/Wnt3a/Farp1/Sema4d/Slitrk2/Mdga1/Ntng2/Adgrb2/Ephb2/Clstn1/Gpc4/Il1rapl1/Lhfpl4/Adgre5/Adgrb1/Lrrc24/Lrfn1/Nrg2/Flrt1/Rab17/App/Nrxn1/Pdlim5/Slit1/Lrtm2/Nptxr/Musk/Ppp1r9a	52
negative regulation of cell morphogenesis involved in differentiation	3.76049e-09	2.35686e-07	Rtn4r/Ntn1/Nlgn1/Efna5/Trpc5/Trak2/Nlgn3/Dnm3/Syngap1/Mbp/Wnt3/Bcar1/Ptprs/Dab1/Sema3g/Mag/Sema3c/Sema3e/Sema6c/Sema4f/Fstl4/Wnt3a/Ulk2/Sema5b/Bcl11a/Nfatc4/Sema4d/Rgma/Plxna3/Kank1/Sema5a/Rapgef2/Trim46/Ephb2/Fbln1/Sema3f/Sema3b/Actn4/Slit1/Aatk/Lrp4/Cit/Gsk3b/Fgf13/Sema6b/Trpc6/Efna1	47
cell junction assembly	3.87373e-09	2.41154e-07	Ctnnd2/Snai1/Efna5/Nfasc/Epb41l3/Cdh3/Lamc1/Wnt11/Gpm6b/Cdh13/Agt/Bcl2/Prkca/Sdc4/Cd9/Apod/Dlg1/Cdh6/Kdr/Smad3/Fn1/Itgb4/Pkp2/Ppm1f/Fermt2/Nedd4l/Cdh10/Cdh22/Epha3/Itgb3/Col17a1/Nphp1/Lrp1/Tns1/Arvcf/Wdpcp/Mpp7/Ldb1/Rapgef2/Ophn1/Nphp4/Dst/Ptprk/Pxn/Cdh15/Iqgap1/Pard6b/Bcas3/Cdh20/Col16a1/Epha2/Gjb2/Marveld3/Grem1/Ptpro/Dlc1/Actn4/Plec/Dapk3/Cldn3/Cldn5/Trpv4/Zfp703/Fscn1/Camsap3/Capza1/Actn1/Jup…	79
regulation of cation channel activity	4.13496e-09	2.557e-07	Rasgrf2/Cacnb2/Nlgn1/Kcns1/Nlgn2/Cacng3/Cacng4/Cacng5/Cacng7/Fgf12/Rph3a/Shank2/Nlgn3/Calm3/Drd2/Grin2a/Kcnj1/Kcnc2/Pde4b/Pde4d/Reln/Dmd/Fmr1/Dlg1/Cacnb3/Kcnc1/Asic2/Cacna1a/Cacna2d1/Abcc8/Chrna4/Nedd4l/Rgs9/Jph2/Kcng1/Stom/Scn1b/Pink1/Dapk1/Neto2/Jph3/Lrrc26/Ephb2/Lrrc38/Shisa8/Akap7/Cnih2/Ank3/Stac2/Rem1/Ntsr1/Kcne4/Shisa6/Nipsnap2/Cacnb1/Prkg1/Crhr1/Shank3/Nrxn1/Akap6/Kcne5/Casq1/Jsrp1/Shank1/…	68
cardiac muscle tissue development	4.46276e-09	2.74143e-07	Fhod3/Fzd7/Nrg1/Nkx2-5/Gli1/Kcnk2/Acadm/Adra1b/Agt/Apc/Nr3c1/Met/Ncam1/Pdgfrb/Myocd/Rara/Rarb/Slc9a1/Tpm1/Pdgfra/Rxra/Arrb2/Notch1/Smad1/Prkar1a/Ppara/Pkp2/Cacybp/Cav3/Lrp2/Mybpc2/Gata6/Sox6/Pak1/Pi16/Rgs4/Erbb3/Tgfbr3/Jph2/Slc8a1/S1pr1/Foxp1/Ube4b/Foxh1/Maml1/Wnt3a/Tbx2/Kat2a/Tbx5/Prox1/Sgcg/Efnb2/Nrap/Tenm4/Dll4/Adamts9/Atg7/Chd7/Myom3/Zfpm2/Myom1/Popdc2/Speg/Taz/Kdm6b/Myl2/Alpk3/Bves/Eng/Grem1…	90
excitatory postsynaptic potential	4.64246e-09	2.83306e-07	Wnt7a/Stx1a/Slc17a7/Nlgn1/Rims2/Nlgn2/Baiap2/Shank2/Nlgn3/Grip2/Sez6/Grik5/Grin2a/Grin2b/Grin2c/Grin2d/Met/Reln/Atxn1/Cacnb3/Adora2a/P2rx1/Chrna4/Glra1/Cux2/Adora1/Chrne/Rgs4/Grik1/Zmynd8/P2rx7/Lrrk2/Celf4/Dmpk/App/Grik2/Prkn/Shank3/Nrxn1/Slc29a1/Dgki/Shank1/Begain/Chrna1/Dbn1/Gsk3b/Rims1/Ppp1r9a/Mpp2	49
neuronal action potential	4.70406e-09	2.85189e-07	Cacna1h/Fgf12/Drd1/Scn2a/Fmr1/P2rx1/Scn5a/Scn4a/Dpp6/Scn10a/P2rx7/Scn11a/Scn8a/Cacna1g/Myh14/Kcnmb3/Trpa1/Ank3/Gria1/Grik2/Cacna1i/Gpr88/Pawr/Kcnmb4/Kcnc4/Gba/Chrna1/Kcnma1	28
muscle cell differentiation	5.34544e-09	3.21968e-07	Fhod3/Fzd7/Epc1/Nrg1/Nkx2-5/Bin1/Nln/Cflar/Sox9/Daxx/Acadm/Adra1b/Agt/Bcl2/Nr3c1/Met/Pdgfrb/Myocd/Rara/Rarb/Slc9a1/Tpm1/Dmd/Lox/Cd9/Pdgfra/Rxra/Comp/Arrb2/Notch1/Tmod1/Prkar1a/Ppara/Naca/Cacybp/Glmn/Ankrd17/Capn2/Capn3/Cav3/Mybpc2/Gata6/Sox6/Pak1/Pi16/Gdf15/Rgs4/Uchl1/Ptgfrn/Smarcd3/Atp2a2/Slc8a1/Foxp1/Six4/Myf5/Bnip2/Tmod3/Cacna2d2/Adgrb3/Foxo4/Maml1/Wnt3a/Tbx2/Kat2a/Tbx5/Tmem119/Prox1/Synpo2l/N…	129
positive regulation of GTPase activity	5.76658e-09	3.45094e-07	Rtn4r/Itga6/Arhgef7/F11r/Foxj1/Bin1/Wnt11/Map2k1/Adap1/Cd40/Syngap1/Dab2ip/Nf1/Sipa1l1/Plcb1/Gnas/Myo9b/Dock9/Acap1/Abr/Arhgap31/Sgsm1/Adprhl1/Nedd9/Sipa1l3/Rasa3/Rasgrp1/Rgs4/Rgs9/Tbck/Arhgap15/S1pr1/Smap2/Grhl3/Apc2/Lrrk2/Adgrb3/Arhgap28/Tbc1d25/Rapgef6/Rap1gap2/Sgsm2/Arhgap27/Tiam1/Agfg2/Git2/Tbc1d9/Rasal2/Rabgap1l/Arhgap24/Arhgap22/Gmip/Sema4d/Arhgap21/Arhgap26/Mtss2/Rgma/Dock1/Snx18/Rapgef2/…	111
actin filament organization	6.27739e-09	3.73255e-07	Fhod3/Lpar1/Bin1/Myo1b/Wipf1/Baiap2/Wnt11/Coro1a/Rhov/Hip1/Coro7/Add1/Add2/Bcl2/Met/Coro6/Sdc4/Tf/Tpm1/Pdlim4/Dlg1/Bcar1/Tmod1/Smad3/Tgfb3/Nf2/Arhgef15/Samd14/Ppm1f/Nedd9/Ppargc1b/Cav3/Fhod1/Sptbn2/Plekhg2/Mybpc2/Prkce/Swap70/Flna/Pak1/Coro1b/Rgs4/Fhdc1/Pecam1/Cass4/Pacsin1/RSA-14-44/S1pr1/Scin/Lima1/Pstpip1/Tmod3/Espnl/Arhgap28/Gdpd2/Baiap2l1/Abl2/Prox1/Shroom3/Sptbn1/Synpo2l/Phactr1/Carmil1/Pst…	128
negative regulation of growth	6.56612e-09	3.87936e-07	Ndufa13/Rtn4r/Bbs2/P3h1/Ntn1/Cgrrf1/Wnt11/Kcnk2/Dab2ip/Agt/Apc/Bcl2/Fbp1/Cgref1/Tp53/Wnt3/Gnas/Fhl1/Idh3g/Gpc3/Cryab/Notch1/Ptprs/Smad3/Ppard/Hnf4a/Nf2/Ppara/Alox15b/Sema3g/Cav3/Acvr1b/Mag/Men1/Pak1/Pi16/Gdf15/Rgs4/Notch2/Sema3c/Sema3e/Sema6c/Sema4f/Foxp1/Fstl4/Wnt3a/Rai1/Ulk2/Bcl6/Sema5b/Tbx5/Tchp/Bcl11a/Sema4d/Zc3h12d/Sphk2/Rgma/Plxna3/Sema5a/Sfrp2/Trim46/Stk4/Sema3f/Gas2l1/Smarca2/Sema3b/Myl2/…	93
negative regulation of developmental growth	6.9402e-09	4.07442e-07	Rtn4r/Bbs2/Ntn1/Kcnk2/Apc/Wnt3/Gnas/Ptprs/Ppara/Sema3g/Cav3/Mag/Men1/Pak1/Pi16/Gdf15/Rgs4/Sema3c/Sema3e/Sema6c/Sema4f/Foxp1/Fstl4/Wnt3a/Rai1/Ulk2/Sema5b/Tbx5/Bcl11a/Sema4d/Rgma/Plxna3/Sema5a/Sfrp2/Trim46/Stk4/Sema3f/Sema3b/Nkd1/Tll2/Wwc2/Fxn/Stc2/Dusp10/Slit1/Tcf7l2/Meis1/Aatk/Tgfbr2/Sfrp1/Fgf13/Fgfr3/Hdac2/Sema6b/Ptch1	55
memory	7.14866e-09	4.17041e-07	Nrg1/Lmx1b/Kcnk4/Slc17a7/Slc8a2/Rcan2/Kcnk2/Cx3cr1/Shank2/Pde5a/Pja2/Atp1a3/Cebpb/Drd1/Drd2/Grin2a/Grin2b/Pde4d/Plcb1/Reln/Scn2a/Ptn/Atxn1/Camk4/Glp1r/Ntrk2/Map1a/Cck/Oxtr/Abcc8/Itpr3/Dbh/Ntf4/S100b/Cux2/Lmx1a/Chat/Sorcs3/Btbd9/Mapt/Sgk1/Htr2a/Cacna1d/Kat2a/Adcy1/Nfatc4/Jph3/Pak7/Gria1/Crhr1/Shank3/Pcdh8/Crtc1/Shank1/Asic1/Mdk/Musk/Ntf3/Rps6kb1/Kalrn/Fgf13/Hrh3	62
regulation of muscle organ development	7.24364e-09	4.19941e-07	Fzd7/Nrg1/Nkx2-5/Usp2/Nln/Gli1/Kcnk2/Apc/Bcl2/Ephb1/Nr3c1/Ncam1/Myocd/Lox/Arrb2/Notch1/Smad3/Hmgcr/S100b/Ppara/Naca/Capn3/Cav3/Gata6/Sox6/Pak1/Pi16/Rgs4/Erbb3/Tgfbr3/Jph2/Arntl/Foxp1/Six4/Myf5/Wnt3a/Tbx2/Kat2a/Tbx5/Efnb2/Cyp26b1/Zfpm2/Wnt10b/Tbx1/Sirt2/Tifab/Tll2/Grem1/Cdon/Gata4/Sfmbt1/Erbb4/Akap6/Tcf7l2/Meis1/Hdac9/Fgfr1/Mapk14/Tgfbr2/Tsc22d3/Rps6kb1/Dll1/Gsk3b/Hdac2/Hdac5/Hamp	66
connective tissue development	7.30292e-09	4.20747e-07	Hoxa3/Prrx2/Bbs2/Wnt7a/Snai1/Bdh1/Cflar/Sox9/Sox5/Gli3/Runx3/Sulf1/Cbs/Hoxc4/Il6r/Pdgfrb/Pkd1/Prkca/Rara/Rarb/Thrb/Gnas/Lox/Atp7a/Acat1/Gdf6/Comp/Col2a1/Notch1/Smad3/Bmp3/Smad1/Ppard/Prrx1/Wnt9a/Mustn1/Gpld1/Axin2/Fto/Chad/Nfib/Itgb3/Sox6/Col11a2/Por/Glg1/Slc39a13/Matn4/Dlx2/Matn1/Col27a1/Myf5/Trps1/Col7a1/Ap1s2/Gli2/Col9a1/Zfp219/Ror2/Bbs1/Arid5b/Sfrp2/Sulf2/Pkdcc/Trip11/Chst11/Wnt7b/Wnt10b/Zbtb…	100
negative regulation of locomotion	7.40832e-09	4.24185e-07	Nrg1/Magi2/Nr2f2/Ptpru/Wnt11/Cygb/Cx3cr1/Ptprg/Sulf1/Dab2ip/Bcl2/Drd1/Drd2/Grm5/Cd200/Nf1/Acvr1c/Egfl7/Myocd/Plcb1/Tbxa2r/Tpm1/Wnt3/Ptn/Mitf/Htr2c/St6gal1/Apod/Adora2a/Notch1/Scp2/Abcc8/Ppard/Hnf4a/Mapk15/Abr/Pkp2/Sema3g/Adora1/Abhd2/Foxo3/Coro1b/Padi2/Map2k5/Tgfbr3/Ptprm/Angpt4/Zmynd8/Sema3c/Sema3e/Sema6c/Sema4f/Strap/Emilin1/Lrp1/Dnaja4/Rap2c/Wnt3a/Sema5b/Tbx5/Stap1/Sema4d/Ripor2/Arpin/Plxna3/K…	114
regulation of cell growth	7.62054e-09	4.3366e-07	Ndufa13/Nrg1/Rtn4r/Acsl4/Megf8/Flt4/P3h1/Ntn1/Cgrrf1/Efna5/Psmd10/Epb41l3/Rims2/Wnt11/Cacng7/Trpc5/Wfdc1/Dscam/Clstn3/Dab2ip/Syt17/Agt/Avp/Bcl2/Fbp1/Nr3c1/Cgref1/Zfp382/Myocd/Slc9a1/Tp53/Wnt3/Myo5b/Fhl1/Ros1/Cryab/Ptprs/Smad3/Fn1/Ppard/Igfbp1/Syt1/Hnf4a/Nf2/Ppara/Rptor/Lmx1a/Igfbp7/Sema3g/Nedd4l/Cav3/Mgll/Acvr1b/Kazald1/Mag/Slc44a4/Pak1/Pi16/Supv3l1/Map1b/Mapt/Rgs4/Sgk1/Map2k5/Ccn5/Ino80/Sema3c/S…	136
sodium ion transmembrane transport	7.80037e-09	4.41186e-07	Hcn2/Hcn3/Slc17a7/Slc8a2/Fgf12/Slc9a5/Atp1a1/Atp1a3/Atp4b/Nos1/Scn2a/Slc9a1/Slc9a3/Slc9a4/Dmd/Slc12a1/Asic2/Atp1b1/Scn5a/Scn4a/Asic3/Commd1/Nedd4l/Cav3/Drd3/Pkd2l1/Trpm2/Slc20a2/Scn10a/Stom/Scn1b/Scn11a/Scn8a/Slc8a1/Pcsk9/Wnk2/Neto2/Slc4a11/Slc9a8/Slc24a4/Ano6/Scn4b/Slc9a7/Ank3/Slc9a9/Stk39/Fxyd1/Slc9a3r1/Fxyd5/Fxyd6/Asic4/Trpv4/Asic1/Slc24a3	54
organic acid transport	7.9715e-09	4.48133e-07	Acsl4/Map2k6/Emb/Slc6a9/Slc17a7/Sv2a/Abcc3/Slco3a1/Slc36a1/Slc16a10/Slc38a1/Slc38a4/Abcc4/Slc6a13/Agt/Avp/Drd2/Grin2b/Nr3c1/Grm1/Grm2/Grm4/Slco2a1/Nf1/Nos2/Pla2g4a/Hnf1a/Tp53/Ntrk2/Htr2c/Acsl1/Slc38a3/Cck/Abcc2/Adora2a/Cacna1a/Cpt2/Psap/Slc1a1/Slc7a1/Ppard/Cpt1b/Sfxn5/Lrrc8c/Pla2g3/Slc35d2/Arg2/Lrp2/Drd3/LOC292543/Adora1/Cln3/Pla2g5/Irs2/Pak1/Slc26a4/Slc6a6/Rgs4/Slc1a3/Slc3a1/Slc27a3/Pla2g1b/Grik…	109
insulin secretion	8.02043e-09	4.48167e-07	Baiap3/Hadh/Stxbp3/Stx1a/Ptprn/Efna5/Rims2/Nlgn2/Rph3al/Cacna1c/Drd2/Gck/Acvr1c/Nos1/Nos2/Ppp3cb/Hnf1a/Glul/Glp1r/Inhbb/Nr1d1/Irs1/Abcc8/Ptpn11/Hnf1b/Hmgcr/Ppard/Hnf4a/Kcnb1/Pfkl/Cpt1a/LOC259246/Ffar1/Rptor/Gpr39/Fam3d/Pde4c/Gpld1/Cartpt/Prkce/Tcirg1/Irs2/Trpm2/Mcu/Cask/Arntl/Ptprn2/Cacna1d/Lrp1/Tfap2b/Stxbp4/Tiam1/Sirt4/Ano1/Pde8b/Atg7/Trpa1/Gpr68/Midn/Sidt2/Myrip/Myt1/Blk/Ucn3/Cacna1e/Pclo/Prkn…	82
ear development	9.0479e-09	5.00725e-07	Prrx2/Cdh23/Ntn1/Slc9a3r2/Sox9/Gli3/Kcnk2/Atp2b2/Bcl2/Pdgfrb/Sdc4/Sod1/Gabrb3/Gata2/Pdgfa/Pdgfra/Col2a1/Gabrb2/Notch1/Psap/Ptpn11/Otx1/Tgfb3/Prrx1/Abr/Ush1g/Mapkapk2/Ush2a/Igfbp7/Atp8b1/Eya4/Nox3/Pax2/Pdzd7/Slc44a4/Stox1/Sec24b/Pou3f4/Grhl3/Six4/Esrrb/Ift27/Bmper/Ptk7/Wnt3a/Gli2/Prox1/Ccm2/Wdpcp/Cxcl14/Ror2/Tfap2a/Ripor2/Sall1/Mcoln3/Ush1c/Dchs1/Sobp/Fat4/Frem2/Chd7/Whrn/Ephb2/Trip11/C1qtnf5/Tbx1…	91
neural precursor cell proliferation	9.06897e-09	5.00725e-07	Wnt7a/Rere/Lhx5/Sox5/Gli3/Cx3cr1/Drd2/Ephb1/Nf1/Optn/Tf/Tp53/Ptn/Gata2/Notch1/Pax6/Ptprz1/Nf2/Hhip/Lrp2/Numbl/Sox10/Flna/Foxo3/Lhx2/Smarcd3/Lrrk2/Trim71/Wnt3a/Daglb/Kdm2b/Prox1/Zfp503/Tacc1/Cep120/Sall1/Disc1/Tacc2/Bbs1/Dagla/Arhgef2/Zeb2/Spint1/Dll4/Wnt7b/Arx/Smarca1/Ncor2/Sirt2/Melk/Akna/Eml1/Appl2/Dixdc1/Emx2/Kdm1a/Cdon/Rsu1/Nr2e1/Fgfr1/Hhex/Fabp7/Lyn/Mdk/Dbn1/Cdh2/Vegfa/Hmga2/Fgf13/Hdac5	70
neuron projection extension	9.6549e-09	5.29922e-07	Mir124-2/Nrg1/Rtn4r/Megf8/Ntn1/Sh3gl2/Rims2/Cacng7/Trpc5/Dscam/Nlgn3/Syt17/Wnt3/Myo5b/Ptprs/Fn1/Syt1/Sema3g/Nedd4l/Mgll/Mag/Pak1/Map1b/Mapt/Lhx2/Sema3c/Sema3e/Sema6c/Sema4f/Atp5mc1/Rab21/Lrp1/Cyfip2/Wnt3a/Ulk2/Map3k13/Sema5b/Tiam1/Bcl11a/Sema4d/Disc1/Cyfip1/Ndn/Plxna3/Cpne5/Sema5a/Trim46/Plxna4/Sema3f/Rasal1/Iqgap1/Sema3b/Usp9x/Flrt1/Fxn/Kdm1a/Prkn/Unc13a/Slit1/Limk1/Aatk/Cpne6/Alcam/Nrp2/Dbn1/Sl…	73
chondrocyte differentiation	9.79266e-09	5.34321e-07	Wnt7a/Sox9/Sox5/Gli3/Runx3/Sulf1/Prkca/Rarb/Thrb/Gdf6/Comp/Col2a1/Smad3/Wnt9a/Mustn1/Gpld1/Axin2/Nfib/Sox6/Col11a2/Por/Glg1/Matn4/Matn1/Col27a1/Trps1/Col7a1/Gli2/Col9a1/Zfp219/Sfrp2/Sulf2/Pkdcc/Trip11/Chst11/Wnt10b/Zbtb16/Creb3l2/Coch/Runx2/Grem1/Ccn2/Scx/Rflna/Fgfr1/Anxa6/Mdk/Mapk14/Tgfbr2/Ltbp3/Hmga2/Ihh	52
dephosphorylation	1.1976e-08	6.49631e-07	Magi2/Ppp1r14a/Ptpre/Ptprn/Ptpru/Inpp4b/Ptpn12/Rcan2/Eya2/Cry2/Ptpn21/Dusp5/Ptprg/Plpp3/Ppp1r3b/Atp1a1/Bcl2/Calm3/Drd2/Fbp1/Ppp2r2d/Pdgfrb/Pfkfb1/Ppp2ca/Ppp3cb/Ptprc/Ptn/Itga1/Myo1d/Ptprs/Alpl/Ptprz1/Ptpn11/Smad3/Ahr/Acp5/Pfkl/Ptpn9/Rimbp2/Pkmyt1/Pgp/Phospho1/Ppm1f/Elfn1/Tmem132d/Nt5dc2/Gpld1/Ppargc1b/Eya4/Ppm1n/Tsks/Adora1/Swap70/Dusp9/Ptprm/Ptpn5/Minpp1/Ptprn2/Plppr1/Pink1/Nuak1/Plppr2/Dusp7/Ct…	142
carboxylic acid transport	1.35735e-08	7.32004e-07	Acsl4/Map2k6/Emb/Slc6a9/Slc17a7/Sv2a/Abcc3/Slco3a1/Slc36a1/Slc16a10/Slc38a1/Slc38a4/Abcc4/Slc6a13/Agt/Avp/Drd2/Grin2b/Nr3c1/Grm1/Grm2/Grm4/Slco2a1/Nf1/Nos2/Pla2g4a/Hnf1a/Tp53/Ntrk2/Htr2c/Acsl1/Slc38a3/Cck/Abcc2/Adora2a/Cacna1a/Cpt2/Psap/Slc1a1/Slc7a1/Ppard/Cpt1b/Sfxn5/Lrrc8c/Pla2g3/Slc35d2/Arg2/Lrp2/Drd3/LOC292543/Adora1/Cln3/Pla2g5/Irs2/Pak1/Slc26a4/Slc6a6/Rgs4/Slc1a3/Slc3a1/Slc27a3/Pla2g1b/Grik…	108
respiratory system development	1.39321e-08	7.47002e-07	Fendrr/Flt4/Foxj1/Eif4ebp1/Lama5/Wnt11/Sox9/Gli3/Gli1/Map2k1/Crispld2/Nr3c1/Nos3/Pde4d/Pdgfrb/Myocd/Aard/Pkd1/Rara/Sp1/Thrb/Lox/Ptn/Atp7a/Atxn1/Fgfr4/Gpc3/Pdgfa/Pdgfra/Tcf21/Man2a1/Notch1/Phex/Kdr/Ass1/Tgfb3/Ccdc40/Adamts2/Disp1/Hhip/Arg2/Nfib/Gata6/Fgf7/Epas1/Fndc3b/Sec24b/Foxp1/Six4/Lta4h/Ptk7/Eda/Tbx4/Sim2/Tbx5/Gli2/Prox1/Wdpcp/Tshz3/Numa1/Ano1/Loxl3/Msc/Chd7/Pkdcc/Zfpm2/Wnt7b/Hs6st1/Lama1/Nco…	96
regulation of striated muscle tissue development	1.6695e-08	8.88564e-07	Fzd7/Nrg1/Nkx2-5/Usp2/Nln/Gli1/Kcnk2/Apc/Bcl2/Ephb1/Nr3c1/Ncam1/Myocd/Lox/Arrb2/Notch1/Smad3/Hmgcr/S100b/Ppara/Naca/Capn3/Cav3/Gata6/Sox6/Pak1/Pi16/Rgs4/Erbb3/Tgfbr3/Jph2/Arntl/Foxp1/Six4/Myf5/Wnt3a/Tbx2/Kat2a/Tbx5/Efnb2/Cyp26b1/Zfpm2/Wnt10b/Tbx1/Sirt2/Tll2/Grem1/Cdon/Gata4/Erbb4/Akap6/Tcf7l2/Meis1/Hdac9/Fgfr1/Mapk14/Tgfbr2/Tsc22d3/Rps6kb1/Dll1/Gsk3b/Hdac2/Hdac5/Hamp	64
homophilic cell adhesion via plasma membrane adhesion molecules	1.67639e-08	8.88564e-07	Ceacam6/Cdh23/Emb/Pcdha4/Pcdha13/Cdh3/Pcdha10/Pcdha12/Pcdha8/Dscam/Clstn3/Cdhr5/Fat3/Cdh13/Bsg/Cdh6/Dsg3/Cdh10/Cdh22/Pecam1/Ptprm/Esam/Tenm3/Dsc3/Dchs1/Fat4/Clstn1/Kirrel3/Dscaml1/Pcdh19/Ptprf/Sdk2/Cdh15/Ptprt/Cadm1/Cdh20/Pcdha6/Pcdha7/Pcdha9/Pcdhac1/Pcdhac2/Pcdha11/Nrcam/Nectin4/Robo1/Pcdh8/Fat2/Pcdh15/Celsr2/Cdh2/Cdh1/Fat1/Robo2	53
positive regulation of developmental growth	1.89296e-08	9.97651e-07	Nrg1/Bbs2/Megf8/Ntn1/Efna5/Acacb/Rims2/Gli1/Flt3/Cacng7/Trpc5/Dscam/Syt17/Agt/Bcl2/Drd2/Nr3c1/Ncam1/Plcb1/Wnt3/Stat5a/Myo5b/Notch1/Fn1/Ppard/Syt1/Naca/Capn3/Nedd4l/Gata6/Pak1/Map1b/Mapt/Tgfbr3/Gpam/Atp5mc1/Lrp1/Cacna2d2/Wnt3a/Tbx2/Map3k13/Tbx5/Prox1/Ikzf1/Bcl11a/Sema4d/Ist1/Disc1/Sptbn4/Cyfip1/Cpne5/Sema5a/Foxs1/Chd7/Zfpm2/Arx/Rasal1/Fxn/Gata4/Prkn/Erbb4/Akap6/Unc13a/Limk1/Cpne6/Fgfr1/Mapk14/Dbn1…	78
regulation of Ras protein signal transduction	2.11057e-08	1.10605e-06	Kank2/Nrg1/Rtn4r/Rasgrf2/Arhgef7/Plce1/F2rl3/Cyth1/Lpar1/Mcf2l/Map2k1/Psd/Syngap1/Dab2ip/Adra1b/Fbp1/Met/Nf1/Pdgfrb/Myo9b/Notch1/Arhgef15/Abr/Arhgef3/Plekhg2/Rasip1/Rasa3/Rasgrp1/Notch2/Vav3/Timp2/Arfgef2/Vav2/Mapkap1/Bcl6/Tiam1/Arhgef18/Abl2/Ralgps2/Arhgap24/Synpo2l/Spata13/Farp1/Prag1/Ripor2/Arhgef37/Psd2/Trim67/Kank1/Gbf1/Fgd2/Trio/Arhgef2/Plekhg5/Prex1/Psd4/Ophn1/Ephb2/Rasal1/Arhgef40/Fgd3/Ep…	83
establishment of vesicle localization	2.17225e-08	1.13199e-06	Kif1c/Wnt7a/Stx1a/Nrxn3/Cltb/Cacnb2/Nlgn1/Exoc4/Cplx2/Cyth1/Septin5/Cdh3/Rims2/Sv2a/Ppfia3/Dnm1/Map2k1/Trak2/Dnm3/Syt12/Syt17/Calm3/Drd1/Drd2/Grik5/Grm4/Prkca/Prkcg/Syp/Bcl2l1/Fmr1/Prkcb/Adora2a/Cacna1a/Camk2a/P2rx1/Chrna4/Nr3c2/Syt1/Cacna1b/Erc2/Tor1a/Rims4/Cadps/Unc13c/Mapk15/Sptbn2/Prkce/Cln3/Map4k2/Rasgrp1/Dync1h1/Snapin/Dync1i1/Htr2a/Vps18/Cask/P2rx7/Atp2a2/Cacna1d/Lrrk2/Ap1s2/Git2/Adcy1/Gbf…	92
regulation of epithelial cell proliferation	2.23387e-08	1.15759e-06	Mir290/Fzd7/Cpb2/Nr2f2/Flt4/Cdk6/Wnt7a/Ptprn/Cdh3/Cflar/Sox9/Gli1/Runx3/Wfdc1/Sulf1/Dab2ip/Cdh13/Apc/Ar/Nf1/Egfl7/Prkca/Sp1/Tgfa/Vdr/Stat5a/Ptn/Atp7a/Glul/Stat1/Esr2/Gata2/Gpc3/Dlg1/Itpr1/Nr1d1/Notch1/Pax6/Kdr/Smad3/Scn5a/Ppard/Tgfb3/Rptor/Nod2/Thbs4/Nfib/Prkd2/Itgb3/Zfp36l1/Fgf7/Pax2/Men1/Stox1/Notch2/Map2k5/Tgfbr3/Ptprm/Cask/Foxp1/Strap/Six4/Wnt3a/Stxbp4/Prox1/Nkx3-1/Efnb2/Rreb1/Sema5a/Sfrp2/Iq…	118
pallium development	3.07861e-08	1.58648e-06	Bbs2/Lhx5/Gli3/Cx3cr1/Eif2b3/Dab2ip/Atp1a3/Bcl2/Drd1/Grin2a/Grin2b/Nefh/Nf1/Acvr1c/Plcb1/Rara/Reln/Bcl2l1/Dmd/Ntrk2/Pax6/Ptprs/Ptprz1/Igf1r/Nf2/Dab1/Alk/Lmx1a/Flna/Pebp1/Atp2b4/Slc38a2/Cask/Dlx2/Lhx2/Lrp1/Efhc1/Wnt3a/Prox1/Fezf2/Tacc1/Cep120/Disc1/Tacc2/Bbs1/Plxna3/Mdga1/Fat4/Dclk2/Zeb2/Btbd3/Lhx6/Atg7/Trappc9/Kirrel3/Arx/Sun1/Srgap2/Tfap2c/Dixdc1/Usp9x/Kdm6b/Emx2/Foxp2/Pax5/Kdm1a/Cdon/Nr4a3/Robo…	82
acid secretion	3.14289e-08	1.61065e-06	Acsl4/Map2k6/Slc6a9/Sv2a/Abcc3/Abcc4/Atp4b/Avp/Drd2/Grin2b/Nr3c1/Grm1/Grm2/Grm4/Nf1/Nos2/Pla2g4a/Slc9a4/Tp53/Ntrk2/Htr2c/Cck/Abcc2/Oxtr/Adora2a/Cacna1a/Gpr39/Pla2g3/Cartpt/Drd3/Adora1/Pla2g5/Pak1/Pla2g1b/Grik1/Pla2r1/P2rx7/Pla2g2a/Slc26a7/Slc26a6/Ntsr1/Proca1/Tnfrsf11a/Prkg1/Slc9a3r1/Trpv4/Pla2g2f/Kiss1r/Abat/Gabbr1/Apba1/Kcnq1/Hrh3	53
angiogenesis	3.17219e-08	1.61673e-06	Rnh1/Hoxa3/Flt4/Wnt7a/Cx3cr1/Cd40/Sulf1/Dab2ip/Prok2/Cdh13/Add1/Agt/Ephb1/Ets1/Nf1/Egfl7/Nos3/Pdgfrb/Pgk1/Plcd1/Prkca/Sp1/Tbxa2r/Tgfa/Ptn/Glul/Prkcb/Hk2/Stat1/Gata2/Pdgfa/Pdgfra/Mfge8/Tcf21/Notch1/Abcc8/Kdr/Fn1/Smad1/Ahr/Hspa4/Vezf1/Col4a1/Gpld1/Thbs4/Prkd2/Rasip1/Gata6/Itgb3/Cxcr2/Flna/Epas1/Notch2/Emcn/Map2k5/Pecam1/Ptprm/Angpt4/Sema3e/S1pr1/Emilin1/Bmper/Adgrb3/Tert/Foxo4/Sat1/Tbx4/Plxdc1/Gna1…	148
positive regulation of protein kinase activity	3.28942e-08	1.66732e-06	Nrg1/Map2k6/Plce1/Psmd10/Lpar1/Wnt11/Daxx/Map2k1/Tcf3/Pde5a/Cd40/Avpi1/Dab2ip/Prok2/Agt/Drd2/Grm1/Grm4/Grm5/Il6r/Met/Pdgfrb/Pkd1/Ppp2ca/Ptprc/Reln/Sdc4/Sod1/Tf/Tgfa/Clu/Itga1/Dlg1/Pdgfa/Acsl1/Socs1/Ptpn11/Tgfb3/Hnf4a/Dab1/Alk/Rptor/Gpr39/Inava/Adam9/Nedd9/Cartpt/Axin2/Nod2/Afap1l2/Adora1/Itgb3/Gprc5b/Map4k2/Stk10/Pak1/Rasgrp1/Stox1/Gdf15/Tnik/Erbb3/Pla2g1b/Map2k5/Htr2a/Atp2b4/Angpt4/Cass4/P2rx7/P…	145
organic anion transport	3.49565e-08	1.76114e-06	Slc35a2/Acsl4/Map2k6/Ankh/Emb/Slc6a9/Slc17a7/Scarb2/Sv2a/Abcc3/Slco3a1/Slc36a1/Slc16a10/Slc38a1/Slc38a4/Abcb1a/Abcc4/Slc6a13/Ust5r/Agt/Avp/Drd2/Grin2b/Nr3c1/Grm1/Grm2/Grm4/Slco2a1/Nf1/Nos2/Pla2g4a/Slc4a1/Slc4a2/Hnf1a/Tp53/Ntrk2/Scarb1/Htr2c/Acsl1/Slc38a3/Cck/Abcc2/Adora2a/Cacna1a/Cpt2/Psap/Scp2/Slc1a1/Slc7a1/Ppard/Cpt1b/Sfxn5/Slc4a9/Asic3/Gltp/Lrrc8c/Pla2g3/Slc35d2/Prelid1/Atp9b/Atp8b1/Arg2/Lrp2/…	139
retina development in camera-type eye	3.51248e-08	1.76114e-06	Rs1/Mir124-2/Miat/Hps1/Slc17a7/Sox9/Dscam/Vsx2/Fat3/Apc/Atp2b2/Gnb1/Grm6/Nos3/Pdgfrb/Optn/Rarb/Rho/Thrb/Ptn/Ntrk2/Pdgfra/Gdnf/Man2a1/Pax6/Tub/Arhgef15/Foxn4/Ush2a/Col4a1/Tcirg1/Pax2/Atp2b4/Nphp1/Ptprm/Dlx2/Lhx2/Smarcd3/Slc4a5/Tfap2b/Rab11fip4/Prox1/Ikzf1/Cln8/Tfap2a/Pde6a/Celf4/Ush1c/Tulp1/Dll4/Chd7/Nphp4/Zhx2/Lama1/Sdk2/Pde6c/Impdh1/Rpgr/Irx5/Cdon/Prom1/Vax2/Mertk/Nr2e1/Vsx1/Myh10/Musk/Vegfa/Ach…	71
regulation of muscle tissue development	3.71863e-08	1.85448e-06	Fzd7/Nrg1/Nkx2-5/Usp2/Nln/Gli1/Kcnk2/Apc/Bcl2/Ephb1/Nr3c1/Ncam1/Myocd/Lox/Arrb2/Notch1/Smad3/Hmgcr/S100b/Ppara/Naca/Capn3/Cav3/Gata6/Sox6/Pak1/Pi16/Rgs4/Erbb3/Tgfbr3/Jph2/Arntl/Foxp1/Six4/Myf5/Wnt3a/Tbx2/Kat2a/Tbx5/Efnb2/Cyp26b1/Zfpm2/Wnt10b/Tbx1/Sirt2/Tll2/Grem1/Cdon/Gata4/Erbb4/Akap6/Tcf7l2/Meis1/Hdac9/Fgfr1/Mapk14/Tgfbr2/Tsc22d3/Rps6kb1/Dll1/Gsk3b/Hdac2/Hdac5/Hamp	64
neuromuscular process controlling balance	3.76943e-08	1.86976e-06	Cdh23/Nlgn2/Atp2b2/Camk2b/Grin2c/Cacna1a/Psap/Abr/Ush1g/Cln3/Slc1a3/Ap1s2/Abl2/Cln8/Jph3/Ush1c/Pde8b/Foxs1/Igdcc3/Camta1/Rbfox2/Tifab/Jph4/App/Nr4a3/Shank3/Nrxn1/Gpr88/Adcy5/Pcdh15/Shank1/Myh10/Kcnma1/Nbn	34
neuron migration	4.36281e-08	2.15258e-06	Nrg1/Nr2f2/Lmx1b/Ntn1/Barhl1/Adgrl3/Fat3/Dab2ip/Camk2b/Drd1/Drd2/Met/Reln/Ntrk2/Esr2/Fyn/Gata2/Cck/Dcc/Cntn2/Camk2a/Pax6/Ptprz1/Il1r1/Dab1/Dcdc2/Flna/Mapt/Flrt2/Astn1/Sdccag8/Fezf2/Sh3rf1/Unc5d/Spock1/Disc1/Axl/Ndn/Bbs1/Mdga1/Igsf10/Rapgef2/Arhgef2/Trim46/Lrig2/Lhx6/Kirrel3/Arx/Srgap2/Usp9x/Fbxo31/Satb2/Nr4a2/Pitx2/Prkg1/Gas6/Erbb4/Myh10/Mdk/Nrp2/Nr2f1/Celsr2/Cdh1/Vegfa/Dclk1/Gsk3b/Fgf13/Gata3	68
ionotropic glutamate receptor signaling pathway	4.50501e-08	2.21098e-06	Grin3b/Atp1a3/Grik4/Grik5/Grin2a/Grin2b/Grin2c/Grin2d/Fyn/Camk2a/Cln3/Grik1/Grik3/Tiam1/Gria1/App/Grik2/Grid1/Kalrn	19
regulation of blood circulation	4.65816e-08	2.25871e-06	Nkx2-5/Cacna1h/Cacnb2/Bin1/Map2k1/Dusp5/Pde5a/Adra1b/Agt/Atp1a1/Avp/Cacna1c/Calm3/Drd1/Drd2/Nos1/Nos2/Nos3/Pde4b/Pde4d/Prkca/Slc9a1/Tacr3/Tbxa2r/Thrb/Tpm1/Dmd/Glp1r/Htr2c/Dlg1/Oxtr/Asic2/Cacna2d1/P2rx1/Slc1a1/Atp1b1/Scn5a/Ahr/Dbh/Cacna1b/Pkp2/Smtn/Cav3/Adora1/Npy1r/Epas1/Rgs4/Pebp1/Scn10a/Htr2a/Atp2b4/Scn1b/Atp2a2/Kcnj5/Slc8a1/Cacna1d/Cacna1g/Cacna2d2/Dmpk/Sptbn4/Trpa1/Scn4b/Popdc2/Rnls/Myl2/Bves…	86
import across plasma membrane	4.66745e-08	2.25871e-06	Hcn2/Kcnj9/Kcnj4/Slc8a2/Slc12a5/Slc12a9/Slc9a5/Agt/Atp1a1/Atp1a3/Atp4b/Kcnj1/Slc9a1/Slc9a3/Slc9a4/Slc12a1/Fyn/Slc1a1/Abcc9/Slc7a1/Atp1b1/Kcnj6/Slc12a8/Kcnj14/Slc39a12/Hfe/Lrp2/LOC292543/Trpm2/Rgs4/Slc1a3/Slc12a4/Kcnj5/Slc8a1/Slc39a14/Cln8/Slc9a7/Slc9a9/Slc39a10/Ntsr1/Kcnj3/Ramp3/Per2/Pawr/Slc2a5/Trpv4/Slc12a6	47
morphogenesis of a branching epithelium	4.67532e-08	2.25871e-06	Lama5/Sox9/Gli3/Sulf1/Agt/Ar/Bcl2/Met/Pkd1/Vdr/Gpc3/Dlg1/Pdgfa/Pdgfra/Rxra/Tcf21/Gdnf/Notch1/Kdr/Hnf1b/Ahr/Col4a1/Cav3/Hhip/Rasip1/Fgf7/Sox10/Pax2/Pak1/Sema3c/Sema3e/Six4/Wnt9b/Gna13/Etv5/Gli2/Pbx1/Prox1/Nfatc4/Nkx3-1/Sall1/Dchs1/Sema5a/Fat4/Sfrp2/Spint1/Dll4/Stk4/Lama1/Llgl2/Pxn/Btrc/Tfap2c/Epha2/Notch4/Fkbpl/Eng/Esrp1/Rspo2/Ctnnbip1/Grem1/Flt1/Pitx2/Cited1/Fgfr1/Hhex/Mdk/Mmp14/Tgfbr2/Cdh1/Vegfa…	78
bone trabecula morphogenesis	4.97439e-08	2.39074e-06	Ppargc1b/Chad/Sema4d/Sbno2/Wnt10b/Plxnb1/Grem1/Thbs3/Fbn2/Mmp2/Vegfa/Sfrp1/Fgfr3	13
adult locomotory behavior	5.20913e-08	2.49066e-06	Cdh23/Nlgn2/Dnm1/Fgf12/Sez6/Atp1a3/Cacna1c/Drd1/Drd2/Grin2d/Oprd1/Atxn1/Cntn2/Arrb2/Cacna1a/Tmod1/Glra1/Ntf4/Dab1/Npc1/Klhl1/Chat/Dmrt3/Btbd9/Mapt/Uchl1/Scn8a/Sez6l/Abl2/Cln8/Sptbn4/Sez6l2/Inpp5f/Pbx3/Atg7/Chd7/Epha4/Ntsr1/Fxn/App/Nr4a2/Prkn/Zic1/Pcdh15/Kcnma1/Kalrn	46
appendage morphogenesis	5.35829e-08	2.53583e-06	Prrx2/Megf8/Lmx1b/Wnt7a/Pcsk5/Sox9/Gli3/Sulf1/Cacna1c/Rarb/Hnf1a/Wnt3/Gnas/Atp7a/Gpc3/Col2a1/Notch1/Prrx1/Wnt9a/Plxna2/Fras1/Mustn1/C2cd3/Notch2/Mecom/Alx4/Sema3c/Sp8/Tfap2b/Tbx2/Tbx4/Tbx5/Gli2/Pbx1/Wdpcp/Zfp219/Ror2/Tfap2a/Rnf165/Sall1/Frem2/Sfrp2/Cyp26b1/Chd7/Pkdcc/Chst11/Zbtb16/Tmem231/Aff3/Runx2/Pbx2/Rspo2/Grem1/Pitx2/Bcl2l11/Sik3/Fbn2/Fgfr1/Gna12/Lrp4/Ihh/Hdac2/Bmp7/Ptch1/Ece1	65
limb morphogenesis	5.35829e-08	2.53583e-06	Prrx2/Megf8/Lmx1b/Wnt7a/Pcsk5/Sox9/Gli3/Sulf1/Cacna1c/Rarb/Hnf1a/Wnt3/Gnas/Atp7a/Gpc3/Col2a1/Notch1/Prrx1/Wnt9a/Plxna2/Fras1/Mustn1/C2cd3/Notch2/Mecom/Alx4/Sema3c/Sp8/Tfap2b/Tbx2/Tbx4/Tbx5/Gli2/Pbx1/Wdpcp/Zfp219/Ror2/Tfap2a/Rnf165/Sall1/Frem2/Sfrp2/Cyp26b1/Chd7/Pkdcc/Chst11/Zbtb16/Tmem231/Aff3/Runx2/Pbx2/Rspo2/Grem1/Pitx2/Bcl2l11/Sik3/Fbn2/Fgfr1/Gna12/Lrp4/Ihh/Hdac2/Bmp7/Ptch1/Ece1	65
positive regulation of ion transport	5.56738e-08	2.61245e-06	Nkx2-5/Map2k6/F2rl3/Slc9a3r2/Cacnb2/Cacng3/Cacng4/Fgf12/Abcb1a/Nlgn3/Atp2c2/Agt/Atp2b2/Avp/Cacna1c/Calm3/Cebpb/Drd1/Drd2/Grin2b/Nr3c1/Grm6/Nos1/Kcnc2/Pdgfrb/Reln/Slc9a1/Gnas/Dmd/Fhl1/Htr2c/Dlg1/Itpr1/Slc38a3/Cacnb3/Cck/Jak3/Kcnc1/Asic2/Adora2a/Arrb2/Cacna2d1/Camk2a/P2rx1/Abcc8/Chrna4/Atp1b1/Scn5a/Ffar1/Mylk/Gpr39/Prelid1/Capn3/Nedd4l/Dpp6/Adora1/Flna/Rgs9/Sgk1/Pla2g1b/Grik1/Pla2r1/Jph2/Cask/P2rx7…	107
regulation of heart contraction	5.57651e-08	2.61245e-06	Nkx2-5/Cacna1h/Cacnb2/Bin1/Pde5a/Adra1b/Agt/Atp1a1/Cacna1c/Calm3/Drd2/Nos1/Nos2/Nos3/Pde4b/Pde4d/Prkca/Slc9a1/Tacr3/Thrb/Tpm1/Dmd/Glp1r/Dlg1/Cacna2d1/Slc1a1/Atp1b1/Scn5a/Cacna1b/Pkp2/Smtn/Cav3/Adora1/Epas1/Rgs4/Pebp1/Scn10a/Atp2b4/Scn1b/Atp2a2/Kcnj5/Slc8a1/Cacna1d/Cacna1g/Cacna2d2/Dmpk/Sptbn4/Scn4b/Popdc2/Rnls/Myl2/Bves/Edn3/Kcne4/Irx5/Cacna1e/Gata4/Kcnn2/Prkg1/Apln/Fxyd1/Ccn2/Akap6/Kcne5/Jup/Thr…	68
neuromuscular junction development	5.84114e-08	2.72267e-06	Cacnb2/Shank2/Ptn/Ntrk2/Cacnb3/Fnta/Utrn/Unc13c/Chat/Col4a1/Pak1/Six4/Lrrk2/Cacna2d2/Etv5/Dok7/Pdzrn3/Ky/Ank3/Cacnb1/App/Shank3/Unc13a/Cacna1s/Shank1/Chrna1/Musk/Lrp4/Kalrn/Cacng2	30
positive regulation of growth	5.93711e-08	2.75357e-06	Nrg1/Bbs2/Acsl4/Megf8/Flt4/Ntn1/Efna5/Acacb/Psmd10/Rims2/Gli1/Flt3/Cacng7/Trpc5/Dscam/Syt17/Agt/Avp/Bcl2/Drd2/Nr3c1/Ncam1/Plcb1/Slc9a1/Wnt3/Stat5a/Myo5b/Notch1/Fn1/Ppard/Igfbp1/Ahr/Syt1/Rptor/Ppm1f/Naca/Capn3/Nedd4l/Gata6/Slc44a4/Pak1/Supv3l1/Map1b/Mapt/Sgk1/Map2k5/Ino80/Tgfbr3/Gpam/Atp5mc1/Lrp1/Cacna2d2/Wnt3a/Tbx2/Map3k13/Kdm2b/Tbx5/Tfcp2l1/Prox1/Ikzf1/Bcl11a/Sema4d/Adnp2/Ist1/Disc1/Sptbn4/Cyfip…	100
muscle cell development	6.01943e-08	2.77786e-06	Fhod3/Nkx2-5/Bin1/Cflar/Adra1b/Agt/Bcl2/Nr3c1/Met/Pdgfrb/Myocd/Tpm1/Dmd/Lox/Pdgfra/Comp/Notch1/Tmod1/Prkar1a/Ppara/Naca/Capn3/Cav3/Mybpc2/Pak1/Pi16/Rgs4/Uchl1/Atp2a2/Slc8a1/Foxp1/Six4/Myf5/Tmod3/Cacna2d2/Maml1/Prox1/Synpo2l/Nfatc4/Ripor2/Nrap/Myof/Atg7/Myom3/Wnt10b/Myom1/Popdc2/Flnc/Speg/Myl2/Alpk3/Bves/Myorg/Eng/Xk/Smyd3/Ldb3/Kdm1a/Gata4/Pitx2/Prkg1/Tmod2/Fhl2/Pdlim5/Akap6/Cacna1s/Casq1/Hdac9/My…	75
epithelial cell migration	6.36441e-08	2.92252e-06	Kank2/Nr2f2/Ltb4r2/Flt4/Wnt7a/Sox9/Ptprg/Cd40/Dab2ip/Cdh13/Agt/Ets1/Met/Nf1/Nos3/Prkca/Sp1/Tbxa2r/Stat5a/Ptn/Glul/Scarb1/Gata2/Arsb/Dpp4/Bcar1/Notch1/Kdr/Ptpn11/Ppard/Ppm1f/Adam9/Gpld1/Prkd2/Itgb3/Prkce/Fgf7/Pkn1/Coro1b/Map2k5/Pecam1/Tgfbr3/Ptprm/Angpt4/Foxp1/Strap/Bmper/Dnaja4/Prox1/Wdpcp/Capn7/Efnb2/Rreb1/Dock1/Kank1/Sema5a/Plekhg5/Zeb2/Dll4/Sox18/Adamts9/Clec14a/Card10/Pxn/Adtrp/Svbp/Adgrb1/Bc…	95
tissue homeostasis	6.518e-08	2.97831e-06	Prdx5/Bbs2/Cdh23/Cdh3/Sox9/Flt3/Coro1a/Add1/Bcl2/Kcnj1/Nf1/Adgrf5/Nos3/Pdgfrb/Pla2g4a/Prkca/Rho/Sod1/Hnf1a/Tf/Gnas/Map1a/Gata2/Col2a1/Notch1/Kdr/Tub/Ptpn11/Acp5/Ush1g/Ush2a/Inava/Cartpt/Ppargc1b/Nod2/Itgb3/Fgf7/Tcirg1/Col11a2/Epas1/Homer2/P2rx7/S1pr1/Strap/Esrrb/Cib2/Tmem119/Col9a1/Cln8/Gcnt2/Pde6a/Ush1c/Bbs1/Ldb1/Tulp1/Abca4/Whrn/Nphp4/Ubash3b/Tp53inp2/Nphp3/Ankrd11/Tnfrsf11a/Il20rb/Inpp5d/Stk39…	80
synapse maturation	7.16477e-08	3.25779e-06	Palm/Cx3cr1/Dab2ip/Sez6/Camk2b/Reln/Nfia/Arhgef15/Igsf21/Sez6l/Abl2/Nfatc4/Disc1/Sez6l2/Clstn1/Nrg2/Erbb4/Nrxn1/Cdc20/Shank1	20
regulation of MAP kinase activity	7.36334e-08	3.33174e-06	Nrg1/Map2k6/Plce1/Lpar1/Map2k1/Dusp5/Pde5a/Cd40/Avpi1/Dab2ip/Prok2/Cbs/Grm1/Grm4/Grm5/Met/Nf1/Pdgfrb/Prkca/Ptprc/Sod1/Tf/Tgfa/Itga1/Pdgfa/Ptpn11/Hmgcr/Tgfb3/Igf1r/Alk/Gpr39/Inava/Adam9/Cartpt/Cav3/Nod2/Adora1/Map4k2/Dusp9/Pak1/Rasgrp1/Gdf15/Tnik/Pla2g1b/Uchl1/Map2k5/Htr2a/Ptpn5/P2rx7/Pik3cg/Lrrk2/Sorl1/Dusp7/Map3k13/Tiam1/Taok3/Spred2/Ror2/Map3k4/Map3k10/Fgd2/Sfrp2/Iqgap3/Zeb2/Ephb2/Shc2/Wnt7b/Nr…	102
walking behavior	7.47772e-08	3.36708e-06	Cacna1c/Drd1/Drd2/Cntn2/Arrb2/Cacna1a/Psap/Glra1/Dab1/Npc1/Klhl1/Chat/Dmrt3/Mapt/Uchl1/Scn8a/Abl2/Cln8/Sptbn4/Atg7/Chd7/Epha4/Fxn/Zic1/Pcdh15/Kcnma1	26
tissue migration	8.03308e-08	3.59967e-06	Kank2/Nr2f2/Ltb4r2/Flt4/Wnt7a/Sox9/Ptprg/Cd40/Dab2ip/Cdh13/Agt/Ets1/Met/Nf1/Nos3/Prkca/Sp1/Tbxa2r/Stat5a/Ptn/Glul/Scarb1/Gata2/Arsb/Dpp4/Bcar1/Notch1/Kdr/Ptpn11/Ppard/Ppm1f/Adam9/Gpld1/Tbxt/Prkd2/Itgb3/Prkce/Fgf7/Pkn1/Coro1b/Map2k5/Pecam1/Tgfbr3/Ptprm/Angpt4/Foxp1/Strap/Bmper/Dnaja4/Prox1/Wdpcp/Capn7/Efnb2/Rreb1/Dock1/Kank1/Sema5a/Plekhg5/Zeb2/Dll4/Sox18/Adamts9/Clec14a/Card10/Pxn/Adtrp/Svbp/Adgr…	97
response to temperature stimulus	8.46447e-08	3.77474e-06	Acot11/Cpb2/Kcnk4/Vwf/Gmpr/Daxx/Eif2b3/Slc12a5/Acadm/Agt/Aldoa/Bcl2/Ckm/Ephb1/Nf1/Nos1/Nos3/Pde4b/Pklr/Pla2g4a/Pnmt/Slc9a1/Sod1/Tp53/Ucp1/St8sia1/Gclc/Abcc2/Arrb2/Il1r1/Ucp3/Hspa4/Zfp709/Tac4/Asic3/Igfbp7/Osm/Adora1/Bag3/Rasa3/Trpm2/Mapt/Pebp1/Htr2a/Atp2a2/Atp5mc1/Dnaja4/Slu7/Scara5/Hspa14/Ano1/Trpm3/Myof/Trpa1/Impdh1/Appl2/Arpp21/Irak1/Polr2d/Ntsr1/Xdh/Trpv3/Hspb7/Rgs7/Pawr/Eif2b1/Top1/Trpv4/Cas…	81
dendritic spine development	8.5244e-08	3.78328e-06	Nrg1/Acsl4/Ctnnd2/Wnt7a/Nlgn1/Lpar1/Nlgn2/Baiap2/Palm/Shank2/Nlgn3/Slc12a5/Stau2/Dnm3/Camk2b/Ephb1/Nr3c1/Sipa1l1/Reln/Fmr1/Myo5b/Camk2a/Ptprs/Lzts3/Cux2/Pak1/Zmynd8/Cask/Lrrk2/Fstl4/Tiam1/Spire1/Disc1/Ephb2/Asap1/Nck2/Epha4/Srgap2/Zfp365/Srcin1/Shank3/Pdlim5/Shank1/Dbn1/Itpka/Git1/Kalrn/Hdac2/Ppp1r9a/Efna1	50
heart process	8.97714e-08	3.96524e-06	Nkx2-5/Map2k6/Cacna1h/Cacnb2/Bin1/Rps6ka2/Pde5a/Adra1b/Agt/Atp1a1/Atp1a3/Cacna1c/Calm3/Drd2/Met/Nos1/Nos2/Nos3/Pde4b/Pde4d/Prkca/Slc9a1/Sod1/Tacr3/Thrb/Tpm1/Dmd/Glp1r/Fyn/Dlg1/Cacna2d1/Slc1a1/Atp1b1/Scn5a/Cacna1b/Pkp2/Smtn/Nedd4l/Cav3/Adora1/Epas1/Rgs4/Pebp1/Scn10a/Atp2b4/Scn1b/Atp2a2/Kcnj5/Slc8a1/Cacna1d/Cacna1g/Cacna2d2/Sgcg/Dmpk/Sptbn4/Scn4b/Popdc2/Rnls/Taz/Myl2/Bves/Edn3/Kcne4/Irx5/Cacna1e/Ga…	78
peptidyl-serine modification	9.12694e-08	4.0123e-06	Rps6ka2/Il11/Mlxipl/Sgk2/Agt/Avp/Bcl2/Camk2b/Drd1/Met/Nos1/Oprd1/Pde4d/Pkd1/Prkca/Prkcg/Dmd/Prkcb/Camk4/Ntrk2/Hk1/Gfra2/Arrb2/Camk2a/Prkg2/Rptor/Ppm1f/Mapkapk2/Osm/Tssk6/Galnt2/Aurkc/Prkd2/Prkce/Pkn1/Pak1/Stox1/Sgk1/Atp2b4/Mapkap1/Pink1/Lrrk2/Plcl2/Irgm/Wnt3a/Mgat5b/Map3k13/Tssk2/Lmtk2/Mboat4/Dmpk/Sptbn4/Map3k10/Inpp5f/Sfrp2/Dclk2/Bcar3/Stk4/Mast2/Ttk/Dclk3/Ttbk1/Nck2/Taf1/MAST1/Nek6/Rps6ka4/Stk3…	105
epithelium migration	9.23518e-08	4.02198e-06	Kank2/Nr2f2/Ltb4r2/Flt4/Wnt7a/Sox9/Ptprg/Cd40/Dab2ip/Cdh13/Agt/Ets1/Met/Nf1/Nos3/Prkca/Sp1/Tbxa2r/Stat5a/Ptn/Glul/Scarb1/Gata2/Arsb/Dpp4/Bcar1/Notch1/Kdr/Ptpn11/Ppard/Ppm1f/Adam9/Gpld1/Prkd2/Itgb3/Prkce/Fgf7/Pkn1/Coro1b/Map2k5/Pecam1/Tgfbr3/Ptprm/Angpt4/Foxp1/Strap/Bmper/Dnaja4/Prox1/Wdpcp/Capn7/Efnb2/Rreb1/Dock1/Kank1/Sema5a/Plekhg5/Zeb2/Dll4/Sox18/Adamts9/Clec14a/Card10/Pxn/Adtrp/Svbp/Adgrb1/Bc…	95
receptor localization to synapse	9.23568e-08	4.02198e-06	Magi2/Nlgn1/Rab8a/Cacng3/Cacng4/Cacng5/Cacng7/Map2k1/Grip2/Reln/Dlg1/Mapk10/Camk2a/Nptx1/Cep112/Nptx2/Tnik/Clstn1/Anks1b/Gpc4/Cnih2/Shisa6/Dlg3/Nrxn1/Dlg2/Cplx1/Iqsec2/Nptxr/Dbn1/Git1/Kalrn/Grip1/Gsk3b/Cacng2	34
cellular component maintenance	9.51579e-08	4.10542e-06	Magi2/Shank2/Syngap1/Grin2b/Myocd/Fyn/Dlg1/Igf1r/Pkp2/Inava/Bsn/Supv3l1/Zmynd8/Adgrb3/Abl2/Kifc3/Tanc1/Ophn1/Rassf8/Whrn/Prtn3/Shroom2/Mtss1/Cadm1/Dlg3/Shank3/Dlg2/Dlgap1/Camsap3/Itpka/Dgkz/Git1/Mpp2	33
regulation of neurotransmitter receptor activity	9.51579e-08	4.10542e-06	Rasgrf2/Nlgn1/Dlgap2/Nlgn2/Cacng3/Cacng4/Cacng5/Cacng7/Rph3a/Shank2/Nlgn3/Grin2a/Reln/Fnta/Chrna4/Nptx1/Nptx2/Rgs9/Pink1/Dapk1/Neto2/Ephb2/Shisa8/Cnih2/Lypd6b/Shisa6/Shank3/Nrxn1/Shank1/Begain/Nptxr/Src/Cacng2	33
peptidyl-serine phosphorylation	9.82395e-08	4.21874e-06	Rps6ka2/Il11/Mlxipl/Sgk2/Agt/Avp/Bcl2/Camk2b/Drd1/Met/Nos1/Oprd1/Pde4d/Pkd1/Prkca/Prkcg/Dmd/Prkcb/Camk4/Ntrk2/Hk1/Gfra2/Arrb2/Camk2a/Prkg2/Rptor/Ppm1f/Mapkapk2/Osm/Tssk6/Aurkc/Prkd2/Prkce/Pkn1/Pak1/Stox1/Sgk1/Atp2b4/Mapkap1/Pink1/Lrrk2/Plcl2/Irgm/Wnt3a/Map3k13/Tssk2/Lmtk2/Dmpk/Sptbn4/Map3k10/Inpp5f/Sfrp2/Dclk2/Bcar3/Stk4/Mast2/Ttk/Dclk3/Ttbk1/Nck2/Taf1/MAST1/Nek6/Rps6ka4/Stk38/Stk32c/Myo3b/Pdcd10…	98
mesenchymal cell differentiation	9.96306e-08	4.25877e-06	Pax3/Snai1/Lama5/Wnt11/Sox9/Erg/Phldb1/Dab2ip/Bcl2/Myocd/Ppp2ca/Efnb1/Tcf21/Gdnf/Notch1/Pax6/Smad3/Fn1/Tgfb3/Sema3g/Axin2/Tcof1/Epha3/Sox10/Flna/Pax2/Tgfbr3/Sema3c/Sema3e/Sema6c/Sema4f/Strap/Sema5b/Tiam1/Sema4d/Gcnt2/Tfap2a/Pofut2/Sema5a/Sfrp2/Zeb2/Fam83d/Loxl3/Heyl/Sema3f/Wnt10a/Tbx1/Akna/Sema3b/Crb2/Edn3/Eng/Dact3/Kbtbd8/Grem1/Plaur/Pitx2/Pdpn/Erbb4/Vasn/Zfp703/Fgfr1/Anxa6/Mdk/Nrp2/Ager/Tgfbr2/…	76
cardiac muscle cell differentiation	1.03541e-07	4.40563e-06	Fhod3/Fzd7/Nrg1/Nkx2-5/Acadm/Adra1b/Agt/Nr3c1/Met/Pdgfrb/Myocd/Rara/Rarb/Slc9a1/Pdgfra/Rxra/Arrb2/Ppara/Cacybp/Cav3/Mybpc2/Gata6/Sox6/Pak1/Pi16/Rgs4/Slc8a1/Foxp1/Maml1/Wnt3a/Kat2a/Tbx5/Prox1/Efnb2/Nrap/Atg7/Myom3/Myom1/Popdc2/Speg/Kdm6b/Myl2/Alpk3/Bves/Grem1/Gata4/Pitx2/Prkg1/Fhl2/Pdlim5/Akap6/Myh10/Vegfa/Dll1/Gsk3b/Hdac2/Hamp	57
regulation of actin cytoskeleton organization	1.11685e-07	4.73045e-06	Fhod3/F11r/Efna5/Lpar1/Bin1/Baiap2/Wnt11/Coro1a/Stau2/Rhov/Gpm6b/Add1/Add2/Met/Pdgfrb/Sdc4/Tpm1/Pdlim4/Dlg1/Tmod1/Smad3/Tgfb3/Nf2/Arhgef15/Ppm1f/Cav3/Fhod1/Epha3/Sptbn2/Plekhg2/Itgb3/Prkce/Swap70/Flna/Pak1/Trpm2/Coro1b/Rgs4/Notch2/Pecam1/Sema3e/RSA-14-44/S1pr1/Grhl3/Scin/Lrp1/Lima1/Tmod3/Arhgap28/Baiap2l1/Prox1/Stap1/Sptbn1/Synpo2l/Carmil1/Spire1/Spire2/Sptbn4/Cyfip1/Arpin/Kank1/Rhobtb1/Sema5a/Ki…	109
nephron development	1.1341e-07	4.78047e-06	Magi2/Plce1/Foxj1/Cflar/Lama5/Wnt11/Sox9/Gli3/Nphs2/Sulf1/Agt/Bcl2/Il6r/Pdgfrb/Pkd1/Acat1/Gpc3/Dlg1/Pdgfra/Tcf21/Gdnf/Notch1/Hnf1b/Ahr/Itgb3/Pax2/Notch2/Pecam1/Six4/Tfap2b/Wnt9b/Pbx1/Kif26b/Irx1/Tfap2a/Irx3/Sall1/Dchs1/Fat4/Sulf2/Heyl/Wnt7b/Kirrel3/Mtss1/Ctnnbip1/Grem1/Ptpro/Notch3/Prom1/Basp1/Cited1/Nphs1/Acta2/Vegfa/Dll1/Bmp7/Gata3/Tek/Ptch1/Pgf	60
actin filament-based movement	1.13897e-07	4.78047e-06	Cacna1h/Cacnb2/Bin1/Myo1b/Wipf1/Atp1a1/Cacna1c/Nos1/Pde4b/Pde4d/Slc9a1/Tpm1/Dlg1/Cacna2d1/Myo9b/Abcc9/Scn5a/Frmd6/Wipf3/Pkp2/Nedd4l/Cav3/Adora1/Scn1b/Kcnj5/Cacna1d/Cacna1g/Myh14/Scn4b/Wipf2/Kcne4/Gata4/Kcnn2/Pdpn/Fxyd1/Actn4/Akap6/Kcne5/Myh2/Myh10/Acta2/Dbn1/Jup/Pard3/Kcnq1	45
adult walking behavior	1.18976e-07	4.97115e-06	Cacna1c/Drd1/Drd2/Cntn2/Arrb2/Cacna1a/Glra1/Dab1/Npc1/Klhl1/Chat/Dmrt3/Mapt/Uchl1/Scn8a/Abl2/Cln8/Sptbn4/Atg7/Chd7/Epha4/Fxn/Zic1/Pcdh15/Kcnma1	25
respiratory tube development	1.22451e-07	5.09343e-06	Flt4/Pcsk5/Foxj1/Eif4ebp1/Lama5/Wnt11/Sox9/Gli3/Gli1/Map2k1/Crispld2/Nr3c1/Nos3/Pde4d/Pdgfrb/Myocd/Aard/Pkd1/Sp1/Thrb/Lox/Ptn/Atp7a/Atxn1/Fgfr4/Gpc3/Pdgfa/Pdgfra/Tcf21/Man2a1/Notch1/Phex/Kdr/Tgfb3/Ccdc40/Adamts2/Hhip/Arg2/Nfib/Gata6/Fgf7/Epas1/Fndc3b/Sec24b/Foxp1/Lta4h/Ptk7/Tbx4/Sim2/Tbx5/Gli2/Prox1/Tshz3/Numa1/Loxl3/Pkdcc/Zfpm2/Wnt7b/Hs6st1/Lama1/Ncor2/Tns3/Stra6/Nphp3/Zic3/Foxp2/Esrp1/Rspo2/Gat…	85
negative regulation of Wnt signaling pathway	1.35627e-07	5.6163e-06	Nkx2-5/Mllt3/Ptpru/Wnt11/Sox9/Gli3/Gli1/Dab2ip/Apc/Gpc3/Notch1/Axin2/Wwox/Sox10/Foxo3/Tle5/Apc2/Tle2/Lrp1/Rnf43/Nfatc4/Ror2/Tsku/Sfrp2/Stk4/Invs/Nphp4/Nxn/Bicc1/Nphp3/Barx1/Nkd1/Shisa6/Tmem88/Nlk/Grb10/Dact3/Dkkl1/Ankrd6/Ctnnbip1/Grem1/Ptpro/Prkn/Csnk1e/Slc9a3r1/Tcf7l2/Mdk/Mapk14/Rack1/Lrp4/Cdh2/Cdh1/Hmga2/Gsk3b/Sfrp1/Tle3/Hdac2	57
lung development	1.43913e-07	5.93292e-06	Flt4/Foxj1/Eif4ebp1/Lama5/Wnt11/Sox9/Gli3/Gli1/Map2k1/Crispld2/Nr3c1/Nos3/Pde4d/Pdgfrb/Myocd/Aard/Pkd1/Sp1/Thrb/Lox/Ptn/Atp7a/Atxn1/Fgfr4/Gpc3/Pdgfa/Pdgfra/Tcf21/Man2a1/Notch1/Phex/Kdr/Tgfb3/Ccdc40/Adamts2/Hhip/Arg2/Nfib/Gata6/Fgf7/Epas1/Fndc3b/Sec24b/Foxp1/Lta4h/Ptk7/Tbx4/Sim2/Tbx5/Gli2/Prox1/Tshz3/Numa1/Loxl3/Pkdcc/Zfpm2/Wnt7b/Hs6st1/Lama1/Ncor2/Tns3/Stra6/Nphp3/Zic3/Foxp2/Esrp1/Rspo2/Gata4/Pit…	84
heart contraction	1.45062e-07	5.95383e-06	Nkx2-5/Map2k6/Cacna1h/Cacnb2/Bin1/Rps6ka2/Pde5a/Adra1b/Agt/Atp1a1/Atp1a3/Cacna1c/Calm3/Drd2/Met/Nos1/Nos2/Nos3/Pde4b/Pde4d/Prkca/Slc9a1/Sod1/Tacr3/Thrb/Tpm1/Dmd/Glp1r/Dlg1/Cacna2d1/Slc1a1/Atp1b1/Scn5a/Cacna1b/Pkp2/Smtn/Nedd4l/Cav3/Adora1/Epas1/Rgs4/Pebp1/Scn10a/Atp2b4/Scn1b/Atp2a2/Kcnj5/Slc8a1/Cacna1d/Cacna1g/Cacna2d2/Sgcg/Dmpk/Sptbn4/Scn4b/Popdc2/Rnls/Taz/Myl2/Bves/Edn3/Kcne4/Irx5/Cacna1e/Gata4/…	75
trabecula morphogenesis	1.50303e-07	6.14178e-06	Nrg1/Nkx2-5/Notch1/Naca/Ppargc1b/Cav3/Chad/Tgfbr3/S1pr1/Ube4b/Foxh1/Sema4d/Dll4/Chd7/Sbno2/Wnt10b/Plxnb1/Eng/Grem1/Fhl2/Thbs3/Fbn2/Mmp2/Vegfa/Sfrp1/Fgfr3/Bmp7/Tek	28
establishment of organelle localization	1.54529e-07	6.28675e-06	Kif1c/Nup88/Ntn1/Wnt7a/Stx1a/Nrxn3/Cltb/Cacnb2/Nlgn1/Exoc4/Cplx2/Cyth1/Septin5/Cdh3/Rims2/Sv2a/Ppfia3/Dnm1/Map2k1/Trak2/Dnm3/Syt12/Unc13d/Syt17/Calm3/Drd1/Drd2/Grik5/Grm4/Nefh/Prkca/Prkcg/Syp/Bcl2l1/Kpnb1/Fmr1/Prkcb/Pld2/Gata2/Dlg1/Spag5/Adora2a/Cacna1a/Camk2a/P2rx1/Pax6/Chrna4/Nr3c2/Syt1/Cacna1b/Erc2/Tor1a/Rims4/Cadps/Tac4/Unc13c/Mapk15/Chmp6/Kif28p/Pla2g3/Fhod1/Sptbn2/Prkce/Cln3/Septin1/Map4k2/…	144
vesicle docking	1.55451e-07	6.29663e-06	Stxbp3/Stx1a/Exoc4/Cplx2/Septin5/Rims2/Rab8a/Ppfia3/Ncam1/Camk2a/Syt1/Kcnb1/Rab8b/Unc13c/Sptbn2/Vps18/Plek/Bves/Scfd2/Exoc6/Stx8/Nsf/Nrxn1/Stx6/Ndrg4/Unc13a/Stx12/Vps33a/Stx5/Rab3b/Rims1	31
regulation of endocytosis	1.64844e-07	6.64808e-06	Nrg1/Magi2/Slc17a7/Nlgn1/Sh3gl2/Bin1/Dnm1/Necab2/Hip1/Prom2/Cdh13/Add1/C2/C4a/Calm3/Drd2/Rab31/Ppp3cb/Prkca/Prkcg/Ptprc/Sod1/Tf/Clu/Bcl2l1/Fmr1/Scarb1/Pld2/Gata2/Gpc3/Mfge8/Arrb2/Tub/Tor1a/Abr/Tfr2/Nedd4l/Cav3/Nod2/Hfe/Epha3/Lrp2/Drd3/Itgb3/Btbd9/Fcgr1a/Ptpn5/Pacsin1/Pcsk9/Rab21/Lrp1/Lrrk2/Wnt3a/Tnk2/Stap1/Efnb2/Camk1d/Arhgap21/Mib1/Axl/Tulp1/Pacsin3/Ophn1/Atg7/Rspo1/Rap1gap/Ston2/Prtn3/Pip5k1c/A…	97
extracellular matrix organization	1.67881e-07	6.74126e-06	Cpb2/P3h1/Lmx1b/Lamc1/Cflar/Sox9/Tnfrsf1b/Sulf1/Phldb1/Crispld2/Gpm6b/Lamc2/Agt/Ets1/Nf1/Lox/Atp7a/Fgfr4/Dpp4/Pdgfra/Comp/Cst3/Dmp1/Col2a1/Mmp11/Notch1/Smad3/Fn1/Has3/Adamts2/Dpt/Col4a1/Itgb3/Kazald1/Col17a1/Col11a2/Col27a1/Emilin1/Flrt2/Myf5/Wnt3a/Mmp19/Abl2/Col9a1/Tfap2a/Nfkb2/Adamts14/Sfrp2/Spint1/Sulf2/Loxl3/Adamts9/Smoc1/Fbln1/Egfl6/Col23a1/Adtrp/Spock2/Antxr1/Col9a2/Nphp3/Egflam/Col16a1/Eng…	89
positive regulation of dendrite development	1.69945e-07	6.79471e-06	Nrg1/Nlgn1/Lpar1/Nlgn2/Baiap2/Palm/Shank2/Nlgn3/Stau2/Dab2ip/Sez6/Camk2b/Nr3c1/Met/Reln/Ptn/Fmr1/Myo5b/Ptprz1/Smad1/Alk/Cux2/Numbl/Tnik/Sgk1/Zmynd8/Cask/Pacsin1/Rab21/Tiam1/Cyfip1/Epha4/Il1rapl1/Ptprf/Ankrd27/Iqgap1/Fbxo31/Shank3/Clip1/Crtc1/Shank1/Dbn1/Itpka/Ache/Kalrn/Ppp1r9a/Bmp7	47
cellular monovalent inorganic cation homeostasis	1.75983e-07	7.00591e-06	Slc12a5/Slc9a5/Agt/Atp1a1/Atp1a3/Atp4b/Avp/Bcl2/Drd2/Slc4a1/Slc4a2/Slc9a1/Slc9a3/Slc9a4/Tp53/Rab38/Atp1b1/Nr3c2/Slc4a9/Gpr39/Cln3/Tcirg1/Sgk1/Snapin/Atp6v0a4/Slc8a1/Slc4a5/Atp6v0a1/Lrrk2/Slc26a6/Tmprss3/Slc4a11/Slc9a8/Slc4a8/Slc9a7/Gpr89b/Slc9a9/Vps33a/Rab20/Kcnma1/Slc4a4	41
monovalent inorganic cation homeostasis	1.81379e-07	7.18989e-06	Slc12a5/Slc12a9/Slc9a5/Agt/Atp1a1/Atp1a3/Atp4b/Avp/Bcl2/Drd2/Slc4a1/Slc4a2/Slc9a1/Slc9a3/Slc9a4/Tp53/Gnas/Slc12a1/Rab38/Adora2a/Atp1b1/Nr3c2/Slc4a9/Slc12a8/Gpr39/Corin/Drd3/Adora1/Rhcg/Cln3/Tcirg1/Slc26a4/Slc12a4/Sgk1/Snapin/Atp6v0a4/Slc8a1/Slc4a5/Atp6v0a1/Lrrk2/Slc26a6/Tfap2b/Slc26a9/Tmprss3/Slc4a11/Slc9a8/Slc4a8/Slc9a7/Gpr89b/Slc9a9/Vps33a/Rab20/Slc12a6/Kcnma1/Slc4a4	55
glial cell differentiation	1.9209e-07	7.57034e-06	Miat/Nrg1/Egr2/Dll3/Exoc4/Lpar1/Bin1/Sox9/Sox5/Gli3/Tnfrsf1b/Map2k1/Eif2b3/Nlgn3/Plpp3/Agt/Bcl2/Drd1/Met/Nf1/Reln/Sod1/Clu/Dmd/Ptn/Cd9/Itgam/Ntrk2/Nr1d1/Cntn2/Adora2a/Notch1/Pax6/Ptprz1/Ptpn11/Itgb4/S100b/Dab1/Metrn/Bace2/Nfib/Drd3/Sox6/Sox10/Myrf/Pax2/Mag/Erbb3/Dlx2/C1qa/Lrp1/Tmem98/Abl2/Ror2/Tfap2a/Tenm4/Spint1/Kdm4a/Gpr157/Lingo1/Ttbk1/Epha4/Sirt2/Ror1/Zfp365/App/Phgdh/Dusp10/Eif2b1/Tspan2/B4g…	87
regulation of morphogenesis of an epithelium	1.92609e-07	7.57034e-06	Mllt3/Wnt7a/Wnt11/Sox9/Sulf1/Agt/Ar/Met/Gpc3/Pdgfa/Pdgfra/Rxra/Gdnf/Hnf1b/Cav3/Fgf7/Pax2/Stox1/Sec24b/Foxp1/Grhl3/Six4/Ptk7/Tbx2/Wnt9b/Etv5/Abl2/Ror2/Rreb1/Sall1/Sfrp2/Wnt7b/Nkd1/Fkbpl/Ankrd6/Grem1/Cited1/Med12/Ajap1/Fgfr1/Mdk/Cdh1/Vegfa/Sfrp1/Bmp7/Gata3	46
neuron projection organization	1.99342e-07	7.80194e-06	Ctnnd2/Wnt7a/Nlgn1/Baiap2/Rph3a/Shank2/Nlgn3/Stau2/Dnm3/Atp1a3/Camk2b/Ephb1/Grin2a/Grin2b/Sipa1l1/Reln/Myo5b/Fyn/Map1a/Igf1r/Lzts3/Cux2/Zmynd8/Cask/Lrrk2/Tiam1/Abl2/Tanc1/Ephb2/Epha4/Abcd1/Zfp365/App/Srcin1/Shank3/Pdlim5/Shank1/Dbn1/Itpka/Kalrn/Gsk3b/Ppp1r9a/Efna1	43
maintenance of postsynaptic specialization structure	2.16754e-07	8.44775e-06	Magi2/Shank2/Syngap1/Dlg1/Ophn1/Cadm1/Dlg3/Shank3/Dlg2/Dlgap1/Dgkz/Git1/Mpp2	13
gland morphogenesis	2.20066e-07	8.54096e-06	Cpb2/Pax3/Ntn1/Cflar/Lama5/Sox9/Gli3/Gli1/Sulf1/Ar/Bcl2/Cebpb/Nr3c1/Met/Tgfa/Vdr/Stat5a/Ptn/Esr2/Itpr1/Pdgfa/Rxra/Notch1/Pax6/Tgfb3/Igf1r/Cav3/Nfib/Fgf7/Notch2/Erbb3/Sema3c/Eda/Wnt3a/Tbx2/Etv5/Gli2/Prox1/Nkx3-1/Sulf2/Lama1/Btrc/Tfap2c/Epha2/Esrp1/Bsx/Robo1/Slc9a3r1/Duox2/Fgfr1/Mdk/Mmp2/Rps6ka1/Tgfbr2/Cdh1/Src/Sfrp1/Bmp7/Ptch1	59
negative chemotaxis	2.29011e-07	8.85107e-06	Nrg1/Rtn4r/Ntn1/Pdgfa/Sema3g/Itgb3/Sema3c/Sema3e/Sema6c/Sema4f/Flrt2/Rtn4rl1/Sema5b/Sema4d/Plxna3/Sema5a/Plxna4/Sema3f/Sema3b/Robo1/Slit1/Lrtm2/Nrp2/Slit3/Robo2/Sema6b	26
regulation of cytosolic calcium ion concentration	2.35782e-07	9.07496e-06	Cdh23/Plce1/F2rl3/Cacnb2/Lpar1/Slc8a2/Trpc5/Coro1a/Cx3cr1/Adra1b/Agt/Atp2b2/Avp/Bcl2/Cacna1c/Calm3/Drd1/Drd2/Gck/Gnb1/Grin2a/Grin2b/Grin2c/Grin2d/Grm1/Grm5/Nos1/Pde4d/Pkd1/Plcb1/Plcd1/Ptprc/Tbxa2r/Dmd/Glp1r/Fyn/Gata2/Htr2c/Itpr1/Pdgfra/Cacnb3/Jak3/Oxtr/Cacna1a/Cacna2d1/P2rx1/Kdr/Smad3/Ptger1/Ptgfr/Itpr3/Cacna1b/Ffar1/Trpc7/Tac4/Mcoln1/Gpr39/Capn3/Cav3/Ptgir/Adora1/Itgb3/Plcb3/Prkce/Swap70/Cln3/Np…	123
branching morphogenesis of an epithelial tube	2.4902e-07	9.54487e-06	Lama5/Sox9/Gli3/Agt/Ar/Bcl2/Met/Pkd1/Vdr/Gpc3/Dlg1/Pdgfra/Tcf21/Gdnf/Notch1/Kdr/Hnf1b/Ahr/Col4a1/Cav3/Hhip/Rasip1/Pax2/Pak1/Sema3e/Six4/Wnt9b/Gna13/Etv5/Gli2/Pbx1/Nfatc4/Nkx3-1/Sall1/Dchs1/Sema5a/Fat4/Sfrp2/Dll4/Stk4/Lama1/Pxn/Btrc/Tfap2c/Epha2/Notch4/Fkbpl/Eng/Esrp1/Rspo2/Ctnnbip1/Grem1/Flt1/Pitx2/Cited1/Hhex/Mdk/Mmp14/Tgfbr2/Vegfa/Src/Hmga2/Ihh/Bmp7/Ptch1/Pgf	66
membrane depolarization	2.56655e-07	9.79701e-06	Cacna1h/Cacnb2/Fgf12/Cacna1c/Grm1/Scn2a/Fhl1/Gclc/Cck/Adora2a/Cacna1a/Cacna2d1/Kdr/Chrna4/Scn5a/Scn4a/Nedd4l/Cav3/Grik1/Scn10a/P2rx7/Scn1b/Scn11a/Scn8a/Cacna1d/Cacna1g/Lrrk2/Scn4b/Ank3/Abcd1/Best2/Ntsr1/Cacna1i/Snap91/Rack1/Src/Cacng2	37
regulation of potassium ion transport	2.62939e-07	9.99576e-06	Kcns1/Bin1/Drd2/Gck/Kcnj1/Nos1/Nos3/Kcnc2/Plcb4/Fhl1/Dlg1/Kcnc1/Abcc8/Atp1b1/Nedd4l/Cav3/Wwp2/Dpp6/Adora1/Flna/Rgs4/Htr2a/Kcng1/Cacna1d/Kcnab2/Wnk2/Neto2/Lrrc26/Lrrc38/Ano6/Akap7/Ank3/Edn3/Kcne4/Kcnn2/Prkg1/Rgs7/Stk39/Fxyd1/Rapgef3/Akap6/Kcnip3/Trpv4/Kcne5/Ager/Kcnq1	46
axon extension	2.74743e-07	1.04019e-05	Mir124-2/Nrg1/Rtn4r/Megf8/Ntn1/Trpc5/Dscam/Nlgn3/Wnt3/Myo5b/Ptprs/Fn1/Sema3g/Mgll/Mag/Pak1/Map1b/Mapt/Lhx2/Sema3c/Sema3e/Sema6c/Sema4f/Atp5mc1/Rab21/Lrp1/Wnt3a/Ulk2/Map3k13/Sema5b/Sema4d/Disc1/Cyfip1/Ndn/Plxna3/Sema5a/Trim46/Plxna4/Sema3f/Sema3b/Usp9x/Fxn/Slit1/Limk1/Aatk/Alcam/Nrp2/Dbn1/Slit3/Vegfa/Dclk1/Eif2b2/Gsk3b/Sema6b	54
positive regulation of axonogenesis	2.77062e-07	1.04234e-05	Nrg1/Megf8/Ntn1/Efna5/Trpc5/Map2k1/Dscam/Wnt3/Ntrk2/Myo5b/Fn1/Metrn/Plxna2/Pak1/Map1b/Mapt/Atp5mc1/Lrp1/Wnt3a/Map3k13/Tiam1/Bcl11a/Sema4d/Ist1/Disc1/Cyfip1/Plxna3/Sema5a/Zeb2/Plxna4/Plxnb1/Trak1/Dixdc1/Fxn/Robo1/Limk1/Snap91/Dbn1/Vegfa/Ache/Eif2b2/Gsk3b/Robo2	43
inorganic cation import across plasma membrane	2.78684e-07	1.04234e-05	Hcn2/Kcnj9/Kcnj4/Slc8a2/Slc12a5/Slc12a9/Slc9a5/Atp1a1/Atp1a3/Atp4b/Kcnj1/Slc9a1/Slc9a3/Slc9a4/Slc12a1/Fyn/Abcc9/Atp1b1/Kcnj6/Slc12a8/Kcnj14/Slc39a12/Hfe/Trpm2/Slc12a4/Kcnj5/Slc8a1/Slc39a14/Slc9a7/Slc9a9/Slc39a10/Kcnj3/Ramp3/Pawr/Trpv4/Slc12a6	36
inorganic ion import across plasma membrane	2.78684e-07	1.04234e-05	Hcn2/Kcnj9/Kcnj4/Slc8a2/Slc12a5/Slc12a9/Slc9a5/Atp1a1/Atp1a3/Atp4b/Kcnj1/Slc9a1/Slc9a3/Slc9a4/Slc12a1/Fyn/Abcc9/Atp1b1/Kcnj6/Slc12a8/Kcnj14/Slc39a12/Hfe/Trpm2/Slc12a4/Kcnj5/Slc8a1/Slc39a14/Slc9a7/Slc9a9/Slc39a10/Kcnj3/Ramp3/Pawr/Trpv4/Slc12a6	36
tissue remodeling	2.90452e-07	1.07653e-05	Hoxa3/Flt4/Inpp4b/Erg/Adra1b/Agt/Cbs/Nf1/Nos2/Nos3/Prkca/Hnf1a/Tf/Tp53/Vdr/Stat5a/Ptn/Atp7a/Mitf/Cst3/Ahr/Dbh/Tgfb3/Acp5/Abr/Cartpt/Ppargc1b/Thbs4/Itgb3/Tcirg1/Flna/Epas1/Notch2/Erbb3/Tgfbr3/P2rx7/Sema3c/S1pr1/Tmem119/Axl/Dll4/Chd7/Ubash3b/Tbx1/Epha2/Tnfrsf11a/Bsx/Grem1/Gata4/Inpp5d/Gas6/Syt7/Ptprv/Mertk/Mepe/Mdk/Cspg4/Mmp2/Mmp9/Mmp14/Ager/Vegfa/Src/Ltbp3/Gsk3b/Ihh/Sfrp1/Fgfr3/Hamp/Nol3/Ncdn/Spp2	72
actin filament bundle organization	2.90927e-07	1.07653e-05	Lpar1/Myo1b/Baiap2/Wnt11/Add1/Add2/Met/Sdc4/Tpm1/Pdlim4/Smad3/Tgfb3/Nf2/Arhgef15/Ppm1f/Fhod1/Swap70/Flna/Pak1/Coro1b/Fhdc1/RSA-14-44/S1pr1/Lima1/Espnl/Arhgap28/Baiap2l1/Abl2/Synpo2l/Phactr1/Carmil1/Spire1/Spire2/Ush1c/Ppm1e/Pxn/Mtss1/Triobp/Rnd1/Plek/Synpo2/Prkn/Dlc1/Shank3/Rapgef3/Actn4/Ccn2/Pawr/Limk1/Fscn1/Baiap2l2/Rflna/Pcdh15/Shank1/Kiss1r/Myh10/Actn1/Dbn1/Pls3/Src/Ppp1r9a/Prkcq	62
regulation of synaptic plasticity	2.91306e-07	1.07653e-05	Mir191/Mir425/Mir125a/Mir126a/Ctnnd2/Egr2/Rasgrf2/Nlgn1/Cplx2/Rims2/Rab8a/Baiap2/Slc8a2/Ppfia3/Cx3cr1/Shank2/Camk2g/Nlgn3/Stau2/Syt12/Syngap1/Agt/Atp2b2/Camk2b/Drd1/Drd2/Grin2a/Grin2b/Grin2c/Grin2d/Nr3c1/Grm5/Nf1/Nos1/Sipa1l1/Rara/Reln/Syp/Bcl2l1/Ptn/Fmr1/Ntrk2/Map1a/Cntn2/Adora2a/Camk2a/Kdr/Itpr3/Ntf4/Kcnb1/S100b/Rims4/Unc13c/Grid2ip/Mgll/Adora1/Cpeb1/Sorcs3/Pak1/Map1b/Mapt/Grik1/Ptpn5/Kat2a/Adc…	103
phospholipid metabolic process	2.93878e-07	1.08173e-05	Inpp4b/Pik3c2g/Pip4k2a/Agpat4/Dab2ip/Plb1/Plpp3/Idh1/Lipc/Adgrf5/Aspg/Pdgfrb/Pla2g4a/Plcb1/Rara/Scarb1/Pld1/Pld2/Htr2c/Pdgfa/Pdgfra/Rab38/Socs1/Irs1/Pemt/Hmgcr/Ppard/Pgp/Pik3c2b/Pla2g3/Fitm1/Gpat4/Gpld1/Capn2/Nod2/Gata6/Plcb3/Fgf7/Cln3/Pla2g5/Plaat5/Agpat3/Pla2g1b/Vav3/Htr2a/Gpam/Vav2/Pla2g2a/Plppr1/Pcsk9/Pik3cg/Plppr2/Pigs/Wdr81/Gdpd1/Gpat3/Mtmr3/Atg14/Cln8/Vac14/Sphk2/Inpp5f/Plpp4/Pip5k1b/Fig4/…	111
regulation of ossification	3.10777e-07	1.13941e-05	Hemgn/Egr2/P3h1/Cdk6/Ankh/Sox9/Gli3/Gli1/Gpm6b/Apc/Bcl2/Cebpb/Pla2g4a/Thrb/Gnas/Ptn/Comp/Dmp1/Notch1/Smad3/Smad1/Ahr/Tgfb3/Pdlim7/Kremen2/Axin2/Tcirg1/Men1/Fndc3b/P2rx7/Slc8a1/S1pr1/Matn1/Gdpd2/Txlng/Nbr1/Fam20c/Tmem119/Pbx1/Sema4d/Tfap2a/Noct/Sfrp2/Zhx3/Pkdcc/Smoc1/Wnt7b/Ano6/Wnt10b/Bcor/Zbtb16/Hdac8/Runx2/Ctnnbip1/Grem1/Twist2/Cited1/Ddr2/Fbn2/Rflna/Mepe/Fgfr1/Gdf10/Mdk/Mapk14/Nell1/Lrp4/Ccn1/K…	78
protein localization to plasma membrane	3.13994e-07	1.14667e-05	Bbs2/F11r/Cacnb2/Nfasc/Epb41l3/Rab8a/Kcnb2/Lama5/Palm/Rab26/Camk2g/Atp2c2/Grip2/Ar/Camk2b/Grm1/Optn/Rab31/Slc4a1/Bcl2l1/Myo5b/Bsg/Dlg1/Cacnb3/Camk2a/Lypla1/Prkg2/Scp2/Atp1b1/Kcnb1/Ptpn9/Rab8b/Skap1/Pkp2/Rilpl2/Commd1/Cav3/Epha3/Dpp6/Map7/Gga2/Cln3/Flna/Tnik/Cask/Pacsin1/Lrp1/Rapgef6/Wnt3a/Rilpl1/Sptbn1/Sptbn4/Dchs1/Bbs1/Rapgef2/Ephb2/Pkdcc/Amn/Fam126b/Ehd2/Ank3/Tspan5/C2cd5/Ttc7a/Ttc7b/Anxa13/Mra…	93
regulation of extent of cell growth	3.2173e-07	1.16889e-05	Nrg1/Rtn4r/Megf8/Ntn1/Efna5/Trpc5/Dscam/Wnt3/Myo5b/Ptprs/Fn1/Sema3g/Mgll/Mag/Pak1/Map1b/Mapt/Sema3c/Sema3e/Sema6c/Sema4f/Atp5mc1/Rab21/Lrp1/Fstl4/Wnt3a/Ulk2/Map3k13/Sema5b/Bcl11a/Sema4d/Ist1/Disc1/Cyfip1/Rgma/Plxna3/Sema5a/Trim46/Plxna4/Sema3f/Sema3b/Fxn/Slit1/Limk1/Aatk/Dbn1/Vegfa/Eif2b2/Gsk3b/Fgf13/Sema6b	51
organelle localization by membrane tethering	3.22597e-07	1.16889e-05	Stxbp3/Stx1a/Exoc4/Cplx2/Septin5/Rims2/Rab8a/Ppfia3/Ncam1/Camk2a/Syt1/Kcnb1/Rab8b/Unc13c/Sptbn2/Esyt1/Vps18/Atg14/Pdzd8/Plek/Bves/Scfd2/Exoc6/Stx8/Nsf/Nrxn1/Stx6/Ndrg4/Unc13a/Stx12/Vps33a/Stx5/Rab3b/Rims1	34
inositol lipid-mediated signaling	3.39712e-07	1.22135e-05	Nrg1/Flt4/Plce1/Slc9a3r2/Pik3c2g/Sox9/Dab2ip/Myo16/Agt/Grm5/Nf1/Pdgfrb/Plcb1/Rara/Reln/Ntrk2/Pld1/Pld2/Fyn/Pdgfa/Pdgfra/Irs1/Kdr/Ppard/Igfbp1/Igf1r/Pik3c2b/Osm/Plcb3/Zfp36l1/Pik3ap1/Rasgrp1/Erbb3/Pear1/Htr2a/Minpp1/Pik3cg/Pitpnm2/Nkx3-1/Sema4d/Inpp5f/Prr5/Plxnb1/Sirt2/Plekha1/Prr5l/Pik3cd/Flt1/Slc9a3r1/Erbb4/Unc5b/Pi4ka/Ncs1/Kcnh1/Ppp1r16b/Fgr/Pi4kb/Ccl5/Plcb2/Gata3/Tek	61
actin filament bundle assembly	3.39712e-07	1.22135e-05	Lpar1/Myo1b/Baiap2/Wnt11/Add1/Add2/Met/Sdc4/Tpm1/Pdlim4/Smad3/Tgfb3/Nf2/Arhgef15/Ppm1f/Fhod1/Swap70/Flna/Pak1/Coro1b/Fhdc1/RSA-14-44/S1pr1/Lima1/Espnl/Arhgap28/Baiap2l1/Abl2/Synpo2l/Phactr1/Carmil1/Spire1/Spire2/Ush1c/Ppm1e/Pxn/Mtss1/Triobp/Rnd1/Plek/Synpo2/Prkn/Dlc1/Shank3/Rapgef3/Actn4/Ccn2/Pawr/Limk1/Fscn1/Baiap2l2/Pcdh15/Shank1/Kiss1r/Myh10/Actn1/Dbn1/Pls3/Src/Ppp1r9a/Prkcq	61
gliogenesis	3.44187e-07	1.23267e-05	Miat/Nrg1/Egr2/Dll3/Cdk6/Pax3/Arhgef7/Exoc4/Lpar1/Bin1/Sox9/Sox5/Gli3/Tnfrsf1b/Map2k1/Eif2b3/Nlgn3/Dab2ip/Plpp3/Agt/Bcl2/Drd1/Met/Nf1/Reln/Sod1/Tf/Clu/Dmd/Ptn/Cd9/Itgam/Atxn1/Ntrk2/Nr1d1/Cntn2/Adora2a/Notch1/Pax6/Abcc8/Ptprz1/Ptpn11/Fn1/Itgb4/S100b/Nf2/Dab1/Metrn/Bace2/Lrp2/Nfib/Drd3/Sox6/Sox10/Myrf/Pax2/Mag/Erbb3/Dlx2/C1qa/Lrp1/Tert/Tmem98/Etv5/Tiam1/Abl2/Stap1/Ror2/Tfap2a/Disc1/Ndn/Tenm4/Spint1…	110
cerebral cortex development	3.45718e-07	1.23339e-05	Bbs2/Gli3/Cx3cr1/Dab2ip/Atp1a3/Bcl2/Grin2a/Grin2b/Nefh/Nf1/Plcb1/Reln/Bcl2l1/Dmd/Ntrk2/Pax6/Ptprs/Dab1/Flna/Slc38a2/Cask/Lhx2/Lrp1/Efhc1/Tacc1/Cep120/Disc1/Tacc2/Bbs1/Mdga1/Fat4/Btbd3/Lhx6/Atg7/Trappc9/Arx/Sun1/Srgap2/Tfap2c/Dixdc1/Emx2/Foxp2/Pax5/Kdm1a/Cdon/Robo1/Tbr1/Nr2e1/Fgfr1/Mdk/Nrp2/Nr2f1/Cdh2/Gsk3b/Fgf13/Ppp1r9b	56
metencephalon development	3.62588e-07	1.28862e-05	Lmx1b/Wnt7a/Rere/Lpar1/Lhx5/Gli1/Sdf4/Map2k1/Sstr3/Sez6/Myo16/Atp2b2/Bcl2/Cbs/Ckb/Acvr1c/Tp53/Ptn/Atp7a/Esr2/Kcnc1/Cacna1a/Pax6/Ptprs/Ptpn11/Otx1/Scn5a/Igf1r/Dab1/Lmx1a/Klhl1/Sptbn2/Pak1/Sec24b/Kat2a/Sez6l/Gli2/Abl2/Prox1/Samd4b/Sez6l2/Ldb1/Ophn1/Atg7/Whrn/Dixdc1/Usp9x/Zfp365/Foxp2/Ntm/Prkg1/Nrxn1/Gdf10/Myh10/Mdk/Nfix/Abat/Atrn/Dll1	59
cardiocyte differentiation	3.6655e-07	1.29773e-05	Fhod3/Fzd7/Nrg1/Nkx2-5/Acadm/Adra1b/Agt/Nr3c1/Met/Pdgfrb/Myocd/Rara/Rarb/Slc9a1/Pdgfra/Rxra/Arrb2/Notch1/Ppara/Cacybp/Cav3/Tbxt/Mybpc2/Gata6/Sox6/Pak1/Pi16/Rgs4/Tgfbr3/Sema3c/Slc8a1/Foxp1/Maml1/Wnt3a/Tbx2/Kat2a/Tbx5/Prox1/Efnb2/Nrap/Tenm4/Sox18/Atg7/Myom3/Myom1/Popdc2/Speg/Kdm6b/Myl2/Alpk3/Bves/Grem1/Gata4/Pitx2/Prkg1/Fhl2/Pdlim5/Akap6/Myh10/Vegfa/Dll1/Gsk3b/Hdac2/Hamp/Bmp7	65
negative regulation of cell adhesion	3.68863e-07	1.30095e-05	Fzd7/Foxj1/Efna5/Gli3/Runx3/Map2k1/Pde5a/Dscam/Cblb/Cdh13/Cebpb/Mbp/Nf1/Ptprc/Sdc4/Cd9/Apod/Dlg1/Socs1/Jak3/Adora2a/Bcar1/Notch1/Ptprz1/Ptpn11/Ass1/Il2ra/Prkar1a/Acp5/Nf2/Ppara/Dab1/Ppm1f/Plxna2/Glmn/Hfe/Arg2/Swap70/Men1/Erbb3/Map2k5/Cask/Sema3e/Lag3/Lrp1/C1qtnf1/Bcl6/Abl2/Spock1/Sema4d/Gcnt2/Ripor2/Dact2/Zc3h12d/Plxna3/Kank1/Sema5a/Plxna4/Loxl3/Fbln1/Ubash3b/Dscaml1/Plxnb1/Ccl25/Adtrp/Akna/Rnd1/…	92
modulation of excitatory postsynaptic potential	3.99113e-07	1.40231e-05	Wnt7a/Stx1a/Nlgn1/Rims2/Nlgn2/Baiap2/Shank2/Nlgn3/Grip2/Grin2a/Reln/Cacnb3/Chrna4/Cux2/Rgs4/Zmynd8/Lrrk2/Celf4/Dmpk/App/Prkn/Shank3/Nrxn1/Shank1/Dbn1/Gsk3b/Rims1	27
cell proliferation in forebrain	4.03435e-07	1.41214e-05	Wnt7a/Lhx5/Gli3/Pax6/Numbl/Wnt3a/Tacc1/Cep120/Disc1/Tacc2/Zeb2/Wnt7b/Arx/Ncor2/Akna/Dixdc1/Emx2/Fgfr1/Hhex/Fabp7/Hmga2	21
positive regulation of neurological system process	4.06483e-07	1.41746e-05	Nrg1/Wnt7a/Stx1a/Nlgn1/Rims2/Nlgn2/Baiap2/Tnfrsf1b/Shank2/Nlgn3/Grip2/Grin2a/Reln/Tf/Cacnb3/Cck/S100b/Cux2/Cartpt/Sox10/Myrf/Mag/Rgs4/Tenm4/Trpa1/Ntsr1/Shank3/Nrxn1/Pawr/Gba/Shank1/Abat/Dbn1/Pard3/Gsk3b/Rims1	36
regulation of dendrite morphogenesis	4.20802e-07	1.4619e-05	Nlgn1/Baiap2/Trpc5/Nlgn3/Stau2/Dnm3/Camk2b/Met/Sipa1l1/Reln/Fmr1/Myo5b/Ptprz1/Smad1/Lzts3/Cux2/Nedd4l/Numbl/Tnik/Sgk1/Cask/Rab21/Lrrk2/Adgrb3/Tiam1/Nfatc4/Sema4d/Rapgef2/Epha4/Il1rapl1/Ptprf/Ankrd27/Fbxo31/Srcin1/Robo1/Shank3/Pdlim5/Nr2e1/Dbn1/Itpka/Cit/Ache/Kalrn/Gsk3b/Ppp1r9a/Trpc6/Efna1	47
camera-type eye morphogenesis	4.24251e-07	1.46838e-05	Rs1/Mir124-2/Sox9/Gli3/Dscam/Vsx2/Fat3/Ephb1/Nf1/Sp1/Thrb/Ptn/Aqp5/Man2a1/Pax6/Kdr/Foxn4/Pax2/Notch2/Ptprm/Tfap2b/Tbx2/Kdm2b/Prox1/Ikzf1/Tenm3/Tfap2a/Ush1c/Tsku/Bcar3/Ephb2/Zhx2/Sdk2/Pde6c/Stra6/Epha2/Rpgr/Irx5/Cdon/Flt1/Pitx2/Prom1/Meis1/Vsx1/Fat1/Vegfa/Dll1/Ihh/Fgfr3/Bmp7/Tdrd7	51
regulation of potassium ion transmembrane transport	4.3436e-07	1.49778e-05	Kcns1/Bin1/Kcnj1/Kcnc2/Fhl1/Dlg1/Kcnc1/Abcc8/Atp1b1/Nedd4l/Cav3/Wwp2/Dpp6/Flna/Rgs4/Kcng1/Cacna1d/Kcnab2/Wnk2/Neto2/Lrrc26/Lrrc38/Ano6/Akap7/Ank3/Edn3/Kcne4/Kcnn2/Prkg1/Rgs7/Stk39/Fxyd1/Rapgef3/Akap6/Kcnip3/Trpv4/Kcne5/Ager/Kcnq1	39
hindbrain development	4.42868e-07	1.52146e-05	Egr2/Lmx1b/Wnt7a/Rere/Lpar1/Lhx5/Gli1/Sdf4/Map2k1/Sstr3/Sez6/Myo16/Atp2b2/Bcl2/Cbs/Ckb/Acvr1c/Tp53/Ptn/Atp7a/Esr2/Gata2/Kcnc1/Cacna1a/Pax6/Ptprs/Ptpn11/Hnf1b/Otx1/Scn5a/Smad1/Igf1r/Dab1/Lmx1a/Plxna2/Klhl1/Sptbn2/Nfib/Flna/Pak1/Sec24b/Kat2a/Kdm2b/Sez6l/Gli2/Abl2/Prox1/Samd4b/Sez6l2/Ldb1/Ophn1/Atg7/Whrn/Rbfox2/Dixdc1/Usp9x/Zfp365/Foxp2/Ntm/Prkg1/Dlc1/Nrxn1/Tbr1/Gdf10/Myh10/Mdk/Nfix/Abat/Atrn/Dll1/B…	72
striated muscle cell development	4.69564e-07	1.60722e-05	Fhod3/Nkx2-5/Cflar/Adra1b/Agt/Bcl2/Nr3c1/Met/Pdgfrb/Myocd/Tpm1/Dmd/Lox/Pdgfra/Comp/Tmod1/Prkar1a/Ppara/Naca/Capn3/Cav3/Mybpc2/Pak1/Pi16/Rgs4/Uchl1/Slc8a1/Foxp1/Six4/Myf5/Tmod3/Cacna2d2/Maml1/Prox1/Synpo2l/Ripor2/Nrap/Myof/Atg7/Myom3/Wnt10b/Myom1/Popdc2/Flnc/Speg/Myl2/Alpk3/Bves/Myorg/Xk/Smyd3/Ldb3/Gata4/Pitx2/Prkg1/Tmod2/Fhl2/Pdlim5/Akap6/Cacna1s/Casq1/Hdac9/Myh10/Actn1/Vegfa/Gsk3b/Hdac2/Hdac5/Ha…	69
axon extension involved in axon guidance	4.77887e-07	1.62373e-05	Megf8/Dscam/Wnt3/Sema3g/Sema3c/Sema3e/Sema6c/Sema4f/Wnt3a/Sema5b/Sema4d/Plxna3/Sema5a/Plxna4/Sema3f/Sema3b/Slit1/Alcam/Nrp2/Slit3/Vegfa/Sema6b	22
neuron projection extension involved in neuron projection guidance	4.77887e-07	1.62373e-05	Megf8/Dscam/Wnt3/Sema3g/Sema3c/Sema3e/Sema6c/Sema4f/Wnt3a/Sema5b/Sema4d/Plxna3/Sema5a/Plxna4/Sema3f/Sema3b/Slit1/Alcam/Nrp2/Slit3/Vegfa/Sema6b	22
phosphatidylinositol-mediated signaling	5.04051e-07	1.70637e-05	Nrg1/Flt4/Plce1/Slc9a3r2/Pik3c2g/Sox9/Dab2ip/Myo16/Agt/Grm5/Nf1/Pdgfrb/Plcb1/Rara/Reln/Ntrk2/Pld2/Fyn/Pdgfa/Pdgfra/Irs1/Kdr/Ppard/Igfbp1/Igf1r/Pik3c2b/Osm/Plcb3/Zfp36l1/Pik3ap1/Rasgrp1/Erbb3/Pear1/Htr2a/Minpp1/Pik3cg/Pitpnm2/Nkx3-1/Sema4d/Inpp5f/Prr5/Plxnb1/Sirt2/Plekha1/Prr5l/Pik3cd/Flt1/Slc9a3r1/Erbb4/Unc5b/Pi4ka/Ncs1/Kcnh1/Ppp1r16b/Fgr/Pi4kb/Ccl5/Plcb2/Gata3/Tek	60
central nervous system neuron development	5.45505e-07	1.83469e-05	Lmx1b/Drd1/Drd2/Ephb1/Prkca/Atp7a/Ntrk2/Gata2/Dcc/Cntn2/Mycbp2/Nfib/Scn1b/Gli2/Fezf2/Tfap2a/Disc1/Sptbn4/Samd4b/Tsku/Plxna3/Rapgef2/Dclk2/Zeb2/Lhx6/Plxna4/Atg7/Ephb2/Lingo1/Epha4/Arx/Arhgef28/Nr4a2/Robo1/B4galt6/Nr2e1/Fgfr1/Nrp2/Dclk1/Robo2	40
striated muscle contraction	5.4591e-07	1.83469e-05	Nkx2-5/Map2k6/Cacna1h/Cacnb2/Bin1/Pde5a/Adra1b/Aldoa/Atp1a1/Atp1a3/Cacna1c/Calm3/Met/Myh3/Nos1/Pde4b/Pde4d/Slc9a1/Tpm1/Dmd/Dlg1/Cacna2d1/Atp1b1/Scn5a/Scn4a/Pkp2/Smtn/Nedd4l/Cav3/Arg2/Adora1/Chrne/Scn10a/Scn1b/Atp2a2/Kcnj5/Slc8a1/Cacna1d/Cacna1g/Dmpk/Myh14/Scn4b/Rcsd1/Taz/Stac2/Myl2/Kcne4/Gata4/Kcnn2/Fxyd1/Ccn2/Akap6/Kcne5/Cacna1s/Casq1/Jsrp1/Chrna1/Jup/Rps6kb1/Kcnq1/Ikbkb	61
eye morphogenesis	6.30956e-07	2.11286e-05	Rs1/Mir124-2/Miat/Sox9/Gli3/Dscam/Vsx2/Stau2/Fat3/Bcl2/Ephb1/Nf1/Rarb/Sp1/Thrb/Ptn/Ntrk2/Aqp5/Man2a1/Pax6/Kdr/Foxn4/Pax2/Notch2/Ptprm/Tfap2b/Tbx2/Kdm2b/Crb1/Prox1/Ikzf1/Tenm3/Tfap2a/Ush1c/Tsku/Prdm1/Tulp1/Bcar3/Ephb2/Zhx2/Sdk2/Pde6c/Stra6/Epha2/Rpgr/Irx5/Cdon/Flt1/Pitx2/Prom1/Vax2/Meis1/Fbn2/Vsx1/Fat1/Fbn1/Vegfa/Dll1/Ihh/Fgfr3/Bmp7/Tdrd7/Col5a1	63
response to amphetamine	6.47923e-07	2.16187e-05	Adra1b/Calm3/Drd1/Drd2/Grin2a/Grin2b/Gnal/Ppp3cb/Sod1/Dcc/Oxtr/Adora2a/Dbh/Drd3/Rgs4/Rgs9/Ptpn5/Nts/Rgs20/Nr4a2/Rgs7/Rgs8/Cnr2/Hdac9/Asic1/Hdac2/Ppp1r9b	27
cerebellum development	6.68298e-07	2.22186e-05	Lmx1b/Wnt7a/Rere/Lpar1/Lhx5/Gli1/Sdf4/Map2k1/Sstr3/Sez6/Myo16/Atp2b2/Cbs/Ckb/Acvr1c/Tp53/Ptn/Atp7a/Esr2/Kcnc1/Cacna1a/Pax6/Ptprs/Ptpn11/Scn5a/Igf1r/Dab1/Lmx1a/Klhl1/Sptbn2/Pak1/Sez6l/Gli2/Abl2/Prox1/Samd4b/Sez6l2/Ldb1/Ophn1/Atg7/Whrn/Dixdc1/Usp9x/Zfp365/Foxp2/Ntm/Prkg1/Nrxn1/Gdf10/Myh10/Mdk/Nfix/Abat/Atrn/Dll1	55
regulation of protein serine/threonine kinase activity	7.52545e-07	2.49302e-05	Nrg1/Nr2f2/Map2k6/Plce1/Psmd10/Lpar1/Map2k1/Dusp5/Pde5a/Cd40/Avpi1/Dab2ip/Prok2/Agt/Apc/Cbs/Grm1/Grm4/Grm5/Met/Nf1/Pdgfrb/Myocd/Pkd1/Ppp2ca/Prkar2b/Prkca/Ptprc/Sod1/Tf/Tgfa/Itga1/Pdgfa/Acsl1/Prkar1b/Ptpn11/Hmgcr/Tgfb3/Igf1r/Prkar1a/Alk/Rptor/Gpr39/Inava/Adam9/Cartpt/Cav3/Nod2/Adora1/Rasip1/Map4k2/Macroh2a1/Dusp9/Men1/Pak1/Rasgrp1/Gdf15/Tnik/Pla2g1b/Uchl1/Map2k5/Htr2a/Atp2b4/Ptpn5/P2rx7/Pik3cg/Lrr…	137
actin-mediated cell contraction	7.58349e-07	2.50239e-05	Cacna1h/Cacnb2/Bin1/Atp1a1/Cacna1c/Nos1/Pde4b/Pde4d/Slc9a1/Tpm1/Dlg1/Cacna2d1/Abcc9/Scn5a/Frmd6/Pkp2/Nedd4l/Cav3/Adora1/Scn1b/Kcnj5/Cacna1d/Cacna1g/Scn4b/Kcne4/Gata4/Kcnn2/Pdpn/Fxyd1/Akap6/Kcne5/Myh2/Acta2/Dbn1/Jup/Pard3/Kcnq1	37
extracellular structure organization	7.60768e-07	2.50239e-05	Cpb2/P3h1/Lmx1b/Lamc1/Cflar/Sox9/Tnfrsf1b/Sulf1/Phldb1/Crispld2/Gpm6b/Lamc2/Agt/Ets1/Lipc/Nf1/Sdc4/Lox/Atp7a/Scarb1/Fgfr4/Dpp4/Pdgfra/Comp/Cst3/Dmp1/Col2a1/Mmp11/Notch1/Smad3/Fn1/Soat2/Has3/Adamts2/Dpt/Col4a1/Itgb3/Pla2g5/Kazald1/Col17a1/Col11a2/Col27a1/Pla2g2e/Emilin1/Flrt2/Myf5/Wnt3a/Mmp19/Abl2/Col9a1/Tfap2a/Nfkb2/Adamts14/Sfrp2/Mttp/Spint1/Sulf2/Loxl3/Adamts9/Smoc1/Fbln1/Egfl6/Col23a1/Adtrp/Sp…	98
canonical Wnt signaling pathway	8.46274e-07	2.7738e-05	Fzd7/Ctnnd2/Nkx2-5/Mllt3/Wnt7a/Ptpru/Cdh3/Wnt11/Sox9/Gli3/Gli1/Dab2ip/Plpp3/Apc/Wnt3/Mitf/Gpc3/Notch1/Smad3/Wnt9a/Axin2/Tbxt/Gprc5b/Sox10/Foxo3/Tle5/Arntl/Apc2/Tle2/Lrrk2/Ptk7/Eda/Wnt3a/Wnt9b/Ror2/Wnk2/Disc1/Peg12/Kank1/Sema5a/Sfrp2/Stk4/Sulf2/Tcf7l1/Invs/Rspo1/Nphp4/Jrk/Wnt7b/Wnt10b/Wnt10a/Porcn/Scel/Ccny/Btrc/Bicc1/Cdk14/Dixdc1/Nphp3/Nkd1/Shisa6/Tmem88/Dact3/Dkkl1/Ankrd6/Rspo2/Grem1/Ptpro/Gata4…	89
positive regulation of protein serine/threonine kinase activity	8.91979e-07	2.91331e-05	Nrg1/Map2k6/Plce1/Psmd10/Lpar1/Map2k1/Pde5a/Cd40/Avpi1/Dab2ip/Prok2/Agt/Grm1/Grm4/Grm5/Met/Pdgfrb/Pkd1/Ppp2ca/Ptprc/Sod1/Tf/Tgfa/Itga1/Pdgfa/Acsl1/Ptpn11/Tgfb3/Alk/Rptor/Gpr39/Inava/Adam9/Cartpt/Nod2/Adora1/Map4k2/Pak1/Rasgrp1/Gdf15/Tnik/Pla2g1b/Map2k5/Htr2a/Atp2b4/P2rx7/Pik3cg/Lrrk2/Syap1/Irgm/Fam20a/Map3k13/Tiam1/Taok3/Prox1/Ror2/Map3k4/Map3k10/Fgd2/Rapgef2/Iqgap3/Zeb2/Shc2/Wnt7b/Nrk/Epha4/Cdc6…	97
Ras protein signal transduction	9.56971e-07	3.11462e-05	Kank2/Nrg1/Rtn4r/Rasgrf2/Ntn1/Arhgef7/Plce1/F2rl3/Cyth1/Lpar1/Mcf2l/Rab8a/Map2k1/Rab26/Psd/Rhov/Syngap1/Dab2ip/Cdh13/Adra1b/Fbp1/Met/Nf1/Pdgfrb/Rab31/Tp53/Kpnb1/Rab38/Mras/Myo9b/Notch1/Rab8b/Arhgef15/Abr/Arhgef3/Plekhg2/Rasip1/Rasa3/Rasgrp1/Notch2/Vav3/Timp2/Pecam1/Arfgef2/Vav2/Mapkap1/RSA-14-44/Cnksr1/Rab21/Ift27/Rap2c/Gna13/Rab40b/Bcl6/Tiam1/Arhgef18/Abl2/Ralgps2/Arhgap24/Synpo2l/Spata13/Farp1/…	124
cell-matrix adhesion	9.61918e-07	3.11977e-05	Ceacam6/Cdk6/Itga6/Pcsk5/Efna5/Gpm6b/Cdh13/Agt/Bcl2/Nf1/Sdc4/Dmd/Itga1/Onecut1/Apod/Cntn2/Kdr/Utrn/Smad3/Fn1/Itgb4/Skap1/Ppm1f/Fermt2/Adam9/Epha3/Itgb3/Pecam1/Cask/Sema3e/Emilin1/Myf5/Lrp1/Tecta/Eda/Bcl6/Tiam1/Wdpcp/Disc1/Itgal/Ldb1/Itgb6/Adamts9/Itga11/Sned1/Ptprk/Ccl25/Pxn/Iqgap1/Bcas3/Col16a1/Col13a1/Grem1/Dlc1/Msln/Col5a3/Ccn2/Dapk3/Bcl2l11/Ddr2/Ajap1/Camsap3/Bcam/Actn1/Jup/Mmp14/Vegfa/Src/Gs…	71
bone mineralization	9.91538e-07	3.20463e-05	Ankh/Wnt11/Sox9/Gpm6b/Pla2g4a/Lox/Ptn/Gpc3/Comp/Dmp1/Phex/Smad3/Tgfb3/Phospho1/Axin2/P2rx7/Slc8a1/S1pr1/Matn1/Txlng/Nbr1/Fam20c/Tmem119/Ror2/Tfap2a/Pkdcc/Sbno2/Ano6/Wnt10b/Bcor/Mtss1/Rspo2/Grem1/Tcf7l2/Ddr2/Fbn2/Rflna/Duox2/Mepe/Fgr/Nell1/Klf10/Ccn1/Kl/Ltbp3/Fgfr3/Bmp7	47
maintenance of synapse structure	1.13225e-06	3.6467e-05	Magi2/Shank2/Syngap1/Dlg1/Bsn/Adgrb3/Ophn1/Cadm1/Dlg3/Shank3/Dlg2/Dlgap1/Dgkz/Git1/Mpp2	15
anatomical structure homeostasis	1.15047e-06	3.69257e-05	Gnl3l/Prdx5/Bbs2/Cdh23/Cacnb2/Slc17a7/Cdh3/Sox9/Flt3/Coro1a/Dkc1/Add1/Aldoa/Apc/Bcl2/Kcnj1/Nf1/Adgrf5/Nos3/Pdgfrb/Pla2g4a/Ppp3cb/Prkca/Rho/Sod1/Hnf1a/Tf/Gnas/Dmd/Lox/Lamp2/Map1a/Gata2/Cacna1a/Col2a1/Notch1/P2rx1/Kdr/Tub/Ptpn11/Acp5/Pcna/Cacna1b/Mapk15/Smg6/Ush1g/Ush2a/Inava/Cartpt/Ppargc1b/Cav3/Nod2/Dclre1a/Adora1/Itgb3/Fgf7/Bag3/Tcirg1/Col11a2/Epas1/Homer2/P2rx7/Cacna1d/S1pr1/Strap/Ylpm1/Esrrb/N…	121
regulation of cellular response to growth factor stimulus	1.16693e-06	3.73249e-05	Cflar/Sulf1/Dab2ip/Agt/Fst/Myocd/Tp53/Dmd/Lox/Prkcb/Onecut1/Gpc3/Notch1/Kdr/Smad3/Tgfb3/Cav3/Hhip/Lrp2/Prkd2/Gata6/Men1/Glg1/Notch2/Tgfbr3/Cask/Strap/Emilin1/Bmper/Tfap2b/Ofd1/Cyfip2/Fam20c/Dstyk/Adamts3/Rasl11b/Rnf165/Cyfip1/Rgma/Chrdl2/Numa1/Myof/Sfrp2/Hjv/Sulf2/Chst11/Tmprss6/Ptprf/Vegfd/Lemd2/Veph1/Cd109/Chrdl1/Cadm4/Crb2/Runx2/Lrg1/Eng/Xdh/Grb10/Dok5/Grem1/Nbl1/Flt1/Gata4/Furin/Apln/Robo1/Lt…	87
forebrain generation of neurons	1.19192e-06	3.79932e-05	Mir200c/Lhx5/Gli3/Drd1/Drd2/Atp7a/Gata2/Cntn2/Pax6/Numbl/Pou3f4/Dlx2/Wnt3a/Prox1/Fezf2/Tfap2a/Sall1/Disc1/Plxna3/Rapgef2/Dclk2/Lhx6/Atg7/Bcl11b/Arx/Tfap2c/Akna/Satb2/Robo1/Shank3/Erbb4/Tbr1/Nr2e1/Fgfr1/Nrp2/Robo2	36
negative regulation of axonogenesis	1.20882e-06	3.84e-05	Rtn4r/Ntn1/Trak2/Syngap1/Mbp/Wnt3/Ptprs/Dab1/Sema3g/Mag/Sema3c/Sema3e/Sema6c/Sema4f/Fstl4/Wnt3a/Ulk2/Sema5b/Bcl11a/Sema4d/Rgma/Plxna3/Sema5a/Trim46/Ephb2/Sema3f/Sema3b/Slit1/Aatk/Lrp4/Fgf13/Sema6b	32
second-messenger-mediated signaling	1.22738e-06	3.88564e-05	Nrg1/Npr2/Exoc4/Ptprn/Lpar1/Rims2/Tenm2/Sox9/Rcan2/Pde11a/Pde7b/Adgrl3/Necab2/Cx3cr1/Adap1/Pde5a/Adgrl2/Pde9a/Cdh13/Adra1b/Cacna1c/Calm3/Cbs/Drd1/Drd2/Gck/Grin2a/Grin2b/Grin2c/Grin2d/Grm1/Grm5/Ncam1/Nos1/Nos2/Nos3/Npr1/Gnal/Kcnc2/Pde4b/Pde4d/Ppp3cb/Prkar2b/Ptprc/Slc9a1/Tbxa2r/Gnas/Dmd/Cd8a/Glp1r/Ntrk2/Slc12a1/Htr2c/Itpr1/Adora2a/Prkar1b/Kdr/Ptger1/Pde4a/Atp1b1/Ptgfr/Itpr3/Ahr/Prkar1a/Pex5l/Samd14…	132
substrate adhesion-dependent cell spreading	1.25712e-06	3.96626e-05	Fzd7/Efna5/Lamc1/Lama5/Unc13d/Lamc2/St6gal1/Bcar1/Fn1/Fermt2/Nedd9/Itgb3/Flna/Fndc3b/Cass4/Rreb1/Carmil1/Axl/Dock1/Fermt3/Kank1/Prex1/Megf9/Fbln1/Pxn/Srgap2/Antxr1/Triobp/Parvb/Bves/Egflam/Pdpn/Srcin1/Actn4/Mertk/Parvg/Mdk/Dbn1/Src/Tek/Efna1	41
negative regulation of supramolecular fiber organization	1.27775e-06	4.01766e-05	Fhod3/Coro1a/Eml2/Add1/Add2/Apc/Met/Tpm1/Clu/Map1a/Cryab/Tmod1/Fkbp4/Camsap2/Cav3/Sptbn2/Clip2/Swap70/Map1b/Coro1b/Sgk1/Pecam1/S1pr1/Emilin1/Scin/Apc2/Lima1/Tmod3/Arhgap28/Sptbn1/Carmil1/Sptbn4/Arpin/Kank1/Arhgef2/Spef1/Kank4/Plekhh2/Sptb/Nav3/Shroom2/Gas2l1/Mid1ip1/Prkn/Tmod2/Dlc1/Shank3/Camsap3/Capza1/Shank1/Dbn1/Tmsb4x/Fgf13/Ppp1r9a	54
negative regulation of cell migration	1.40718e-06	4.4097e-05	Nrg1/Magi2/Nr2f2/Ptpru/Wnt11/Cygb/Cx3cr1/Ptprg/Sulf1/Dab2ip/Bcl2/Drd1/Drd2/Cd200/Nf1/Acvr1c/Egfl7/Myocd/Plcb1/Tbxa2r/Tpm1/Ptn/Mitf/Apod/Notch1/Scp2/Abcc8/Ppard/Hnf4a/Mapk15/Abr/Pkp2/Adora1/Abhd2/Foxo3/Coro1b/Padi2/Map2k5/Tgfbr3/Ptprm/Angpt4/Zmynd8/Strap/Emilin1/Lrp1/Dnaja4/Rap2c/Tbx5/Stap1/Ripor2/Arpin/Kank1/Sfrp2/Dll4/Adamts9/Nav3/Osbpl8/Card10/Stk26/Ptprk/Ccl25/Srgap2/Adtrp/Ptprt/Svbp/Rnf41/Adg…	89
regulation of neuronal synaptic plasticity	1.46391e-06	4.57204e-05	Egr2/Rab8a/Slc8a2/Ppfia3/Camk2g/Syngap1/Agt/Camk2b/Drd1/Drd2/Grin2a/Grin2b/Grm5/Nf1/Syp/Cntn2/Camk2a/Kdr/S100b/Cpeb1/Grik1/Jph3/Ephb2/Shisa8/Shisa6/App/Grik2/Kcnn2/Shank3/Unc13a/Kalrn/Gsk3b/Rims1/Ncdn	34
cardiac chamber development	1.49749e-06	4.6612e-05	Nrg1/Nkx2-5/Pcsk5/Wnt11/Kcnk2/Nos3/Myocd/Ppp2ca/Rara/Rarb/Tp53/Tpm1/Rxra/Notch1/Scn5a/Ahr/Igf1r/Zfp161/Pkp2/Naca/Cav3/Lrp2/Gata6/Notch2/Tgfbr3/Ndst1/Smarcd3/Sema3c/Ube4b/Lrp1/Foxh1/Ptk7/Maml1/Tbx2/Tbx5/Prox1/Sall1/Prdm1/Sfrp2/Dll4/Chd7/Heyl/Trip11/Zfpm2/Tbx1/Lmo4/Stra6/Nphp3/Myl2/Eng/Gata4/Pitx2/Robo1/Ltbp1/Hand1/Fhl2/Zfpm1/Myh10/Nrp2/Pde2a/Tgfbr2/Slit3/Ccn1/Robo2/Bmp7/Gata3/Tek	67
amino acid transport	1.51045e-06	4.68582e-05	Slc6a9/Slc17a7/Sv2a/Slc36a1/Slc16a10/Slc38a1/Slc38a4/Slc6a13/Agt/Avp/Grin2b/Nr3c1/Grm1/Grm2/Grm4/Nf1/Ntrk2/Htr2c/Slc38a3/Cck/Adora2a/Cacna1a/Slc1a1/Slc7a1/Sfxn5/Lrrc8c/Arg2/LOC292543/Adora1/Cln3/Pak1/Slc6a6/Rgs4/Slc1a3/Slc3a1/Grik1/Slc38a2/P2rx7/Lrrc8d/Cln8/Slc38a9/Ntsr1/Slc1a7/Xk/Slc38a8/Slc6a8/Prkg1/Pdpn/Stk39/Per2/Slc13a3/Abat/Gabbr1/Slc7a7/Apba1/Hrh3	56
regulation of intracellular transport	1.51729e-06	4.69135e-05	Mrln/Lmx1b/Wnt7a/Stx1a/Nrxn3/Cacnb2/Nlgn1/Cplx2/Cyth1/Inpp4b/Septin5/Cdh3/Rims2/Wipf1/Gli3/Map2k1/Unc13d/Calm3/Drd1/Drd2/Grik5/Grm4/Nefh/Nf1/Ppp2ca/Prkca/Prkcg/Syp/Bcl2l1/Fmr1/Prkcb/Camk4/Pld2/Fyn/Gata2/Apod/Spag5/Cacnb3/Adora2a/Camk2a/Cryab/P2rx1/Scp2/Chrna4/Ptpn11/Nr3c2/Syt1/Kcnb1/Cacna1b/Rims4/Mapk15/Commd1/Prkce/Bag3/Flna/Pak1/Map1b/Mapt/Dync1h1/Snapin/Sec24b/Htr2a/Vps18/Ptpn5/Cask/Nup214/Sto…	134
regulation of canonical Wnt signaling pathway	1.52734e-06	4.70673e-05	Fzd7/Ctnnd2/Nkx2-5/Mllt3/Ptpru/Cdh3/Wnt11/Sox9/Gli3/Gli1/Dab2ip/Apc/Gpc3/Notch1/Smad3/Axin2/Gprc5b/Sox10/Foxo3/Tle5/Arntl/Apc2/Tle2/Lrrk2/Ptk7/Eda/Wnt3a/Ror2/Wnk2/Peg12/Kank1/Sema5a/Sfrp2/Stk4/Sulf2/Invs/Rspo1/Nphp4/Jrk/Wnt10b/Scel/Ccny/Btrc/Bicc1/Cdk14/Nphp3/Nkd1/Shisa6/Tmem88/Dact3/Dkkl1/Ankrd6/Rspo2/Grem1/Ptpro/Prkn/Csnk1e/Slc9a3r1/Dapk3/Tcf7l2/Zfp703/Mdk/Mapk14/Nfkb1/Lrp4/Cdh2/Cdh1/Src/Gsk3b/…	73
regulation of long-term synaptic potentiation	1.6607e-06	5.10077e-05	Cx3cr1/Nlgn3/Drd1/Drd2/Grin2a/Grin2b/Nf1/Nos1/Reln/Ptn/Adora2a/Adora1/Pak1/Ptpn5/Adcy1/Ephb2/Epha4/Cyp46a1/App/Shank3/Crtc1/Ager/Kalrn/Gsk3b/Stau1/Ppp1r9a	26
positive regulation of striated muscle tissue development	1.67586e-06	5.11345e-05	Nrg1/Usp2/Gli1/Bcl2/Nr3c1/Ncam1/Myocd/Arrb2/Notch1/Hmgcr/Naca/Gata6/Erbb3/Tgfbr3/Arntl/Foxp1/Myf5/Wnt3a/Tbx2/Kat2a/Tbx5/Efnb2/Cyp26b1/Zfpm2/Tbx1/Grem1/Cdon/Gata4/Erbb4/Akap6/Fgfr1/Mapk14/Rps6kb1/Dll1/Gsk3b/Hamp	36
positive regulation of muscle organ development	1.67586e-06	5.11345e-05	Nrg1/Usp2/Gli1/Bcl2/Nr3c1/Ncam1/Myocd/Arrb2/Notch1/Hmgcr/Naca/Gata6/Erbb3/Tgfbr3/Arntl/Foxp1/Myf5/Wnt3a/Tbx2/Kat2a/Tbx5/Efnb2/Cyp26b1/Zfpm2/Tbx1/Grem1/Cdon/Gata4/Erbb4/Akap6/Fgfr1/Mapk14/Rps6kb1/Dll1/Gsk3b/Hamp	36
regionalization	1.7276e-06	5.25406e-05	Hoxa3/Nr2f2/Megf8/Egr2/Nkx2-5/Dll3/Lmx1b/Pax3/Mllt3/Wnt7a/Snai1/Pcsk5/Foxj1/Gli3/Gli1/Lfng/Apc/Ar/Hoxc4/Reln/Tp53/Wnt3/Fgfr4/Gpc3/Gdnf/Notch1/Pcsk6/Pax6/Smad3/Hnf1b/Otx1/Ntf4/Foxn4/Disp1/Plxna2/Axin2/Hhip/Lrp2/Tbxt/Dmrt3/Pax2/Notch2/Dlx2/Alx4/Lhx2/Smarcd3/Sema3c/C1qa/Sp8/Myf5/Foxh1/Cdx4/Atp6ap2/Ofd1/Wnt3a/Kat2a/Kdm2b/Gli2/Gorab/Pbx1/Grsf1/Fezf2/Nkx3-1/Irx1/Ror2/Mib1/Irx3/Dmrt2/Ldb1/Sfrp2/Zeb2/Dll…	112
biomineral tissue development	1.74653e-06	5.29426e-05	Ankh/Wnt11/Sox9/Gpm6b/Atp2b2/Cebpb/Nos3/Pla2g4a/Lox/Ptn/Gpc3/Comp/Dmp1/Notch1/Phex/Alpl/Smad3/Tgfb3/Ppara/Phospho1/Tfip11/Axin2/Tcirg1/P2rx7/Slc8a1/S1pr1/Matn1/Txlng/Nbr1/Fam20a/Fam20c/Tmem119/Ror2/Tfap2a/Pkdcc/Sbno2/Ano6/Wnt10b/Bcor/Tbx1/Mtss1/Rspo2/Grem1/Gas6/Tcf7l2/Ddr2/Fbn2/Rflna/Duox2/Mepe/Fgr/Nell1/Klf10/Ccn1/Kl/Ltbp3/Fgfr3/Bmp7	58
gamma-aminobutyric acid secretion	2.21543e-06	6.69377e-05	Sv2a/Grm4/Nf1/Htr2c/Cacna1a/Pak1/Grik1/P2rx7/Ntsr1/Abat/Gabbr1/Apba1/Hrh3	13
filopodium assembly	2.22979e-06	6.71527e-05	Itga6/Nlgn1/Tenm2/Palm/Stau2/Dnm3/Fmr1/Tgfb3/Itgb4/Cln3/Trpm2/Zmynd8/Spata13/Ripor2/Myo10/Plppr5/Dock11/Srgap2/Fgd3/Fgd1/Bcas3/Myo3b/Rab17/Nrxn1/Fscn1/Dbn1/Ppp1r9a/Ppp1r9b/Prkcq	29
positive regulation of muscle tissue development	2.33646e-06	7.01376e-05	Nrg1/Usp2/Gli1/Bcl2/Nr3c1/Ncam1/Myocd/Arrb2/Notch1/Hmgcr/Naca/Gata6/Erbb3/Tgfbr3/Arntl/Foxp1/Myf5/Wnt3a/Tbx2/Kat2a/Tbx5/Efnb2/Cyp26b1/Zfpm2/Tbx1/Grem1/Cdon/Gata4/Erbb4/Akap6/Fgfr1/Mapk14/Rps6kb1/Dll1/Gsk3b/Hamp	36
plasma membrane bounded cell projection assembly	2.36587e-06	7.07913e-05	E2f4/Bbs2/Itga6/Ntn1/Arhgef7/Foxj1/Nlgn1/Lpar1/Rab8a/Tenm2/Lama5/Palm/Abcc4/Dnah1/Stau2/Dnm3/Cdh13/Apc/Kif27/Atp7a/Fmr1/Pld1/Onecut1/Notch1/Tgfb3/Itgb4/Hnf4a/Mapk15/Nek8/Ccdc40/Mylk/Rilpl2/Pla2g3/Fam161a/Dcdc2/Atp8b1/Wdr63/C2cd3/Cln3/Flna/Trpm2/Tnik/Fhdc1/Vav3/Zmynd8/Vav2/P2rx7/Iqub/Lrguk/S1pr1/Tekt2/Dync2li1/Ift43/Kctd17/Stk36/Armc9/Ofd1/Rapgef6/Cntrob/Rilpl1/Ccdc63/Tchp/Abl2/Gorab/Sdccag8/Arhga…	141
positive regulation of MAP kinase activity	2.38661e-06	7.11822e-05	Nrg1/Map2k6/Plce1/Lpar1/Map2k1/Pde5a/Cd40/Avpi1/Dab2ip/Prok2/Grm1/Grm4/Grm5/Met/Pdgfrb/Ptprc/Sod1/Tf/Tgfa/Itga1/Pdgfa/Ptpn11/Tgfb3/Alk/Gpr39/Inava/Adam9/Cartpt/Nod2/Adora1/Map4k2/Pak1/Rasgrp1/Gdf15/Tnik/Pla2g1b/Map2k5/Htr2a/P2rx7/Pik3cg/Lrrk2/Map3k13/Tiam1/Taok3/Ror2/Map3k4/Map3k10/Fgd2/Iqgap3/Zeb2/Shc2/Wnt7b/Nrk/Epha4/Pxn/Gab1/Iqgap1/Mapkbp1/Irak1/Map3k5/Edn3/Pdcd10/Tnfrsf11a/Map3k9/Flt1/Stk39/R…	76
osteoblast differentiation	2.40577e-06	7.15238e-05	Hemgn/Cdk6/Snai1/Wnt11/Gli3/Gli1/Apc/Cebpb/Junb/Nf1/Wnt3/Gnas/Lox/Notch1/Smad3/Bmp3/Smad1/Ahr/Pdlim7/Axin2/Wwox/Tcirg1/Men1/Col11a2/Fndc3b/Tgfbr3/Sp7/Gdpd2/Wnt3a/Nbr1/Fam20c/Tmem119/Gli2/Sema4d/Noct/Sfrp2/Zhx3/Smoc1/Wnt7b/Wnt10b/Tp53inp2/Hdac8/Epha2/Runx2/Rspo2/Satb2/Ctnnbip1/Grem1/Twist2/Fhl2/Cited1/Ddr2/Fbn2/Fgfr1/Gdf10/Gabbr1/Nell1/Tmsb4x/Rack1/Ccn1/Vegfa/Ache/Gsk3b/Ihh/Sfrp1/Hdac5/Bmp7/Prkd1/…	69
positive regulation of synaptic transmission, glutamatergic	2.43097e-06	7.20419e-05	Nlgn1/Nlgn2/Cacng3/Cacng4/Cacng5/Cacng7/Shank2/Nlgn3/Drd1/Reln/Glul/Ntrk2/Oxtr/Adora2a/Ror2/Tshz3/Shank3/Nrxn1/Iqsec2/Shank1/Cacng2	21
presynapse organization	2.49869e-06	7.35788e-05	Arhgef7/Wnt7a/Nlgn1/Nlgn2/Nlgn3/Clstn3/Efnb1/Ptprs/Bsn/Lrrtm3/Snapin/Il1rapl2/Wnt3a/Farp1/Efnb2/Slitrk2/Mdga1/Ntng2/Gpc4/Il1rapl1/Ppfia2/Cadm1/App/Pclo/Nrxn1/Snap91/Lrp4	27
regulation of glutamate receptor signaling pathway	2.49869e-06	7.35788e-05	Rasgrf2/Nlgn1/Nlgn2/Cacng3/Cacng4/Cacng5/Cacng7/Necab2/Rph3a/Shank2/Nlgn3/Grin2a/Reln/Fyn/Rgs9/Pink1/Dapk1/Neto2/Ephb2/Shisa8/Cnih2/Shisa6/Shank3/Nrxn1/Unc13a/Shank1/Cacng2	27
response to carbohydrate	2.52232e-06	7.40395e-05	Baiap3/Cpb2/Map2k6/Lct/Ptprn/Vwf/Efna5/Rps6ka2/Mlxipl/Eif2b3/Bcl2/Gck/Grik5/Grin2a/Grin2b/Ldha/Lipc/Met/Acvr1c/Nos3/Pklr/Plcb1/Ppp2ca/Ppp3cb/Prkca/Hnf1a/Glul/Prkcb/Glp1r/Gclc/Nr1d1/Cst3/Pax6/Hnf1b/Khk/Fn1/Il1r1/Hmgcr/Ppard/Igf1r/Acp5/Hnf4a/Kcnb1/Pfkl/LOC259246/Nptx1/Zbtb20/Gpr39/Pde4c/Gpld1/Arg2/Prkce/Zfp36l1/Irs2/Pax2/Men1/Foxo3/Map1b/Gpam/Ptprn2/Slc8a1/Cacna1d/Lrp1/Slc26a6/Stxbp4/Kat7/Tiam1/Ano…	104
inorganic anion transport	2.56327e-06	7.4992e-05	Ankh/Slc5a5/Slc17a7/Abcb1a/Cry2/Slc12a5/Slc12a9/Cebpb/Grm5/Slc4a1/Slc4a2/Tg/Gabrb3/Gabra3/Slc12a1/Fgfr4/Ros1/Gabrb2/Prkg2/Slc1a1/Glra1/Slc4a9/Slc12a8/Lrrc8c/Gabra2/Slc37a1/Slc26a4/Slc1a3/Slc12a4/Slc20a2/Clcn6/Gabrr1/Slc4a5/Slc26a7/Ano4/Slc26a6/Cldn4/Slc26a9/Lrrc8d/Clca5/Ano1/Slc4a11/Best3/Ano6/Slc4a8/Gpr89b/Clca2/Best2/Slc26a10/Fxyd1/Ip6k2/Slc12a6/Fgfr1/Gabrg3/Clcnkb/Slc4a4/Slc25a14	57
negative regulation of response to external stimulus	2.57093e-06	7.4992e-05	Kank2/Rtn4r/Cpb2/Bbs2/Tnfrsf1b/Tspan8/Cx3cr1/Wfdc1/Drd2/Ets1/Cd200/Sod1/Wnt3/Cd9/St6gal1/Apod/Pdgfa/Pdgfra/Nr1d1/Cacnb3/Cck/Adora2a/Notch1/Ptprs/Abcc8/Smad3/Hmgcr/Ppard/Il2ra/Acp5/Ppara/Abr/Sema3g/Cartpt/Nod2/Arg2/Drd3/Adora1/Pla2g5/Coro1b/Padi2/Cask/Sema3c/Sema3e/Sema6c/Sema4f/Wnt3a/Rtn4rl1/C1qtnf1/Sema5b/Stap1/Mfhas1/F12/Sema4d/Rgma/Inpp5f/Plxna3/Prdm1/Sema5a/Lrig2/Tmprss6/Ubash3b/Uaca/Sema3f/E…	102
regulation of Rho protein signal transduction	2.59243e-06	7.53819e-05	Kank2/Rtn4r/Rasgrf2/Arhgef7/F2rl3/Lpar1/Mcf2l/Adra1b/Met/Pdgfrb/Myo9b/Arhgef15/Abr/Arhgef3/Plekhg2/Rasip1/Vav3/Vav2/Bcl6/Tiam1/Arhgef18/Abl2/Synpo2l/Spata13/Farp1/Prag1/Ripor2/Arhgef37/Kank1/Fgd2/Trio/Arhgef2/Plekhg5/Prex1/Ophn1/Arhgef40/Fgd3/Eps8l1/Arhgef28/Fgd5/Arhgef19/Arhgef6/Kctd10/Ccdc125/Fgd6/Dlc1/Robo1/Arhgef1/Cdh2/Kalrn/Sos2	51
negative regulation of cell motility	2.7112e-06	7.8589e-05	Nrg1/Magi2/Nr2f2/Ptpru/Wnt11/Cygb/Cx3cr1/Ptprg/Sulf1/Dab2ip/Bcl2/Drd1/Drd2/Cd200/Nf1/Acvr1c/Egfl7/Myocd/Plcb1/Tbxa2r/Tpm1/Ptn/Mitf/Apod/Notch1/Scp2/Abcc8/Ppard/Hnf4a/Mapk15/Abr/Pkp2/Adora1/Abhd2/Foxo3/Coro1b/Padi2/Map2k5/Tgfbr3/Ptprm/Angpt4/Zmynd8/Strap/Emilin1/Lrp1/Dnaja4/Rap2c/Tbx5/Stap1/Ripor2/Arpin/Kank1/Sfrp2/Dll4/Adamts9/Nav3/Osbpl8/Card10/Fbln1/Stk26/Ptprk/Ccl25/Srgap2/Adtrp/Ptprt/Svbp/Rnf…	92
transmembrane receptor protein serine/threonine kinase signaling pathway	2.8472e-06	8.22741e-05	Mir125a/Mir185/Magi2/Megf8/Nkx2-5/Dmrt1/Sulf1/Fst/Acvr1c/Myocd/Hnf1a/Tf/Tp53/Lox/Ntrk2/Inhbb/Onecut1/Gpc3/Gdf6/Comp/Arrb2/Notch1/Kdr/Smad3/Bmp3/Smad1/Tgfb3/Hnf4a/Fermt2/Adam9/Cav3/Nup93/Hfe/Lrp2/Tbxt/Ltbp4/Gata6/Acvr1b/Men1/Gdf15/Glg1/Notch2/Amhr2/Tgfbr3/Strap/Emilin1/Trps1/Foxh1/Bmper/Tfap2b/Igsf1/Rasl11b/Sptbn1/Ror2/Gcnt2/Rnf165/Dact2/Rgma/Chrdl2/Numa1/Ppm1l/Sfrp2/Hjv/Chst11/Tmprss6/Ptprk/Pxn/L…	106
cytosolic calcium ion transport	2.97947e-06	8.5829e-05	Plce1/F2rl3/Slc8a2/Coro1a/Micu2/Bcl2/Cacna1c/Calm3/Drd1/Drd2/Grin2a/Grin2b/Grin2c/Grin2d/Pde4d/Plcb1/Ptprc/Dmd/Glp1r/Fyn/Htr2c/Itpr1/Cacnb3/Cacna2d1/Itpr3/Ffar1/Mcoln1/Gpr39/Capn3/Itgb3/Plcb3/Prkce/Rasa3/Trpm2/Mcu/Pla2g1b/Htr2a/Jph2/P2rx7/Atp2a2/Slc8a1/Cacna1g/Diaph1/Jph3/Mcoln3/Trpa1/Chd7/Ubash3b/Ntsr1/Jph4/Ramp3/Cacna1i/Trpc3/Ccn2/Pawr/Akap6/Trpv4/Casq1/Jsrp1/Lyn/Itpr2/Plcb2/Nol3/Prkd1	64
regulation of postsynaptic membrane neurotransmitter receptor levels	2.99911e-06	8.61272e-05	Nrg1/Magi2/Rab8a/Dnm1/Cacng3/Cacng4/Cacng5/Cacng7/Map2k1/Grip2/Dnm3/Dlg1/Mapk10/Camk2a/Nptx1/Nptx2/Drd3/Itgb3/Tnik/Pacsin1/Efnb2/Cpt1c/Ophn1/Clstn1/Pip5k1c/Gpc4/Porcn/Sirt2/Shisa6/Dlg3/Dlg2/Cplx1/Iqsec2/Nptxr/Git1/Kalrn/Grip1/Gsk3b/Cacng2	39
epidermis development	3.17583e-06	9.09207e-05	Cdh23/Snai1/Pou2f3/Cdh3/Lama5/Sox9/Gli1/Runx3/Map2k1/Foxe1/Apc/Atp2b2/Bcl2/Fst/Nf1/Sod1/Vdr/Gnas/Atp7a/Pdgfa/Notch1/Pax6/Psap/Ppard/Igf1r/Ntf4/Ppara/Alox15b/Ush2a/Adam9/Sult2b1/Zfp36l1/Fgf7/Acvr1b/Macroh2a1/Pdzd7/Slc44a4/Sec24b/Alx4/Lhx2/Grhl3/Trps1/Eda/Evpl/Gli2/Gorab/Wdpcp/Tfap2a/Ripor2/Mcoln3/Ush1c/Numa1/Ovol1/Nsdhl/Ldb1/Stk4/Sox18/Agpat2/Cyp26b1/Whrn/Kazn/Bcl11b/Wnt10b/Satb1/Wnt10a/Scel/Gab1/…	91
response to amine	3.27813e-06	9.33216e-05	Adra1b/Calm3/Drd1/Drd2/Grin2a/Grin2b/Gnal/Kcnc2/Ppp3cb/Sod1/Dcc/Kcnc1/Oxtr/Adora2a/Ass1/Dbh/Arg2/Drd3/Rgs4/Rgs9/Ptpn5/Nts/Rgs20/Gria1/Nr4a2/Rgs7/Rgs8/Cnr2/Hdac9/Asic1/Hnmt/Hdac2/Ppp1r9b	33
regulation of supramolecular fiber organization	3.27981e-06	9.33216e-05	Fhod3/Lpar1/Bin1/Baiap2/Wnt11/Coro1a/Eml2/Add1/Add2/Apc/Met/Sdc4/Tpm1/Clu/Pdlim4/Map1a/Dlg1/Cryab/Tmod1/Smad3/Tgfb3/Nf2/Fkbp4/Arhgef15/Ppm1f/Camsap2/Slc39a12/Cav3/Fhod1/Sptbn2/Clip2/Plekhg2/Prkce/Swap70/Flna/Pak1/Map1b/Coro1b/Mapt/Rgs4/Sgk1/Pecam1/S1pr1/Emilin1/Scin/Apc2/Lima1/Tmod3/Arhgap28/Baiap2l1/Prox1/Sptbn1/Synpo2l/Carmil1/Spire1/Spire2/Sptbn4/Cyfip1/Arpin/Numa1/Kank1/Rhobtb1/Sema5a/Arhgef2…	106
negative regulation of cell growth	3.32561e-06	9.43353e-05	Ndufa13/Rtn4r/P3h1/Ntn1/Cgrrf1/Wnt11/Dab2ip/Agt/Bcl2/Fbp1/Cgref1/Tp53/Wnt3/Fhl1/Cryab/Ptprs/Smad3/Ppard/Hnf4a/Nf2/Ppara/Sema3g/Cav3/Acvr1b/Mag/Pak1/Pi16/Rgs4/Sema3c/Sema3e/Sema6c/Sema4f/Foxp1/Fstl4/Wnt3a/Ulk2/Bcl6/Sema5b/Tchp/Bcl11a/Sema4d/Zc3h12d/Sphk2/Rgma/Plxna3/Sema5a/Sfrp2/Trim46/Sema3f/Gas2l1/Smarca2/Sema3b/Myl2/Bst2/Dact3/Sertad3/Grem1/Ip6k2/Sh3bp4/Slit1/Aatk/Rack1/Slit3/Sfrp1/Fgf13/Sema6b…	67
dendritic spine organization	3.42272e-06	9.67941e-05	Ctnnd2/Wnt7a/Nlgn1/Baiap2/Rph3a/Shank2/Nlgn3/Stau2/Dnm3/Camk2b/Ephb1/Grin2a/Grin2b/Sipa1l1/Reln/Myo5b/Fyn/Igf1r/Lzts3/Cux2/Zmynd8/Cask/Lrrk2/Tiam1/Abl2/Tanc1/Ephb2/Epha4/Zfp365/Srcin1/Shank3/Pdlim5/Shank1/Dbn1/Itpka/Kalrn/Ppp1r9a/Efna1	38
mesonephros development	3.47572e-06	9.76971e-05	Foxj1/Lama5/Wnt11/Sox9/Gli3/Agt/Bcl2/Pkd1/Rara/Rarb/Ren/Sdc4/Gpc3/Dlg1/Tcf21/Gdnf/Smad3/Hnf1b/Smad1/Crlf1/Arg2/Pax2/Six4/Bmper/Wnt9b/Pbx1/Kif26b/Sall1/Tshz3/Dchs1/Fat4/Zbtb16/Ctnnbip1/Grem1/Cited1/Fgfr1/Vegfa/Sfrp1/Robo2/Bmp7/Smad9/Gata3/Ptch1/Pgf	44
regulation of axon extension	3.47572e-06	9.76971e-05	Nrg1/Rtn4r/Megf8/Ntn1/Trpc5/Dscam/Wnt3/Myo5b/Ptprs/Fn1/Sema3g/Mgll/Mag/Pak1/Map1b/Mapt/Sema3c/Sema3e/Sema6c/Sema4f/Atp5mc1/Rab21/Lrp1/Wnt3a/Map3k13/Sema5b/Sema4d/Disc1/Cyfip1/Plxna3/Sema5a/Trim46/Plxna4/Sema3f/Sema3b/Fxn/Slit1/Limk1/Aatk/Dbn1/Vegfa/Eif2b2/Gsk3b/Sema6b	44
regulation of axon extension involved in axon guidance	3.51902e-06	9.86155e-05	Megf8/Dscam/Wnt3/Sema3g/Sema3c/Sema3e/Sema6c/Sema4f/Wnt3a/Sema5b/Sema4d/Plxna3/Sema5a/Plxna4/Sema3f/Sema3b/Slit1/Vegfa/Sema6b	19
membrane docking	3.64771e-06	0.000101693	Stxbp3/Stx1a/Exoc4/Cplx2/Septin5/Rims2/Rab8a/Ppfia3/Ncam1/Camk2a/Syt1/Kcnb1/Rab8b/Unc13c/Sptbn2/Esyt1/Vps18/Atg14/Pdzd8/Pex16/Plek/Bves/Scfd2/Exoc6/Stx8/Nsf/Nrxn1/Stx6/Ndrg4/Unc13a/Stx12/Vps33a/Stx5/Rab3b/Rims1	35
skin development	3.65079e-06	0.000101693	Itga6/Wnt7a/Snai1/Pou2f3/Cdh3/Lama5/Sox9/Runx3/Map2k1/Foxe1/Apc/Bcl2/Fst/Met/Nf1/Pkd1/Sts/Vdr/Gnas/Atp7a/Pdgfa/Comp/Notch1/Pax6/Psap/Itgb4/Alox15b/Alox12b/Adamts2/Fras1/Adam9/Zfp36l1/Fgf7/Acvr1b/Macroh2a1/Alx4/Lhx2/Grhl3/Trps1/Tfap2b/Eda/Evpl/Cldn4/Gorab/Tfap2a/Dact2/Numa1/Ovol1/Nsdhl/Ldb1/Stk4/Sox18/Slc27a4/Tcf7l1/Cyp26b1/Kazn/Bcl11b/Wnt10b/Wnt10a/Scel/Gpr89b/Tfap2c/Cbx7/Cd109/Wdr48/Irf6/Ptch2/E…	82
regulation of calcium ion transport	3.72598e-06	0.000103477	Mrln/Hoxa3/Usp2/F2rl3/Cacnb2/Bin1/Coro1a/Grin3b/Atp2c2/Agt/Atp2b2/Bcl2/Cacna1c/Calm3/Drd1/Drd2/Grm6/Nos1/Nos3/Oprd1/Pde4b/Pde4d/Pdgfrb/Ppp2ca/Slc9a1/Vdr/Dmd/Fmr1/Glp1r/Fyn/Itpr1/Cacnb3/Jak3/Adora2a/Arrb2/Cacna1a/Cacna2d1/Camk2a/P2rx1/Atp1b1/Ahr/Cacna1b/Ffar1/Mylk/Gpr39/Capn3/Cav3/Itgb3/Prkce/Rgs4/Rgs9/Pla2g1b/Homer2/Sestd1/Jph2/Cask/P2rx7/Slc8a1/Cacna1d/Cacna1g/Pik3cg/Diaph1/Jph3/Sphk2/Pacsin3/Ch…	88
adherens junction organization	3.73737e-06	0.000103484	Efna5/Cdh3/Gpm6b/Cdh13/Add1/Bcl2/Sdc4/Apod/Cdh6/Kdr/Smad3/Rab8b/Pkp2/Ppm1f/Inava/Fermt2/Cdh10/Cdh22/Epha3/Numbl/Lrp1/Wdpcp/Kifc3/Ldb1/Rassf8/Ptprk/Pxn/Cdh15/Iqgap1/Mtss1/Bcas3/Cdh20/Col16a1/Grem1/Dlc1/Dapk3/Mapre2/Zfp703/Camsap3/Actn1/Mmp14/Cdh2/Cdh1/Vegfa/Src/Ajuba/Tek	47
regulation of AMPA receptor activity	3.75091e-06	0.000103549	Nlgn1/Nlgn2/Cacng3/Cacng4/Cacng5/Cacng7/Shank2/Nlgn3/Reln/Shisa8/Cnih2/Shisa6/Shank3/Nrxn1/Shank1/Cacng2	16
establishment or maintenance of cell polarity	3.79788e-06	0.000104535	Wnt7a/Foxj1/Exoc4/Cyth1/Wnt11/Rhov/Coro7/Apc/Ephb1/Pkd1/Dlg1/Spag5/Myo9b/Pax6/Igf1r/Sipa1l3/Pak1/Map1b/Mapkap1/Lhx2/RSA-14-44/Cenpa/Ptk7/Pdzd11/Crb1/Sdccag8/Kif26b/Wdpcp/Ripor2/Frmd4a/Numa1/Wee1/Kank1/Gbf1/Arhgef2/Ophn1/Cyp26b1/Prickle2/Wnt7b/Dst/Lama1/Myo18a/Llgl2/Arpc5/Ust/Pard6b/Rnf41/Parvb/Rnd1/Nphp3/Bcas3/Crb2/Map4/Brsk1/Dock8/Dlg3/Slc9a3r1/Dlg2/Amotl2/Snap91/Mark4/Fscn1/Parvg/Camsap3/Fez1/P…	72
postsynaptic membrane assembly	3.8287e-06	0.000104762	Magi2/Nrxn2/Nlgn1/Nlgn2/Nlgn3/Ephb2/Nrxn1/Lrp4/Cdh2	9
postsynaptic density protein 95 clustering	3.8287e-06	0.000104762	Nrxn2/Nlgn1/Nlgn2/Reln/Zmynd8/Cript/Nrxn1/Dbn1/Cdh2	9
regulation of sodium ion transport	3.89901e-06	0.000106169	Nkx2-5/Fgf12/Atp1a1/Drd2/Nos1/Nos3/Slc9a1/Slc9a3/Gnas/Dmd/Atp1b1/Scn5a/Per1/Commd1/Nedd4l/Cav3/Drd3/Sgk1/P2rx7/Stom/Scn1b/Slc8a1/Pcsk9/Wnk2/Neto2/Dmpk/Sptbn4/Scn4b/Ank3/Stk39/Fxyd1/Slc9a3r1/Fxyd5/Fxyd6/Trpv4/Nkain3/Ikbkb	37
positive regulation of excitatory postsynaptic potential	3.90302e-06	0.000106169	Wnt7a/Stx1a/Nlgn1/Rims2/Nlgn2/Baiap2/Shank2/Nlgn3/Grip2/Grin2a/Reln/Cacnb3/Cux2/Rgs4/Shank3/Nrxn1/Shank1/Dbn1/Gsk3b/Rims1	20
cell differentiation involved in kidney development	4.00692e-06	0.000108677	Magi2/Foxj1/Gli3/Nphs2/Tcf21/Gdnf/Notch1/Pax2/Notch2/Glis2/Wnt9b/Sall1/Tshz3/Fat4/Mtss1/Prkx/Grem1/Ptpro/Prom1/Basp1/Cited1/Nphs1/Acta2/Mmp9/Gata3/Ptch1	26
forebrain neuron differentiation	4.02866e-06	0.000108948	Mir200c/Lhx5/Drd1/Drd2/Atp7a/Gata2/Cntn2/Pax6/Pou3f4/Dlx2/Prox1/Fezf2/Tfap2a/Sall1/Disc1/Plxna3/Rapgef2/Dclk2/Lhx6/Atg7/Bcl11b/Arx/Tfap2c/Satb2/Robo1/Shank3/Erbb4/Tbr1/Fgfr1/Nrp2/Robo2	31
actin cytoskeleton reorganization	4.07323e-06	0.000109833	Cdc42bpb/F11r/Baiap2/Nphs2/Sipa1l1/Pdlim4/Bcar1/Thsd7b/Nedd9/Fgf7/Flna/Pak1/Trpm2/Tnik/Notch2/Cass4/Sema3e/S1pr1/Ptk7/Gdpd2/Baiap2l1/Stap1/Phactr1/Rhobtb1/Lpin1/Nrk/Gab1/Antxr1/Ccl27/Parvb/Bcas3/Plek/Thsd7a/Rapgef3/Dapk3/Trpv4/Baiap2l2/Parvg/Mdk/Ntf3/Tek	41
positive regulation of synaptic transmission	4.26618e-06	0.000114702	Mir191/Mir425/Mir125a/Mir126a/Baiap3/Rasgrf2/Wnt7a/Stx1a/Cacnb2/Nlgn1/Rims2/Nlgn2/Baiap2/Slc8a2/Cacng3/Cacng4/Cacng5/Cacng7/Cx3cr1/Shank2/Nlgn3/Clstn3/Grip2/Syt12/Camk2b/Drd1/Drd2/Grin2a/Grin2b/Grin2c/Grin2d/Nf1/Nos1/Reln/Bcl2l1/Ptn/Fmr1/Glul/Ntrk2/Htr2c/Cacnb3/Oxtr/Adora2a/Arrb2/Itpr3/Syt1/S100b/Cacna1b/Rims4/Cux2/Adora1/Prkce/Pak1/Rgs4/Slc1a3/Grik1/Ptpn5/Cacna1d/Pink1/Adcy1/Nfatc4/Ror2/Tshz3/Ep…	94
regulation of muscle system process	4.28459e-06	0.000114864	Nkx2-5/Cacna1h/Bin1/Tnfrsf1b/Map2k1/Pde5a/Camk2g/Pde9a/Prok2/Adra1b/Agt/Atp1a1/Cacna1c/Calm3/Nr3c1/Nos3/Pde4b/Pde4d/Myocd/Prkca/Slc9a1/Sod1/Tacr3/Tbxa2r/Dmd/Dlg1/Oxtr/Adk/Notch1/P2rx1/Abcc8/Utrn/Smad3/Atp1b1/Scn5a/Scn4a/Ppara/Pkp2/Gtf2ird2/Smtn/Cav3/Arg2/Adora1/Pak1/Pi16/Foxo3/Rgs4/Scn10a/Atp2b4/Atp2a2/Slc8a1/Foxp1/Srl/Sgca/Dmpk/Tead1/Tifab/Runx1/Flt1/Gata4/Prkg1/Nr4a3/Fxyd1/Trpc3/Ccn2/Pawr/Akap6…	81
vesicle docking involved in exocytosis	4.34628e-06	0.000115848	Stxbp3/Stx1a/Exoc4/Cplx2/Septin5/Rims2/Rab8a/Ppfia3/Ncam1/Camk2a/Kcnb1/Rab8b/Unc13c/Sptbn2/Vps18/Plek/Scfd2/Exoc6/Nrxn1/Unc13a/Vps33a/Rab3b/Rims1	23
regulation of axon guidance	4.34628e-06	0.000115848	Megf8/Dscam/Wnt3/Mycbp2/Sema3g/Sema3c/Sema3e/Sema6c/Sema4f/Wnt3a/Sema5b/Zswim4/Fezf2/Sema4d/Plxna3/Sema5a/Plxna4/Sema3f/Sema3b/Slit1/Tbr1/Vegfa/Sema6b	23
heart morphogenesis	4.36457e-06	0.000116002	Nrg1/Megf8/Nkx2-5/Snai1/Wnt11/Sox9/Erg/Nos3/Rara/Rarb/Tp53/Tpm1/Rxra/Col2a1/Notch1/Smad3/Ahr/Ccdc40/Pkp2/Naca/Axin2/Cav3/Lrp2/Tbxt/Mybpc2/Gata6/C2cd3/Npy1r/Flna/Notch2/Sec24b/Tgfbr3/Smarcd3/Sema3c/Slc8a1/S1pr1/Ube4b/Flrt2/Foxh1/Wnt3a/Tbx2/Tbx5/Prox1/Synpo2l/Tfap2a/Mib1/Dchs1/Fat4/Sfrp2/Dll4/Chd7/Heyl/Myom3/Zfpm2/Myom1/Tbx1/Ncor2/Zmiz1/Tead1/Lemd2/Nphp3/Myl2/Mical2/Zic3/Eng/Gata4/Pitx2/Dlc1/Robo1/…	86
response to heat	4.51476e-06	0.000118634	Cpb2/Daxx/Eif2b3/Aldoa/Bcl2/Ckm/Nf1/Nos1/Nos3/Pde4b/Pklr/Pla2g4a/Sod1/Tp53/St8sia1/Gclc/Abcc2/Il1r1/Hspa4/Zfp709/Asic3/Igfbp7/Osm/Bag3/Rasa3/Trpm2/Mapt/Pebp1/Atp2a2/Dnaja4/Slu7/Scara5/Hspa14/Ano1/Myof/Trpa1/Arpp21/Irak1/Polr2d/Xdh/Trpv3/Hspb7/Eif2b1/Trpv4/Casq1/Lyn/Mmp9/Rps6kb1/Eif2b2/Tgfb1i1/Hdac2/Prkcq	52
embryonic limb morphogenesis	4.51476e-06	0.000118634	Prrx2/Megf8/Wnt7a/Gli3/Cacna1c/Rarb/Hnf1a/Wnt3/Gnas/Gpc3/Notch1/Prrx1/Wnt9a/Fras1/Mustn1/C2cd3/Notch2/Mecom/Alx4/Sp8/Tbx2/Tbx4/Tbx5/Gli2/Pbx1/Wdpcp/Ror2/Tfap2a/Sall1/Frem2/Sfrp2/Cyp26b1/Chd7/Chst11/Zbtb16/Tmem231/Aff3/Runx2/Pbx2/Rspo2/Grem1/Pitx2/Bcl2l11/Fbn2/Fgfr1/Gna12/Lrp4/Ihh/Hdac2/Bmp7/Ptch1/Ece1	52
embryonic appendage morphogenesis	4.51476e-06	0.000118634	Prrx2/Megf8/Wnt7a/Gli3/Cacna1c/Rarb/Hnf1a/Wnt3/Gnas/Gpc3/Notch1/Prrx1/Wnt9a/Fras1/Mustn1/C2cd3/Notch2/Mecom/Alx4/Sp8/Tbx2/Tbx4/Tbx5/Gli2/Pbx1/Wdpcp/Ror2/Tfap2a/Sall1/Frem2/Sfrp2/Cyp26b1/Chd7/Chst11/Zbtb16/Tmem231/Aff3/Runx2/Pbx2/Rspo2/Grem1/Pitx2/Bcl2l11/Fbn2/Fgfr1/Gna12/Lrp4/Ihh/Hdac2/Bmp7/Ptch1/Ece1	52
odontogenesis	4.51476e-06	0.000118634	Itga6/Pcdha4/Pcdha13/Lama5/Gli3/Apc/Fst/Prkcb/Aqp5/Bsg/Pdgfra/Dmp1/Phex/Alpl/Scn5a/Itgb4/Nf2/Ppara/Axin2/Nfic/Gata6/Tcirg1/Dmrt3/Erbb3/Scn10a/Dlx2/Eda/Fam20a/Adamts5/Fam20c/Gli2/Tfap2a/Slc24a4/Bcl11b/Wnt7b/Wnt10a/Bcor/Tbx1/Sp6/Ankrd11/Runx2/Rspo2/Pitx2/Hand1/Erbb4/Fmod/Bcl2l11/Tcf7l2/Lrp4/Src/Hdac2/Bmp7	52
cellular response to peptide	4.56257e-06	0.000119552	Ptpre/Klf3/Foxj1/Eif4ebp1/Rab8a/Cflar/Agt/Apc/Atp1a3/Cacna1c/Drd1/Fbp1/Gck/Grm5/Met/Nos3/Rab31/Pklr/Plcb1/Pnmt/Ppp2ca/Prkca/Slc9a1/Sp1/Tp53/Vdr/Bcl2l1/Stat5a/Prkcb/Glp1r/Stat1/Fyn/Inhbb/Rxra/Gclc/Socs1/Cacna1a/Cacna2d1/Camk2a/Col2a1/Bcar1/Irs1/Pax6/Ptpn11/Fn1/Igfbp1/Ass1/Igf1r/LOC259246/Rab8b/Nmnat2/Gpld1/Mzb1/Nod2/Aprt/Itgb3/Cpeb1/Zfp36l1/Irs2/Men1/Pak1/Por/Foxo3/Gdf15/Map1b/Erbb3/Sgk1/Pla2g1b/G…	124
calcium ion transport into cytosol	4.63387e-06	0.000120514	Plce1/F2rl3/Slc8a2/Coro1a/Bcl2/Cacna1c/Calm3/Drd1/Drd2/Grin2a/Grin2b/Grin2c/Grin2d/Pde4d/Plcb1/Ptprc/Dmd/Glp1r/Fyn/Htr2c/Itpr1/Cacnb3/Cacna2d1/Itpr3/Ffar1/Mcoln1/Gpr39/Capn3/Itgb3/Plcb3/Prkce/Rasa3/Trpm2/Pla2g1b/Htr2a/Jph2/P2rx7/Slc8a1/Cacna1g/Diaph1/Jph3/Mcoln3/Trpa1/Chd7/Ubash3b/Ntsr1/Jph4/Ramp3/Cacna1i/Trpc3/Pawr/Akap6/Trpv4/Casq1/Jsrp1/Lyn/Itpr2/Plcb2/Nol3/Prkd1	60
organic acid catabolic process	4.63827e-06	0.000120514	Hadh/Dao/Acacb/Acot8/Acmsd/Acadm/Cbs/Gad2/Hdc/Ivd/Nos1/Nos2/Nos3/Pah/Pccb/Acat1/Acox2/Lipe/Cpt2/Irs1/Acadsb/Ppard/Cpt1b/Cpt1a/Cyp4f18/Arg2/Aig1/Hal/Abhd2/Qprt/Irs2/Padi4/Hpd/Bdh2/Bcat1/Atp2b4/Acoxl/Echdc2/Lao1/Amdhd1/Etfa/Pipox/Npl/Cpt1c/Gldc/Cemip2/Slc27a4/Pon3/Cyp26b1/Lpin1/Acad11/Sdsl/Auh/Adtrp/Abhd16a/Mccc2/Adhfe1/Abcd1/Tysnd1/Gcat/Idnk/Haao/Csad/Aldh4a1/Ddah1/Prodh1/Ddo/Afmid/Abat/Aldh6a1/Ac…	73
carboxylic acid catabolic process	4.63827e-06	0.000120514	Hadh/Dao/Acacb/Acot8/Acmsd/Acadm/Cbs/Gad2/Hdc/Ivd/Nos1/Nos2/Nos3/Pah/Pccb/Acat1/Acox2/Lipe/Cpt2/Irs1/Acadsb/Ppard/Cpt1b/Cpt1a/Cyp4f18/Arg2/Aig1/Hal/Abhd2/Qprt/Irs2/Padi4/Hpd/Bdh2/Bcat1/Atp2b4/Acoxl/Echdc2/Lao1/Amdhd1/Etfa/Pipox/Npl/Cpt1c/Gldc/Cemip2/Slc27a4/Pon3/Cyp26b1/Lpin1/Acad11/Sdsl/Auh/Adtrp/Abhd16a/Mccc2/Adhfe1/Abcd1/Tysnd1/Gcat/Idnk/Haao/Csad/Aldh4a1/Ddah1/Prodh1/Ddo/Afmid/Abat/Aldh6a1/Ac…	73
artery development	4.65567e-06	0.000120629	Prrx2/Wnt11/Gli3/Nf1/Adgrf5/Pdgfrb/Myocd/Lox/Comp/Notch1/Prrx1/Mylk/Lrp2/Sec24b/Ndst1/Lrp1/Foxh1/Tfap2b/Tbx2/Prox1/Nkx3-1/Efnb2/Prdm1/Dll4/Adamts9/Chd7/Loxl1/Tbx1/Zmiz1/Stra6/Notch4/Eng/Apob/Notch3/Robo1/Ltbp1/Rapgef3/Myh10/Mdk/Pde2a/Vegfa/Robo2	42
regulation of cardiac muscle tissue development	4.69167e-06	0.000121223	Fzd7/Nrg1/Nkx2-5/Gli1/Kcnk2/Apc/Nr3c1/Ncam1/Myocd/Arrb2/Notch1/Ppara/Cav3/Gata6/Sox6/Pak1/Pi16/Rgs4/Erbb3/Tgfbr3/Jph2/Foxp1/Wnt3a/Tbx2/Kat2a/Tbx5/Efnb2/Zfpm2/Grem1/Gata4/Erbb4/Akap6/Meis1/Fgfr1/Mapk14/Tgfbr2/Dll1/Gsk3b/Hdac2/Hamp	40
rhythmic process	5.14739e-06	0.000132628	Egr2/Map2k6/Usp2/Nlgn1/Ptprn/Gpr176/Kcnh7/Abcb1a/Cry2/Prok2/Opn4/Agt/Atp7b/Ddc/Drd1/Drd2/Ets1/Grin2a/Grin2b/Nr3c1/Lipc/Nos2/Nos3/Pla2g4a/Prkcg/Slc4a1/Slc9a3/Sp1/Tp53/Clu/Stat5a/Ptn/Ntrk2/Esr2/Pdgfra/Mapk10/Nr1d1/Cort/Cst3/Oxtr/Adk/Adora2a/Amh/Arrb2/Prkg2/Ptgds/Hnf1b/Ahr/Ass1/Igf1r/Hnf4a/Pcna/Ppara/LOC259246/Per1/Mycbp2/Chat/Cartpt/Drd3/Adora1/Hs3st2/Btbd9/Trpm2/Foxo3/Erbb3/Schip1/Arntl/Spsb4/Fbxw…	112
regulation of neural precursor cell proliferation	5.26212e-06	0.000134721	Lhx5/Gli3/Gli1/Cx3cr1/Drd2/Nf1/Optn/Tf/Tp53/Ptn/Gata2/Notch1/Pax6/Ptprz1/Nf2/Lrp2/Sox10/Flna/Foxo3/Lhx2/Smarcd3/Lrrk2/Trim71/Wnt3a/Kdm2b/Gli2/Prox1/Sall1/Disc1/Spint1/Dll4/Smarca1/Sirt2/Appl2/Kdm1a/Cdon/Rsu1/Nr2e1/Lyn/Mdk/Cdh2/Vegfa/Hdac5	43
cardiac muscle cell contraction	5.27055e-06	0.000134721	Cacna1h/Cacnb2/Bin1/Atp1a1/Cacna1c/Pde4b/Pde4d/Slc9a1/Dlg1/Cacna2d1/Scn5a/Pkp2/Nedd4l/Cav3/Adora1/Scn1b/Kcnj5/Cacna1d/Cacna1g/Scn4b/Kcne4/Gata4/Kcnn2/Fxyd1/Akap6/Kcne5/Jup/Kcnq1	28
roof of mouth development	5.28673e-06	0.000134721	Wnt7a/Snai1/Wnt11/Gli3/Foxe1/Gabrb3/Dlg1/Pdgfra/Tcf21/Col2a1/Tgfb3/Prrx1/Fras1/Men1/Col11a2/Schip1/Tgfbr3/Alx4/Bnc2/Wnt3a/Tbx2/Wnt9b/Wdpcp/Tfap2a/Arid5b/Loxl3/Msc/Chd7/Ephb2/Pkdcc/Bcor/Tbx1/Pak1ip1/Plekha1/Bbs7/Satb2/Tgfbr2	37
exocytic process	5.28673e-06	0.000134721	Stxbp3/Stx1a/Nlgn1/Exoc4/Cplx2/Septin5/Rims2/Rab8a/Sv2a/Ppfia3/Unc13d/Grik5/Ncam1/Camk2a/P2rx1/Syt1/Kcnb1/Erc2/Rab8b/Cadps/Unc13c/Sptbn2/Snapin/Vps18/Plek/Scfd2/Exoc6/Pclo/Syt7/Nrxn1/Unc13a/Cplx1/Vps33a/Lyn/Rab3b/Rims1/Otof	37
regulation of chemotaxis	5.45119e-06	0.000138532	Megf8/Lpar1/Dscam/Cdh13/Met/Pdgfrb/Prkca/Wnt3/Ptn/St6gal1/Pdgfra/Notch1/Kdr/Smad3/Fn1/Ppm1f/Mycbp2/Sema3g/Nod2/Thbs4/Prkd2/Swap70/Cxcr2/Coro1b/Padi2/Sema3c/Sema3e/S1pr1/Sema6c/Sema4f/Wnt3a/Sema5b/Tiam1/Zswim4/Stap1/Fezf2/Efnb2/Cxcl14/Sema4d/Ripor2/Camk1d/Plxna3/Sema5a/Plxna4/Ano6/Sema3f/Vegfd/Ccl27/Sema3b/Edn3/Grem1/Nbl1/Stk39/Gas6/Robo1/Fgf16/Slit1/Trpv4/Tbr1/Fgfr1/Lyn/Mdk/Mapk14/Ager/Ntf3/Ccl5/…	72
response to mechanical stimulus	5.53047e-06	0.000140162	Kcnk4/Nrxn2/Kcnj4/Wnt11/Sox9/Afap1/Kcnk2/Cd40/Agt/Atp1a1/Atp2b2/Drd2/Ets1/Grin2b/Junb/Nos1/Nos2/Nos3/Pkd1/Prkca/Reln/Slc9a1/Dmd/Ptn/Fmr1/Ntrk2/Tnfrsf8/Stat1/Fyn/Gclc/Cacnb3/Kcnc1/Timp3/Asic2/Col2a1/Ptpn11/Igf1r/Asic3/Cav3/Pkd2l2/Adora1/Itgb3/Bag3/Pkd2l1/Pax2/Pdzd7/Mag/Map1b/Slc1a3/Clcn6/Htr2a/Slc38a2/P2rx7/Slc8a1/Myd88/Ppl/Gli2/Abl2/Ripor2/Meis2/Xpc/Trpa1/Whrn/Cradd/Map3k14/Sun1/Tmem150c/Scel/Pie…	98
postsynapse assembly	5.61843e-06	0.000141666	Magi2/Nrxn2/Nlgn1/Nlgn2/Shank2/Nlgn3/Sipa1l1/Ptprs/Nptx1/Ntng2/Ephb2/Lrfn1/Shank3/Nrxn1/Shank1/Nptxr/Lrp4/Cdh2	18
lipid modification	5.62034e-06	0.000141666	Hadh/Acacb/Pik3c2g/Pip4k2a/Cygb/Plpp3/Acadm/Agt/Ivd/Ggta1/Acat1/Apod/Acox2/Socs1/Cpt2/Irs1/Acadsb/Dgkg/Ppard/Ppara/Cpt1b/Cpt1a/Soat2/Pik3c2b/Irs2/Por/Bdh2/Acoxl/Glt6d1/Plppr1/Echdc2/Pik3cg/Cerk/Plppr2/Etfa/Sirt4/Mtmr3/Cpt1c/Sphk2/Inpp5f/Plpp4/Pip5k1b/Plppr5/Plppr3/Pip5k1c/Acad11/Fam126b/Mtmr1/Auh/Ttc7a/Ttc7b/Appl2/Abcd1/C1qtnf9/Inpp5a/Tysnd1/Pik3cd/LOC502618/Inpp5d/Nr4a3/Ip6k2/Pi4ka/St3gal2/B4gal…	74
neuron maturation	5.68403e-06	0.000142883	Nlgn1/Nfasc/Grip2/Bcl2/Cntn2/C1qa/Lrrk2/Adgrb3/Scarf1/Map3k13/Abl2/Bcl11a/Sptbn4/Anks1a/Ank3/Rnd1/Nrcam/Irx5/Kdm1a/App/Nr4a2/Nrxn1/Dlg2/B4galt6/Vsx1/Cspg4/Gsk3b	27
presynaptic modulation of chemical synaptic transmission	5.78267e-06	0.00014497	Cacnb2/Septin5/Rab26/Prkca/Prkcg/Fmr1/Prkcb/Syt1/Cacna1b/Cacna1d/Git2/Plekhg5/Syt7/Fbxl20/Git1	15
endothelial cell migration	5.8939e-06	0.00014736	Nr2f2/Flt4/Wnt7a/Cd40/Dab2ip/Cdh13/Agt/Ets1/Met/Nf1/Nos3/Prkca/Sp1/Tbxa2r/Stat5a/Ptn/Glul/Scarb1/Gata2/Dpp4/Bcar1/Notch1/Kdr/Gpld1/Prkd2/Itgb3/Coro1b/Map2k5/Pecam1/Ptprm/Angpt4/Foxp1/Bmper/Dnaja4/Prox1/Efnb2/Sema5a/Plekhg5/Dll4/Sox18/Adamts9/Clec14a/Card10/Pxn/Adtrp/Svbp/Adgrb1/Bcas3/Epha2/Pdcd10/Prkx/Grem1/Robo1/Fgf16/Nr2e1/Hdac9/Fgfr1/Nr4a1/Jup/Ager/Tmsb4x/Vegfa/Hdac5/Prkd1/Gata3/Tek/Efna1	67
cell-substrate junction assembly	6.03469e-06	0.000150474	Efna5/Lamc1/Gpm6b/Bcl2/Sdc4/Apod/Kdr/Smad3/Fn1/Itgb4/Ppm1f/Fermt2/Epha3/Itgb3/Col17a1/Lrp1/Tns1/Wdpcp/Ldb1/Dst/Ptprk/Pxn/Iqgap1/Bcas3/Col16a1/Grem1/Dlc1/Plec/Dapk3/Camsap3/Actn1/Mmp14/Vegfa/Src/Ajuba/Tek	36
renal tubule development	6.10135e-06	0.000151729	Lama5/Wnt11/Sox9/Gli3/Agt/Bcl2/Pkd1/Acat1/Stat1/Gpc3/Dlg1/Tcf21/Gdnf/Notch1/Hnf1b/Col4a1/Pax2/Notch2/Six4/Tfap2b/Wnt9b/Pbx1/Kif26b/Irx1/Irx3/Sall1/Dchs1/Fat4/Heyl/Wnt7b/Mtss1/Stat4/Ctnnbip1/Grem1/Prom1/Cited1/Vegfa/Dll1/Hdac5/Gata3/Ptch1/Pgf	42
dendritic spine morphogenesis	6.36542e-06	0.000157872	Ctnnd2/Wnt7a/Nlgn1/Baiap2/Shank2/Nlgn3/Stau2/Dnm3/Camk2b/Ephb1/Sipa1l1/Reln/Myo5b/Lzts3/Cux2/Cask/Lrrk2/Tiam1/Ephb2/Epha4/Zfp365/Srcin1/Shank3/Pdlim5/Shank1/Dbn1/Itpka/Kalrn/Ppp1r9a/Efna1	30
response to amyloid-beta	6.42785e-06	0.000158996	Dnm1/Atp1a3/Bcl2/Cacna1c/Grm5/Syp/Vdr/Fyn/Cacna1a/Cacna2d1/Fn1/Igf1r/Cacna1b/Foxo3/Cacna1d/Lrp1/Epha4/Cacnb1/App/Ramp3/Bcl2l11/Mmp2/Mmp9/Ager/Gsk3b	25
nephron epithelium development	6.52764e-06	0.000161035	Magi2/Foxj1/Lama5/Wnt11/Sox9/Gli3/Nphs2/Agt/Bcl2/Pkd1/Acat1/Gpc3/Dlg1/Tcf21/Gdnf/Notch1/Hnf1b/Pax2/Notch2/Pecam1/Six4/Tfap2b/Wnt9b/Pbx1/Kif26b/Irx1/Irx3/Sall1/Dchs1/Fat4/Heyl/Wnt7b/Mtss1/Ctnnbip1/Grem1/Ptpro/Prom1/Basp1/Cited1/Nphs1/Vegfa/Dll1/Gata3/Ptch1/Pgf	45
regulation of chondrocyte differentiation	6.71801e-06	0.000165291	Sox9/Sox5/Gli3/Rarb/Thrb/Gdf6/Smad3/Wnt9a/Mustn1/Axin2/Sox6/Por/Glg1/Trps1/Gli2/Zfp219/Pkdcc/Zbtb16/Runx2/Grem1/Ccn2/Rflna/Mdk/Ltbp3	24
peptidyl-tyrosine autophosphorylation	6.94506e-06	0.000170426	Nrg1/Fyn/Ros1/Kdr/Igf1r/Tnk2/Abl2/Txk/Sla/Iqgap1/Itk/Blk/Grem1/Erbb4/Aatk/Fgr/Frk/Lyn/Vegfa/Src/Tec	21
positive regulation of synapse assembly	7.22196e-06	0.000176753	Wnt7a/Nlgn1/Efna5/Nlgn2/Adgrl3/Nlgn3/Clstn3/Adgrl2/Stau2/Ephb1/Prkca/Ntrk2/Oxtr/Asic2/Cux2/Lrrtm3/Flrt2/Adgrb3/Slitrk4/Sema4d/Slitrk2/Adgrb2/Ephb2/Clstn1/Il1rapl1/Adgre5/Adgrb1/Lrrc24/Flrt1/Nrxn1/Lrtm2/Musk	32
cerebellar cortex development	7.70317e-06	0.000188034	Wnt7a/Rere/Lhx5/Gli1/Map2k1/Sez6/Atp2b2/Atp7a/Cacna1a/Ptpn11/Klhl1/Sptbn2/Sez6l/Gli2/Prox1/Sez6l2/Ldb1/Ophn1/Atg7/Whrn/Dixdc1/Usp9x/Zfp365/Nrxn1/Myh10/Mdk/Nfix/Dll1	28
positive regulation of cytosolic calcium ion concentration	7.73483e-06	0.000188311	Plce1/F2rl3/Cacnb2/Lpar1/Slc8a2/Trpc5/Coro1a/Cx3cr1/Adra1b/Agt/Avp/Bcl2/Cacna1c/Calm3/Drd1/Drd2/Gck/Gnb1/Grin2a/Grin2b/Grin2c/Grin2d/Grm1/Grm5/Pde4d/Pkd1/Plcb1/Plcd1/Ptprc/Tbxa2r/Dmd/Glp1r/Fyn/Gata2/Htr2c/Itpr1/Pdgfra/Cacnb3/Jak3/Oxtr/Cacna1a/Cacna2d1/Kdr/Ptger1/Ptgfr/Itpr3/Cacna1b/Ffar1/Tac4/Mcoln1/Gpr39/Capn3/Cav3/Ptgir/Itgb3/Plcb3/Prkce/Swap70/Rasa3/Cxcr2/Trpm2/Pla2g1b/Htr2a/Jph2/P2rx7/Slc8a1/…	104
cardiac septum development	7.83144e-06	0.000190164	Nkx2-5/Pcsk5/Wnt11/Nos3/Rara/Rarb/Tp53/Notch1/Zfp161/Lrp2/Gata6/Notch2/Tgfbr3/Ndst1/Sema3c/Lrp1/Ptk7/Maml1/Tbx2/Tbx5/Prox1/Sall1/Prdm1/Chd7/Heyl/Trip11/Zfpm2/Tbx1/Lmo4/Stra6/Nphp3/Eng/Gata4/Pitx2/Robo1/Ltbp1/Hand1/Zfpm1/Myh10/Nrp2/Pde2a/Tgfbr2/Slit3/Ccn1/Robo2/Bmp7/Gata3	47
protein dephosphorylation	7.91517e-06	0.00019159	Magi2/Ppp1r14a/Ptpre/Ptprn/Ptpru/Ptpn12/Rcan2/Eya2/Cry2/Ptpn21/Dusp5/Ptprg/Ppp1r3b/Bcl2/Calm3/Drd2/Ppp2r2d/Pdgfrb/Ppp2ca/Ppp3cb/Ptprc/Ptn/Itga1/Ptprs/Ptprz1/Ptpn11/Ptpn9/Pgp/Ppm1f/Eya4/Ppm1n/Adora1/Swap70/Dusp9/Ptprm/Ptpn5/Ptprn2/Pink1/Nuak1/Dusp7/Ctdspl/Ptpn18/Ppp1r7/Cpped1/Fbxw11/Ssh2/Lmtk2/Ptpn14/Ppef2/Mtmr3/Cdca2/Mfhas1/Phactr1/Sh3rf2/Phactr2/Ppp1r37/Dmpk/Ppm1l/Cdc14a/Rprd1b/Ptprb/Ppm1h/Ubash…	91
mesonephric epithelium development	7.95213e-06	0.00019159	Foxj1/Lama5/Wnt11/Sox9/Gli3/Agt/Bcl2/Pkd1/Rara/Rarb/Sdc4/Gpc3/Dlg1/Tcf21/Gdnf/Smad3/Hnf1b/Smad1/Crlf1/Arg2/Pax2/Six4/Bmper/Wnt9b/Pbx1/Kif26b/Sall1/Tshz3/Dchs1/Fat4/Ctnnbip1/Grem1/Cited1/Fgfr1/Vegfa/Sfrp1/Robo2/Bmp7/Smad9/Gata3/Ptch1/Pgf	42
mesonephric tubule development	7.95213e-06	0.00019159	Foxj1/Lama5/Wnt11/Sox9/Gli3/Agt/Bcl2/Pkd1/Rara/Rarb/Sdc4/Gpc3/Dlg1/Tcf21/Gdnf/Smad3/Hnf1b/Smad1/Crlf1/Arg2/Pax2/Six4/Bmper/Wnt9b/Pbx1/Kif26b/Sall1/Tshz3/Dchs1/Fat4/Ctnnbip1/Grem1/Cited1/Fgfr1/Vegfa/Sfrp1/Robo2/Bmp7/Smad9/Gata3/Ptch1/Pgf	42
regulation of long-term synaptic depression	8.15451e-06	0.000195677	Stau2/Bcl2l1/Fmr1/Kcnb1/Adora1/Sorcs3/Mapt/Shank3/Iqsec2/Dgki/Ager/Ppp1r9a	12
plasma membrane organization	8.18504e-06	0.000195677	Epb41l3/Sh3gl2/Bin1/Baiap2/Ar/Ptprc/Slc4a1/Sod1/Clu/Psap/Cav3/Myrf/P2rx7/Atp2a2/Pacsin1/Ano4/Baiap2l1/Crb1/Sptbn1/Xkr6/Mtss2/Myof/Fat4/Pacsin3/Xkr8/Sptb/Asap1/Ano6/Snx33/Ehd2/Ank3/Mtss1/Abcd1/Bin2/Syt7/Baiap2l2/Myh2/Anxa6/Myh10/Col5a1	40
multicellular organismal response to stress	8.18504e-06	0.000195677	Bcl2/Drd1/Grin2b/Ncam1/Nos1/Prkcg/Reln/Esr2/Htr2c/Dpp4/Cck/Cacna1a/Dbh/Acp5/Cacna1b/Osm/Capn2/Thbs4/Grik1/Git2/Spire1/Pde8b/Trpa1/Npas2/Runx1/Cacna1e/Grik2/Nr4a2/Crhr1/Gng7/Shank3/Asic4/Fbxl20/Kcnip3/Nr2e1/Asic1/Mdk/Rps6kb1/Kalrn/Hdac5	40
metanephros development	8.2657e-06	0.000197097	Foxj1/Sox9/Gli3/Nphs2/Bcl2/Nf1/Pdgfrb/Pkd1/Acat1/Gpc3/Pdgfa/Pdgfra/Tcf21/Gdnf/Hnf1b/Fras1/Cxcr2/Pax2/Six4/Tfap2b/Wnt9b/Kif26b/Nkx3-1/Irx1/Tfap2a/Irx3/Sall1/Tshz3/Fat4/Wnt7b/Mtss1/Grem1/Cited1/Fbn1/Robo2/Bmp7/Gata3/Ptch1	38
bone morphogenesis	8.3769e-06	0.000199237	Megf8/Sox9/Gli3/Cbs/Rara/Rarb/Gnas/Comp/Col2a1/Alpl/Tgfb3/Acp5/Phospho1/Axin2/Tbxt/Por/Glg1/Matn4/Sp5/Matn1/Col27a1/Col7a1/Tmem119/Col9a1/Tfap2a/Sfrp2/Cyp26b1/Foxn3/Trip11/Coch/Tifab/Runx2/Col13a1/Inppl1/Trpv4/Scx/Thbs3/Sik3/Anxa6/Mmp14/Tgfbr2/Ltbp3/Ihh/Fgfr3/Tek	45
monocarboxylic acid transport	8.84177e-06	0.000208846	Acsl4/Map2k6/Emb/Sv2a/Abcc3/Slco3a1/Abcc4/Slc6a13/Drd2/Grm4/Slco2a1/Nf1/Nos2/Pla2g4a/Hnf1a/Tp53/Htr2c/Acsl1/Slc38a3/Abcc2/Cacna1a/Cpt2/Ppard/Cpt1b/Pla2g3/Drd3/Pla2g5/Irs2/Pak1/Slc27a3/Pla2g1b/Grik1/Pla2r1/P2rx7/Pla2g2a/Slc16a7/Slc26a6/Slc10a4/Cpt1c/Slc27a4/Stra6/Abcd1/Ntsr1/Proca1/Tnfrsf11a/Slc9a3r1/Trpv4/Pla2g2f/Kiss1r/Abat/Gabbr1/Apba1/Rps6kb1/Slco1c1/Hrh3/Slc27a1	56
gamma-aminobutyric acid transport	8.84846e-06	0.000208846	Sv2a/Slc6a13/Grm4/Nf1/Htr2c/Cacna1a/Pak1/Grik1/P2rx7/Ntsr1/Abat/Gabbr1/Apba1/Hrh3	14
inhibitory postsynaptic potential	8.84846e-06	0.000208846	Insyn2a/Rims2/Nlgn2/Nlgn3/Gabrb3/Adora2a/Chrna4/Glra1/Grik1/Ntsr1/Grik2/Abat/Dbn1/Rims1	14
protein localization to postsynaptic specialization membrane	8.9662e-06	0.000210553	Magi2/Cacng3/Cacng7/Map2k1/Dlg1/Camk2a/Nptx1/Nptx2/Tnik/Gpc4/Dlg2/Iqsec2/Nptxr/Git1/Kalrn/Gsk3b/Cacng2	17
neurotransmitter receptor localization to postsynaptic specialization membrane	8.9662e-06	0.000210553	Magi2/Cacng3/Cacng7/Map2k1/Dlg1/Camk2a/Nptx1/Nptx2/Tnik/Gpc4/Dlg2/Iqsec2/Nptxr/Git1/Kalrn/Gsk3b/Cacng2	17
regulation of postsynapse organization	9.15492e-06	0.000214442	Wnt7a/Nlgn1/Baiap2/Nlgn3/Stau2/Grip2/Dnm3/Camk2b/Grin2b/Sipa1l1/Reln/Ptn/Fyn/Ptprs/Nptx1/Lzts3/Cux2/Zmynd8/Cask/Abhd17a/Lrrk2/Tiam1/Arhgap22/Tanc1/Sema3f/Epha4/Il1rapl1/Ptprf/Lrfn1/Nrcam/Shisa6/Srcin1/Cript/Shank3/Nrxn1/Pdlim5/Nptxr/Nrp2/Dbn1/Itpka/Musk/Lrp4/Cdh2/Kalrn/Ppp1r9a/Efna1	46
stress-activated protein kinase signaling cascade	9.25066e-06	0.000216139	Flt4/Map2k6/Wnt7a/Sh3bp5/Fgf12/Map2k1/Dab2ip/Pja2/Agt/Cbs/Ephb1/Met/Plcb1/Tf/Dlg1/Mapk10/Gdf6/Cryab/Hmgcr/Igf1r/Per1/Mapkapk2/Inava/Zmynd11/Cav3/Nod2/Zfp36l1/Map4k2/Stk10/Men1/Pak1/Rasgrp1/Tnik/Mecom/Map2k5/Irak4/Myd88/Unc5cl/Kat7/Nbr1/Map3k13/Tiam1/Taok3/Sh3rf1/Mfhas1/Ror2/Sh3rf2/Map3k4/Map3k10/Fgd2/Sfrp2/Arhgef2/Zeb2/Pak7/Stk4/Wnt7b/Nrk/Epha4/Stk26/Nek6/Map3k14/Gab1/Mapkbp1/Dixdc1/Irak1/Tlr3/Ma…	90
astrocyte differentiation	9.32797e-06	0.000217398	Dll3/Bin1/Sox9/Map2k1/Plpp3/Agt/Drd1/Nf1/Nr1d1/Cntn2/Adora2a/Notch1/Pax6/Ptpn11/S100b/Dab1/Bace2/Sox6/Mag/C1qa/Lrp1/Abl2/Ror2/Kdm4a/Ttbk1/Epha4/Ror1/App/Tspan2/Nr2e1/Nfix/Ager/Dll1/Hmga2/Fgfr3	35
negative regulation of canonical Wnt signaling pathway	9.77437e-06	0.000227231	Nkx2-5/Mllt3/Ptpru/Wnt11/Sox9/Gli3/Gli1/Dab2ip/Apc/Gpc3/Notch1/Axin2/Sox10/Foxo3/Tle5/Apc2/Tle2/Ror2/Sfrp2/Stk4/Invs/Nphp4/Bicc1/Nphp3/Nkd1/Shisa6/Tmem88/Dact3/Dkkl1/Ankrd6/Grem1/Ptpro/Prkn/Slc9a3r1/Tcf7l2/Mdk/Mapk14/Lrp4/Cdh2/Cdh1/Gsk3b/Sfrp1/Tle3/Hdac2	44
positive regulation of endocytosis	9.99316e-06	0.000231736	Magi2/Nlgn1/Bin1/Dnm1/Hip1/Add1/C2/C4a/Drd2/Rab31/Ptprc/Sod1/Tf/Clu/Bcl2l1/Fmr1/Pld2/Gata2/Gpc3/Mfge8/Arrb2/Tub/Tor1a/Abr/Tfr2/Nedd4l/Cav3/Nod2/Hfe/Lrp2/Fcgr1a/Ptpn5/Pcsk9/Rab21/Lrp1/Lrrk2/Wnt3a/Stap1/Camk1d/Mib1/Axl/Tulp1/Rap1gap/Ano6/Myo18a/Appl2/Ldlrap1/Grem1/Rab27a/Apln/Gas6/Actn4/Mertk/Snap91/Ager/Ntf3/Pard3/Vegfa/Dll1	59
regulation of intracellular pH	1.00524e-05	0.000232529	Slc12a5/Slc9a5/Avp/Bcl2/Slc4a1/Slc4a2/Slc9a1/Slc9a3/Slc9a4/Tp53/Rab38/Slc4a9/Cln3/Tcirg1/Snapin/Atp6v0a4/Slc4a5/Atp6v0a1/Lrrk2/Slc26a6/Slc4a11/Slc9a8/Slc4a8/Slc9a7/Gpr89b/Slc9a9/Vps33a/Rab20/Slc4a4	29
positive regulation of epithelial cell proliferation	1.04025e-05	0.000240029	Fzd7/Flt4/Wnt7a/Ptprn/Cdh3/Cflar/Sox9/Dab2ip/Cdh13/Ar/Nf1/Egfl7/Prkca/Sp1/Tgfa/Stat5a/Ptn/Atp7a/Glul/Gata2/Itpr1/Notch1/Kdr/Scn5a/Rptor/Nod2/Thbs4/Prkd2/Itgb3/Fgf7/Pax2/Stox1/Notch2/Map2k5/Foxp1/Wnt3a/Stxbp4/Prox1/Rreb1/Sema5a/Iqgap3/Vegfd/Tbx1/Wdr48/Bnc1/Lrg1/Foxp2/Esrp1/Apln/Nr4a3/Ccnd1/Erbb4/Twist2/Tcf7l2/Ppp1r16b/Zfp703/Fgfr1/Nr4a1/Mdk/Ccl5/Vegfa/Hmga2/Ihh/Sfrp1/Fgfr3/Hrh3/Prkd1/Pgf	68
response to bronchodilator	1.06502e-05	0.000245135	Cflar/Adra1b/Calm3/Drd1/Drd2/Grin2a/Grin2b/Nos1/Gnal/Kcnc2/Ppp3cb/Sod1/Dcc/Oxtr/Adora2a/Bcar1/Il1r1/Dbh/Drd3/Rgs4/Rgs9/Ptpn5/Nts/Rgs20/Nr4a2/Rgs7/Rgs8/Cnr2/Hdac9/Asic1/Aifm1/Hdac2/Ppp1r9b/Dpep1	34
regulation of amine transport	1.06998e-05	0.000245665	Stx1a/Sv2a/Syt12/Syt17/Agt/Avp/Drd2/Gck/Grin2b/Nr3c1/Grm1/Plcd1/Prkcb/Htr2c/Slc38a3/Cck/Oxtr/Adora2a/Cacna1a/Gdnf/Chrna4/Syt1/Kcnb1/Tor1a/Cartpt/Arg2/Drd3/Adora1/Rgs4/Grik1/Htr2a/P2rx7/Pink1/Syt15/Ntsr1/Prkg1/Stk39/Crhr1/Syt7/Syt6/Per2/Abat/Gabbr1/Rab3b/Hrh3	45
regulation of potassium ion transmembrane transporter activity	1.11207e-05	0.000254699	Kcns1/Kcnj1/Kcnc2/Fhl1/Dlg1/Kcnc1/Abcc8/Atp1b1/Nedd4l/Cav3/Wwp2/Kcng1/Cacna1d/Neto2/Lrrc26/Lrrc38/Akap7/Ank3/Kcne4/Prkg1/Stk39/Fxyd1/Rapgef3/Akap6/Trpv4/Kcne5/Ager/Kcnq1	28
anatomical structure maturation	1.12717e-05	0.000257523	Npr2/Nlgn1/Rere/Nfasc/Cdh3/Rps6ka2/Cx3cr1/Grip2/Bcl2/Nf1/Esr2/Cntn2/Cacna1a/Prkar1a/Phospho1/Ankrd17/Gpat4/Pax2/Foxo3/S1pr1/C1qa/Lrrk2/Adgrb3/Mbtps2/Trim58/Scarf1/Map3k13/Fam20c/Lyl1/Tfcp2l1/Abl2/Bcl11a/Sema4d/Sptbn4/Dchs1/Anks1a/Fat4/Ano6/Wnt10b/Plxnb1/Sirt2/Ank3/Rnd1/Rxfp2/Nrcam/Irx5/Kdm1a/Grem1/Pde3a/App/Nr4a2/Nrxn1/Dlg2/Cdc20/B4galt6/Thbs3/Vsx1/Rflna/Cspg4/Mmp2/Gsk3b/Fgfr3/Gata3	63
regulation of neuron death	1.14058e-05	0.000259946	Barhl1/Daxx/Coro1a/Tnfrsf1b/Cx3cr1/Syngap1/Agt/Bcl2/Cebpb/Ephb1/Grik5/Grin2b/Nr3c1/Grm4/Cd200/Nf1/Nos1/Optn/Prkcg/Sod1/Tp53/Clu/Bcl2l1/Gabrb3/Atp7a/Fmr1/Glp1r/Ntrk2/Itga1/Esr2/Fyn/Itpr1/Gclc/Dcc/Adora2a/Arrb2/Cacna1a/Gabrb2/Gdnf/Kdr/Ptprz1/Tgfb3/Ntf4/Kcnb1/Ppara/Crlf1/Capn2/Akt1s1/Adora1/Cln3/Mag/Trpm2/Foxo3/Mapt/Erbb3/Mybl2/Ptpn5/Atp5mc1/Pcsk9/C1qa/Pink1/Six4/Cdc34/Lrp1/Lrrk2/Sorl1/Tfap2b/Tert/W…	111
amine transport	1.16257e-05	0.000264309	Stx1a/Sv2a/Syt12/Syt17/Agt/Avp/Ddc/Drd2/Gck/Grin2b/Nr3c1/Grm1/Plcd1/Prkcb/Htr2c/Slc38a3/Cck/Oxtr/Adora2a/Cacna1a/Gdnf/Chrna4/Syt1/Kcnb1/Tor1a/Cartpt/Arg2/Drd3/Adora1/Rgs4/Grik1/Htr2a/P2rx7/Pink1/Syt15/Ntsr1/Prkg1/Stk39/Crhr1/Syt7/Syt6/Per2/Abat/Gabbr1/Rab3b/Hrh3	46
ammonium ion metabolic process	1.17531e-05	0.00026655	Pnkd/Dao/Acadm/Atp2b2/Ddc/Drd1/Drd2/Grin2a/Hdc/Lipc/Dmgdh/Npr1/Tacr3/Atp7a/Scarb1/Htr2c/Rab38/Pemt/Dbh/Cpt1b/Cpt1a/Pla2g3/Chdh/Chat/Gpat4/Gpld1/Capn2/Fgf7/Cln3/Pla2g5/Slc44a4/Btbd9/Por/Epas1/Pla2g1b/Pebp1/Agmat/Sat1/Sncaip/Cpt1c/Sphk2/Smox/Degs2/Tph2/Sgms1/Kdsr/Pla2g15/Smpdl3b/Nr4a2/Prkn/Slc22a4/Phka1/Gba/Rnf180/Abat/Hnmt/Ache/Slc27a1	58
cardiac cell development	1.19942e-05	0.000271356	Fhod3/Nkx2-5/Adra1b/Agt/Nr3c1/Met/Pdgfrb/Myocd/Pdgfra/Notch1/Ppara/Cav3/Mybpc2/Pak1/Pi16/Rgs4/Tgfbr3/Slc8a1/Foxp1/Maml1/Prox1/Nrap/Atg7/Myom3/Myom1/Popdc2/Speg/Myl2/Alpk3/Bves/Gata4/Pitx2/Prkg1/Fhl2/Pdlim5/Akap6/Myh10/Vegfa/Gsk3b/Hdac2/Hamp	41
regulation of bone mineralization	1.21351e-05	0.000273875	Ankh/Sox9/Gpm6b/Pla2g4a/Ptn/Comp/Dmp1/Smad3/Tgfb3/P2rx7/Slc8a1/S1pr1/Matn1/Txlng/Nbr1/Fam20c/Tmem119/Tfap2a/Pkdcc/Ano6/Wnt10b/Bcor/Grem1/Ddr2/Fbn2/Rflna/Mepe/Nell1/Ccn1/Kl/Ltbp3/Fgfr3/Bmp7	33
regulation of response to wounding	1.25521e-05	0.0002826	Nrg1/Rtn4r/Cpb2/Map2k1/Tspan8/Wfdc1/Plpp3/Prkca/Tbxa2r/Ptn/Cd9/Atp7a/Pdgfa/Pdgfra/Ptprs/Abcc8/Smad3/Hmgcr/Ppard/Igf1r/Duox1/Mylk/Capn3/Prkce/Cask/Lrp1/Rtn4rl1/Scarf1/C1qtnf1/F12/Rreb1/Rgma/Inpp5f/Kank1/Arhgef2/Lrig2/Ano6/Tmprss6/Ubash3b/Epha4/Ptprf/Adtrp/Cd109/Plek/Cadm4/Prkg1/Pdpn/Sh2b3/Dusp10/Ajap1/Duox2/Lyn/Mdk/Abat/Acta2/Ager/Tgfbr2/Thbd/Tec/Prkcq	60
skeletal muscle organ development	1.27305e-05	0.00028592	Nr2f2/Egr2/Pax3/Usp2/Nln/Cflar/Bcl2/Ephb1/Met/Nf1/Myocd/Dmd/Plagl1/Tcf21/Notch1/Hmgcr/Ass1/S100b/Naca/Disp1/Capn3/Erbb3/Arntl/Foxp1/Six4/Asb2/Myf5/Wnt3a/Ripor2/Myh14/Cyp26b1/Msc/Cntfr/Hivep3/Heyl/Wnt10b/Myom1/Popdc2/Tbx1/Svil/Large1/Lemd2/Myt1/Hmg20b/Stra6/Taz/Tll2/Bves/Myorg/Xk/Foxp2/Pax5/Pax7/Cdon/Pitx2/Nphs1/Tcf7l2/Scx/Cacna1s/Casq1/Hdac9/Nr4a1/Chrna1/Itga7/Actn1/Mapk14/Tsc22d3/Rps6kb1/Dll1/Hd…	70
protein kinase B signaling	1.35728e-05	0.000304103	Nrg1/Magi2/Inpp4b/Sox9/Cx3cr1/Cd40/Drd2/Rara/Lox/Ntrk2/Dlg1/Pdgfa/Arrb2/Irs1/Kdr/Igf1r/LOC259246/Pik3c2b/Osm/Cav3/Drd3/Zfp36l1/Pax2/Stox1/Gdf15/Pear1/Pik3cg/C1qtnf1/Nkx3-1/Mfhas1/Gcnt2/Axl/Inpp5f/Sema5a/Osbpl8/Lingo1/Adtrp/Sirt2/Plekha1/Lemd2/Rnf41/Myorg/Epha2/Eng/Xdh/Fam110c/Gata4/Ramp3/Sh2b3/Gas6/Slc9a3r1/Nrxn1/Mertk/Tcf7l2/Ccl5/Rack1/Vegfa/Src/Rps6kb1/Hdac2/Cavin3/Gata3/Tek	63
glomerulus development	1.42309e-05	0.000318078	Magi2/Plce1/Foxj1/Cflar/Nphs2/Sulf1/Bcl2/Il6r/Pdgfrb/Pdgfra/Tcf21/Notch1/Ahr/Itgb3/Pax2/Notch2/Pecam1/Sulf2/Heyl/Kirrel3/Mtss1/Ptpro/Notch3/Prom1/Basp1/Nphs1/Acta2/Bmp7/Tek	29
embryonic skeletal system development	1.43477e-05	0.000319918	Hoxa3/Prrx2/Megf8/Pcsk5/Wnt11/Gli3/Sulf1/Hoxc4/Sp1/Gnas/Dlg1/Pdgfra/Col2a1/Smad3/Tgfb3/Prrx1/Wnt9a/Hoxd1/Tbxt/Men1/Ndst1/Dlx2/Alx4/Six4/Myf5/Ext1/Wnt9b/Pbx1/Tfap2a/Dmrt2/Sulf2/Slc39a3/Chst11/Hoxc5/Dscaml1/Tbx1/Mthfd1l/Runx2/Irx5/Pax5/Pax7/Satb2/Twist2/Med12/Scx/Mmp14/Tgfbr2/Ihh/Bmp7	49
negative regulation of hormone secretion	1.4399e-05	0.000320293	Nrg1/Hadh/Cry2/Il11/Sstr3/Drd2/Fst/Gck/Acvr1c/Nos1/Tp53/Inhbb/Irs1/Abcc8/Ptpn11/Hmgcr/Kcnb1/Pfkl/LOC259246/Rptor/Osm/Fam3d/Pde4c/Cartpt/Adora1/Npy1r/Sirt4/Pde8b/Midn/Edn3/Rab11fip1/Prkn/Crhr1/Gabbr1/Pde1c/Kalrn/Kcnq1/Sfrp1	38
heart growth	1.46051e-05	0.0003241	Nrg1/Nkx2-5/Acacb/Gli1/Kcnk2/Adra1b/Agt/Apc/Nr3c1/Ncam1/Myocd/Rxra/Notch1/Smad1/Ahr/Prkar1a/Ppara/Cav3/Gata6/Pak1/Pi16/Rgs4/Tgfbr3/S1pr1/Foxp1/Tbx2/Tbx5/Prox1/Tenm4/Zfpm2/Myl2/Gata4/Prkg1/Erbb4/Pdlim5/Akap6/Meis1/Fgfr1/Mapk14/Tgfbr2/Gsk3b/Hdac2/Hamp	43
cellular response to peptide hormone stimulus	1.46986e-05	0.000325395	Ptpre/Foxj1/Eif4ebp1/Rab8a/Cflar/Agt/Apc/Drd1/Fbp1/Gck/Met/Nos3/Rab31/Pklr/Plcb1/Pnmt/Ppp2ca/Prkca/Slc9a1/Sp1/Bcl2l1/Stat5a/Prkcb/Glp1r/Stat1/Fyn/Inhbb/Rxra/Gclc/Socs1/Camk2a/Col2a1/Bcar1/Irs1/Pax6/Ptpn11/Fn1/Igfbp1/Ass1/Igf1r/LOC259246/Rab8b/Nmnat2/Gpld1/Mzb1/Aprt/Itgb3/Cpeb1/Zfp36l1/Irs2/Men1/Pak1/Por/Foxo3/Gdf15/Map1b/Erbb3/Sgk1/Pla2g1b/Gpam/Pcsk9/Agtrap/Mars1/Wdr6/Slc26a6/Foxo4/Syap1/Stxbp4/B…	105
cellular response to steroid hormone stimulus	1.47583e-05	0.000325939	Kank2/Nr2f2/Hcn2/Eif4ebp1/Cflar/Flt3/Daxx/Abcb1a/Cry2/Sstr3/Ar/Atp1a1/Grin2b/Nr3c1/Nf1/Pnmt/Ppp2ca/Rara/Rarb/Reln/Thrb/Vdr/Bcl2l1/Ntrk2/Esr2/Rxra/Tcf21/Nr1d1/Abcc2/Arrb2/Gdnf/Nr3c2/Ppard/Ahr/Ass1/Igf1r/Hnf4a/Ppara/Fkbp4/Npc1/Per1/Ppargc1b/Arg2/Abhd2/Zfp36l1/Sox10/Pak1/Foxo3/Padi2/Sgk1/Arntl/Cacna1g/Foxp1/Esrrb/Nts/Foxh1/Nkx3-1/Taf7/Ufl1/Heyl/Paqr7/Trip4/Taf1/Ncor2/Esrrg/Adtrp/Rbfox2/Gjb2/Smyd3/Nr…	87
ureteric bud development	1.54958e-05	0.000341415	Foxj1/Lama5/Wnt11/Sox9/Gli3/Agt/Bcl2/Rara/Rarb/Sdc4/Gpc3/Dlg1/Tcf21/Gdnf/Smad3/Hnf1b/Smad1/Crlf1/Arg2/Pax2/Six4/Bmper/Wnt9b/Pbx1/Kif26b/Sall1/Tshz3/Dchs1/Fat4/Ctnnbip1/Grem1/Cited1/Fgfr1/Vegfa/Sfrp1/Robo2/Bmp7/Smad9/Gata3/Ptch1/Pgf	41
regulation of G protein-coupled receptor signaling pathway	1.57798e-05	0.000346849	Plce1/Dnm1/Palm/Necab2/Rph3al/Camk2b/Drd2/Grm5/Met/Nos1/Pde4b/Pde4d/Plcb1/Syp/Pld2/Cntn2/Grk3/Arrb2/Tub/Alk/Kctd16/Drd3/Mgll/Itgb3/Plcb3/Rgs4/Rgs9/Homer2/Atp2b4/Lrrk2/Usp20/Frmpd1/Ubqln2/Mrap2/Plek/Aplp1/Rgs7/Rgs8/Ramp3/Apln/Tmod2/Ramp1/Grk6/Ccl5/Git1/Ppp1r9b/Ece1	47
membrane depolarization during action potential	1.61902e-05	0.000355029	Cacna1h/Cacnb2/Cacna1c/Scn2a/Cacna2d1/Scn5a/Scn4a/Cav3/Scn10a/Scn1b/Scn11a/Scn8a/Cacna1d/Cacna1g/Scn4b/Ank3/Cacna1i	17
presynapse assembly	1.65615e-05	0.000362313	Wnt7a/Nlgn1/Nlgn2/Nlgn3/Clstn3/Efnb1/Ptprs/Bsn/Lrrtm3/Il1rapl2/Wnt3a/Farp1/Efnb2/Slitrk2/Mdga1/Ntng2/Gpc4/Il1rapl1/Cadm1/App/Pclo/Nrxn1/Lrp4	23
nerve development	1.67906e-05	0.000366462	Hoxa3/Egr2/Lpar1/Gli3/Sulf1/Nav2/Ephb1/Prkcg/Dmd/Gabrb3/Gabrb2/Ntf4/Nptx1/Atp8b1/Tcirg1/Pax2/Slc1a3/Erbb3/Six4/Tfap2a/Rnf165/Sall1/Plxna3/Lrig2/Sulf2/Plxna4/Chd7/Ephb2/Sema3f/Tbx1/Tifab/Unc13a/Nrp2/Ntf3/Fgfr3	35
calcium ion transmembrane import into cytosol	1.68815e-05	0.00036758	Plce1/F2rl3/Slc8a2/Coro1a/Cacna1c/Calm3/Drd1/Drd2/Grin2a/Grin2b/Grin2c/Grin2d/Pde4d/Plcb1/Ptprc/Dmd/Glp1r/Fyn/Htr2c/Itpr1/Itpr3/Mcoln1/Gpr39/Capn3/Itgb3/Plcb3/Prkce/Rasa3/Trpm2/Htr2a/Jph2/P2rx7/Slc8a1/Diaph1/Jph3/Mcoln3/Trpa1/Chd7/Ubash3b/Ntsr1/Jph4/Ramp3/Pawr/Akap6/Trpv4/Casq1/Jsrp1/Lyn/Itpr2/Plcb2/Nol3/Prkd1	52
myotube differentiation	1.72194e-05	0.000373606	Nkx2-5/Nln/Cflar/Daxx/Bcl2/Met/Myocd/Dmd/Cd9/Notch1/Naca/Capn2/Cav3/Gdf15/Ptgfrn/Six4/Myf5/Adgrb3/Maml1/Tmem119/Ripor2/Dmpk/Myof/Plekho1/Tanc1/Cyp26b1/Wnt10b/Tbx1/Ehd2/Adgrb1/Myorg/Xk/Smyd3/Cdon/Pitx2/Nphs1/Cacna1s/Hdac9/Actn1/Mapk14/Mmp14/Thra/Sort1/Gsk3b/Hdac5	45
bone trabecula formation	1.73193e-05	0.000373606	Ppargc1b/Chad/Wnt10b/Grem1/Thbs3/Fbn2/Mmp2/Vegfa/Sfrp1	9
regulation of presynaptic membrane potential	1.73193e-05	0.000373606	Grin2a/Kcnc2/Scn2a/Kcnc1/Gabrr1/Grik3/Grik2/Kcnc4/Kcnma1	9
maintenance of postsynaptic density structure	1.73193e-05	0.000373606	Magi2/Shank2/Dlg1/Dlg3/Shank3/Dlg2/Dlgap1/Dgkz/Mpp2	9
heparan sulfate proteoglycan metabolic process	1.74451e-05	0.000374576	Sulf1/Lipc/Hs3st2/Hs3st5/Ndst1/Ext1/Hs6st2/Hs3st3b1/Extl2/Ext2/Sulf2/Pxylp1/Hs6st1/Ndst4/Hs3st3a1/Hs6st3/Tcf7l2/Hs3st6	18
cellular response to catecholamine stimulus	1.74451e-05	0.000374576	Hcn3/Drd1/Nos1/Pde4b/Pde4d/Pklr/Slc9a1/Gnas/Atp2b4/Lrrk2/Sirt2/Gabpa/Aplp1/App/Nr4a3/Akap6/Gsk3b/Hdac2	18
limbic system development	1.7666e-05	0.000378443	Bbs2/Rax/Lhx5/Gli3/Eif2b3/Drd1/Drd2/Ets1/Grin2a/Grin2b/Nefh/Nf1/Acvr1c/Rara/Reln/Esr2/Ptprs/Ptprz1/Igf1r/Nf2/Dab1/Alk/Lmx1a/Pak1/Pebp1/Atp2b4/Dlx2/Wnt3a/Prox1/Fezf2/Bbs1/Plxna3/Dclk2/Zeb2/Kirrel3/Arpc5/Usp9x/Kdm6b/Emx2/Pitx2/Nr4a3/Crhr1/Tbr1/Nr2e1/Fgfr1/Mdk/Nrp2/Fez1/Eif2b2/Gsk3b/Fgf13/Hdac2/Ppp1r9b	53
regulation of peptidyl-tyrosine phosphorylation	1.78115e-05	0.000380682	Nrg1/Efna5/Sh3bp5/Samsn1/Il11/Tcf3/Cblb/Cd40/Plpp3/Agt/Grm5/Il6r/Pdgfrb/Prkca/Ptprc/Reln/Tgfa/Tp53/Fyn/Pdgfa/Pdgfra/Socs1/Cck/Arrb2/Gdnf/Gfra1/Ptprz1/Hnf4a/Nf2/Chmp6/Osm/Crlf1/Nedd9/Nod2/Afap1l2/Thbs4/Adora1/Itgb3/Prkce/Fgf7/Gprc5b/Erbb3/Pecam1/Htr2a/Angpt4/Cass4/Rap2c/Wnt3a/Tnk2/Parp14/Stap1/Dok7/Sema4d/Inpp5f/Sfrp2/Arhgef2/Epha4/Iqgap1/Cadm4/Grem1/App/Srcin1/Sh2b3/Gas6/Dlg3/Erbb4/Mvp/Trpv4/Lyn/…	82
establishment of cell polarity	1.78749e-05	0.000381158	Wnt7a/Foxj1/Exoc4/Cyth1/Coro7/Ephb1/Pkd1/Spag5/Myo9b/Pax6/Igf1r/Sipa1l3/Pak1/Map1b/Cenpa/Ptk7/Sdccag8/Kif26b/Wdpcp/Ripor2/Frmd4a/Numa1/Wee1/Kank1/Gbf1/Arhgef2/Ophn1/Cyp26b1/Prickle2/Lama1/Myo18a/Llgl2/Ust/Rnf41/Bcas3/Map4/Brsk1/Dock8/Slc9a3r1/Amotl2/Mark4/Fscn1/Camsap3/Fez1/Pard3/Rack1/Gsk3b/Fgf13/Gata3	49
vascular endothelial growth factor signaling pathway	1.81059e-05	0.000385199	Flt4/Dab2ip/Pdgfrb/Pdgfra/Kdr/Prkd2/Adamts3/Vegfd/Gab1/Cadm4/Xdh/Flt1/Robo1/Nrp2/Vegfa/Dll1/Tcf4/Prkd1/Pgf	19
muscle cell proliferation	1.82111e-05	0.00038655	Nrg1/Nkx2-5/Pcsk5/Cflar/Gli1/Kcnk2/Abcc4/Sulf1/Cdh13/Agt/Apc/Ephb1/Il6r/Ncam1/Nos3/Npr1/Pde4d/Pdgfrb/Myocd/Prkca/Tp53/Tpm1/Stat1/Esr2/Apod/Rxra/Notch1/Smad1/Hmgcr/Ppard/Tgfb3/Igf1r/Prkar1a/Ptgir/Gata6/Itgb3/Pak1/Tgfbr3/S1pr1/Foxp1/Irak4/Myd88/Tert/Tbx2/Tbx5/Tenm4/Zfpm2/Irak1/Map3k5/Ldlrap1/Ctnnbip1/Flt1/Gata4/Prkg1/Rgs5/Notch3/Apln/Nr4a3/Erbb4/Ndrg4/Tcf7l2/Meis1/Fgfr1/Mapk14/Mmp2/Mmp9/Ager/Ccl5/T…	76
regulation of extracellular matrix organization	1.82532e-05	0.000386558	Cpb2/Cflar/Sox9/Tnfrsf1b/Phldb1/Agt/Ets1/Fgfr4/Dpp4/Cst3/Notch1/Smad3/Itgb3/Emilin1/Abl2/Adtrp/Antxr1/Pdpn/Fscn1/Ddr2	20
digestive tract development	1.84155e-05	0.000389107	Mir3545/Megf8/Itga6/Pcsk5/Wnt11/Gli3/Foxe1/Bcl2/Myocd/Pkd1/Rarb/Reln/Slc4a2/Pdgfa/Pdgfra/Rxra/Tcf21/Oxtr/Notch1/Smad3/Hnf1b/Ass1/Tgfb3/Itgb4/Dab1/Clmp/Ccdc40/Arg2/Gata6/Sox10/Alx4/Nts/Tbx2/Gli2/Sall1/Dchs1/Prdm1/Fat4/Sfrp2/Pkdcc/Stra6/Nphp3/Yipf6/Zic3/Gata4/Pitx2/Tcf7l2/Spdef/Tgfbr2/Thra/Cdh1/Ihh/Sfrp1/Fgfr3	54
regulation of cell-matrix adhesion	1.86186e-05	0.000392505	Ceacam6/Cdk6/Pcsk5/Efna5/Gpm6b/Cdh13/Bcl2/Nf1/Sdc4/Dmd/Onecut1/Apod/Kdr/Utrn/Smad3/Skap1/Ppm1f/Epha3/Itgb3/Cask/Sema3e/Myf5/Lrp1/Bcl6/Wdpcp/Disc1/Ldb1/Ccl25/Iqgap1/Bcas3/Col16a1/Grem1/Dlc1/Dapk3/Ddr2/Ajap1/Camsap3/Jup/Mmp14/Vegfa/Src/Gsk3b/Tek	43
positive regulation of ion transmembrane transport	1.87741e-05	0.000394886	F2rl3/Slc9a3r2/Cacnb2/Cacng3/Cacng4/Abcb1a/Nlgn3/Agt/Cacna1c/Calm3/Drd1/Nos1/Kcnc2/Reln/Slc9a1/Dmd/Cacnb3/Kcnc1/Asic2/Cacna2d1/Abcc8/Atp1b1/Gpr39/Capn3/Nedd4l/Dpp6/Flna/Rgs9/Jph2/P2rx7/Cacna1d/Pink1/Wnk2/Lrrc26/Ephb2/Lrrc38/Ano6/Akap7/Ank3/Stac2/Edn3/Ntsr1/Nipsnap2/Prkg1/Rgs7/Stk39/Ramp3/Fxyd1/Slc9a3r1/Shank3/Rapgef3/Akap6/Trpv4/Kcne5/Casq1/Ager/Tmsb4x/Kcnq1/Cacng2/Ikbkb/Trpc6	61
regulation of dendritic spine development	1.9285e-05	0.000404715	Nrg1/Nlgn1/Lpar1/Nlgn2/Baiap2/Palm/Shank2/Nlgn3/Stau2/Dnm3/Camk2b/Nr3c1/Sipa1l1/Reln/Fmr1/Ptprs/Lzts3/Cux2/Zmynd8/Cask/Lrrk2/Fstl4/Tiam1/Disc1/Asap1/Epha4/Srcin1/Shank3/Pdlim5/Shank1/Dbn1/Itpka/Kalrn/Hdac2/Ppp1r9a/Efna1	36
neural crest cell migration	1.94183e-05	0.000405677	Pax3/Lama5/Efnb1/Gdnf/Pax6/Fn1/Sema3g/Sox10/Sema3c/Sema3e/Sema6c/Sema4f/Sema5b/Sema4d/Sema5a/Zeb2/Sema3f/Tbx1/Sema3b/Edn3/Pitx2/Erbb4/Anxa6/Nrp2/Sema6b/Bmp7	26
heart valve development	1.94183e-05	0.000405677	Sox9/Tnfrsf1b/Erg/Nos3/Notch1/Zfp161/Notch2/Emilin1/Tbx5/Dchs1/Prdm1/Adamts9/Heyl/Stra6/Gata4/Pitx2/Robo1/Scx/Zfpm1/Pde2a/Tgfbr2/Slit3/Ccn1/Robo2/Gata3/Efna1	26
synaptic vesicle clustering	2.00327e-05	0.000417571	Magi2/Nlgn1/Nlgn2/Nlgn3/Bcl2l1/Syn1/Syn3/Syn2/Pclo/Nrxn1/Snap91/Cdh2	12
glucose homeostasis	2.05435e-05	0.000427258	Baiap3/Cpb2/Stxbp3/Ptprn/Efna5/Rab8a/Map2k1/Cry2/Mlxipl/Rph3al/Oas1a/Adra1b/Bcl2/Cacna1c/Gck/Grik5/Met/Adgrf5/Pomc/Ppp2ca/Ppp3cb/Hnf1a/Hk1/Hk2/Foxa3/Fgfr4/Gclc/Nr1d1/Cacna1a/Pax6/Abcc8/Ptpn11/Fn1/Il1r1/Hmgcr/Dbh/Igf1r/Hnf4a/Kcnb1/LOC259246/Ffar1/Nptx1/Zbtb20/Bace2/Gpr39/Pde4c/Gpld1/Cartpt/Cav3/Ffar2/Prkce/Gprc5b/Irs2/Pax2/Men1/Foxo3/Mcu/Ptprn2/Cacna1d/Lrp1/Tfap2b/Foxo4/Stxbp4/Tiam1/Foxk1/Ano1/Pde…	94
cardiac muscle cell development	2.10259e-05	0.000435338	Fhod3/Nkx2-5/Adra1b/Agt/Nr3c1/Met/Pdgfrb/Myocd/Pdgfra/Ppara/Cav3/Mybpc2/Pak1/Pi16/Rgs4/Slc8a1/Foxp1/Maml1/Prox1/Nrap/Atg7/Myom3/Myom1/Popdc2/Speg/Myl2/Alpk3/Bves/Gata4/Pitx2/Prkg1/Fhl2/Pdlim5/Akap6/Myh10/Vegfa/Gsk3b/Hdac2/Hamp	39
kidney morphogenesis	2.10259e-05	0.000435338	Foxj1/Lama5/Wnt11/Sox9/Gli3/Agt/Bcl2/Pdgfrb/Pkd1/Gpc3/Dlg1/Tcf21/Gdnf/Hnf1b/Ahr/Fras1/Pax2/Six4/Lrrk2/Wnt9b/Pbx1/Kif26b/Irx1/Irx3/Sall1/Tshz3/Dchs1/Fat4/Wnt7b/Nphp3/Prkx/Ctnnbip1/Grem1/Cited1/Vegfa/Bmp7/Gata3/Ptch1/Pgf	39
cellular response to vascular endothelial growth factor stimulus	2.12815e-05	0.000437699	Flt4/Dab2ip/Pdgfrb/Pdgfra/Notch1/Kdr/Fn1/Mapkapk2/Prkd2/Adamts3/Dll4/Vegfd/Gab1/Cadm4/Xdh/Flt1/Robo1/Nr4a1/Nrp2/Mapk14/Vegfa/Dll1/Tcf4/Prkd1/Pgf	25
positive regulation of cardiac muscle tissue development	2.12815e-05	0.000437699	Nrg1/Gli1/Nr3c1/Ncam1/Myocd/Arrb2/Notch1/Gata6/Erbb3/Tgfbr3/Foxp1/Wnt3a/Tbx2/Kat2a/Tbx5/Efnb2/Zfpm2/Grem1/Gata4/Erbb4/Akap6/Fgfr1/Mapk14/Gsk3b/Hamp	25
protein localization to postsynaptic membrane	2.12815e-05	0.000437699	Magi2/Rab8a/Cacng3/Cacng7/Map2k1/Grip2/Grin2a/Grin2c/Dlg1/Mapk10/Camk2a/Nptx1/Nptx2/Tnik/Clstn1/Gpc4/Dlg2/Cplx1/Iqsec2/Nptxr/Git1/Kalrn/Grip1/Gsk3b/Cacng2	25
artery morphogenesis	2.1444e-05	0.000440067	Prrx2/Wnt11/Nf1/Adgrf5/Pdgfrb/Myocd/Comp/Notch1/Prrx1/Mylk/Lrp2/Sec24b/Lrp1/Foxh1/Tfap2b/Tbx2/Prox1/Efnb2/Prdm1/Dll4/Adamts9/Chd7/Tbx1/Zmiz1/Stra6/Notch4/Eng/Apob/Notch3/Mdk/Vegfa	31
regulation of striated muscle cell differentiation	2.16997e-05	0.000443351	Fzd7/Nrg1/Nkx2-5/Nln/Cflar/Daxx/Bcl2/Nr3c1/Myocd/Arrb2/Notch1/Ppara/Naca/Capn2/Cav3/Sox6/Pak1/Pi16/Gdf15/Rgs4/Foxp1/Myf5/Maml1/Wnt3a/Kat2a/Tmem119/Prox1/Efnb2/Ripor2/Dmpk/Cyp26b1/Tbx1/Ehd2/Adgrb1/Grem1/Akap6/Hdac9/Mapk14/Mmp14/Thra/Dll1/Gsk3b/Hdac2/Hdac5/Hamp	45
cardiac muscle contraction	2.16997e-05	0.000443351	Nkx2-5/Map2k6/Cacna1h/Cacnb2/Bin1/Pde5a/Adra1b/Atp1a1/Atp1a3/Cacna1c/Calm3/Met/Pde4b/Pde4d/Slc9a1/Tpm1/Dmd/Dlg1/Cacna2d1/Atp1b1/Scn5a/Pkp2/Smtn/Nedd4l/Cav3/Adora1/Scn10a/Scn1b/Atp2a2/Kcnj5/Slc8a1/Cacna1d/Cacna1g/Scn4b/Taz/Myl2/Kcne4/Gata4/Kcnn2/Fxyd1/Ccn2/Akap6/Kcne5/Jup/Kcnq1	45
inner ear morphogenesis	2.1775e-05	0.000443593	Prrx2/Cdh23/Ntn1/Sox9/Atp2b2/Sod1/Gata2/Col2a1/Otx1/Prrx1/Abr/Ush1g/Pax2/Pdzd7/Slc44a4/Stox1/Sec24b/Pou3f4/Grhl3/Six4/Ptk7/Wnt3a/Gli2/Wdpcp/Ror2/Tfap2a/Ripor2/Ush1c/Sobp/Chd7/Whrn/Ephb2/Tbx1/Triobp/Tifab/Myo3b/Tmie/Nr4a3/Slc9a3r1/Pcdh15/Fgfr1/Gata3	42
response to hypoxia	2.18488e-05	0.000443593	Lct/Eif4ebp1/Cflar/Cygb/Map2k1/Kcnk2/Abcb1a/Pde5a/Camk2g/Aldoa/Bcl2/Cbs/Drd1/Drd2/Ets1/Gnb1/Grin2b/Ldha/Lipc/Nf1/Nos1/Nos2/Nos3/Oprd1/Myocd/Pgk1/Pklr/Pnmt/Scn2a/Slc9a1/Tf/Tp53/Bcl2l1/Ptn/Atp7a/Prkcb/Hk1/Hk2/Pld2/Dpp4/Itpr1/Pdgfa/Cst3/Alad/Cryab/Notch1/P4hb/Kdr/Chrna4/Smad3/Atp1b1/Ppard/Ucp3/Tgfb3/Hnf4a/S100b/Ppara/Commd1/Chat/Capn2/Arg2/Adora1/Gata6/Cpeb1/Prkce/Zfp36l1/Pak1/Stox1/Foxo3/Epas1/Tgfb…	119
pigmentation	2.1855e-05	0.000443593	Pax3/Hps1/Cdh3/Gli3/Map2k1/Ap1g1/Bcl2/Drd2/Nf1/Pomc/Atp7a/Mitf/Rab38/Grk3/Sox10/Eda/Atp6ap2/Hps4/Fig4/Ap3b1/Zeb2/Adamts9/Shroom2/Ankrd27/Edn3/Rab17/Rab27a/Cited1/Bcl2l11/Vps33a/Lrmda/Vangl1/Gna11/Rack1/Atrn/Ihh/Lyst	37
regulation of cell-cell adhesion	2.27351e-05	0.00046045	Ceacam6/Magi2/Itga6/Foxj1/Ptpru/Efna5/Gli3/Coro1a/Runx3/Map2k1/Il1rl2/Pde5a/Cblb/Il12rb1/Plpp3/Cebpb/Ets1/Il6r/Mbp/Pde4d/Prkca/Ptprc/Rara/Sdc4/Slc4a1/Stat5a/Cd9/Efnb1/Dlg1/Dpp4/Socs1/Jak3/Adk/Adora2a/Cd59/Ass1/Il2ra/Prkar1a/Nf2/Ppara/Skap1/Ppm1f/Glmn/Hfe/Arg2/Swap70/Rasgrp1/Map2k5/Gpam/Lag3/Nkap/Fam49b/Zap70/Wnt3a/C1qtnf1/Bcl6/Abl2/Kif26b/Ikzf1/Tenm3/Efnb2/Gcnt2/Ripor2/Zc3h12d/Itgal/Fermt3/Mdga1/…	113
cardiac muscle tissue growth	2.32429e-05	0.000469708	Nrg1/Nkx2-5/Gli1/Kcnk2/Adra1b/Agt/Apc/Nr3c1/Ncam1/Myocd/Rxra/Notch1/Smad1/Prkar1a/Ppara/Cav3/Gata6/Pak1/Pi16/Rgs4/Tgfbr3/S1pr1/Foxp1/Tbx2/Tbx5/Tenm4/Zfpm2/Myl2/Gata4/Prkg1/Erbb4/Pdlim5/Akap6/Meis1/Fgfr1/Mapk14/Tgfbr2/Gsk3b/Hdac2/Hamp	40
carbohydrate homeostasis	2.35116e-05	0.000474107	Baiap3/Cpb2/Stxbp3/Ptprn/Efna5/Rab8a/Map2k1/Cry2/Mlxipl/Rph3al/Oas1a/Adra1b/Bcl2/Cacna1c/Gck/Grik5/Met/Adgrf5/Pomc/Ppp2ca/Ppp3cb/Hnf1a/Hk1/Hk2/Foxa3/Fgfr4/Gclc/Nr1d1/Cacna1a/Pax6/Abcc8/Ptpn11/Fn1/Il1r1/Hmgcr/Dbh/Igf1r/Hnf4a/Kcnb1/LOC259246/Ffar1/Nptx1/Zbtb20/Bace2/Gpr39/Pde4c/Gpld1/Cartpt/Cav3/Ffar2/Prkce/Gprc5b/Irs2/Pax2/Men1/Foxo3/Mcu/Ptprn2/Cacna1d/Lrp1/Tfap2b/Foxo4/Stxbp4/Tiam1/Foxk1/Ano1/Pde…	94
neuron death	2.38529e-05	0.000479945	Mir124-2/Barhl1/Daxx/Coro1a/Tnfrsf1b/Cx3cr1/Syngap1/Agt/Bcl2/Camk2b/Cebpb/Ephb1/Grik5/Grin2b/Nr3c1/Grm4/Cd200/Nf1/Nos1/Optn/Prkcg/Scn2a/Slc9a1/Sod1/Thrb/Tp53/Clu/Bcl2l1/Gabrb3/Atp7a/Fmr1/Glp1r/Ntrk2/Itga1/Esr2/Fyn/Itpr1/Gclc/Dcc/Adora2a/Arrb2/Cacna1a/Gabrb2/Gdnf/Kdr/Ptprz1/Tgfb3/Ntf4/Kcnb1/Ppara/Crlf1/Capn2/Akt1s1/Adora1/Cln3/Mag/Trpm2/Foxo3/Mapt/Erbb3/Mybl2/Ptpn5/Atp5mc1/Pcsk9/C1qa/Pink1/Six4/Cd…	120
cell-cell junction organization	2.44331e-05	0.000490554	Ctnnd2/Snai1/Nfasc/Epb41l3/Cdh3/Wnt11/Cdh13/Agt/Prkca/Cd9/Dlg1/Cdh6/Abcc8/Smad3/Tgfb3/Hnf4a/Nf2/Pkp2/Nedd4l/Cdh10/Cdh22/Flna/Nphp1/Arvcf/Ccm2/Mpp7/Kifc3/Whrn/Nphp4/Prtn3/Shroom2/Cdh15/Pard6b/Cdh20/Epha2/Gjb2/Marveld3/Ptpro/Actn4/Cldn3/Cldn5/Trpv4/Fscn1/Camsap3/Jup/Prkch/Pard3/Ocln/Cdh2/Cdh1/Ikbkb	51
negative regulation of synaptic transmission	2.54524e-05	0.000509916	Pnkd/Shank2/Nlgn3/Stau2/Drd1/Drd2/Grm4/Nf1/Bcl2l1/Fmr1/Kcnb1/Grid2ip/Mgll/Adora1/Sorcs3/Mapt/Grik1/Htr2a/Grik3/Lrrk2/Celf4/Gria1/Grik2/Prkn/Cnr2/Shank3/Iqsec2/Dgki/Asic1/Gabbr1/Ager/Ppp1r9a	32
heparan sulfate proteoglycan biosynthetic process	2.60336e-05	0.000520435	Lipc/Hs3st2/Hs3st5/Ndst1/Ext1/Hs6st2/Hs3st3b1/Extl2/Ext2/Pxylp1/Hs6st1/Ndst4/Hs3st3a1/Hs6st3/Tcf7l2/Hs3st6	16
postsynaptic membrane organization	2.66016e-05	0.000530647	Magi2/Nrxn2/Nlgn1/Nlgn2/Nlgn3/Grip2/Reln/Ptn/Fnta/Gdnf/Zmynd8/Etv5/Ephb2/Lhfpl4/Shisa6/Cript/Shank3/Nrxn1/Dbn1/Musk/Lrp4/Cdh2	22
negative regulation of phosphorylation	2.72867e-05	0.000543145	Kirrel2/Nr2f2/Psmd10/Sh3bp5/Samsn1/Mlxipl/Dusp5/Cblb/Dab2ip/Plpp3/Apc/Drd1/Drd2/Fbp1/Met/Nf1/Nos1/Pde4d/Myocd/Ppp2ca/Prkar2b/Prkca/Ptprc/Dmd/Atxn1/Gfra2/Dlg1/Socs1/Timp3/Adora2a/Arrb2/Pax6/Prkar1b/Hmgcr/Igf1r/Prkar1a/Hnf4a/Nf2/Hspa4/Per1/Rptor/Chmp6/Ppm1f/Zmynd11/Cav3/Akt1s1/Rasip1/Pkn1/Irs2/Macroh2a1/Dusp9/Men1/Mapt/Mecom/Pebp1/Uchl1/Pecam1/Ptpn5/P2rx7/Strap/Emilin1/Lrrk2/Sorl1/Dusp7/Ctdspl/Parp…	127
body morphogenesis	2.7849e-05	0.000551969	Phldb1/Crispld2/Wnt3/Gnas/Gpc3/Pdgfra/Ptpn11/Tgfb3/Schip1/Atp6ap2/Ofd1/Zfp281/Tfap2a/Arid5b/Tbx1/Cdk2ap1/Plekha1/Stra6/Ankrd11/Cdon/Twist2/Tcf7l2/Mab21l2/Scx/Mmp2/Ihh	26
platelet-derived growth factor receptor signaling pathway	2.7849e-05	0.000551969	Cblb/Hip1/Pdgfrb/Myocd/Lox/Apod/Pdgfa/Pdgfra/Bcar1/Ptpn11/Ptgir/Itgb3/Schip1/Lrp1/Abl2/Arid5b/Lrig2/Gab1/Iqgap1/Plekha1/Nr4a3/Slc9a3r1/Ndrg4/Inppl1/Vegfa/Src	26
positive regulation of cartilage development	2.81716e-05	0.000557173	Sox9/Sox5/Gli3/Thrb/Gdf6/Smad3/Smad1/Mustn1/Sox6/Por/Zfp219/Pkdcc/Zbtb16/Runx2/Scx/Mdk/Ccn1	17
regulation of biomineral tissue development	2.84731e-05	0.000561132	Ankh/Sox9/Gpm6b/Cebpb/Nos3/Pla2g4a/Ptn/Comp/Dmp1/Notch1/Smad3/Tgfb3/P2rx7/Slc8a1/S1pr1/Matn1/Txlng/Nbr1/Fam20c/Tmem119/Tfap2a/Pkdcc/Ano6/Wnt10b/Bcor/Grem1/Gas6/Ddr2/Fbn2/Rflna/Mepe/Nell1/Ccn1/Kl/Ltbp3/Fgfr3/Bmp7	37
anion transmembrane transport	2.84928e-05	0.000561132	Slc35a2/Ankh/Emb/Slc6a9/Slc17a7/Slc36a1/Slc38a1/Slc38a4/Abcb1a/Slc12a5/Slc12a9/Agt/Grm5/Prkca/Slc4a1/Slc4a2/Gabrb3/Gabra3/Hk1/Slc12a1/Slc38a3/Gabrb2/Slc1a1/Slc7a1/Glra1/Slc4a9/Slc12a8/Lrrc8c/Gabra2/Slc35d2/Lrp2/LOC292543/Irs2/Slc44a4/Slc37a1/Slc26a4/Rgs4/Slc1a3/Slc12a4/Slc20a2/Clcn6/Slc38a2/Gabrr1/Slc16a7/Slc4a5/Slc26a7/Slc26a6/Cldn4/Slc26a9/Lrrc8d/Cln8/Clca5/Ano1/Slc38a9/Slc4a11/Best3/Ano6/Slc4a…	79
positive regulation of chondrocyte differentiation	2.87889e-05	0.000565762	Sox9/Sox5/Gli3/Thrb/Gdf6/Smad3/Mustn1/Sox6/Por/Zfp219/Pkdcc/Zbtb16/Runx2	13
photoreceptor cell maintenance	2.90228e-05	0.000569153	Bbs2/Cdh23/Rho/Map1a/Tub/Ush1g/Ush2a/Esrrb/Cib2/Cln8/Pde6a/Ush1c/Bbs1/Tulp1/Abca4/Nphp4/Nphp3/Prom1/Pcdh15/Cngb1	20
endochondral bone morphogenesis	2.91385e-05	0.000570216	Sox9/Cbs/Rara/Rarb/Gnas/Comp/Col2a1/Alpl/Phospho1/Axin2/Por/Matn4/Matn1/Col27a1/Col7a1/Tmem119/Col9a1/Trip11/Coch/Runx2/Col13a1/Inppl1/Trpv4/Scx/Thbs3/Sik3/Anxa6/Mmp14/Tgfbr2/Ihh/Tek	31
cellular response to monoamine stimulus	2.92788e-05	0.000570438	Hcn3/Drd1/Nos1/Pde4b/Pde4d/Pklr/Slc9a1/Gnas/Atp2b4/Lrrk2/Sirt2/Gabpa/Aplp1/App/Nr4a3/Akap6/Gsk3b/Hdac2	18
stem cell differentiation	2.92932e-05	0.000570438	Mir125a/Mir126a/Nrg1/Nkx2-5/Cdk6/Pax3/Wnt7a/Lama5/Sox9/Sox5/Myocd/Ptprc/Wnt3/Ptn/Efnb1/Pdgfra/Gdnf/Notch1/Pax6/Hnf1b/Fn1/Ntf4/Sema3g/Tcof1/Tbxt/Gata6/Sox6/Sox10/Pax2/Sema3c/Sema3e/Sema6c/Sema4f/Batf/Esrrb/Sp7/Foxo4/Wnt3a/Tbx2/Sema5b/Tbx5/Zfp281/Sema4d/Tfap2a/Dnmt3l/Sema5a/Zeb2/Sox18/Tcf7l1/Wnt7b/Sema3f/Wnt10a/Tbx1/Sema3b/Edn3/Runx2/Kbtbd8/Grem1/Gata4/Pitx2/Erbb4/Anxa6/Hhex/Nrp2/Ltbp3/Hmga2/Gsk3b/…	70
receptor-mediated endocytosis	2.93343e-05	0.000570438	Nrg1/Magi2/Cltb/Sh3gl2/Scarb2/Dnm1/Cacng3/Cacng4/Cacng5/Cacng7/Necab2/Nlgn3/Dnm3/Hip1/Drd2/Rab31/Prkca/Slc9a3/Tf/Clu/Cd9/Fmr1/Pld2/Cntn2/Grk3/Arrb2/Tfr2/Cav3/Hfe/Lrp2/Drd3/Itgb3/Cln3/Cxcr2/Fcgr1a/Pla2r1/Ptpn5/Pacsin1/Pcsk9/Rab21/Lrp1/Wnt3a/Arhgap27/Tnk2/Scara5/Efnb2/Inpp5f/Ophn1/Rspo1/Amn/Pip5k1c/Ubqln2/Ankrd13a/Sirt2/Marco/Ldlrap1/Grem1/Gria1/Ramp3/Apln/Ramp1/Nsf/Snap91/Cubn/Ntf3/Tgfbr2/Pard3/Ve…	71
associative learning	2.97638e-05	0.000577058	Nlgn3/Syngap1/Adra1b/Agt/Atp1a3/Cacna1c/Drd1/Drd2/Grin2a/Grin2b/Nf1/Reln/Atxn1/Glp1r/Map1a/Cck/Abcc8/Ptprz1/Hmgcr/Dbh/Nptx2/Dcdc2/Drd3/Cln3/Sgk1/Nts/Ap1s2/Abl2/Cln8/Pde8b/Tanc1/Meis2/Brsk1/App/Cacna1e/Crhr1/Ndrg4/Tbr1/Shank1/Asic1	40
mesoderm development	2.98325e-05	0.000577058	Fendrr/Dll3/Snai1/Exoc4/Wnt11/Ppp2ca/Hnf1a/Wnt3/Amh/Smad3/Smad1/Itgb4/Prkar1a/Nf2/Tbxt/Itgb3/Zfp36l1/Pax2/Lhx2/Ext1/Foxh1/Wnt3a/Irx3/Sall1/Ovol1/Pofut2/Sfrp2/Ext2/Tcf7l1/Tbx1/Tead1/Kdm6b/Crb2/Epha2/Txnrd1/Nr4a3/Hand1/Scx/Rpl38/Fgfr1/Vegfa/Hmga2/Bmp7	43
digestive system development	2.98614e-05	0.000577058	Mir3545/Megf8/Itga6/Pcsk5/Wnt11/Gli3/Foxe1/Bcl2/Myocd/Pkd1/Rarb/Reln/Slc4a2/Pdgfa/Pdgfra/Rxra/Tcf21/Oxtr/Notch1/Smad3/Hnf1b/Ass1/Tgfb3/Igf1r/Itgb4/Dab1/Clmp/Ccdc40/Arg2/Gata6/Sox10/Alx4/Nts/Tbx2/Gli2/Wdpcp/Sall1/Dchs1/Prdm1/Fat4/Sfrp2/Pkdcc/Stra6/Nphp3/Yipf6/Barx1/Zic3/Gata4/Pitx2/Tcf7l2/Spdef/Tgfbr2/Thra/Cdh1/Ihh/Sfrp1/Fgfr3	57
response to cAMP	2.99772e-05	0.000578092	Hcn2/Slc5a5/Ptprn/Atp5po/Atp7b/Bcl2/Il6r/Junb/Ldha/Nos3/Pde4d/Pfkfb1/Pklr/Ren/Tf/Bcl2l1/Stat1/Inhbb/Bsg/Itpr1/Itpr3/Ahr/Ass1/Hnf4a/Duox1/Per1/Ppargc1b/Gata6/Zfp36l1/Pla2g5/Pebp1/Slc8a1/Pik3cg/Slc26a6/Mmp19/Rapgef2/Wnt10b/Akap7/Kdm1a/App/Rapgef3/Rplp0/Cited1/Top1/Akap6/Duox2/Itpr2/Pde2a/Thbd/Kcnq1/Tek	51
response to insulin	3.01045e-05	0.000579342	Hadh/Egr2/Stxbp3/Ptpre/Eif4ebp1/Ptprn/Bdh1/Rab8a/Cflar/Cry2/Agt/Apc/Ar/Bcl2/Drd1/Fbp1/Gck/Nr3c1/Acvr1c/Nos3/Rab31/Pfkfb1/Pklr/Pnmt/Ppp2ca/Prkca/Slc9a1/Sp1/Prkcb/Stat1/Inhbb/Rxra/Gclc/Socs1/Bcar1/Irs1/Pax6/Abcc8/Ptpn11/Khk/Igfbp1/Ucp3/Igf1r/Ppara/LOC259246/Rab8b/Gpld1/Mzb1/Aprt/Cpeb1/Zfp36l1/Irs2/Pak1/Foxo3/Erbb3/Sgk1/Pla2g1b/Gpam/Pcsk9/Mars1/Wdr6/Foxo4/Syap1/Stxbp4/Baiap2l1/Cyfip1/Inpp5f/Kank1/Wd…	95
positive regulation of cell-substrate adhesion	3.06434e-05	0.000588492	Ceacam6/Cdk6/Itga6/Pcsk5/Unc13d/Cdh13/Sdc4/Dmd/Ptn/Dmp1/Kdr/Utrn/Smad3/Fn1/Skap1/Ppm1f/Nedd9/Itgb3/Prkce/Flna/Cass4/Emilin1/Rreb1/Carmil1/Disc1/Dock1/Prex1/Smoc1/Fbln1/Egfl6/Ccl25/Iqgap1/Spock2/Triobp/Egflam/Col16a1/Ccdc80/Rsu1/Emid1/Col26a1/Mdk/Dbn1/Jup/Ccn1/Vegfa/Gsk3b/Tek	47
cardiac muscle cell action potential	3.08169e-05	0.000590602	Cacnb2/Bin1/Cacna1c/Dmd/Dlg1/Cacna2d1/Scn5a/Pkp2/Nedd4l/Cav3/Flna/Scn10a/Scn1b/Atp2a2/Kcnj5/Cacna1d/Cacna1g/Scn4b/Ank3/Kcne4/Kcnn2/Kcne5/Jup/Kcnq1/Fgf13	25
regulation of actin filament organization	3.33171e-05	0.0006372	Fhod3/Lpar1/Bin1/Baiap2/Wnt11/Coro1a/Add1/Add2/Met/Sdc4/Tpm1/Pdlim4/Dlg1/Tmod1/Smad3/Tgfb3/Nf2/Arhgef15/Ppm1f/Fhod1/Sptbn2/Plekhg2/Prkce/Swap70/Flna/Pak1/Coro1b/Rgs4/Pecam1/S1pr1/Scin/Lima1/Tmod3/Arhgap28/Baiap2l1/Sptbn1/Synpo2l/Carmil1/Spire1/Spire2/Sptbn4/Cyfip1/Arpin/Kank1/Rhobtb1/Sema5a/Kirrel1/Prex1/Kank4/Plekhh2/Sptb/Nck2/Shroom2/Ppm1e/Pxn/Arpc5/Vasp/Mtss1/Plek/Synpo2/Arpc1b/Prkn/Tmod2/Dlc1…	78
regulation of epithelial cell migration	3.43905e-05	0.000655697	Nr2f2/Flt4/Wnt7a/Sox9/Ptprg/Cd40/Dab2ip/Plpp3/Agt/Ets1/Met/Nf1/Nos3/Prkca/Sp1/Tbxa2r/Stat5a/Ptn/Glul/Gata2/Arsb/Bcar1/Notch1/Kdr/Ppm1f/Adam9/Gpld1/Prkd2/Itgb3/Prkce/Fgf7/Map2k5/Tgfbr3/Ptprm/Angpt4/Foxp1/Strap/Bmper/Dnaja4/Prox1/Capn7/Rreb1/Dock1/Sema5a/Dll4/Adamts9/Card10/Svbp/Adgrb1/Bcas3/Epha2/Pdcd10/Marveld3/Fgf16/Dusp10/Mapre2/Nr2e1/Hdac9/Fgfr1/Jup/Mmp9/Ager/Tgfbr2/Tmsb4x/Vegfa/Src/Hdac5/Prkd…	71
myeloid cell differentiation	3.44256e-05	0.000655697	Mir125a/Rcor1/Clec2d/Cdk6/Tjp2/Inpp4b/Pip4k2a/Tcf3/Add1/Apc/Cebpb/Ets1/Junb/Nf1/Adgrf5/Prkca/Rara/Slc4a1/Sp1/Tf/Gnas/Lox/Stat5a/Itgam/Camk4/Mitf/Stat1/Gata2/Gpc3/Jak3/Ptpn11/Acp5/Eif2ak1/Ppargc1b/Irf8/Sox6/Ctr9/Zfp36l1/Tcirg1/Acvr1b/Glo1/Foxo3/Epas1/Notch2/Tgfbr3/Foxp1/Nkap/Scin/Batf/Tmod3/Trim58/Bcl6/Fam20c/Hmgb3/Ikzf1/Mfhas1/Ror2/Ldb1/Sh3pxd2a/Meis2/Cnot4/Gpr68/Prtn3/Sbno2/Ubash3b/Tfe3/Zbtb16/G…	115
cell-cell signaling involved in cardiac conduction	3.6257e-05	0.000689164	Cacnb2/Cacna1c/Cacna2d1/Scn5a/Pkp2/Scn10a/Scn1b/Kcnj5/Cacna1d/Cacna1g/Scn4b/Kcnn2/Kcne5/Kcnq1	14
odontogenesis of dentin-containing tooth	3.68722e-05	0.000699424	Itga6/Lama5/Gli3/Fst/Prkcb/Bsg/Pdgfra/Dmp1/Scn5a/Itgb4/Nf2/Ppara/Nfic/Gata6/Tcirg1/Dmrt3/Scn10a/Dlx2/Eda/Fam20a/Fam20c/Gli2/Slc24a4/Bcl11b/Wnt7b/Wnt10a/Tbx1/Ankrd11/Runx2/Rspo2/Pitx2/Hand1/Bcl2l11/Tcf7l2/Lrp4/Hdac2/Bmp7	37
glial cell development	3.75041e-05	0.000709959	Nrg1/Lpar1/Eif2b3/Agt/Drd1/Met/Nf1/Sod1/Clu/Dmd/Cd9/Itgam/Ntrk2/Nr1d1/Cntn2/Adora2a/Itgb4/Bace2/Sox10/Myrf/Mag/C1qa/Lrp1/Ror2/Tfap2a/Tenm4/Ttbk1/Sirt2/Ror1/App/Phgdh/Eif2b1/Tspan2/B4galt6/Med12/Tcf7l2/Lyn/Mdk/Ager/Pard3/Eif2b2/Dll1/Fgfr3	43
endothelial cell differentiation	3.7917e-05	0.000714193	Nrg1/Nr2f2/Wnt7a/Tjp2/F11r/Add1/Agt/Met/Pde4d/Dmd/Ptn/Notch1/Ptprs/Kdr/Tgfb3/Vezf1/Pecam1/S1pr1/Myd88/Rap2c/Prox1/Ccm2/Rapgef2/Sox18/Wnt7b/Col23a1/Kdm6b/Notch4/Eng/Xdh/Fasn/Pdpn/Rapgef3/Cldn5/Ppp1r16b/Pde2a/Vegfa/Dll1/Ikbkb/Col18a1	40
homotypic cell-cell adhesion	3.79449e-05	0.000714193	Stxbp3/Ptpru/Map2k1/Plpp3/Ncam1/Prkca/Gnas/Cd9/Pdgfra/Comp/Pkp2/Itgb3/Pear1/Wnt3a/C1qtnf1/Fermt3/Pip5k1c/Ubash3b/Ank3/Plek/Prkg1/Pdpn/Sh2b3/Zfp703/Lyn/Abat/Jup/Ccl5/Prkcq	29
negative regulation of cytoskeleton organization	3.79587e-05	0.000714193	Fhod3/Coro1a/Eml2/Add1/Add2/Apc/Met/Tpm1/Map1a/Tmod1/Fkbp4/Camsap2/Cav3/Sptbn2/Clip2/Swap70/Map1b/Coro1b/Sgk1/Pecam1/S1pr1/Scin/Apc2/Lima1/Tmod3/Arhgap28/Kat2a/Sptbn1/Carmil1/Sptbn4/Arpin/Kank1/Arhgef2/Spef1/Kank4/Plekhh2/Sptb/Nav3/Shroom2/Gas2l1/Mid1ip1/Prkn/Tmod2/Dlc1/Shank3/Camsap3/Capza1/Shank1/Dbn1/Tmsb4x/Fgf13/Ppp1r9a	52
Rho protein signal transduction	3.89212e-05	0.00073082	Kank2/Rtn4r/Rasgrf2/Ntn1/Arhgef7/F2rl3/Lpar1/Mcf2l/Rhov/Cdh13/Adra1b/Met/Pdgfrb/Myo9b/Arhgef15/Abr/Arhgef3/Plekhg2/Rasip1/Vav3/Pecam1/Vav2/RSA-14-44/Cnksr1/Gna13/Bcl6/Tiam1/Arhgef18/Abl2/Synpo2l/Spata13/Farp1/Prag1/Ripor2/Arhgef37/Kank1/Fgd2/Rhobtb1/Trio/Arhgef2/Plekhg5/Prex1/Ophn1/Arhgef40/Fgd3/Eps8l1/Arhgef28/Fgd5/Arhgef19/Rnd1/Arhgef6/Kctd10/Ccdc125/Fgd6/Pdpn/Dlc1/Robo1/Arhgef1/Gna12/Cdh2/Kalr…	62
proteoglycan metabolic process	3.92584e-05	0.000735662	Sulf1/Lipc/Col2a1/Ppard/Mustn1/Chst9/Hs3st2/Hs3st5/Ndst1/Ext1/Chst7/Hs6st2/Hs3st3b1/Chst8/Extl2/Ext2/Sulf2/Chst11/Pxylp1/Hs6st1/Chpf/Spock2/Ndst4/Hs3st3a1/Hs6st3/Egflam/Hyal4/Chst13/Tcf7l2/Hs3st6/Ihh	31
positive regulation of transmembrane transport	3.95318e-05	0.000737804	F2rl3/Slc9a3r2/Cacnb2/Rab8a/Cacng3/Cacng4/Abcb1a/Nlgn3/Agt/Cacna1c/Calm3/Drd1/Met/Nos1/Kcnc2/Reln/Slc9a1/Dmd/Gpc3/Cacnb3/Kcnc1/Asic2/Cacna2d1/Irs1/Abcc8/Ptpn11/Atp1b1/Gpr39/Capn3/Nedd4l/Dpp6/Irs2/Flna/Rgs9/Erbb3/Jph2/P2rx7/Cacna1d/Pink1/Slc26a6/Tert/Wnk2/Lrrc26/Ephb2/Lrrc38/Osbpl8/Ano6/Akap7/Ank3/C2cd5/Stac2/Edn3/Ntsr1/Nipsnap2/Prkg1/Rgs7/Stk39/Ramp3/Nr4a3/Fxyd1/Slc9a3r1/Shank3/Erbb4/Rapgef3/Akap…	75
fat cell differentiation	3.95318e-05	0.000737804	Bbs2/Egr2/Itga6/Jdp2/Sdf4/Cebpb/Adgrf5/Plcb1/Ucp1/Gata2/Htr2c/Inhbb/Gdf6/Nr1d1/Socs1/Mmp11/Smad3/Ppard/Fndc5/Tmem120a/Lrrc8c/Fto/Ffar2/Zfp36l1/Tlcd3b/Mecom/Fndc3b/Htr2a/Arntl/Tfap2b/Ap1s2/Syap1/Wnt3a/Bbs1/Arid5b/Trio/Noct/Sfrp2/Stk4/Lpin1/Osbpl8/Zfpm2/Wnt10b/Zbtb16/Ncor2/Ebf2/Sirt2/Bbs7/Lrg1/Dkkl1/Steap4/Nr4a2/Nr4a3/Ccnd1/Per2/Dusp10/Aacs/Trpv4/Zbtb7c/Tcf7l2/Zfp385a/Tmem120b/Zfpm1/Gdf10/Nr4a1/Zfp…	75
actomyosin structure organization	3.96279e-05	0.000738113	Fhod3/Cdc42bpb/Nkx2-5/F11r/Epb41l3/Lpar1/Cflar/Wnt11/Met/Pdgfrb/Sdc4/Tpm1/Pdlim4/Pdgfra/Tmod1/Smad3/Tgfb3/Prkar1a/Nf2/Frmd6/Arhgef15/Ppm1f/Capn3/Cav3/Fhod1/Mybpc2/Pak1/Fhdc1/RSA-14-44/S1pr1/Foxp1/Frmd3/Six4/Tmod3/Arhgap28/Prox1/Synpo2l/Phactr1/Carmil1/Epb41l4a/Nrap/Myh14/Myom3/Myom1/Myo18a/Ppm1e/Pxn/Myl2/Ldb3/Cnn3/Tmod2/Dlc1/Rapgef3/Ccn2/Limk1/Casq1/Kiss1r/Myh10/Actn1/Cit/Src/Hdac2/Ppp1r9a/Prkcq	64
regulation of anion transport	3.99611e-05	0.000741467	Acsl4/Map2k6/Sv2a/Abcb1a/Cry2/Agt/Avp/Cebpb/Grin2b/Nr3c1/Grm1/Grm5/Prkca/Tp53/Hk1/Fgfr4/Htr2c/Slc38a3/Cck/Ros1/Adora2a/Prkg2/Prelid1/Arg2/Adora1/Irs2/Rgs4/Grik1/Pla2r1/P2rx7/Trpa1/Ntsr1/Fam115e/Tnfrsf11a/Prkg1/Stk39/Fxyd1/Grk6/Per2/Trpv4/Fgfr1/Abat/Gabbr1/Hrh3	44
embryonic cranial skeleton morphogenesis	3.99679e-05	0.000741467	Prrx2/Gnas/Pdgfra/Smad3/Tgfb3/Prrx1/Ndst1/Dlx2/Six4/Wnt9b/Tfap2a/Slc39a3/Chst11/Tbx1/Mthfd1l/Runx2/Irx5/Pax5/Twist2/Med12/Mmp14/Tgfbr2	22
steroid hormone mediated signaling pathway	4.03034e-05	0.000746199	Kank2/Nr2f2/Daxx/Cry2/Ar/Nr3c1/Rara/Rarb/Thrb/Vdr/Ntrk2/Esr2/Rxra/Tcf21/Nr1d1/Arrb2/Nr3c2/Ppard/Hnf4a/Ppara/Fkbp4/Per1/Ppargc1b/Abhd2/Pak1/Padi2/Sgk1/Arntl/Foxp1/Esrrb/Foxh1/Nkx3-1/Taf7/Ufl1/Heyl/Paqr7/Trip4/Taf1/Ncor2/Esrrg/Rbfox2/Nr4a2/Nr4a3/Nr5a2/Nr2e1/Nr4a1/Nr2f1/Thra/Src/Nr5a1/Hmga2/Nr1i2/Sfrp1/Bmp7	54
receptor internalization	4.23329e-05	0.000782214	Nrg1/Magi2/Sh3gl2/Dnm1/Cacng3/Cacng4/Cacng5/Cacng7/Necab2/Dnm3/Drd2/Rab31/Cd9/Fmr1/Pld2/Cntn2/Grk3/Arrb2/Cav3/Drd3/Itgb3/Cxcr2/Ptpn5/Pacsin1/Pcsk9/Wnt3a/Efnb2/Ophn1/Rspo1/Pip5k1c/Ubqln2/Ankrd13a/Sirt2/Ldlrap1/Grem1/Gria1/Ramp3/Apln/Ramp1/Nsf/Ntf3/Pard3/Vegfa/Ache/Cacng2	45
potassium ion import	4.27499e-05	0.000785226	Hcn2/Kcnj9/Kcnj4/Slc12a5/Slc12a9/Atp1a1/Atp1a3/Atp4b/Kcnj1/Slc12a1/Dlg1/Abcc9/Atp1b1/Kcnj6/Slc12a8/Kcnj14/Slc12a4/Kcnj5/Wnk2/Kcnj3/Slc12a6	21
epithelial cell differentiation involved in kidney development	4.27499e-05	0.000785226	Magi2/Foxj1/Nphs2/Gdnf/Notch1/Pax2/Notch2/Wnt9b/Sall1/Fat4/Mtss1/Prkx/Grem1/Ptpro/Prom1/Basp1/Cited1/Nphs1/Acta2/Mmp9/Gata3	21
keratinocyte proliferation	4.27499e-05	0.000785226	Cdh3/Cdh13/Fst/Vdr/Ppard/Zfp36l1/Fgf7/Notch2/Cask/Stxbp4/Efnb2/Bcl11b/Ptprk/Cd109/Irf6/Krt2/Twist2/Zfp36/Mdk/Prkd1/Ptch1	21
regulation of morphogenesis of a branching structure	4.31372e-05	0.000790775	Sox9/Sulf1/Agt/Ar/Met/Pdgfa/Pdgfra/Rxra/Gdnf/Hnf1b/Cav3/Fgf7/Pax2/Six4/Lrrk2/Map3k13/Etv5/Bcl11a/Sall1/Fkbpl/Grem1/Fgfr1/Mdk/Cdh1/Vegfa/Sfrp1/Bmp7/Pgf	28
phosphatidylinositol 3-kinase signaling	4.46083e-05	0.000815515	Nrg1/Flt4/Slc9a3r2/Pik3c2g/Sox9/Dab2ip/Myo16/Agt/Nf1/Pdgfrb/Rara/Reln/Ntrk2/Pld2/Fyn/Pdgfa/Irs1/Kdr/Ppard/Igf1r/Pik3c2b/Osm/Zfp36l1/Pik3ap1/Rasgrp1/Erbb3/Pear1/Htr2a/Pik3cg/Nkx3-1/Sema4d/Prr5/Plxnb1/Sirt2/Plekha1/Prr5l/Pik3cd/Flt1/Slc9a3r1/Erbb4/Unc5b/Ppp1r16b/Fgr/Ccl5/Gata3/Tek	46
mechanoreceptor differentiation	4.46627e-05	0.000815515	Cdh23/Atp2b2/Sdc4/Sod1/Gabrb3/Ntrk2/Gabrb2/Notch1/Ntf4/Ush1g/Ush2a/Atp8b1/Pdzd7/Slc44a4/Sec24b/Ift27/Wdpcp/Ripor2/Mcoln3/Ush1c/Fat4/Whrn/Trip11/Triobp/Myo3b/Esrp1/Slc9a3r1/Pcdh15/Fgfr1/Ntf3/Pls3/Kcnma1/Dll1/Fgfr3	34
glycoprotein metabolic process	4.49405e-05	0.00081763	Galnt6/Galnt10/Acot8/Lfng/Necab2/Trak2/Sulf1/Bcl2/Lipc/Plcb1/Ggta1/Atp7a/St6gal1/St8sia1/Cst3/Jak3/Col2a1/Man2a1/Pcsk6/St8sia3/Ppard/Npc1/Bace2/B3gnt4/Mustn1/B3gnt3/St8sia6/Chst9/Galnt2/B3gnt6/Fbxo17/Hs3st2/Hs3st5/Ndst1/Fut7/St6galnac3/Mgat4c/Tmtc2/Ext1/Gxylt1/Itm2c/Chst7/Hs6st2/Hs3st3b1/St6galnac2/Mgat5b/Engase/Mgat4d/B3gnt2/Gcnt2/Fkrp/B3gnt8/Chst8/Dpy19l3/Sec1/Pofut2/Extl2/Manba/Ext2/Necab3/Sul…	100
regulation of cellular pH	4.50546e-05	0.00081763	Slc12a5/Slc9a5/Avp/Bcl2/Slc4a1/Slc4a2/Slc9a1/Slc9a3/Slc9a4/Tp53/Rab38/Slc4a9/Gpr39/Cln3/Tcirg1/Snapin/Atp6v0a4/Slc4a5/Atp6v0a1/Lrrk2/Slc26a6/Slc4a11/Slc9a8/Slc4a8/Slc9a7/Gpr89b/Slc9a9/Vps33a/Rab20/Slc4a4	30
negative regulation of protein depolymerization	4.50546e-05	0.00081763	Add1/Add2/Apc/Tpm1/Map1a/Tmod1/Camsap2/Sptbn2/Clip2/Swap70/Map1b/Scin/Apc2/Lima1/Tmod3/Sptbn1/Carmil1/Sptbn4/Arhgef2/Spef1/Plekhh2/Sptb/Nav3/Shroom2/Gas2l1/Mid1ip1/Tmod2/Camsap3/Capza1/Fgf13	30
response to catecholamine	4.51311e-05	0.00081763	Hcn3/Drd1/Nos1/Pde4b/Pde4d/Pklr/Slc9a1/Gnas/Fcgr1a/Atp2b4/Lrrk2/Sirt2/Rnls/Gabpa/Aplp1/App/Nr4a3/Akap6/Gsk3b/Hdac2	20
response to hexose	4.53776e-05	0.000820493	Baiap3/Cpb2/Ptprn/Efna5/Mlxipl/Eif2b3/Bcl2/Gck/Grik5/Ldha/Met/Acvr1c/Nos3/Pklr/Ppp2ca/Ppp3cb/Hnf1a/Glul/Prkcb/Glp1r/Gclc/Nr1d1/Pax6/Hnf1b/Khk/Fn1/Il1r1/Hmgcr/Ppard/Igf1r/Hnf4a/Kcnb1/Pfkl/LOC259246/Nptx1/Zbtb20/Gpr39/Pde4c/Gpld1/Arg2/Prkce/Irs2/Pax2/Men1/Foxo3/Gpam/Ptprn2/Slc8a1/Cacna1d/Lrp1/Slc26a6/Stxbp4/Tiam1/Ano1/Pde8b/Atg7/Trpa1/Gpr68/Sidt2/Smarcb1/Myt1/Si/Ucn3/Cacna1e/Gata4/Prkn/Gas6/Nrxn1/S…	87
positive regulation of cell growth	4.57405e-05	0.000825446	Nrg1/Acsl4/Megf8/Flt4/Ntn1/Efna5/Psmd10/Rims2/Cacng7/Trpc5/Dscam/Syt17/Avp/Bcl2/Nr3c1/Slc9a1/Wnt3/Myo5b/Fn1/Igfbp1/Syt1/Rptor/Nedd4l/Slc44a4/Pak1/Supv3l1/Map1b/Mapt/Sgk1/Map2k5/Ino80/Atp5mc1/Lrp1/Wnt3a/Map3k13/Kdm2b/Bcl11a/Sema4d/Adnp2/Ist1/Disc1/Cyfip1/Cpne5/Sema5a/Sfrp2/Rasal1/Fxn/Prkn/Akap6/Unc13a/Limk1/Slc25a33/Cpne6/Dbn1/Mmp14/Vegfa/Eif2b2/Gsk3b/Sfrp1/Rims1/Hamp	61
regulation of endothelial cell migration	4.74334e-05	0.000851671	Nr2f2/Flt4/Wnt7a/Cd40/Dab2ip/Plpp3/Agt/Ets1/Met/Nf1/Nos3/Prkca/Sp1/Tbxa2r/Stat5a/Ptn/Glul/Gata2/Bcar1/Notch1/Kdr/Gpld1/Prkd2/Itgb3/Map2k5/Ptprm/Angpt4/Foxp1/Bmper/Dnaja4/Prox1/Sema5a/Dll4/Adamts9/Card10/Svbp/Adgrb1/Bcas3/Epha2/Pdcd10/Fgf16/Nr2e1/Hdac9/Fgfr1/Jup/Ager/Tmsb4x/Vegfa/Hdac5/Prkd1/Gata3/Tek/Efna1	53
cellular amino acid catabolic process	4.74691e-05	0.000851671	Dao/Acmsd/Cbs/Gad2/Hdc/Ivd/Nos1/Nos2/Nos3/Pah/Pccb/Acat1/Arg2/Hal/Padi4/Hpd/Bcat1/Atp2b4/Lao1/Amdhd1/Pipox/Gldc/Sdsl/Auh/Mccc2/Adhfe1/Gcat/Haao/Csad/Aldh4a1/Ddah1/Prodh1/Ddo/Afmid/Abat/Aldh6a1/Ftcd	37
peptidyl-tyrosine dephosphorylation	4.74691e-05	0.000851671	Ptpre/Ptprn/Ptpru/Ptpn12/Eya2/Ptpn21/Dusp5/Ptprg/Ptprc/Ptprs/Ptprz1/Ptpn11/Ptpn9/Pgp/Eya4/Dusp9/Ptprm/Ptpn5/Ptprn2/Dusp7/Ptpn18/Ssh2/Ptpn14/Mtmr3/Cdc14a/Ptprb/Ubash3b/Mtmr1/Ptprk/Ptprf/Dusp14/Dupd1/Dusp8/Ptprt/Ptpro/Dusp10/Ptprv	37
nucleus localization	4.7745e-05	0.00085332	Ntn1/Bin1/Dmd/Pax6/Cav3/Fhod1/Dync1h1/Clmn/Trim58/Tacc1/Cep120/Tacc2/Sun1/Slc9a3r1/Slit1/Hhex/Myh10/Dctn4	18
negative regulation of dendrite development	4.7745e-05	0.00085332	Nlgn1/Trpc5/Nlgn3/Dnm3/Fat3/Sez6/Ptprs/Ptprz1/Fstl4/Bcl11a/Nfatc4/Rapgef2/Asap1/Cit/Gsk3b/Hdac2/Trpc6/Efna1	18
positive regulation of potassium ion transport	4.88896e-05	0.000872095	Kcnc2/Fhl1/Dlg1/Kcnc1/Abcc8/Atp1b1/Dpp6/Adora1/Flna/Wnk2/Lrrc26/Lrrc38/Ano6/Akap7/Edn3/Prkg1/Rgs7/Stk39/Rapgef3/Akap6/Trpv4/Kcne5/Ager/Kcnq1	24
cellular response to hypoxia	5.07689e-05	0.000903881	Eif4ebp1/Cflar/Map2k1/Kcnk2/Bcl2/Cbs/Drd1/Gnb1/Oprd1/Myocd/Pgk1/Scn2a/Slc9a1/Tp53/Bcl2l1/Ptn/Atp7a/Itpr1/Notch1/P4hb/Ppard/Hnf4a/S100b/Commd1/Gata6/Cpeb1/Prkce/Zfp36l1/Stox1/Foxo3/Epas1/Angpt4/Slc8a1/Pink1/Tert/Suv39h1/Sirt4/Nkx3-1/Fndc1/Sirt2/Irak1/Dnmt3a/Pmaip1/Ucn3/Flt1/Stc2/Slc29a1/Ddah1/Vasn/Itpr2/Vegfa/Src/Sfrp1/Ajuba/Nol3/Trpc6	56
response to decreased oxygen levels	5.1235e-05	0.00091043	Lct/Eif4ebp1/Cflar/Daxx/Cygb/Map2k1/Kcnk2/Abcb1a/Pde5a/Camk2g/Aldoa/Bcl2/Cbs/Drd1/Drd2/Ets1/Gnb1/Grin2b/Ldha/Lipc/Nf1/Nos1/Nos2/Nos3/Oprd1/Myocd/Pgk1/Pklr/Pnmt/Scn2a/Slc9a1/Tf/Tp53/Bcl2l1/Ptn/Atp7a/Prkcb/Hk1/Hk2/Pld2/Dpp4/Itpr1/Pdgfa/Cacnb3/Cst3/Oxtr/Alad/Cryab/Notch1/P4hb/Kdr/Chrna4/Smad3/Atp1b1/Ppard/Ucp3/Tgfb3/Hnf4a/S100b/Ppara/Commd1/Chat/Capn2/Arg2/Adora1/Gata6/Cpeb1/Prkce/Zfp36l1/Pak1/Stox1…	124
animal organ formation	5.16072e-05	0.000915291	Hoxa3/Pax3/Gli3/Map2k1/Sulf1/Ar/Fgfr4/Gdnf/Notch1/Ntf4/Axin2/Lrp2/Gata6/Pax2/Smarcd3/Foxh1/Wnt3a/Tbx5/Gli2/Tbx1/Lemd2/Tlx1/Robo1/Tbr1/Fgfr1/Hhex/Tgfbr2/Robo2/Bmp7	29
nephron tubule development	5.19352e-05	0.000919351	Lama5/Wnt11/Sox9/Gli3/Agt/Bcl2/Pkd1/Acat1/Gpc3/Dlg1/Tcf21/Gdnf/Notch1/Hnf1b/Pax2/Notch2/Six4/Tfap2b/Wnt9b/Pbx1/Kif26b/Irx1/Irx3/Sall1/Dchs1/Fat4/Heyl/Wnt7b/Mtss1/Ctnnbip1/Grem1/Prom1/Cited1/Vegfa/Dll1/Gata3/Ptch1/Pgf	38
negative regulation of protein phosphorylation	5.24963e-05	0.000927513	Kirrel2/Nr2f2/Psmd10/Sh3bp5/Samsn1/Mlxipl/Dusp5/Cblb/Dab2ip/Plpp3/Apc/Drd1/Drd2/Met/Nf1/Nos1/Pde4d/Myocd/Ppp2ca/Prkar2b/Prkca/Ptprc/Dmd/Gfra2/Dlg1/Socs1/Timp3/Adora2a/Arrb2/Pax6/Prkar1b/Hmgcr/Igf1r/Prkar1a/Hnf4a/Nf2/Hspa4/Per1/Rptor/Chmp6/Ppm1f/Zmynd11/Cav3/Akt1s1/Rasip1/Pkn1/Macroh2a1/Dusp9/Men1/Mecom/Pebp1/Uchl1/Pecam1/Ptpn5/P2rx7/Strap/Emilin1/Lrrk2/Sorl1/Dusp7/Ctdspl/Parp14/Taok3/Ppef2/Spred2…	116
retina homeostasis	5.39294e-05	0.000949218	Bbs2/Cdh23/Cdh3/Rho/Sod1/Map1a/Tub/Ush1g/Ush2a/Esrrb/Cib2/Cln8/Pde6a/Ush1c/Bbs1/Tulp1/Abca4/Whrn/Nphp4/Nphp3/Prom1/Pcdh15/Cngb1	23
cerebellum morphogenesis	5.39294e-05	0.000949218	Lmx1b/Wnt7a/Lhx5/Gli1/Map2k1/Atp2b2/Cbs/Atp7a/Cacna1a/Ptpn11/Dab1/Sptbn2/Gli2/Abl2/Prox1/Ldb1/Ophn1/Whrn/Usp9x/Zfp365/Nrxn1/Nfix/Dll1	23
positive regulation of cell adhesion	5.68942e-05	0.000999504	Ceacam6/Nrg1/Cdk6/Itga6/Pcsk5/Ptpru/Gli3/Coro1a/Runx3/Il1rl2/Il12rb1/Unc13d/Cdh13/Plpp3/Apc/Ets1/Il6r/Pde4d/Prkca/Ptprc/Rara/Sdc4/Slc4a1/Tpm1/Dmd/Stat5a/Ptn/Pld2/Efnb1/Dpp4/Socs1/Dmp1/Jak3/Adk/Cd59/Kdr/Utrn/Smad3/Fn1/Il2ra/Skap1/Ppm1f/Adam9/Nedd9/Prkd2/Itgb3/Prkce/Flna/Rasgrp1/Vav3/Cass4/Gpam/Nkap/Emilin1/Fam49b/Zap70/Wnt3a/Bcl6/Kif26b/Ikzf1/Efnb2/Gcnt2/Rreb1/Carmil1/Disc1/Itgal/Dock1/Ldb1/Ap3b1/…	117
regulation of neuron apoptotic process	5.71907e-05	0.00100282	Barhl1/Coro1a/Cx3cr1/Syngap1/Agt/Bcl2/Cebpb/Grik5/Nr3c1/Grm4/Nf1/Nos1/Optn/Prkcg/Sod1/Tp53/Bcl2l1/Gabrb3/Atp7a/Fmr1/Glp1r/Ntrk2/Itga1/Esr2/Fyn/Gclc/Adora2a/Arrb2/Cacna1a/Gabrb2/Gdnf/Kdr/Ptprz1/Tgfb3/Ntf4/Kcnb1/Crlf1/Akt1s1/Cln3/Mag/Foxo3/Erbb3/Mybl2/Pcsk9/Pink1/Six4/Cdc34/Lrp1/Tfap2b/Tert/Kdm2b/Nfatc4/Tfap2a/Axl/Xrcc4/Cntfr/Ptprf/Pmaip1/Grik2/Nr4a2/Prkn/Nr4a3/Unc5b/Ppp2r2b/Retreg1/Cited1/Pawr/Bcl…	81
stress-activated MAPK cascade	5.87959e-05	0.00102902	Flt4/Wnt7a/Sh3bp5/Fgf12/Map2k1/Dab2ip/Pja2/Agt/Cbs/Ephb1/Met/Plcb1/Tf/Dlg1/Mapk10/Gdf6/Cryab/Hmgcr/Igf1r/Per1/Mapkapk2/Inava/Zmynd11/Cav3/Nod2/Zfp36l1/Map4k2/Men1/Pak1/Rasgrp1/Tnik/Mecom/Irak4/Myd88/Unc5cl/Nbr1/Map3k13/Tiam1/Taok3/Sh3rf1/Mfhas1/Ror2/Sh3rf2/Map3k4/Map3k10/Fgd2/Sfrp2/Arhgef2/Zeb2/Wnt7b/Nrk/Epha4/Gab1/Mapkbp1/Dixdc1/Irak1/Tlr3/Map3k5/Pdcd10/Xdh/Tnfrsf11a/Marveld3/Ankrd6/Map3k9/Strad…	79
visual learning	5.89838e-05	0.00103036	Nlgn3/Syngap1/Adra1b/Atp1a3/Cacna1c/Drd1/Drd2/Grin2a/Nf1/Atxn1/Cck/Abcc8/Ptprz1/Hmgcr/Dbh/Dcdc2/Drd3/Sgk1/Nts/Ap1s2/Abl2/Pde8b/Tanc1/Meis2/App/Cacna1e/Crhr1/Ndrg4	28
cerebral cortex GABAergic interneuron migration	6.02058e-05	0.00104776	Drd1/Drd2/Cntn2/Fezf2/Lhx6/Arx	6
interneuron migration	6.02058e-05	0.00104776	Drd1/Drd2/Cntn2/Fezf2/Lhx6/Arx	6
inorganic anion transmembrane transport	6.0763e-05	0.00105548	Ankh/Slc17a7/Slc12a5/Slc12a9/Grm5/Slc4a1/Gabrb3/Gabra3/Slc12a1/Gabrb2/Slc1a1/Glra1/Slc12a8/Gabra2/Slc37a1/Slc26a4/Slc1a3/Slc12a4/Slc20a2/Clcn6/Gabrr1/Slc26a7/Slc26a6/Cldn4/Slc26a9/Clca5/Ano1/Slc4a11/Best3/Ano6/Best2/Slc26a10/Fxyd1/Slc12a6/Gabrg3/Clcnkb/Slc25a14	37
response to monosaccharide	6.36144e-05	0.00110294	Baiap3/Cpb2/Ptprn/Vwf/Efna5/Mlxipl/Eif2b3/Bcl2/Gck/Grik5/Ldha/Met/Acvr1c/Nos3/Pklr/Plcb1/Ppp2ca/Ppp3cb/Hnf1a/Glul/Prkcb/Glp1r/Gclc/Nr1d1/Pax6/Hnf1b/Khk/Fn1/Il1r1/Hmgcr/Ppard/Igf1r/Acp5/Hnf4a/Kcnb1/Pfkl/LOC259246/Nptx1/Zbtb20/Gpr39/Pde4c/Gpld1/Arg2/Prkce/Irs2/Pax2/Men1/Foxo3/Gpam/Ptprn2/Slc8a1/Cacna1d/Lrp1/Slc26a6/Stxbp4/Tiam1/Ano1/Pde8b/Atg7/Trpa1/Gpr68/Sidt2/Smarcb1/Myt1/Si/Ucn3/Cacna1e/Gata4/Pr…	90
positive regulation of phospholipid metabolic process	6.4053e-05	0.00110847	Adgrf5/Pdgfrb/Htr2c/Pdgfra/Rab38/Irs1/Capn2/Nod2/Vav3/Htr2a/Vav2/Atg14/Taz/Flt1/Erbb4/Fgr/Lyn/Dgkz/Src/Fgfr3/Tek	21
dicarboxylic acid transport	6.46891e-05	0.00111252	Slc17a7/Avp/Grin2b/Nr3c1/Grm1/Grm2/Nf1/Ntrk2/Cck/Adora2a/Slc1a1/Lrrc8c/Lrp2/Adora1/Pak1/Slc26a4/Slc1a3/P2rx7/Slc26a7/Slc26a6/Slc26a9/Lrrc8d/Cln8/Ntsr1/Slc1a7/Slc26a10/Slc13a4/Prkg1/Per2/Slc13a3/Abat/Gabbr1/Apba1/Slc25a14/Hrh3	35
fatty acid transport	6.46891e-05	0.00111252	Acsl4/Map2k6/Slco3a1/Abcc4/Drd2/Slco2a1/Nos2/Pla2g4a/Hnf1a/Tp53/Acsl1/Abcc2/Cpt2/Ppard/Cpt1b/Pla2g3/Drd3/Pla2g5/Irs2/Slc27a3/Pla2g1b/Pla2r1/P2rx7/Pla2g2a/Cpt1c/Slc27a4/Abcd1/Ntsr1/Proca1/Tnfrsf11a/Trpv4/Pla2g2f/Kiss1r/Rps6kb1/Slc27a1	35
tissue regeneration	6.46891e-05	0.00111252	Fzd7/Wnt7a/Ptpn12/Cflar/Dmd/Ptn/Cd9/Apod/Timp3/Notch1/Ppard/Igfbp1/Naca/Mustn1/Capn3/Notch2/Ptgfrn/Sgca/Axl/Igsf10/Wnt10b/Large1/Pax7/Plaur/Gata4/Notch3/Gas6/Erbb4/Dusp10/Mdk/Mapk14/Gatm/Tgfbr2/Tec/Prkcq	35
smooth muscle contraction	6.47668e-05	0.00111252	Bbs2/Map2k1/Sulf1/Grip2/Prok2/Adra1b/Agt/Avp/Cacna1c/Drd1/Drd2/Pde4d/Myocd/Sod1/Tacr3/Tbxa2r/Dlg1/Comp/Oxtr/Gdnf/P2rx1/Mylk/Adora1/Npy1r/Htr2a/Atp2b4/Slc8a1/Cacna1g/Tshz3/Rap1gds1/Sulf2/Trpa1/Tifab/Edn3/Flt1/Prkg1/Pawr/Trpv4/Abat/Acta2/Kcnma1	41
regulation of dephosphorylation	6.49688e-05	0.00111393	Magi2/Ppp1r14a/Rcan2/Cry2/Ppp1r3b/Calm3/Drd2/Ppp2r2d/Pdgfrb/Ppp2ca/Ptprc/Ptn/Itga1/Myo1d/Smad3/Ahr/Rimbp2/Pkmyt1/Elfn1/Tmem132d/Gpld1/Ppargc1b/Tsks/Adora1/Swap70/Pink1/Nuak1/Ppp1r7/Wdr81/Lmtk2/Mtmr3/Cdca2/Farp1/Sh2d4a/Mfhas1/Sema4d/Phactr1/Sh3rf2/Phactr2/Ppp1r37/Dmpk/Csrnp3/Ppp2r1b/Pcdh11x/Mtmr1/Iqgap1/Ptpa/Camta1/Ppp1r16a/Slc39a10/Plek/Dlc1/Dlg3/Ppp2r2b/Dlg2/Pawr/Mgat5/Ppp1r16b/Ppp1r42/Gba/Camsa…	64
aorta development	6.72479e-05	0.00115088	Pdgfrb/Lox/Notch1/Mylk/Lrp2/Sec24b/Ndst1/Lrp1/Foxh1/Tfap2b/Tbx2/Prox1/Nkx3-1/Efnb2/Prdm1/Dll4/Adamts9/Chd7/Loxl1/Tbx1/Notch4/Eng/Robo1/Ltbp1/Myh10/Pde2a/Robo2	27
development of primary female sexual characteristics	6.73953e-05	0.00115128	Ptprn/Lfng/Agt/Bcl2/Cebpb/Fst/Idh1/Nefh/Acvr1c/Nos3/Pla2g4a/Sod1/Tp53/Bcl2l1/Stat5a/Fmr1/Esr2/Inhbb/Pdgfra/Amh/Arrb2/Cdh6/Kdr/Ahr/Lhx9/Chat/Fgf7/Acvr1b/Foxo3/Lhfpl2/Schip1/Amhr2/Mmp19/Arid5b/Tox2/Dmrta1/Zfpm2/Plekha1/Zfx/Gas2/Nobox/Runx1/Pitx2/Mmp2/Mmp14/Slit3/Vegfa/Src/Nr5a1/Eif2b2/Sfrp1/Robo2	52
regulation of pH	6.77593e-05	0.00115325	Slc12a5/Slc9a5/Avp/Bcl2/Slc4a1/Slc4a2/Slc9a1/Slc9a3/Slc9a4/Tp53/Rab38/Slc4a9/Gpr39/Rhcg/Cln3/Tcirg1/Slc26a4/Snapin/Atp6v0a4/Slc4a5/Atp6v0a1/Lrrk2/Slc26a6/Slc26a9/Slc4a11/Slc9a8/Slc4a8/Slc9a7/Gpr89b/Slc9a9/Vps33a/Rab20/Slc4a4	33
alpha-amino acid catabolic process	6.77593e-05	0.00115325	Dao/Acmsd/Cbs/Gad2/Hdc/Ivd/Nos1/Nos2/Nos3/Pah/Acat1/Arg2/Hal/Padi4/Hpd/Atp2b4/Amdhd1/Pipox/Gldc/Sdsl/Auh/Mccc2/Adhfe1/Gcat/Haao/Csad/Aldh4a1/Ddah1/Prodh1/Ddo/Afmid/Aldh6a1/Ftcd	33
regulation of postsynaptic neurotransmitter receptor activity	6.82486e-05	0.00115945	Dlgap2/Cacng4/Cacng5/Chrna4/Nptx1/Nptx2/Cnih2/Shisa6/Begain/Nptxr/Src	11
sensory perception of mechanical stimulus	6.85851e-05	0.00116179	Mir200c/Mir671/Mir141/Mir3545/Cdh23/Kcnk4/Slc9a3r2/Barhl1/Dnm1/Nav2/Atp2b2/Grin2b/Mbp/Sod1/Thrb/Gabrb3/Fmr1/Fyn/Map1a/Cacnb3/Asic2/Col2a1/Gabrb2/Psap/Tub/Asic3/Ush1g/Ush2a/Dcdc2/Loxhd1/Atp8b1/Lrp2/Eya4/Ceacam16/Pdzd7/Col11a2/Slc1a3/Homer2/Pou3f4/Htr2a/Atp6v0a4/Scn8a/Cacna1d/Tecta/Espnl/Tfap2a/Ripor2/Diaph1/Mcoln3/Sptbn4/Tshz3/Myh14/Ush1c/Tmprss3/Sobp/Lrig2/Cdc14a/Trpa1/Chd7/Whrn/Pgap1/Tbx1/Ror1/C…	78
regulation of organ growth	6.87622e-05	0.00116179	Nrg1/Nkx2-5/Acacb/Gli1/Kcnk2/Agt/Apc/Cacna1c/Nr3c1/Ncam1/Notch1/Ppara/Cav3/Gata6/Men1/Pak1/Pi16/Por/Rgs4/Tgfbr3/Foxp1/Cacna2d2/Tbx2/Tbx5/Prox1/Stk4/Zfpm2/Arx/Mael/Wwc2/Fxn/Gata4/Erbb4/Bcl2l11/Akap6/Tcf7l2/Meis1/Fgfr1/Mapk14/Tgfbr2/Hdac2/Hamp	42
regulation of response to drug	6.87622e-05	0.00116179	Abcb1a/Syt12/Syt17/Agt/Drd2/Met/Tp53/Prkcb/Htr2c/Adora2a/Cacna1a/Gdnf/Psap/Chrna4/Ptpn11/Syt1/Tor1a/Arg2/Drd3/Foxo3/Rgs4/Htr2a/Ptpn5/Foxp1/Pink1/Lrrk2/Syt15/Pde8a/Stk26/Runx1/Stk39/Nr4a3/Syt7/Syt6/Per2/Pawr/Abat/Gabbr1/Rab3b/Rack1/Hmga2/Nol3	42
regulation of cardiac muscle contraction	6.95536e-05	0.00117161	Nkx2-5/Cacna1h/Bin1/Pde5a/Adra1b/Atp1a1/Cacna1c/Calm3/Pde4b/Pde4d/Slc9a1/Dmd/Dlg1/Atp1b1/Scn5a/Pkp2/Smtn/Cav3/Adora1/Scn10a/Atp2a2/Slc8a1/Gata4/Fxyd1/Ccn2/Akap6/Jup/Kcnq1/Fgf13	29
hindbrain morphogenesis	6.95957e-05	0.00117161	Lmx1b/Wnt7a/Lhx5/Gli1/Map2k1/Atp2b2/Cbs/Atp7a/Cacna1a/Ptpn11/Dab1/Sptbn2/Gli2/Abl2/Prox1/Ldb1/Ophn1/Whrn/Usp9x/Zfp365/Dlc1/Nrxn1/Nfix/Dll1	24
positive regulation of cation transmembrane transport	7.14938e-05	0.00120138	F2rl3/Cacnb2/Cacng3/Cacng4/Nlgn3/Agt/Cacna1c/Calm3/Drd1/Nos1/Kcnc2/Reln/Slc9a1/Dmd/Cacnb3/Kcnc1/Asic2/Cacna2d1/Abcc8/Atp1b1/Gpr39/Capn3/Nedd4l/Dpp6/Flna/Rgs9/Jph2/Cacna1d/Pink1/Wnk2/Lrrc26/Ephb2/Lrrc38/Ano6/Akap7/Ank3/Stac2/Edn3/Ntsr1/Nipsnap2/Prkg1/Rgs7/Ramp3/Fxyd1/Shank3/Rapgef3/Akap6/Trpv4/Kcne5/Casq1/Ager/Tmsb4x/Kcnq1/Cacng2/Ikbkb	55
potassium ion import across plasma membrane	7.27921e-05	0.00122098	Hcn2/Kcnj9/Kcnj4/Slc12a5/Slc12a9/Atp1a1/Atp1a3/Atp4b/Kcnj1/Slc12a1/Abcc9/Atp1b1/Kcnj6/Slc12a8/Kcnj14/Slc12a4/Kcnj5/Kcnj3/Slc12a6	19
small molecule catabolic process	7.3117e-05	0.00122422	Pnkd/Hadh/Dao/Upb1/Acacb/Acot8/Acmsd/Acadm/Cbs/Gad2/Hdc/Ivd/Ldha/Nos1/Nos2/Nos3/Pah/Pccb/Tp53/Acat1/Hk2/Scarb1/Acox2/Lipe/Cpt2/Irs1/Acadsb/Ppard/Pfkl/Cpt1b/Cpt1a/Cyp4f18/Arg2/Aig1/Hal/Abhd2/Qprt/Irs2/Padi4/Hpd/Bdh2/Bcat1/Atp2b4/Acoxl/Galt/Echdc2/Lao1/Amdhd1/Etfa/Pipox/Foxk1/Npl/Cpt1c/Gldc/Cemip2/Slc27a4/Pon3/Cyp26b1/Galm/Lpin1/Acad11/Glb1/Sdsl/Auh/Adtrp/Nudt5/Abhd16a/Mccc2/Adhfe1/Rbks/Cyp46a1/Abc…	95
central nervous system projection neuron axonogenesis	7.36954e-05	0.00122947	Ephb1/Dcc/Mycbp2/Nfib/Scn1b/Gli2/Sptbn4/Tsku/Zeb2/Plxna4/Ephb2/Epha4/Nr4a2/Nr2e1/Dclk1	15
negative regulation of axon extension involved in axon guidance	7.36954e-05	0.00122947	Wnt3/Sema3g/Sema3c/Sema3e/Sema6c/Sema4f/Wnt3a/Sema5b/Sema4d/Plxna3/Sema5a/Sema3f/Sema3b/Slit1/Sema6b	15
activation of protein kinase activity	7.40232e-05	0.00123272	Nrg1/Map2k6/Plce1/Lpar1/Wnt11/Daxx/Map2k1/Avpi1/Dab2ip/Prok2/Agt/Drd2/Grm1/Grm4/Grm5/Il6r/Met/Ptprc/Sod1/Tf/Tgfa/Itga1/Dlg1/Socs1/Ptpn11/Tgfb3/Hnf4a/Alk/Rptor/Gpr39/Inava/Adam9/Cartpt/Adora1/Itgb3/Gprc5b/Map4k2/Stk10/Pak1/Gdf15/Tnik/Pla2g1b/Map2k5/Angpt4/P2rx7/Lrrk2/Map3k13/Taok3/Map3k4/Map3k10/Iqgap3/Pak7/Tpx2/Stk4/Shc2/Osbpl8/Card10/Wnt7b/Nrk/Stk26/Nek6/Map3k14/Pxn/Gab1/Mapkbp1/Irak1/Map3k5/Prk…	82
response to purine-containing compound	7.5073e-05	0.00124796	Hcn2/Slc5a5/Ptprn/Atp5po/Atp7b/Bcl2/Il6r/Junb/Ldha/Nos3/Gnal/Pde4d/Pfkfb1/Pklr/Ren/Sod1/Tf/Tp53/Bcl2l1/Stat1/Inhbb/Bsg/Itpr1/Adora2a/Irs1/P2rx1/Itpr3/Ahr/Ass1/Hnf4a/Duox1/Per1/Ppargc1b/Gata6/Zfp36l1/Pla2g5/Trpm2/Pebp1/P2rx7/Slc8a1/Pik3cg/Cib2/Slc26a6/Mmp19/Rapgef2/Trpa1/Wnt10b/Panx1/Taf1/Akap7/Kdm1a/Pde3a/App/Rapgef3/Trpc3/Rplp0/Cited1/Top1/Akap6/Aacs/Cacna1s/Prkaa2/Duox2/Itpr2/Pde2a/Thbd/Kcnq1/H…	69
positive regulation of peptidyl-tyrosine phosphorylation	7.60743e-05	0.00126234	Nrg1/Efna5/Il11/Tcf3/Cd40/Plpp3/Agt/Grm5/Il6r/Ptprc/Reln/Tgfa/Tp53/Fyn/Pdgfra/Cck/Arrb2/Gdnf/Gfra1/Ptprz1/Osm/Crlf1/Nedd9/Nod2/Afap1l2/Thbs4/Adora1/Itgb3/Fgf7/Gprc5b/Erbb3/Pecam1/Htr2a/Angpt4/Cass4/Wnt3a/Tnk2/Parp14/Stap1/Dok7/Sema4d/Arhgef2/Epha4/Iqgap1/Grem1/Srcin1/Gas6/Dlg3/Erbb4/Trpv4/Lyn/Cspg4/Musk/Ntf3/Ccl5/Lrp4/Vegfa/Src/Fgfr3/Tec/Hdac2/Efna1	62
regulation of cardiocyte differentiation	7.64523e-05	0.00126635	Fzd7/Nrg1/Nkx2-5/Nr3c1/Myocd/Arrb2/Ppara/Cav3/Gata6/Sox6/Pak1/Pi16/Rgs4/Sema3c/Foxp1/Wnt3a/Kat2a/Tbx5/Efnb2/Grem1/Gata4/Akap6/Dll1/Gsk3b/Hamp/Bmp7	26
long-term synaptic depression	7.73588e-05	0.0012751	Shank2/Stau2/Drd1/Bcl2l1/Fmr1/Kcnb1/Grid2ip/Mgll/Adora1/Sorcs3/Mapt/Gria1/Shank3/Iqsec2/Dgki/Ager/Ppp1r9a	17
synaptic membrane adhesion	7.73588e-05	0.0012751	Nrg1/Magi2/Nlgn1/Efna5/Ptprs/Epha3/Ntng1/Slitrk2/Mdga1/Ntng2/Gpc4/Ptprf/Cadm1/Nrxn1/Pcdh8/Mapk14/Cdh2	17
proteoglycan biosynthetic process	7.75305e-05	0.0012751	Lipc/Mustn1/Chst9/Hs3st2/Hs3st5/Ndst1/Ext1/Chst7/Hs6st2/Hs3st3b1/Chst8/Extl2/Ext2/Chst11/Pxylp1/Hs6st1/Chpf/Ndst4/Hs3st3a1/Hs6st3/Chst13/Tcf7l2/Hs3st6	23
positive regulation of protein tyrosine kinase activity	7.75305e-05	0.0012751	Nrg1/Tcf3/Agt/Grm5/Reln/Tgfa/Nedd9/Afap1l2/Adora1/Gprc5b/Erbb3/Cass4/Wnt3a/Stap1/Dok7/Epha4/Grem1/Srcin1/Gas6/Dlg3/Trpv4/Ccl5/Efna1	23
positive regulation of synaptic vesicle clustering	7.87899e-05	0.00129352	Magi2/Nlgn1/Nlgn2/Nlgn3/Bcl2l1/Snap91/Cdh2	7
regulation of cartilage development	7.98815e-05	0.00130912	Sox9/Sox5/Gli3/Rara/Rarb/Thrb/Gdf6/Smad3/Smad1/Wnt9a/Mustn1/Axin2/Sox6/Por/Glg1/Trps1/Gli2/Zfp219/Pkdcc/Zbtb16/Runx2/Grem1/Ccn2/Scx/Rflna/Mdk/Ccn1/Ltbp3	28
regulation of filopodium assembly	8.58273e-05	0.00140408	Nlgn1/Tenm2/Palm/Stau2/Dnm3/Fmr1/Tgfb3/Cln3/Trpm2/Zmynd8/Ripor2/Myo10/Plppr5/Dock11/Bcas3/Myo3b/Rab17/Nrxn1/Fscn1/Dbn1/Ppp1r9a/Prkcq	22
female sex differentiation	8.72857e-05	0.00142543	Ptprn/Lfng/Agt/Bcl2/Cebpb/Fst/Idh1/Nefh/Acvr1c/Nos3/Pla2g4a/Sod1/Tp53/Bcl2l1/Stat5a/Fmr1/Esr2/Inhbb/Pdgfra/Amh/Arrb2/Cdh6/Kdr/Ahr/Lhx9/Chat/Lrp2/Fgf7/Acvr1b/Foxo3/Lhfpl2/Schip1/Amhr2/Mmp19/Axl/Arid5b/Tox2/Chd7/Dmrta1/Zfpm2/Plekha1/Stra6/Zfx/Gas2/Nobox/Runx1/Pitx2/Mertk/Mmp2/Mmp14/Slit3/Vegfa/Src/Nr5a1/Eif2b2/Sfrp1/Robo2	57
regulation of striated muscle contraction	8.80059e-05	0.00143215	Nkx2-5/Cacna1h/Bin1/Pde5a/Adra1b/Atp1a1/Cacna1c/Calm3/Pde4b/Pde4d/Slc9a1/Dmd/Dlg1/Atp1b1/Scn5a/Scn4a/Pkp2/Smtn/Cav3/Arg2/Adora1/Scn10a/Atp2a2/Slc8a1/Dmpk/Gata4/Fxyd1/Ccn2/Akap6/Casq1/Jup/Kcnq1/Fgf13	33
regulation of epithelial to mesenchymal transition	8.80059e-05	0.00143215	Snai1/Phldb1/Dab2ip/Myocd/Ppp2ca/Notch1/Smad3/Tgfb3/Axin2/Epha3/Tgfbr3/Strap/Tiam1/Gcnt2/Pofut2/Sfrp2/Crb2/Eng/Dact3/Grem1/Pdpn/Tcf7l2/Vasn/Zfp703/Mdk/Ager/Tgfbr2/Vegfa/Sfrp1/Tgfb1i1/Hdac2/Bmp7/Efna1	33
regulation of cell shape	8.85685e-05	0.00143878	Palm2/Epb41l3/Lpar1/Baiap2/Coro1a/Palm/Rhov/Aldoa/Tpm1/Ptn/Fyn/Dlg1/Kdr/Fn1/S100b/Plxna2/Arhgap15/Sema3e/RSA-14-44/Gna13/Tbccd1/Arhgef18/Shroom3/Wdpcp/Prag1/Sema4d/Diaph1/Plxna3/Myo10/Plekho1/Plxna4/Plxnb1/Pxn/Coch/Parvb/Rnd1/Fgd1/Bves/Pdpn/Dlc1/Slc9a3r1/Dapk3/Fgr/Myh10/Itga7/Gna12/Vegfa/Sh3kbp1	48
columnar/cuboidal epithelial cell development	9.29235e-05	0.00150689	Mir3545/Cdh23/Cdk6/Atp2b2/Rara/Rarb/Sod1/Ros1/Pax6/Hnf4a/Gpat4/Pdzd7/Sec24b/Arntl/Shroom3/Wdpcp/Ripor2/Prdm1/Whrn/Sidt2/Triobp/Yipf6/Myo3b/Slc9a3r1/Spdef/Pcdh15/Fgfr1/Cdh1/Dll1	29
female gonad development	9.33981e-05	0.00151194	Ptprn/Lfng/Agt/Bcl2/Cebpb/Fst/Idh1/Nefh/Acvr1c/Nos3/Pla2g4a/Sod1/Tp53/Bcl2l1/Stat5a/Fmr1/Esr2/Inhbb/Pdgfra/Amh/Arrb2/Cdh6/Kdr/Ahr/Lhx9/Chat/Fgf7/Foxo3/Schip1/Amhr2/Mmp19/Arid5b/Tox2/Dmrta1/Zfpm2/Plekha1/Zfx/Gas2/Nobox/Runx1/Pitx2/Mmp2/Mmp14/Slit3/Vegfa/Src/Nr5a1/Eif2b2/Sfrp1/Robo2	50
neuron recognition	9.43022e-05	0.00152391	Megf8/Emb/Efna5/Dscam/Crtac1/Ncam1/Bsg/Cntn2/Ptprz1/Ncam2/Epha3/Fezf2/Ndn/Sema5a/Ephb2/Dscaml1/Epha4/Nrcam/App/Robo1/Robo2	21
endocrine system development	0.000100377	0.00161926	Mir290/Hoxa3/Nkx2-5/Cdk6/Wnt11/Sox9/Gli1/Map2k1/Foxe1/Drd2/Ets1/Nr3c1/Il6r/Nf1/Pdgfrb/Pnmt/Hnf1a/Tg/Thrb/Clu/Gata2/Inhbb/Onecut1/Pdgfra/Pax6/Smad3/Hnf1b/Igf1r/Hnf4a/Gata6/Men1/Arntl/Gli2/Pbx1/Sall1/Arid5b/Rap1gap/Sidt2/Tbx1/Myt1/Stra6/Kdm1a/Pitx2/Crhr1/Tcf7l2/Duox2/Hhex/Mdk/Thra/Cdh1/Nr5a1/Dll1/Hmga2/Gata3	54
response to monoamine	0.000102684	0.00165361	Hcn3/Drd1/Nos1/Pde4b/Pde4d/Pklr/Slc9a1/Gnas/Fcgr1a/Atp2b4/Lrrk2/Sirt2/Rnls/Gabpa/Aplp1/App/Nr4a3/Akap6/Gsk3b/Hdac2	20
cellular response to carbohydrate stimulus	0.000103497	0.00166381	Baiap3/Cpb2/Map2k6/Ptprn/Efna5/Rps6ka2/Mlxipl/Bcl2/Grik5/Met/Plcb1/Ppp2ca/Ppp3cb/Prkca/Prkcb/Gclc/Nr1d1/Pax6/Fn1/Il1r1/Hmgcr/Igf1r/Kcnb1/LOC259246/Nptx1/Zbtb20/Gpr39/Pde4c/Gpld1/Prkce/Zfp36l1/Irs2/Pax2/Men1/Foxo3/Ptprn2/Cacna1d/Lrp1/Slc26a6/Stxbp4/Tiam1/Ano1/Pde8b/Atg7/Trpa1/Gpr68/Sidt2/Smarcb1/Myt1/Cacna1e/Gata4/Prkn/Gas6/Nrxn1/Slc29a1/Adcy5/Slc2a5/Aacs/Tcf7l2/Piwil4/Prkaa2/Ager/Nfkb1/Cdk16/Pde1…	66
retina morphogenesis in camera-type eye	0.000104695	0.00168015	Rs1/Mir124-2/Sox9/Dscam/Vsx2/Fat3/Thrb/Ptn/Man2a1/Foxn4/Ptprm/Tfap2b/Prox1/Ikzf1/Tfap2a/Ush1c/Zhx2/Sdk2/Pde6c/Rpgr/Irx5/Cdon/Prom1/Vsx1/Dll1/Ihh	26
neural retina development	0.00010618	0.00170104	Rs1/Mir124-2/Miat/Slc17a7/Sox9/Dscam/Vsx2/Fat3/Atp2b2/Optn/Thrb/Ptn/Foxn4/Atp2b4/Ptprm/Dlx2/Smarcd3/Tfap2b/Rab11fip4/Ikzf1/Tfap2a/Ush1c/Dll4/Zhx2/Sdk2/Pde6c/Irx5/Prom1/Vsx1/Ihh	30
response to transforming growth factor beta	0.000108766	0.00173947	Wnt7a/Cflar/Sox9/Sox5/Runx3/Cx3cr1/Nr3c1/Acvr1c/Nos3/Myocd/Tp53/Lox/Fyn/Onecut1/Pdgfa/Arrb2/Smad3/Fn1/Il1r1/Smad1/Tgfb3/Igf1r/Fermt2/Adam9/Cav3/Wwox/Ltbp4/Sox6/Zfp36l1/Acvr1b/Men1/Glg1/Amhr2/Pecam1/Tgfbr3/Strap/Emilin1/Foxh1/Rasl11b/Gcnt2/Chst11/Wnt10a/Ptprk/Pxn/Veph1/Appl2/Cd109/Usp9x/Lrg1/Eng/Nlk/Runx1/Pde3a/Furin/Ltbp2/Ltbp1/Rapgef3/Cited1/Cldn5/Vasn/Scx/Zfp703/Fbn2/Gdf10/Dbn1/Pde2a/Ccl5/Tgfbr…	75
neuron apoptotic process	0.000110224	0.00175958	Mir124-2/Barhl1/Coro1a/Cx3cr1/Syngap1/Agt/Bcl2/Camk2b/Cebpb/Grik5/Nr3c1/Grm4/Nf1/Nos1/Optn/Prkcg/Scn2a/Sod1/Thrb/Tp53/Bcl2l1/Gabrb3/Atp7a/Fmr1/Glp1r/Ntrk2/Itga1/Esr2/Fyn/Gclc/Adora2a/Arrb2/Cacna1a/Gabrb2/Gdnf/Kdr/Ptprz1/Tgfb3/Ntf4/Kcnb1/Crlf1/Akt1s1/Cln3/Mag/Foxo3/Erbb3/Mybl2/Pcsk9/Pink1/Six4/Cdc34/Lrp1/Tfap2b/Tert/Kdm2b/Nfatc4/Tfap2a/Axl/Xrcc4/Cntfr/Ptprf/Pmaip1/App/Grik2/Nr4a2/Prkn/Nr4a3/Unc5b/…	88
cerebellar cortex morphogenesis	0.000110593	0.00175958	Wnt7a/Lhx5/Gli1/Map2k1/Atp2b2/Atp7a/Cacna1a/Ptpn11/Sptbn2/Gli2/Prox1/Ldb1/Ophn1/Whrn/Usp9x/Zfp365/Nrxn1/Nfix/Dll1	19
central nervous system neuron axonogenesis	0.000110593	0.00175958	Ephb1/Prkca/Dcc/Mycbp2/Nfib/Scn1b/Gli2/Sptbn4/Tsku/Zeb2/Plxna4/Atg7/Ephb2/Epha4/Arhgef28/Nr4a2/B4galt6/Nr2e1/Dclk1	19
regulation of heart rate	0.00011489	0.00182481	Cacnb2/Bin1/Adra1b/Agt/Cacna1c/Calm3/Drd2/Pde4d/Tacr3/Tpm1/Dmd/Cacna2d1/Slc1a1/Scn5a/Pkp2/Cav3/Epas1/Rgs4/Scn10a/Scn1b/Kcnj5/Slc8a1/Cacna1d/Cacna1g/Sptbn4/Scn4b/Popdc2/Rnls/Bves/Edn3/Kcne4/Irx5/Cacna1e/Kcne5/Jup/Kcnq1	36
regulation of long-term neuronal synaptic plasticity	0.000117512	0.00186009	Rab8a/Camk2g/Syngap1/Agt/Camk2b/Drd1/Drd2/Grin2a/Grin2b/Grm5/Nf1/Syp/Kdr/Ephb2/App/Grik2/Shank3/Rims1	18
positive regulation of cardiocyte differentiation	0.000117512	0.00186009	Nrg1/Nkx2-5/Nr3c1/Myocd/Arrb2/Gata6/Sema3c/Foxp1/Wnt3a/Kat2a/Tbx5/Efnb2/Grem1/Gata4/Akap6/Gsk3b/Hamp/Bmp7	18
negative regulation of tissue remodeling	0.000119408	0.00188151	Agt/Cst3/Abr/Cartpt/P2rx7/Tmem119/Ubash3b/Grem1/Gata4/Inpp5d/Ager/Vegfa/Sfrp1/Hamp	14
negative regulation of protein complex disassembly	0.000119473	0.00188151	Add1/Add2/Apc/Tpm1/Map1a/Tmod1/Camsap2/Sptbn2/Clip2/Swap70/Map1b/Scin/Apc2/Lima1/Tmod3/Sptbn1/Carmil1/Sptbn4/Arhgef2/Spef1/Plekhh2/Sptb/Nav3/Shroom2/Gas2l1/Mid1ip1/Tmod2/Per2/Camsap3/Capza1/Fgf13	31
regulation of phospholipid metabolic process	0.000119473	0.00188151	Dab2ip/Idh1/Adgrf5/Pdgfrb/Rara/Scarb1/Htr2c/Pdgfa/Pdgfra/Rab38/Socs1/Irs1/Capn2/Nod2/Vav3/Htr2a/Vav2/Wdr81/Mtmr3/Atg14/Mtmr1/Taz/Flt1/Erbb4/Fgr/Lyn/Dgkz/Src/Fgfr3/Tek/Slc27a1	31
regulation of amino acid transport	0.000122895	0.00192119	Sv2a/Agt/Avp/Grin2b/Nr3c1/Grm1/Htr2c/Slc38a3/Cck/Adora2a/Arg2/Adora1/Rgs4/Grik1/P2rx7/Ntsr1/Prkg1/Stk39/Per2/Abat/Gabbr1/Hrh3	22
regulation of dendritic spine morphogenesis	0.000122895	0.00192119	Nlgn1/Baiap2/Nlgn3/Stau2/Dnm3/Camk2b/Sipa1l1/Reln/Lzts3/Cux2/Cask/Lrrk2/Tiam1/Epha4/Srcin1/Shank3/Pdlim5/Dbn1/Itpka/Kalrn/Ppp1r9a/Efna1	22
response to glucose	0.00012296	0.00192119	Baiap3/Cpb2/Ptprn/Efna5/Mlxipl/Eif2b3/Bcl2/Gck/Grik5/Ldha/Met/Acvr1c/Pklr/Ppp2ca/Ppp3cb/Hnf1a/Glul/Prkcb/Glp1r/Gclc/Nr1d1/Pax6/Hnf1b/Khk/Fn1/Il1r1/Hmgcr/Ppard/Igf1r/Hnf4a/Kcnb1/Pfkl/LOC259246/Nptx1/Zbtb20/Gpr39/Pde4c/Gpld1/Arg2/Prkce/Irs2/Pax2/Men1/Foxo3/Gpam/Ptprn2/Slc8a1/Cacna1d/Lrp1/Stxbp4/Tiam1/Ano1/Pde8b/Atg7/Trpa1/Gpr68/Sidt2/Smarcb1/Myt1/Ucn3/Cacna1e/Gata4/Prkn/Gas6/Nrxn1/Slc29a1/Ccn2/Eif2…	83
response to organophosphorus	0.000123122	0.00192119	Hcn2/Slc5a5/Ptprn/Lpar1/Atp5po/Atp7b/Bcl2/Il6r/Junb/Ldha/Nos3/Pde4d/Pfkfb1/Pklr/Ren/Sod1/Tf/Bcl2l1/Stat1/Inhbb/Bsg/Itpr1/P2rx1/Itpr3/Ahr/Ass1/Hnf4a/Duox1/Per1/Ppargc1b/Gata6/Zfp36l1/Pla2g5/Pebp1/P2rx7/Slc8a1/Pik3cg/Cib2/Slc26a6/Mmp19/Rapgef2/Wnt10b/Panx1/Taf1/Akap7/Kdm1a/Pde3a/App/Rapgef3/Trpc3/Rplp0/Cited1/Top1/Akap6/Duox2/Itpr2/Pde2a/Thbd/Kcnq1/Tek	60
positive regulation of ossification	0.000123323	0.00192119	Gli3/Gpm6b/Cebpb/Pla2g4a/Thrb/Gnas/Ptn/Smad3/Smad1/Tgfb3/Pdlim7/Men1/P2rx7/Slc8a1/Gdpd2/Fam20c/Tmem119/Tfap2a/Sfrp2/Zhx3/Pkdcc/Wnt7b/Ano6/Wnt10b/Zbtb16/Runx2/Ctnnbip1/Ddr2/Fbn2/Gdf10/Nell1/Ccn1/Kl/Vegfa/Fgfr3/Bmp7/Prkd1	37
acidic amino acid transport	0.000123443	0.00192119	Slc17a7/Avp/Grin2b/Nr3c1/Grm1/Grm2/Nf1/Ntrk2/Cck/Adora2a/Slc1a1/Lrrc8c/Adora1/Pak1/Slc1a3/P2rx7/Lrrc8d/Cln8/Ntsr1/Slc1a7/Prkg1/Per2/Slc13a3/Abat/Gabbr1/Apba1/Hrh3	27
positive regulation of neural precursor cell proliferation	0.000123443	0.00192119	Lhx5/Gli3/Gli1/Cx3cr1/Drd2/Optn/Tf/Notch1/Pax6/Lrp2/Sox10/Flna/Lhx2/Smarcd3/Wnt3a/Gli2/Prox1/Disc1/Dll4/Kdm1a/Cdon/Rsu1/Nr2e1/Lyn/Mdk/Vegfa/Hdac5	27
positive regulation of ion transmembrane transporter activity	0.000124263	0.00193072	Cacnb2/Cacng3/Cacng4/Abcb1a/Nlgn3/Calm3/Kcnc2/Reln/Slc9a1/Dmd/Cacnb3/Kcnc1/Asic2/Cacna2d1/Abcc8/Atp1b1/Nedd4l/Rgs9/Jph2/Pink1/Wnk2/Lrrc26/Ephb2/Lrrc38/Akap7/Ank3/Stac2/Ntsr1/Nipsnap2/Prkg1/Stk39/Shank3/Rapgef3/Akap6/Trpv4/Casq1/Ager/Tmsb4x/Cacng2/Ikbkb/Trpc6	41
positive regulation of long-term synaptic potentiation	0.000124762	0.00193199	Drd1/Drd2/Grin2a/Grin2b/Nos1/Reln/Adora2a/Ptpn5/Adcy1/Ephb2/App/Shank3/Crtc1/Kalrn/Stau1	15
negative regulation of axon guidance	0.000124762	0.00193199	Wnt3/Sema3g/Sema3c/Sema3e/Sema6c/Sema4f/Wnt3a/Sema5b/Sema4d/Plxna3/Sema5a/Sema3f/Sema3b/Slit1/Sema6b	15
startle response	0.000125518	0.00194046	Nrg1/Drd2/Grin2a/Grin2b/Grin2d/Adora2a/Glra1/Drd3/Npas1/Csmd1/Prkn/Nrxn1/Kcnh1/Pcdh15/Fabp7/Dbn1	16
oligodendrocyte differentiation	0.000129968	0.00200592	Nrg1/Exoc4/Lpar1/Sox9/Sox5/Gli3/Tnfrsf1b/Eif2b3/Nlgn3/Bcl2/Met/Nf1/Clu/Ptn/Cd9/Ntrk2/Cntn2/Notch1/Pax6/Ptprz1/Drd3/Sox6/Sox10/Myrf/Mag/Dlx2/Tmem98/Tenm4/Lingo1/Sirt2/Zfp365/Dusp10/Eif2b1/Tspan2/B4galt6/Med12/Tcf7l2/Lyn/Mdk/Eif2b2/Fgfr3/Hdac2	42
cellular amino acid metabolic process	0.000130641	0.00201295	Dao/Upb1/Acmsd/Apc/Cbs/Ddc/Gad2/Hdc/Ivd/Nos1/Nos2/Nos3/Pah/Pccb/Aspg/Pnmt/Atp7a/Glul/Vars1/Acat1/Gamt/Gclc/Cacna1a/P4hb/Pemt/Ass1/Hnf4a/Arg2/Hal/Nars2/Cln3/Slc1a3/Padi4/Hpd/Bcat1/Atp2b4/Lao1/Agmat/Amdhd1/Mars1/Pipox/Nags/Sirt4/Mthfd2l/Fars2/Gldc/Yars1/Hpdl/Tph2/P4ha2/Sdsl/Cars2/Auh/P4ha3/Mccc2/Adhfe1/Dglucy/Bhmt2/Gcat/Pm20d1/Haao/Txnrd1/Phgdh/Csad/Ctps2/Aldh4a1/Ddah1/Dpys/Prodh1/Ddo/Afmid/Wars2/B…	80
positive regulation of neuron death	0.000135282	0.00208101	Daxx/Grik5/Grin2b/Nr3c1/Nf1/Nos1/Optn/Tp53/Clu/Itga1/Fyn/Ptprz1/Capn2/Adora1/Trpm2/Foxo3/Mapt/Mybl2/Ptpn5/Atp5mc1/Pcsk9/C1qa/Cdc34/Tfap2b/Efnb2/Tfap2a/Elk1/Ptprf/Map3k5/Pmaip1/Grik2/Ppp2r2b/Pawr/Bcl2l11/Ager/Musk/Aifm1/Kcnma1/Src/Ralbp1/Gsk3b/Ikbkb/Fgfr3	43
in utero embryonic development	0.000136204	0.0020903	Nr2f2/Snai1/Upb1/Sox5/Gli3/Map2k1/Add1/Ar/Cebpb/Grin2b/Junb/Nos3/Pdgfrb/Pkd1/Plcd1/Sp1/Hnf1a/Tp53/Tpm1/Bcl2l1/Atp7a/Gata2/Pdgfra/Rxra/Man2a1/Notch1/Pemt/Smad3/Hnf1b/Atp1b1/Tgfb3/St8sia6/Capn2/Erf/Gata6/C2cd3/Sox6/Ctr9/Zfp36l1/Sox10/Acvr1b/Epas1/Notch2/Mecom/Tm4sf1/Tgfbr3/Slc8a1/Foxp1/Ube2a/Esrrb/Bnip2/Ptpn18/Cdx4/Wnt3a/Kat2a/Wnt9b/Tanc2/Gna13/Gli2/Ccm2/Dsc3/Mib1/Tshz3/Plpp4/Nsdhl/Dnmt3l/Prdm1/Xrc…	131
negative regulation of axon extension	0.000136562	0.0020903	Rtn4r/Ntn1/Wnt3/Ptprs/Sema3g/Mag/Sema3c/Sema3e/Sema6c/Sema4f/Wnt3a/Sema5b/Sema4d/Plxna3/Sema5a/Trim46/Sema3f/Sema3b/Slit1/Aatk/Sema6b	21
regulation of actin filament-based movement	0.000136562	0.0020903	Cacna1h/Bin1/Atp1a1/Cacna1c/Nos1/Pde4b/Pde4d/Dlg1/Scn5a/Pkp2/Cav3/Adora1/Atp2a2/Gata4/Pdpn/Fxyd1/Akap6/Acta2/Dbn1/Jup/Fgf13	21
cell-cell junction assembly	0.000139063	0.00212167	Ctnnd2/Snai1/Nfasc/Epb41l3/Cdh3/Wnt11/Cdh13/Agt/Prkca/Cd9/Dlg1/Cdh6/Pkp2/Nedd4l/Cdh10/Cdh22/Nphp1/Arvcf/Mpp7/Nphp4/Cdh15/Pard6b/Cdh20/Epha2/Gjb2/Marveld3/Ptpro/Actn4/Cldn3/Cldn5/Trpv4/Fscn1/Jup/Prkch/Pard3/Ocln/Cdh2/Cdh1/Ikbkb	39
chloride transmembrane transport	0.000139069	0.00212167	Slc17a7/Slc12a5/Slc12a9/Slc4a1/Gabrb3/Gabra3/Slc12a1/Gabrb2/Slc1a1/Glra1/Slc12a8/Gabra2/Slc26a4/Slc1a3/Slc12a4/Clcn6/Gabrr1/Slc26a7/Slc26a6/Cldn4/Slc26a9/Clca5/Ano1/Best3/Ano6/Best2/Slc26a10/Slc12a6/Gabrg3/Clcnkb	30
syncytium formation by plasma membrane fusion	0.000141896	0.0021577	Cflar/Cd9/Stat1/Adam9/Capn2/Cav3/Gdf15/Ptgfrn/Myf5/Adgrb3/Ripor2/Sh3pxd2a/Myof/Plekho1/Tanc1/Sbno2/Ehd2/Adgrb1/Cd109/Cdon/Pitx2/Rapgef3/Nphs1/Cacna1s/Mapk14/Gsk3b	26
cell-cell fusion	0.000141896	0.0021577	Cflar/Cd9/Stat1/Adam9/Capn2/Cav3/Gdf15/Ptgfrn/Myf5/Adgrb3/Ripor2/Sh3pxd2a/Myof/Plekho1/Tanc1/Sbno2/Ehd2/Adgrb1/Cd109/Cdon/Pitx2/Rapgef3/Nphs1/Cacna1s/Mapk14/Gsk3b	26
visual behavior	0.000142559	0.00216424	Nlgn3/Syngap1/Adra1b/Atp1a3/Cacna1c/Drd1/Drd2/Grin2a/Nf1/Atxn1/Cck/Abcc8/Ptprz1/Hmgcr/Dbh/Dcdc2/Drd3/Sgk1/Nts/Ap1s2/Abl2/Pde8b/Tanc1/Meis2/App/Cacna1e/Crhr1/Ndrg4	28
venous blood vessel development	0.000144016	0.00217923	Nkx2-5/Notch1/Ahr/Sema3c/Prox1/Ccm2/Efnb2/Notch4/Eng/Pitx2/Vegfa	11
vocalization behavior	0.000144016	0.00217923	Nrxn3/Nrxn2/Shank2/Nlgn3/Foxp1/Myh14/Tifab/Foxp2/Shank3/Nrxn1/Shank1	11
mesenchymal cell development	0.000145563	0.00219546	Pax3/Lama5/Sox9/Bcl2/Efnb1/Gdnf/Notch1/Pax6/Fn1/Sema3g/Tcof1/Sox10/Sema3c/Sema3e/Sema6c/Sema4f/Sema5b/Sema4d/Tfap2a/Sema5a/Zeb2/Heyl/Sema3f/Tbx1/Sema3b/Edn3/Kbtbd8/Pitx2/Erbb4/Anxa6/Nrp2/Sema6b/Bmp7	33
regulation of protein depolymerization	0.000145563	0.00219546	Add1/Add2/Apc/Tpm1/Map1a/Tmod1/Camsap2/Sptbn2/Clip2/Swap70/Map1b/Scin/Apc2/Lima1/Tmod3/Sptbn1/Carmil1/Sptbn4/Sema5a/Arhgef2/Spef1/Plekhh2/Sptb/Nav3/Shroom2/Gas2l1/Plek/Mid1ip1/Tmod2/Trpv4/Camsap3/Capza1/Fgf13	33
regulation of osteoblast differentiation	0.000148808	0.00224076	Hemgn/Cdk6/Gli3/Gli1/Apc/Cebpb/Gnas/Notch1/Smad3/Smad1/Ahr/Pdlim7/Axin2/Tcirg1/Men1/Fndc3b/Gdpd2/Nbr1/Fam20c/Tmem119/Sema4d/Noct/Sfrp2/Zhx3/Smoc1/Wnt7b/Wnt10b/Hdac8/Runx2/Ctnnbip1/Grem1/Twist2/Cited1/Ddr2/Fbn2/Fgfr1/Gdf10/Nell1/Ccn1/Vegfa/Gsk3b/Sfrp1/Hdac5/Bmp7/Prkd1/Ptch1	46
cell fate determination	0.000150632	0.00225724	Dll3/Wnt7a/Gata2/Pax6/Ntf4/Prrx1/Gata6/Pax2/Notch2/Tbx2/Prox1/Fezf2/Cyp26b1/Ebf2/Chrdl1/Ptch2/Ntf3/Dll1/Gata3/Ptch1	20
semaphorin-plexin signaling pathway	0.000150632	0.00225724	Met/Ncam1/Gdnf/Plxna2/Sema3g/Flna/Sema3c/Sema3e/Sema6c/Sema4f/Sema5b/Sema4d/Plxna3/Sema5a/Plxna4/Sema3f/Plxnb1/Sema3b/Nrp2/Sema6b	20
positive regulation of potassium ion transmembrane transport	0.000150632	0.00225724	Kcnc2/Kcnc1/Abcc8/Atp1b1/Dpp6/Flna/Wnk2/Lrrc26/Lrrc38/Ano6/Akap7/Edn3/Prkg1/Rgs7/Rapgef3/Akap6/Trpv4/Kcne5/Ager/Kcnq1	20
forebrain neuron fate commitment	0.000152524	0.00227823	Gata2/Pax6/Dlx2/Fezf2/Lhx6/Bcl11b/Tfap2c/Satb2/Tbr1	9
auditory behavior	0.000152524	0.00227823	Nrxn2/Drd2/Slc1a3/Abl2/Stra6/Tifab/Foxp2/Shank3/Nrxn1	9
cranial nerve development	0.000153779	0.00228227	Hoxa3/Egr2/Lpar1/Gli3/Nav2/Ephb1/Dmd/Atp8b1/Tcirg1/Pax2/Slc1a3/Erbb3/Six4/Tfap2a/Sall1/Plxna3/Plxna4/Chd7/Ephb2/Sema3f/Tbx1/Tifab/Nrp2	23
amyloid precursor protein metabolic process	0.000153779	0.00228227	Bin1/Necab2/Clu/Dlg1/Bace2/Cln3/Lrrtm3/Sorl1/Itm2c/Tmcc2/Necab3/Gsap/Epha4/Ldlrap1/App/Csnk1e/Necab1/Spon1/Pawr/Unc13a/Lyn/Ager/Efna1	23
icosanoid transport	0.000153779	0.00228227	Acsl4/Map2k6/Slco3a1/Abcc4/Drd2/Slco2a1/Nos2/Pla2g4a/Tp53/Abcc2/Pla2g3/Drd3/Pla2g5/Pla2g1b/Pla2r1/P2rx7/Pla2g2a/Ntsr1/Proca1/Tnfrsf11a/Trpv4/Pla2g2f/Kiss1r	23
fatty acid derivative transport	0.000153779	0.00228227	Acsl4/Map2k6/Slco3a1/Abcc4/Drd2/Slco2a1/Nos2/Pla2g4a/Tp53/Abcc2/Pla2g3/Drd3/Pla2g5/Pla2g1b/Pla2r1/P2rx7/Pla2g2a/Ntsr1/Proca1/Tnfrsf11a/Trpv4/Pla2g2f/Kiss1r	23
negative regulation of epithelial cell proliferation	0.000155809	0.00230872	Mir290/Cpb2/Nr2f2/Cdk6/Sox9/Runx3/Wfdc1/Sulf1/Dab2ip/Apc/Ar/Nf1/Vdr/Ptn/Stat1/Esr2/Gpc3/Dlg1/Pax6/Ppard/Nfib/Men1/Tgfbr3/Ptprm/Cask/Strap/Nkx3-1/Efnb2/Sfrp2/Dll4/Rap1gap/Wnt10b/Ptprk/Mtss1/Cd109/Pdcd10/Eng/Xdh/Marveld3/Flt1/Robo1/Dusp10/Ager/Cdh1/Sfrp1/Fgfr3/Gata3/Ptch1	48
regulation of gliogenesis	0.000161256	0.0023856	Nrg1/Dll3/Bin1/Tnfrsf1b/Nf1/Tf/Ptn/Atxn1/Nr1d1/Cntn2/Notch1/Abcc8/Ptprz1/Nf2/Dab1/Lrp2/Drd3/Sox10/Mag/Dlx2/C1qa/Lrp1/Tert/Tmem98/Etv5/Tiam1/Stap1/Tenm4/Spint1/Ufl1/Kdm4a/Lingo1/Ttbk1/Epha4/Sirt2/Zfp365/App/Flt1/Dusp10/Tcf7l2/Nr2e1/Lyn/Mdk/Ager/Ntf3/Prkch/Cdh2/Hmga2/Fgfr3/Hdac2	50
regulation of myotube differentiation	0.000162757	0.00240398	Nkx2-5/Nln/Cflar/Daxx/Bcl2/Myocd/Notch1/Naca/Capn2/Cav3/Gdf15/Myf5/Maml1/Tmem119/Ripor2/Dmpk/Cyp26b1/Tbx1/Ehd2/Adgrb1/Hdac9/Mapk14/Mmp14/Thra/Hdac5	25
cellular glucose homeostasis	0.000163411	0.0024098	Baiap3/Cpb2/Stxbp3/Ptprn/Efna5/Mlxipl/Bcl2/Gck/Grik5/Met/Ppp2ca/Ppp3cb/Hk1/Hk2/Foxa3/Gclc/Nr1d1/Pax6/Abcc8/Fn1/Il1r1/Hmgcr/Igf1r/Kcnb1/LOC259246/Nptx1/Zbtb20/Gpr39/Pde4c/Gpld1/Cartpt/Prkce/Irs2/Pax2/Men1/Foxo3/Ptprn2/Cacna1d/Lrp1/Stxbp4/Tiam1/Foxk1/Ano1/Pde8b/Atg7/Trpa1/Gpr68/Sidt2/Smarcb1/Myt1/Cacna1e/Gata4/Prkn/Gas6/Nrxn1/Slc29a1/Adcy5/Aacs/Tcf7l2/Piwil4/Prkaa2/Ager/Cdk16/Pde1c/Rack1	65
neurotrophin signaling pathway	0.00016467	0.00241994	Magi2/Coro1a/Agt/Ntrk2/Bcar1/Gfra1/Ptpn11/Ntf4/Akt1s1/Cyfip2/Cyfip1/Ndn/Rapgef2/Ptprf/Mageh1/Dok5/Ntf3/Sort1/Src	19
endothelial cell development	0.000164881	0.00241994	Wnt7a/Tjp2/F11r/Add1/Agt/Met/Pde4d/Dmd/Ptprs/Vezf1/Pecam1/Myd88/Rap2c/Ccm2/Rapgef2/Sox18/Wnt7b/Col23a1/Notch4/Eng/Fasn/Rapgef3/Cldn5/Ppp1r16b/Pde2a/Ikbkb/Col18a1	27
cranial skeletal system development	0.000164881	0.00241994	Prrx2/Megf8/Gli3/Foxe1/Gnas/Pdgfra/Smad3/Tgfb3/Prrx1/Ndst1/Dlx2/Six4/Wnt9b/Tfap2a/Foxn3/Slc39a3/Chst11/Tbx1/Mthfd1l/Tifab/Runx2/Irx5/Pax5/Twist2/Med12/Mmp14/Tgfbr2	27
skeletal muscle tissue development	0.000166083	0.0024299	Nr2f2/Egr2/Usp2/Nln/Cflar/Bcl2/Ephb1/Met/Nf1/Myocd/Dmd/Plagl1/Tcf21/Notch1/Hmgcr/S100b/Naca/Capn3/Erbb3/Arntl/Foxp1/Six4/Asb2/Myf5/Wnt3a/Ripor2/Myh14/Cyp26b1/Msc/Hivep3/Heyl/Wnt10b/Myom1/Popdc2/Tbx1/Svil/Lemd2/Hmg20b/Taz/Tll2/Bves/Myorg/Xk/Foxp2/Pax5/Pax7/Cdon/Pitx2/Nphs1/Tcf7l2/Scx/Cacna1s/Casq1/Hdac9/Nr4a1/Chrna1/Itga7/Actn1/Mapk14/Tsc22d3/Rps6kb1/Dll1/Hdac5	63
hormone-mediated signaling pathway	0.000166083	0.0024299	Kank2/Nr2f2/Daxx/Cry2/Sstr3/Ar/Nr3c1/Rara/Rarb/Ren/Thrb/Vdr/Ntrk2/Esr2/Rxra/Tcf21/Acsl1/Nr1d1/Arrb2/Ptpn11/Nr3c2/Ppard/Hnf4a/Ppara/Fkbp4/Per1/Ppargc1b/Abhd2/Pak1/Padi2/Sgk1/Arntl/Foxp1/Esrrb/Foxh1/Nkx3-1/Taf7/Ufl1/Heyl/Paqr7/Trip4/Taf1/Ncor2/Esrrg/Appl2/Rbfox2/Rxfp2/Ucn3/Nr4a2/Nr4a3/Crhr1/Nr5a2/Nr2e1/Nr4a1/Nr2f1/Thra/Src/Nr5a1/Hmga2/Nr1i2/Sfrp1/Bmp7/Slc27a1	63
regulation of protein localization to membrane	0.000168064	0.002455	Magi2/Nlgn2/Map2k1/Necab2/Camk2g/Gpc2/Grip2/Ar/Camk2b/Grm1/Bcl2l1/Ptn/Myo5b/Fyn/Gpc3/Dlg1/Cacnb3/Camk2a/Lypla1/Kcnb1/Ptpn9/Commd1/Epha3/Dpp6/Pak1/Tnik/Zmynd8/Stom/Lrp1/Wnt3a/Sptbn1/Ephb2/Pkdcc/Gpc4/Ank3/C2cd5/Anxa13/Mrap2/Stac2/Epha2/Pmaip1/Fam115e/Shisa6/Ldlrap1/Cript/Prkn/Ramp3/Stx8/Shank3/Nrxn1/Iqsec2/Dbn1/Mmp14/Musk/Rack1/Lrp4/Cdh2/Kalrn/Gsk3b/Cacng2/Ppp1r9b	61
regulation of tissue remodeling	0.000170399	0.0024852	Flt4/Inpp4b/Erg/Agt/Nf1/Prkca/Tf/Tp53/Vdr/Cst3/Abr/Cartpt/Ppargc1b/Thbs4/Itgb3/P2rx7/S1pr1/Tmem119/Ubash3b/Tnfrsf11a/Grem1/Gata4/Inpp5d/Syt7/Mepe/Mdk/Ager/Vegfa/Ltbp3/Sfrp1/Fgfr3/Hamp	32
negative regulation of insulin secretion	0.00017347	0.00251811	Hadh/Drd2/Acvr1c/Nos1/Inhbb/Irs1/Abcc8/Ptpn11/Hmgcr/Kcnb1/Pfkl/LOC259246/Rptor/Fam3d/Pde4c/Sirt4/Pde8b/Midn/Prkn/Pde1c/Kcnq1/Sfrp1	22
developmental pigmentation	0.00017347	0.00251811	Pax3/Hps1/Gli3/Ap1g1/Bcl2/Mitf/Rab38/Grk3/Sox10/Atp6ap2/Hps4/Zeb2/Adamts9/Ankrd27/Edn3/Rab27a/Cited1/Bcl2l11/Vps33a/Lrmda/Gna11/Ihh	22
positive regulation of amine transport	0.00017347	0.00251811	Stx1a/Agt/Avp/Drd2/Grin2b/Nr3c1/Plcd1/Htr2c/Slc38a3/Cck/Oxtr/Adora2a/Chrna4/Kcnb1/Cartpt/Grik1/P2rx7/Pink1/Ntsr1/Abat/Gabbr1/Rab3b	22
response to L-glutamate	0.000174517	0.00252935	Baiap2/Abcb1a/Optn/Fyn/Igf1r/Pcna/Atp5mc1/Bcl11a/Ufl1/Prkn/Aifm1/Gsk3b	12
sensory perception of sound	0.000182594	0.00264229	Mir200c/Mir671/Mir141/Mir3545/Cdh23/Slc9a3r2/Barhl1/Dnm1/Nav2/Atp2b2/Mbp/Sod1/Thrb/Gabrb3/Map1a/Asic2/Col2a1/Gabrb2/Psap/Tub/Ush1g/Ush2a/Dcdc2/Loxhd1/Atp8b1/Lrp2/Eya4/Ceacam16/Pdzd7/Col11a2/Slc1a3/Homer2/Pou3f4/Atp6v0a4/Scn8a/Cacna1d/Tecta/Espnl/Tfap2a/Ripor2/Diaph1/Mcoln3/Sptbn4/Myh14/Ush1c/Tmprss3/Sobp/Lrig2/Cdc14a/Chd7/Whrn/Pgap1/Tbx1/Ror1/Coch/Triobp/Myo3b/Gjb2/Mycbpap/Srrm4/Tmie/Slc9a3r1/Rpl…	68
columnar/cuboidal epithelial cell differentiation	0.000183488	0.00265108	Mir3545/Cdh23/Cdk6/Wnt11/Atp2b2/Cebpb/Rara/Rarb/Sod1/Rxra/Ros1/Notch1/Pax6/Hnf4a/Gpat4/Gata6/Pdzd7/Men1/Sec24b/Arntl/Foxp1/Fam20c/Abl2/Prox1/Shroom3/Wdpcp/Ripor2/Mcoln3/Ush1c/Prdm1/Whrn/Sidt2/Tmem231/Triobp/Yipf6/Myo3b/Esrp1/Gata4/Slc9a3r1/Spdef/Pcdh15/Fgfr1/Pls3/Cdh2/Cdh1/Kcnma1/Dll1	47
stem cell development	0.000185443	0.00267516	Pax3/Wnt7a/Lama5/Sox9/Ptprc/Efnb1/Gdnf/Pax6/Fn1/Sema3g/Tcof1/Sox10/Sema3c/Sema3e/Sema6c/Sema4f/Sema5b/Sema4d/Tfap2a/Sema5a/Zeb2/Wnt7b/Sema3f/Tbx1/Sema3b/Edn3/Kbtbd8/Pitx2/Erbb4/Anxa6/Nrp2/Sema6b/Bmp7	33
negative regulation of chemotaxis	0.000186221	0.00268222	Wnt3/St6gal1/Notch1/Sema3g/Coro1b/Padi2/Sema3c/Sema3e/Sema6c/Sema4f/Wnt3a/Sema5b/Stap1/Sema4d/Plxna3/Sema5a/Sema3f/Sema3b/Grem1/Nbl1/Robo1/Slit1/Robo2/Sema6b	24
glutamate secretion	0.000189893	0.00272664	Avp/Grin2b/Nr3c1/Grm1/Grm2/Nf1/Ntrk2/Cck/Adora2a/Adora1/Pak1/P2rx7/Ntsr1/Prkg1/Gabbr1/Apba1/Hrh3	17
relaxation of muscle	0.000189893	0.00272664	Pde5a/Camk2g/Atp1a1/Pde4b/Pde4d/Sod1/Abcc8/Atp1b1/Adora1/Atp2a2/Slc8a1/Tifab/Prkg1/Pawr/Akap6/Trpv4/Kcnma1	17
sex differentiation	0.000191057	0.00273911	Dmrt1/Ptprn/Sox9/Lfng/Abcb1a/Jmjd1c/Agt/Ar/Bcl2/Cebpb/Fst/Idh1/Met/Nefh/Acvr1c/Nos3/Pdgfrb/Pkd1/Pla2g4a/Rara/Ren/Sod1/Tp53/Bcl2l1/Stat5a/Fmr1/Esr2/Inhbb/Pdgfa/Pdgfra/Tcf21/Cst3/Amh/Arrb2/Cdh6/Gdnf/Gfra1/Kdr/Ptpn11/Hnf1b/Ahr/Hnf4a/Fkbp4/Lhx9/Chat/Lrp2/Gata6/Map7/Fgf7/Acvr1b/Flna/Dmrt3/Foxo3/Lhfpl2/Schip1/Amhr2/Six4/Wnt9b/Mmp19/Nkx3-1/Ror2/Sall1/Axl/Arid5b/Sfrp2/Tox2/Chd7/Cntfr/Dmrta1/Zfpm2/Plekha1…	102
microvillus organization	0.00019374	0.00277329	Cdhr5/Pld1/Ptpn11/Hnf4a/Atp8b1/Tnik/Rapgef6/Ush1c/Rapgef2/Rap1gap/Stk26/Slc9a3r1/Fscn1	13
heart valve morphogenesis	0.000194704	0.00278279	Sox9/Erg/Nos3/Notch1/Notch2/Emilin1/Tbx5/Dchs1/Adamts9/Heyl/Stra6/Gata4/Robo1/Scx/Zfpm1/Tgfbr2/Slit3/Ccn1/Robo2/Gata3/Efna1	21
cerebellar Purkinje cell layer development	0.000199039	0.00284037	Rere/Lhx5/Sez6/Atp2b2/Atp7a/Cacna1a/Klhl1/Sptbn2/Sez6l/Sez6l2/Ldb1/Atg7/Whrn/Myh10/Nfix/Dll1	16
positive regulation of Wnt signaling pathway	0.000200882	0.00286228	Mllt3/Cdh3/Sulf1/Wnt3/Gpc3/Smad3/Gprc5b/Arntl/Lrrk2/Ptk7/Tert/Eda/Atp6ap2/Wnt3a/Abl2/Ror2/Wnk2/Sall1/Disc1/Peg12/Kank1/Depdc1b/Sema5a/Sfrp2/Zeb2/Sulf2/Rspo1/Jrk/Wnt10b/Scel/Atp6v1c2/Dixdc1/Nkd1/Ankrd6/Rspo2/Csnk1e/Dapk3/Mbd2/Hhex/Nfkb1/Src/Sfrp1/Fgfr3	43
smooth muscle tissue development	0.000202903	0.00287341	Sox9/Nf1/Pdgfrb/Dlg1/Ahr/Mylk/Schip1/Foxp1/Prox1/Tshz3/Stra6/Eng/Foxp2/Ihh	14
sensory perception of temperature stimulus	0.000202903	0.00287341	Kcnk4/Ephb1/Arrb2/Tac4/Asic3/Adora1/Btbd9/Htr2a/Ano1/Trpm3/Trpa1/Ntsr1/Pawr/Mmp24	14
trabecula formation	0.000202903	0.00287341	Nkx2-5/Ppargc1b/Cav3/Chad/Tgfbr3/Wnt10b/Grem1/Fhl2/Thbs3/Fbn2/Mmp2/Vegfa/Sfrp1/Tek	14
postsynaptic specialization assembly	0.000202903	0.00287341	Nrxn2/Nlgn1/Nlgn2/Shank2/Nlgn3/Sipa1l1/Ptprs/Nptx1/Ntng2/Lrfn1/Shank3/Nrxn1/Shank1/Nptxr	14
cranial nerve morphogenesis	0.000203984	0.00288432	Hoxa3/Egr2/Gli3/Ephb1/Dmd/Atp8b1/Pax2/Tfap2a/Plxna3/Plxna4/Ephb2/Sema3f/Tbx1/Tifab/Nrp2	15
ear morphogenesis	0.00021162	0.00298319	Prrx2/Cdh23/Ntn1/Sox9/Atp2b2/Sod1/Gata2/Col2a1/Otx1/Prrx1/Abr/Ush1g/Eya4/Pax2/Pdzd7/Slc44a4/Stox1/Sec24b/Pou3f4/Grhl3/Six4/Ptk7/Wnt3a/Gli2/Wdpcp/Ror2/Tfap2a/Ripor2/Sall1/Ush1c/Sobp/Chd7/Whrn/Ephb2/Tbx1/Triobp/Tifab/Myo3b/Tmie/Nr4a3/Slc9a3r1/Rpl38/Pcdh15/Fgfr1/Gata3	45
sequestering of calcium ion	0.00021162	0.00298319	Plce1/F2rl3/Coro1a/Atp7b/Cacna1c/Calm3/Drd1/Drd2/Pde4d/Plcb1/Ptprc/Dmd/Glp1r/Htr2c/Itpr1/Itpr3/Mcoln1/Gpr39/Capn3/Itgb3/Plcb3/Prkce/Rasa3/Trpm2/Htr2a/Jph2/P2rx7/Slc8a1/Diaph1/Jph3/Mcoln3/Trpa1/Chd7/Ubash3b/Ntsr1/Jph4/Akap6/Casq1/Jsrp1/Anxa6/Lyn/Itpr2/Plcb2/Nol3/Prkd1	45
synaptic transmission, GABAergic	0.000212452	0.00299038	Nlgn1/Nlgn2/Dnm1/Clstn3/Drd2/Grm1/Grm4/Nf1/Gabrb3/Gabra3/Oxtr/Adora2a/Gabrb2/Gabra2/Adora1/Prkce/Pak1/Grik1/Plcl2/Cntnap4/Cnr2/Erbb4/Gabrg3	23
platelet aggregation	0.000217231	0.00303518	Stxbp3/Prkca/Gnas/Cd9/Pdgfra/Comp/Itgb3/Pear1/Wnt3a/C1qtnf1/Fermt3/Pip5k1c/Ubash3b/Plek/Prkg1/Pdpn/Sh2b3/Lyn/Abat/Prkcq	20
regulation of protein tyrosine kinase activity	0.000217481	0.00303518	Nrg1/Sh3bp5/Tcf3/Cblb/Agt/Grm5/Ptprc/Reln/Tgfa/Chmp6/Nedd9/Afap1l2/Adora1/Itgb3/Gprc5b/Erbb3/Cass4/Rap2c/Wnt3a/Stap1/Dok7/Epha4/Grem1/App/Srcin1/Gas6/Dlg3/Mvp/Trpv4/Ccl5/Rack1/Efna1	32
regulation of cell junction assembly	0.000217481	0.00303518	Snai1/Efna5/Gpm6b/Agt/Sdc4/Apod/Kdr/Smad3/Pkp2/Ppm1f/Nedd4l/Epha3/Nphp1/Lrp1/Wdpcp/Ldb1/Rapgef2/Nphp4/Iqgap1/Bcas3/Col16a1/Epha2/Grem1/Dlc1/Dapk3/Camsap3/Mmp14/Prkch/Vegfa/Src/Ikbkb/Tek	32
regulation of gamma-aminobutyric acid secretion	0.000217997	0.00303518	Sv2a/Htr2c/Grik1/P2rx7/Ntsr1/Abat/Gabbr1/Hrh3	8
negative regulation of osteoblast proliferation	0.000217997	0.00303518	Bcl2/Smad3/Ahr/Plxnb1/Grem1/Ager/Nell1/Sfrp1	8
venous blood vessel morphogenesis	0.000217997	0.00303518	Notch1/Prox1/Ccm2/Efnb2/Notch4/Eng/Pitx2/Vegfa	8
glomerulus morphogenesis	0.000217997	0.00303518	Pdgfrb/Pdgfra/Tcf21/Ahr/Notch2/Kirrel3/Mtss1/Notch3	8
receptor clustering	0.000218252	0.00303518	Magi2/Nrxn2/Nlgn1/Grip2/Syngap1/Grik5/Grin2b/Reln/Ptn/Dlg1/Fnta/Cacna1a/Flna/Pak1/Etv5/Dok7/Itgal/Lhfpl4/Shisa6/Grik2/Dlg3/Shank3/Nrxn1/Dlg2/Musk/Lrp4/Cdh2	27
cellular response to transforming growth factor beta stimulus	0.0002258	0.00312479	Wnt7a/Cflar/Sox9/Sox5/Cx3cr1/Nr3c1/Acvr1c/Nos3/Myocd/Tp53/Lox/Fyn/Onecut1/Pdgfa/Arrb2/Smad3/Fn1/Smad1/Tgfb3/Igf1r/Fermt2/Adam9/Cav3/Wwox/Ltbp4/Sox6/Zfp36l1/Acvr1b/Men1/Glg1/Amhr2/Pecam1/Tgfbr3/Strap/Emilin1/Foxh1/Rasl11b/Gcnt2/Chst11/Wnt10a/Ptprk/Pxn/Veph1/Appl2/Cd109/Usp9x/Lrg1/Eng/Nlk/Runx1/Pde3a/Furin/Ltbp2/Ltbp1/Rapgef3/Cited1/Cldn5/Vasn/Scx/Zfp703/Fbn2/Dbn1/Pde2a/Ccl5/Tgfbr2/Fbn1/Src/Ltbp3/S…	72
G protein-coupled glutamate receptor signaling pathway	0.000226044	0.00312479	Grm1/Grm2/Grm3/Grm4/Grm5/Grm6/Homer2/Grik3/Daglb/Dagla	10
regulation of synapse maturation	0.000226044	0.00312479	Dab2ip/Camk2b/Reln/Arhgef15/Nfatc4/Disc1/Clstn1/Nrg2/Nrxn1/Cdc20	10
positive regulation of amyloid precursor protein catabolic process	0.000226044	0.00312479	Clu/Lrrtm3/Gsap/Epha4/App/Csnk1e/Spon1/Lyn/Ager/Efna1	10
chloride transport	0.000226708	0.00312931	Slc17a7/Abcb1a/Slc12a5/Slc12a9/Grm5/Slc4a1/Slc4a2/Gabrb3/Gabra3/Slc12a1/Gabrb2/Prkg2/Slc1a1/Glra1/Slc12a8/Gabra2/Slc26a4/Slc1a3/Slc12a4/Clcn6/Gabrr1/Slc26a7/Ano4/Slc26a6/Cldn4/Slc26a9/Clca5/Ano1/Best3/Ano6/Clca2/Best2/Slc26a10/Slc12a6/Gabrg3/Clcnkb	36
multicellular organism growth	0.00022757	0.00313654	Fendrr/Bbs2/Flt3/Daxx/Slc12a5/Add1/Agt/Ar/Bcl2/Drd2/Pde4d/Rara/Rarb/Sod1/Tp53/Gnas/Stat5a/Gamt/Comp/Ptpn11/Gpat4/Fto/Sptbn2/Drd3/Zfp36l1/Npy1r/Gdf15/Notch2/Gpam/Cacna2d2/Rai1/Kat2a/Abl2/Ikzf1/Ccm2/Sptbn4/Arid5b/Foxs1/Chd7/Wdtc1/Pkdcc/Tns2/Llgl2/Plekha1/Wdr48/Ankrd11/Zfx/Fxn/App/Stc2/Tcf7l2/Sik3/Pcdh15/Duox2/Hhex/Atrn/Apba1/Apba2/Hmga2/Ihh/Ptch1	61
hemostasis	0.00023047	0.00317179	Cpb2/Stxbp3/Hps1/F2rl3/Vwf/Gp1bb/Tspan8/Prkca/Slc4a1/Tbxa2r/Gnas/Cd9/Pdgfa/Pdgfra/Comp/P2rx1/Hnf4a/Itgb3/Papss2/Pear1/F8/Wnt3a/Gna13/C1qtnf1/Hps4/Anxa8/F12/Axl/Fermt3/Ap3b1/Pip5k1c/Fbln1/Ano6/Tmprss6/Ubash3b/Adtrp/Plek/Rab27a/Prkg1/Pdpn/Sh2b3/Gas6/F13a1/Mertk/Zfp385a/Lyn/Abat/Thbd/Tec/Lyst/Prkcq	51
microtubule-based movement	0.000232953	0.00320122	Kif1c/Bbs2/Map2k1/Klc1/Trak2/Dnah1/Stau2/Nefh/Kif27/Sod1/Kpnb1/Fmr1/Map1a/Tub/Ccdc40/Kif28p/Kif21b/Bsn/Wdr63/Cln3/Rasgrp1/Map1b/Mapt/Dync1h1/Snapin/Uchl1/Dync1i1/Copg1/Tekt2/Dync2li1/Ift43/Rab21/Kifc2/Ift27/Kif21a/Stk36/Ofd1/Trim58/Kif18b/Kif19/Ccdc63/Kif13b/Arhgap21/Kifc3/Bbs1/Ap3b1/Trim46/Kif5c/Invs/Kif12/Wdr78/Ak7/Pih1d3/Trak1/Rsph9/Dst/Dnai2/Cep131/Sun1/Cnih2/Borcs5/Ttll1/Map4/Rpgr/Lca5l/Arl8…	77
vascular endothelial growth factor receptor signaling pathway	0.000240616	0.00329189	Flt4/Sulf1/Dab2ip/Prkcb/Bcar1/Kdr/Mapkapk2/Prkd2/Emilin1/Myof/Vegfd/Cadm4/Grb10/Flt1/Hhex/Mapk14/Vegfa/Prkd1/Pgf	19
cardiac muscle cell action potential involved in contraction	0.000240616	0.00329189	Cacnb2/Bin1/Cacna1c/Dlg1/Cacna2d1/Scn5a/Pkp2/Nedd4l/Cav3/Scn1b/Kcnj5/Cacna1d/Cacna1g/Scn4b/Kcne4/Kcnn2/Kcne5/Jup/Kcnq1	19
membrane repolarization	0.000240616	0.00329189	Atp1a1/Dlg1/Cacnb3/Cacna2d1/Atp1b1/Scn5a/Nedd4l/Cav3/Flna/Scn1b/Kcnj5/Cacna1d/Scn4b/Akap7/Kcne4/Kcnn2/Akap6/Kcne5/Kcnq1	19
blood vessel remodeling	0.000241556	0.00329504	Hoxa3/Flt4/Erg/Adra1b/Cbs/Nos2/Nos3/Atp7a/Cst3/Ahr/Dbh/Abr/Flna/Epas1/Tgfbr3/Sema3c/Axl/Dll4/Chd7/Tbx1/Vegfa/Nol3	22
response to iron ion	0.000241556	0.00329504	Lct/Bcl2/Drd2/Tf/Atp7a/Alad/Fn1/Dbh/Tfr2/Gpld1/Hfe/Cybrd1/C1qa/Tfap2a/Fxn/Aco1/Ccnd1/Pawr/Abat/Mmp9/Gsk3b/Hamp	22
regulation of embryonic development	0.0002434	0.00331531	Fzd7/Pax3/Snai1/Lama5/Lfng/Sulf1/Phldb1/Ar/Mbp/Plcb1/Gata2/Gdnf/Notch1/Hnf1b/Hnf4a/Stox1/Sec24b/Map2k5/Grhl3/Six4/Ptk7/Wnt3a/Tbx2/Gorab/Wdpcp/Tenm4/Dmrt2/Noct/Sfrp2/Stk4/Nrk/Lama1/Crb2/Kdm1a/Scx/Fgfr1/Rack1/Dll1/Sfrp1/Bmp7/Gata3/Col5a1/Bag6	43
negative regulation of sequestering of calcium ion	0.000249339	0.00339122	Plce1/F2rl3/Coro1a/Cacna1c/Calm3/Drd1/Drd2/Pde4d/Plcb1/Ptprc/Dmd/Glp1r/Htr2c/Itpr1/Itpr3/Mcoln1/Gpr39/Capn3/Itgb3/Plcb3/Prkce/Rasa3/Trpm2/Htr2a/Jph2/P2rx7/Slc8a1/Diaph1/Jph3/Mcoln3/Trpa1/Chd7/Ubash3b/Ntsr1/Jph4/Akap6/Casq1/Jsrp1/Anxa6/Lyn/Itpr2/Plcb2/Nol3/Prkd1	44
social behavior	0.000252613	0.00341572	Nrxn3/Nrxn2/Septin5/Nlgn2/Cx3cr1/Shank2/Nlgn3/Avp/Drd1/Pnmt/Ppp3cb/Reln/Atxn1/Oxtr/Dbh/Cln8/Ptchd1/Tbx1/Shank3/Nrxn1/Nr2e1/Shank1/Grid1/Kalrn	24
regulation of skeletal muscle tissue development	0.000252613	0.00341572	Usp2/Nln/Bcl2/Ephb1/Myocd/Hmgcr/S100b/Naca/Capn3/Arntl/Six4/Myf5/Wnt3a/Cyp26b1/Wnt10b/Tbx1/Tll2/Cdon/Tcf7l2/Hdac9/Tsc22d3/Rps6kb1/Dll1/Hdac5	24
intraspecies interaction between organisms	0.000252613	0.00341572	Nrxn3/Nrxn2/Septin5/Nlgn2/Cx3cr1/Shank2/Nlgn3/Avp/Drd1/Pnmt/Ppp3cb/Reln/Atxn1/Oxtr/Dbh/Cln8/Ptchd1/Tbx1/Shank3/Nrxn1/Nr2e1/Shank1/Grid1/Kalrn	24
cardiac muscle cell proliferation	0.000252613	0.00341572	Nrg1/Nkx2-5/Gli1/Kcnk2/Apc/Ncam1/Rxra/Notch1/Smad1/Prkar1a/Gata6/Tgfbr3/Foxp1/Tbx2/Tbx5/Tenm4/Zfpm2/Gata4/Erbb4/Meis1/Fgfr1/Mapk14/Tgfbr2/Hdac2	24
syncytium formation	0.000253108	0.00341744	Cflar/Cd9/Stat1/Adam9/Capn2/Cav3/Gdf15/Ptgfrn/Myf5/Adgrb3/Ripor2/Sh3pxd2a/Myof/Plekho1/Tanc1/Sbno2/Ehd2/Adgrb1/Cd109/Cdon/Pitx2/Rapgef3/Nphs1/Cacna1s/Mapk14/Gsk3b	26
lipid localization	0.000255074	0.00343898	Nrg1/Acsl4/Map2k6/Acacb/Scarb2/Abcc3/Slco3a1/Abcb1a/Cry2/Abcc4/Agt/Drd2/Lipc/Slco2a1/Acvr1c/Nos2/Pla2g4a/Pomc/Ren/Hnf1a/Tp53/Stat5a/Scarb1/Apod/Acsl1/Abcc2/Cpt2/Psap/Scp2/Ptpn11/Ppard/Ppara/Cpt1b/Osbpl1a/LOC259246/Npc1/Soat2/Abca17/Gltp/Pla2g3/Commd1/Fitm1/Prelid1/Atp9b/Atp8b1/Fto/Drd3/Ffar2/Itgb3/Pla2g5/Irs2/Slc27a3/Pla2g1b/Pla2r1/Esyt1/P2rx7/Pla2g2a/Pcsk9/Osbpl9/Lrp1/Srebf2/Lima1/Gramd1b/C1qtnf…	103
response to xenobiotic stimulus	0.00025852	0.00348038	Eif4ebp1/Cflar/Cacng4/As3mt/Adgrl3/Abcb1a/Cyp2t1/Cyp2c22/Adra1b/Bcl2/Calm3/Drd1/Drd2/Grin2a/Grin2b/Nr3c1/Gsta2/Ncam1/Nefh/Nf1/Nos1/Nos2/Nos3/Gnal/Fmo2/Pnmt/Ppp3cb/Prkar2b/Prkcg/Reln/Sod1/Tacr3/Tp53/Bcl2l1/Stat5a/Fmr1/Prkcb/Hk1/Esr2/Gclc/Acsl1/Abcc2/Dcc/Oxtr/Adora2a/Grk3/Gdnf/Irs1/Ahr/Ass1/Dbh/Igf1r/Hnf4a/Pcna/Kcnj6/Mcm7/Rhbdd3/Arg2/Drd3/Cyp2c7/Prkce/Foxo3/Rgs4/Rgs9/Homer2/Htr2a/Ptpn5/Slc8a1/Cacna…	109
cardiac ventricle development	0.000263027	0.00353592	Nrg1/Nkx2-5/Wnt11/Kcnk2/Nos3/Myocd/Ppp2ca/Tpm1/Rxra/Notch1/Scn5a/Ahr/Pkp2/Naca/Lrp2/Tgfbr3/Smarcd3/Sema3c/Ube4b/Foxh1/Ptk7/Tbx5/Prox1/Sall1/Prdm1/Sfrp2/Dll4/Chd7/Heyl/Trip11/Zfpm2/Lmo4/Stra6/Myl2/Eng/Gata4/Pitx2/Robo1/Ltbp1/Hand1/Zfpm1/Pde2a/Tgfbr2/Slit3/Ccn1/Robo2/Gata3	47
branching involved in blood vessel morphogenesis	0.000264167	0.00354097	Ahr/Col4a1/Sema3e/Gna13/Nfatc4/Sema5a/Sfrp2/Dll4/Stk4/Notch4/Fkbpl/Eng/Flt1/Pitx2/Mdk/Tgfbr2/Vegfa/Ihh	18
negative regulation of animal organ morphogenesis	0.000264167	0.00354097	Cpb2/Sulf1/Apc/Bcl2/Thrb/Notch1/Hnf1b/Chad/Nfib/Pax2/Tbx2/Sall1/Bcor/Rspo2/Grem1/Cited1/Bmp7/Gata3	18
sensory perception of pain	0.000268942	0.00359978	Cacna1h/Kcnk4/Nlgn2/Ephb1/Grin2a/Grin2b/Grin2d/Grm1/Grm3/Ncam1/Nos1/Oprd1/Slc9a1/Smr3b/Fyn/Htr2c/Cacnb3/Cck/Arrb2/Cacna1a/Chrna4/Cacna1b/Tac4/Asic3/Hoxd1/Mgll/Adora1/Npy1r/Uchl1/Scn10a/Htr2a/P2rx7/Scn11a/Zfhx2/Ndn/Ano1/Trpa1/Ntsr1/Cacna1e/Cnr2/Retreg1/Dlg2/Pawr/Kcnip3/Kcnc4/Tafa4/Fgfr1/Asic1/Mmp24	49
positive regulation of lipid metabolic process	0.000271016	0.00362232	Mlxipl/Agt/Avp/Adgrf5/Pdgfrb/Pla2g4a/Scarb1/Htr2c/Pdgfra/Rab38/Nr1d1/Irs1/Scp2/Igf1r/Hnf4a/Ppara/Cpt1a/LOC259246/Zbtb20/Gpld1/Capn2/Nod2/Adora1/Prkce/Irs2/Por/Vav3/Htr2a/Gpam/Vav2/Sirt4/Hsd17b13/Atg14/Sphk2/Abcd1/Taz/Mid1ip1/Flt1/Nr4a3/Erbb4/Tcf7l2/Fgr/Lyn/Dgkz/Ccn1/Src/Fgfr3/Mlycd/Tek/Slc27a1	50
regulation of muscle cell differentiation	0.000273545	0.00365086	Fzd7/Nrg1/Nkx2-5/Nln/Cflar/Daxx/Bcl2/Nr3c1/Myocd/Arrb2/Notch1/Ppara/Naca/Ankrd17/Capn2/Cav3/Sox6/Pak1/Pi16/Gdf15/Rgs4/Smarcd3/Foxp1/Myf5/Foxo4/Maml1/Wnt3a/Kat2a/Tmem119/Prox1/Efnb2/Ripor2/Dmpk/Tshz3/Cyp26b1/Olfm2/Tbx1/Ehd2/Adgrb1/Eng/Rbpms2/Grem1/Akap6/Hdac9/Mapk14/Mmp14/Thra/Dll1/Gsk3b/Hdac2/Hdac5/Hamp	52
renal tubule morphogenesis	0.00027583	0.00367606	Lama5/Wnt11/Sox9/Gli3/Agt/Bcl2/Pkd1/Gpc3/Dlg1/Tcf21/Gdnf/Hnf1b/Col4a1/Pax2/Six4/Wnt9b/Pbx1/Kif26b/Irx1/Irx3/Sall1/Dchs1/Fat4/Mtss1/Ctnnbip1/Grem1/Cited1/Vegfa/Hdac5/Gata3/Ptch1/Pgf	32
hippocampus development	0.00027906	0.00371377	Bbs2/Lhx5/Gli3/Eif2b3/Drd1/Grin2a/Grin2b/Nefh/Acvr1c/Rara/Reln/Ptprs/Ptprz1/Igf1r/Nf2/Dab1/Alk/Lmx1a/Pebp1/Atp2b4/Dlx2/Wnt3a/Prox1/Fezf2/Bbs1/Plxna3/Dclk2/Zeb2/Kirrel3/Usp9x/Kdm6b/Emx2/Nr4a3/Nr2e1/Mdk/Fez1/Eif2b2/Gsk3b/Fgf13/Hdac2/Ppp1r9b	41
cardioblast differentiation	0.000280796	0.00371555	Nrg1/Nkx2-5/Myocd/Notch1/Tbxt/Gata6/Wnt3a/Tbx2/Tbx5/Grem1/Gata4	11
auditory receptor cell stereocilium organization	0.000280796	0.00371555	Cdh23/Atp2b2/Sod1/Pdzd7/Sec24b/Ripor2/Whrn/Triobp/Myo3b/Slc9a3r1/Pcdh15	11
response to epinephrine	0.000280796	0.00371555	Nos1/Pde4b/Pde4d/Pklr/Slc9a1/Fcgr1a/Atp2b4/Sirt2/Rnls/Akap6/Gsk3b	11
regulation of modification of synaptic structure	0.000280796	0.00371555	Baiap2/Fmr1/Myo5b/Cttnbp2/Tiam1/Cyfip1/Epha4/Camkv/Myh10/Kalrn/Gsk3b	11
myeloid leukocyte differentiation	0.000281579	0.00372061	Clec2d/Cdk6/Tjp2/Inpp4b/Apc/Cebpb/Junb/Nf1/Prkca/Rara/Tf/Gnas/Stat5a/Itgam/Camk4/Mitf/Gata2/Gpc3/Acp5/Eif2ak1/Ppargc1b/Zfp36l1/Tcirg1/Glo1/Notch2/Foxp1/Nkap/Batf/Fam20c/Ikzf1/Ror2/Sh3pxd2a/Gpr68/Prtn3/Sbno2/Ubash3b/Tfe3/Cul4a/Cbfa2t3/C1qc/Tmem178a/Cd109/Pir/Epha2/Tnfrsf11a/Kdm1a/Ctnnbip1/Runx1/Fasn/App/Inpp5d/Tspan2/Zfpm1/Hhex/Lyn/Mapk14/Pde2a/Ccl5/Tgfbr2/Klf10/Fbn1/Vegfa/Src/Gsk3b/Sfrp1/Fgfr3/Ga…	67
cell volume homeostasis	0.000286852	0.00377987	E2f4/Slc12a5/Slc12a9/Add1/Slc12a1/Prkg2/Slc12a8/Lrrc8c/Slc12a4/P2rx7/Lrrc8d/Ano6/Shank3/Kcnn4/Trpv4/Slc12a6/Kcnma1	17
endothelium development	0.000286879	0.00377987	Nrg1/Nr2f2/Wnt7a/Tjp2/F11r/Add1/Agt/Met/Pde4d/Dmd/Ptn/Notch1/Ptprs/Kdr/Tgfb3/Vezf1/Pecam1/S1pr1/Foxp1/Myd88/Rap2c/Prox1/Ccm2/Rapgef2/Dll4/Sox18/Wnt7b/Col23a1/Kdm6b/Notch4/Eng/Xdh/Fasn/Pdpn/Rapgef3/Cldn5/Ppp1r16b/Pde2a/Vegfa/Dll1/Ikbkb/Col18a1	42
mesenchymal cell proliferation	0.000290012	0.00380494	Prrx2/Wnt11/Sox9/Ptn/Gpc3/Pdgfa/Irs1/Kdr/Prrx1/Nfib/Fgf7/Irs2/Foxp1/Dchs1/Fat4/Tbx1/Foxp2/Ctnnbip1/Fgfr1/Tgfbr2/Vegfa/Ihh/Bmp7	23
fear response	0.000290012	0.00380494	Bcl2/Drd1/Grin2b/Esr2/Htr2c/Dpp4/Cck/Dbh/Spire1/Pde8b/Npas2/Cacna1e/Grik2/Crhr1/Gng7/Shank3/Asic4/Fbxl20/Nr2e1/Asic1/Mdk/Rps6kb1/Kalrn	23
negative regulation of Ras protein signal transduction	0.000290012	0.00380494	Syngap1/Dab2ip/Adra1b/Fbp1/Met/Nf1/Rasip1/Rasa3/Timp2/Mapkap1/Bcl6/Abl2/Arhgap24/Ripor2/Trim67/Kank1/Ephb2/Rasal1/Kctd10/Ccdc125/Dlc1/Dgkz/Git1	23
adenylate cyclase-activating dopamine receptor signaling pathway	0.0002934	0.00382235	Drd1/Gnal/Gnas/Ptger1/Drd3/Slc9a3r1/Adcy5	7
interneuron migration from the subpallium to the cortex	0.0002934	0.00382235	Nrg1/Drd1/Drd2/Cntn2/Fezf2/Lhx6/Arx	7
netrin-activated signaling pathway	0.0002934	0.00382235	Dscam/Tubb3/Dcc/Unc5cl/Unc5d/Unc5a/Unc5b	7
observational learning	0.0002934	0.00382235	Nrxn2/Nf1/Pak1/Stra6/Foxp2/Shank3/Nrxn1	7
modulation of inhibitory postsynaptic potential	0.0002934	0.00382235	Rims2/Nlgn2/Nlgn3/Ntsr1/Abat/Dbn1/Rims1	7
regulation of muscle adaptation	0.000294954	0.00383721	Tnfrsf1b/Pde5a/Pde9a/Agt/Nr3c1/Nos3/Prkca/Slc9a1/Dmd/Adk/Notch1/Utrn/Smad3/Scn5a/Ppara/Gtf2ird2/Cav3/Pak1/Pi16/Foxo3/Rgs4/Atp2b4/Atp2a2/Foxp1/Srl/Sgca/Tead1/Runx1/Nr4a3/Trpc3/Akap6/Casq1/Rps6kb1/Gsk3b/Hamp/Nol3/Ece1	37
regulation of organic acid transport	0.00029898	0.00387329	Acsl4/Map2k6/Sv2a/Agt/Avp/Grin2b/Nr3c1/Grm1/Tp53/Htr2c/Slc38a3/Cck/Adora2a/Arg2/Adora1/Irs2/Rgs4/Grik1/Pla2r1/P2rx7/Ntsr1/Tnfrsf11a/Prkg1/Stk39/Fxyd1/Per2/Trpv4/Abat/Gabbr1/Hrh3	30
inner ear receptor cell differentiation	0.00029898	0.00387329	Cdh23/Atp2b2/Sdc4/Sod1/Gabrb3/Gabrb2/Notch1/Ush1g/Ush2a/Atp8b1/Pdzd7/Sec24b/Ift27/Wdpcp/Ripor2/Mcoln3/Ush1c/Fat4/Whrn/Trip11/Triobp/Myo3b/Esrp1/Slc9a3r1/Pcdh15/Fgfr1/Pls3/Kcnma1/Dll1/Fgfr3	30
positive regulation of cation channel activity	0.00029898	0.00387329	Cacnb2/Cacng3/Cacng4/Nlgn3/Calm3/Kcnc2/Reln/Cacnb3/Kcnc1/Asic2/Cacna2d1/Abcc8/Nedd4l/Rgs9/Jph2/Pink1/Lrrc26/Ephb2/Lrrc38/Akap7/Ank3/Stac2/Ntsr1/Nipsnap2/Prkg1/Shank3/Akap6/Casq1/Cacng2/Ikbkb	30
cellular response to insulin stimulus	0.000299938	0.00388029	Ptpre/Eif4ebp1/Rab8a/Cflar/Agt/Apc/Drd1/Fbp1/Gck/Nos3/Rab31/Pklr/Ppp2ca/Prkca/Slc9a1/Sp1/Prkcb/Stat1/Inhbb/Rxra/Gclc/Socs1/Bcar1/Irs1/Pax6/Ptpn11/Igfbp1/Igf1r/LOC259246/Rab8b/Gpld1/Mzb1/Aprt/Cpeb1/Zfp36l1/Irs2/Pak1/Foxo3/Erbb3/Sgk1/Pla2g1b/Gpam/Pcsk9/Mars1/Wdr6/Foxo4/Syap1/Stxbp4/Baiap2l1/Cyfip1/Inpp5f/Kank1/Wdtc1/Lpin1/Osbpl8/Ptprf/C2cd5/Appl2/C1qtnf9/Grb10/Dnai1/Dlc1/Inppl1/Hdac9/Slc25a33/Kl/Sr…	71
response to nutrient	0.000301708	0.00389774	Kank2/Acsl4/Lct/Vwf/Bdh1/Baiap2/Slc8a2/Abcb1a/Shank2/Cd40/Acadm/Bcl2/C2/Cbs/Ldha/Nos1/Nos2/Nos3/Optn/Pklr/Pla2g4a/Rara/Sod1/Tbxa2r/Tp53/Vdr/Ptn/Prkcb/Stat1/Myo5b/Fyn/Arsb/Rxra/Gclc/Acsl1/Mgmt/Timp3/Alad/Col2a1/P2rx1/Pemt/Phex/Alpl/Hmgcr/Ppard/Ass1/Ucp3/Igf1r/Acp5/Pcna/Soat2/Chat/Nod2/Arg2/Lrp2/Cyp2c7/Por/Map1b/Mapt/P2rx7/Slc8a1/Atp5mc1/Cib2/Castor2/Bcl11a/Sfrp2/Slc27a4/Cyp26b1/Ufl1/Panx1/Taf1/Cas…	101
positive regulation of protein localization to synapse	0.000304282	0.00392554	Nlgn1/Nlgn2/Nlgn3/Clstn3/Mapt	5
glycoprotein biosynthetic process	0.000307467	0.00396112	Galnt6/Galnt10/Acot8/Lfng/Necab2/Trak2/Bcl2/Lipc/Plcb1/Ggta1/Atp7a/St6gal1/St8sia1/Jak3/Man2a1/St8sia3/Npc1/Bace2/B3gnt4/Mustn1/B3gnt3/St8sia6/Chst9/Galnt2/B3gnt6/Hs3st2/Hs3st5/Ndst1/Fut7/St6galnac3/Mgat4c/Tmtc2/Ext1/Gxylt1/Itm2c/Chst7/Hs6st2/Hs3st3b1/St6galnac2/Mgat5b/Mgat4d/B3gnt2/Gcnt2/Fkrp/B3gnt8/Chst8/Dpy19l3/Sec1/Pofut2/Extl2/Ext2/Necab3/Galnt14/Trip11/Chst11/Dpy19l1/Pxylp1/Hs6st1/Chpf/B3gn…	81
myoblast fusion	0.00030829	0.0039662	Cflar/Cd9/Capn2/Cav3/Gdf15/Ptgfrn/Myf5/Adgrb3/Ripor2/Myof/Plekho1/Tanc1/Ehd2/Adgrb1/Cdon/Pitx2/Nphs1/Cacna1s/Mapk14/Gsk3b	20
cardiac chamber morphogenesis	0.000309695	0.00397326	Nrg1/Nkx2-5/Wnt11/Nos3/Rara/Rarb/Tp53/Tpm1/Rxra/Notch1/Ahr/Pkp2/Cav3/Lrp2/Gata6/Notch2/Tgfbr3/Smarcd3/Sema3c/Ube4b/Foxh1/Tbx2/Tbx5/Prox1/Sfrp2/Dll4/Chd7/Heyl/Zfpm2/Tbx1/Myl2/Eng/Gata4/Pitx2/Robo1/Hand1/Fhl2/Zfpm1/Nrp2/Tgfbr2/Slit3/Ccn1/Robo2/Bmp7/Gata3/Tek	46
stem cell proliferation	0.000309695	0.00397326	Sox5/Gli3/Abcb1a/Cx3cr1/Drd2/Nf1/Ptprc/Tp53/Wnt3/Ptn/Notch1/Pax6/Nf2/Babam1/Hhip/Numbl/Zfp36l1/Sox10/Mecom/Smarcd3/Nkap/Lrrk2/Trim71/Tert/Wnt3a/Rnf43/Daglb/Disc1/Ovol1/Dagla/Sfrp2/Arhgef2/Sox18/Fbln1/Wnt7b/Wnt10b/Akna/Eml1/Kdm1a/Nr2e1/Fgfr1/Vegfa/Ltbp3/Hmga2/Fgf13/Hdac5	46
fatty acid catabolic process	0.00031421	0.00402561	Hadh/Acacb/Acot8/Acadm/Ivd/Pccb/Acat1/Acox2/Lipe/Cpt2/Irs1/Acadsb/Ppard/Cpt1b/Cpt1a/Cyp4f18/Aig1/Abhd2/Irs2/Bdh2/Acoxl/Echdc2/Etfa/Cpt1c/Slc27a4/Lpin1/Acad11/Auh/Adtrp/Abhd16a/Abcd1/Tysnd1/Acox3/Mlycd	34
positive regulation of cytoskeleton organization	0.000317195	0.00405825	Lpar1/Bin1/Baiap2/Wnt11/Coro1a/Apc/Met/Sdc4/Tpm1/Pdlim4/Dlg1/Spag5/Smad3/Tgfb3/Nf2/Mapk15/Arhgef15/Ppm1f/Cav3/Fhod1/Prkce/Swap70/Flna/Pak1/Map1b/Coro1b/Mapt/Dync1h1/P2rx7/Scin/Baiap2l1/Prox1/Stap1/Synpo2l/Carmil1/Cep120/Spire1/Spire2/Cyfip1/Arpin/Numa1/Plxna3/Rhobtb1/Sema5a/Kirrel1/Nav3/Nck2/Ppm1e/Pxn/Arpc5/Vasp/Ccl27/Mtss1/Bcas3/Plek/Synpo2/Arpc1b/Rapgef3/Ccn2/Nphs1/Limk1/Clip1/Trpv4/Baiap2l2/Ki…	68
blood coagulation	0.000320372	0.00409215	Cpb2/Stxbp3/Hps1/F2rl3/Vwf/Gp1bb/Tspan8/Prkca/Slc4a1/Tbxa2r/Gnas/Cd9/Pdgfa/Pdgfra/Comp/P2rx1/Hnf4a/Itgb3/Papss2/Pear1/F8/Wnt3a/Gna13/C1qtnf1/Hps4/Anxa8/F12/Axl/Fermt3/Ap3b1/Pip5k1c/Fbln1/Ano6/Tmprss6/Ubash3b/Adtrp/Plek/Rab27a/Prkg1/Pdpn/Sh2b3/Gas6/F13a1/Mertk/Lyn/Abat/Thbd/Tec/Lyst/Prkcq	50
circadian rhythm	0.000320727	0.00409215	Usp2/Nlgn1/Gpr176/Kcnh7/Abcb1a/Cry2/Prok2/Opn4/Atp7b/Ddc/Drd1/Drd2/Nr3c1/Lipc/Nos2/Prkcg/Slc4a1/Slc9a3/Tp53/Ntrk2/Mapk10/Nr1d1/Cort/Cst3/Adk/Adora2a/Prkg2/Ptgds/Hnf1b/Ahr/Ass1/Hnf4a/Ppara/LOC259246/Per1/Mycbp2/Cartpt/Drd3/Adora1/Hs3st2/Btbd9/Erbb3/Arntl/Spsb4/Fbxw11/Rai1/Cldn4/Prox1/Adcy1/Noct/Mttp/Atg7/Thrap3/Gpr157/Npas2/Tph2/Btrc/Usp9x/Tnfrsf11a/Prkg1/Csnk1e/Nrxn1/Per2/Top1/Crtc1/Per3/Prkaa2/D…	74
extrinsic apoptotic signaling pathway	0.000322772	0.00411258	Ndufa13/Nrg1/Itga6/Bex3/Cflar/Runx3/Tnfrsf1b/Eya2/Cx3cr1/Dab2ip/Agt/Ar/Bcl2/Nf1/Ptprc/Bcl2l1/Fyn/Mal/Gclc/Jak3/Timp3/Col2a1/Gdnf/Smad3/Dbh/Zmynd11/Wwox/Eya4/Bag3/Acvr1b/Foxo3/Erbb3/Map2k5/P2rx7/Trps1/Cd70/Itm2c/Tert/Sh3rf1/Dapk1/Sfrp2/Arhgef2/Pak7/Stk4/Ppp2r1b/Sgms1/Rnf41/Tlr3/Pmaip1/Bcl2l14/Mknk1/Stradb/Fcmr/Unc5b/Srpx/Dapk3/Bcl2l11/Tmc8/Fgfr1/Sort1/Vegfa/Src/Rps6kb1/Gsk3b/Sfrp1/Fgfr3/Nol3	67
cardiac septum morphogenesis	0.000323989	0.00412243	Nkx2-5/Wnt11/Nos3/Rara/Rarb/Tp53/Notch1/Lrp2/Gata6/Notch2/Tgfbr3/Sema3c/Tbx2/Tbx5/Prox1/Chd7/Heyl/Zfpm2/Tbx1/Eng/Gata4/Pitx2/Robo1/Hand1/Zfpm1/Nrp2/Tgfbr2/Slit3/Ccn1/Robo2/Bmp7	31
regulation of protein localization to synapse	0.000330631	0.00420118	Magi2/Nlgn1/Nlgn2/Map2k1/Nlgn3/Clstn3/Camk2a/Mapt/Tnik/Gpc4/Iqsec2/Kalrn/Gsk3b	13
outflow tract septum morphogenesis	0.00033211	0.00421421	Nkx2-5/Rara/Rarb/Lrp2/Gata6/Sema3c/Tbx2/Zfpm2/Tbx1/Eng/Robo1/Nrp2/Tgfbr2/Robo2	14
positive regulation of actin filament bundle assembly	0.000333378	0.00422451	Lpar1/Wnt11/Sdc4/Tpm1/Pdlim4/Smad3/Tgfb3/Nf2/Arhgef15/Ppm1f/Fhod1/Swap70/Flna/Pak1/Synpo2l/Carmil1/Ppm1e/Pxn/Mtss1/Plek/Synpo2/Rapgef3/Ccn2/Limk1/Kiss1r/Prkcq	26
dopamine receptor signaling pathway	0.000345443	0.00435954	Palm/Drd1/Drd2/Gnal/Gnas/Ptger1/Alk/Drd3/Flna/Rgs4/Rgs9/Lrrk2/Nsg2/Rgs8/Slc9a3r1/Adcy5/Gna11/Gna12/Gna15	19
positive regulation of bone mineralization	0.000345443	0.00435954	Gpm6b/Pla2g4a/Ptn/Smad3/Tgfb3/P2rx7/Slc8a1/Fam20c/Tmem119/Tfap2a/Pkdcc/Ano6/Wnt10b/Fbn2/Nell1/Ccn1/Kl/Fgfr3/Bmp7	19
head morphogenesis	0.000345443	0.00435954	Crispld2/Wnt3/Pdgfra/Ptpn11/Tgfb3/Schip1/Atp6ap2/Tfap2a/Arid5b/Tbx1/Cdk2ap1/Plekha1/Stra6/Ankrd11/Twist2/Tcf7l2/Scx/Mmp2/Ihh	19
commitment of neuronal cell to specific neuron type in forebrain	0.000349982	0.00440483	Gata2/Pax6/Fezf2/Bcl11b/Satb2/Tbr1	6
negative regulation of chemokine-mediated signaling pathway	0.000349982	0.00440483	Padi2/Rnf113a1/Sh2b3/Robo1/Ccl5/Slit3	6
regulation of modification of postsynaptic structure	0.000351767	0.0044213	Baiap2/Myo5b/Cttnbp2/Tiam1/Cyfip1/Camkv/Myh10/Kalrn/Gsk3b	9
alpha-amino acid metabolic process	0.000352961	0.00443012	Dao/Acmsd/Apc/Cbs/Gad2/Hdc/Ivd/Nos1/Nos2/Nos3/Pah/Aspg/Pnmt/Atp7a/Glul/Acat1/Gamt/Gclc/P4hb/Pemt/Ass1/Hnf4a/Arg2/Hal/Slc1a3/Padi4/Hpd/Bcat1/Atp2b4/Agmat/Amdhd1/Pipox/Nags/Sirt4/Mthfd2l/Gldc/P4ha2/Sdsl/Auh/P4ha3/Mccc2/Adhfe1/Dglucy/Bhmt2/Gcat/Haao/Txnrd1/Phgdh/Csad/Ctps2/Aldh4a1/Ddah1/Prodh1/Ddo/Afmid/Bhmt/Gatm/Aldh6a1/Slc7a7/Ftcd/Dpep1	61
release of sequestered calcium ion into cytosol	0.000353424	0.00443012	Plce1/F2rl3/Coro1a/Cacna1c/Calm3/Drd1/Drd2/Pde4d/Plcb1/Ptprc/Dmd/Glp1r/Htr2c/Itpr1/Itpr3/Mcoln1/Gpr39/Capn3/Itgb3/Plcb3/Prkce/Rasa3/Trpm2/Htr2a/Jph2/P2rx7/Slc8a1/Diaph1/Jph3/Mcoln3/Trpa1/Chd7/Ubash3b/Ntsr1/Jph4/Akap6/Casq1/Jsrp1/Lyn/Itpr2/Plcb2/Nol3/Prkd1	43
glycerophospholipid metabolic process	0.000355694	0.00445256	Inpp4b/Pik3c2g/Pip4k2a/Agpat4/Lipc/Pdgfrb/Pla2g4a/Plcb1/Scarb1/Pld1/Pld2/Htr2c/Pdgfa/Rab38/Socs1/Pemt/Pgp/Pik3c2b/Pla2g3/Gpat4/Gpld1/Capn2/Plcb3/Fgf7/Pla2g5/Plaat5/Pla2g1b/Htr2a/Gpam/Pla2g2a/Pik3cg/Pigs/Gdpd1/Gpat3/Mtmr3/Vac14/Inpp5f/Pip5k1b/Fig4/Agpat2/Pip5k1c/Pgap1/Fam126b/Mtmr1/Pla2g15/Abhd16a/Ttc7a/Sh3yl1/Ttc7b/Taz/Plek/Inpp5a/Pik3cd/Agpat1/Inpp5d/Ip6k2/Pi4ka/Phka1/Inppl1/Inpp4a/Pi4kb/Dgkz/Cd…	69
regulation of blood pressure	0.000357218	0.00446561	Nr2f2/F11r/Pcsk5/Rps6ka2/Nav2/Grip2/Adra1b/Agt/Ar/Atp1a1/Avp/Cacna1c/Drd2/Nos1/Nos2/Nos3/Pde4d/Pomc/Ren/Sod1/Tacr3/Tbxa2r/Tpm1/Gnas/Glp1r/Oxtr/Asic2/P2rx1/Smad3/Ahr/Ppara/Cacna1b/Tac4/Corin/Smtn/Cartpt/Nedd4l/Drd3/Adora1/Plcb3/Npy1r/Slc4a5/Agtrap/Atp6ap2/Rnls/Edn3/Ntsr1/Eng/Ptpro/Stk39/Apln/Gas6/Ddah1/Slc2a5/Abat/Acta2/Kl/Dll1/Hrh3/Ece1	60
epithelial to mesenchymal transition	0.000359536	0.0044825	Snai1/Wnt11/Sox9/Erg/Phldb1/Dab2ip/Myocd/Ppp2ca/Notch1/Smad3/Tgfb3/Axin2/Tcof1/Epha3/Flna/Tgfbr3/Strap/Tiam1/Gcnt2/Pofut2/Sfrp2/Fam83d/Loxl3/Heyl/Akna/Crb2/Eng/Dact3/Kbtbd8/Grem1/Pdpn/Vasn/Zfp703/Mdk/Ager/Tgfbr2/Vegfa/Hmga2/Gsk3b/Sfrp1/Tgfb1i1/Hdac2/Bmp7/Efna1	44
regulation of sequestering of calcium ion	0.000359536	0.0044825	Plce1/F2rl3/Coro1a/Cacna1c/Calm3/Drd1/Drd2/Pde4d/Plcb1/Ptprc/Dmd/Glp1r/Htr2c/Itpr1/Itpr3/Mcoln1/Gpr39/Capn3/Itgb3/Plcb3/Prkce/Rasa3/Trpm2/Htr2a/Jph2/P2rx7/Slc8a1/Diaph1/Jph3/Mcoln3/Trpa1/Chd7/Ubash3b/Ntsr1/Jph4/Akap6/Casq1/Jsrp1/Anxa6/Lyn/Itpr2/Plcb2/Nol3/Prkd1	44
regulation of glial cell differentiation	0.000369979	0.00460651	Dll3/Bin1/Tnfrsf1b/Nf1/Ptn/Nr1d1/Cntn2/Notch1/Ptprz1/Dab1/Drd3/Mag/Dlx2/C1qa/Tmem98/Tenm4/Spint1/Kdm4a/Lingo1/Ttbk1/Epha4/Sirt2/Zfp365/App/Dusp10/Tcf7l2/Nr2e1/Mdk/Ager/Ntf3/Hmga2/Fgfr3/Hdac2	33
regeneration	0.000370778	0.00461026	Fzd7/Nrg1/Rtn4r/Cpb2/Wnt7a/Vwf/Ptpru/Ptpn12/Cflar/Gli3/Gli1/Flt3/Map2k1/Bcl2/Cebpb/Ncam1/Nefh/Pfkfb1/Dmd/Ptn/Cd9/Igf2r/Htr2c/Apod/Itpr1/Rxra/Socs1/Timp3/Atp2a3/Notch1/Ptprs/Ppard/Igfbp1/Igf1r/Pcna/Prrx1/Naca/Mustn1/Capn3/Hfe/Lrp2/Mag/Map1b/Notch2/Ptgfrn/Tgfbr3/Lrp1/Rtn4rl1/Scarf1/Sgca/Axl/Rgma/Inpp5f/Igsf10/Lrig2/Sulf2/Lpin1/Wnt10b/Epha4/Ptprf/Upf2/Large1/Pax7/Plaur/Flt1/Gata4/Notch3/Nr4a3/Ccnd1/…	87
glutamine family amino acid metabolic process	0.000372712	0.00462811	Dao/Apc/Gad2/Nos1/Nos2/Nos3/Glul/Gclc/Ass1/Arg2/Hal/Slc1a3/Padi4/Atp2b4/Agmat/Amdhd1/Nags/Sirt4/Adhfe1/Dglucy/Phgdh/Ctps2/Aldh4a1/Ddah1/Prodh1/Slc7a7/Ftcd	27
lipid transport	0.000375285	0.00465383	Nrg1/Acsl4/Map2k6/Scarb2/Abcc3/Slco3a1/Abcb1a/Cry2/Abcc4/Agt/Drd2/Lipc/Slco2a1/Nos2/Pla2g4a/Pomc/Ren/Hnf1a/Tp53/Scarb1/Apod/Acsl1/Abcc2/Cpt2/Psap/Scp2/Ptpn11/Ppard/Ppara/Cpt1b/Osbpl1a/Npc1/Soat2/Abca17/Gltp/Pla2g3/Commd1/Prelid1/Atp9b/Atp8b1/Drd3/Itgb3/Pla2g5/Irs2/Slc27a3/Pla2g1b/Pla2r1/Esyt1/P2rx7/Pla2g2a/Pcsk9/Osbpl9/Lrp1/Srebf2/Lima1/Gramd1b/C1qtnf1/Pitpnm2/Slc10a4/Osbp2/Nkx3-1/Atp11a/Pdzd8/Cp…	94
regulation of erythrocyte differentiation	0.000379001	0.00468738	Mir125a/Cdk6/Tcf3/Ets1/Stat5a/Stat1/Gata2/Zfp36l1/Acvr1b/Foxo3/Trim58/Ldb1/Gas2l1/Rbfox2/Ankrd54/Kdm1a/Inpp5d/Zfpm1/Zfp36/Lyn/Mapk14	21
cartilage development involved in endochondral bone morphogenesis	0.000379001	0.00468738	Sox9/Cbs/Rara/Rarb/Comp/Col2a1/Axin2/Por/Matn4/Matn1/Col27a1/Col7a1/Col9a1/Trip11/Coch/Trpv4/Thbs3/Sik3/Anxa6/Tgfbr2/Ihh	21
striated muscle cell apoptotic process	0.000387687	0.00478842	Nrg1/Nkx2-5/Rps6ka2/Cflar/Agt/Bcl2/Gnb1/Myocd/Tp53/Camk2a/Hmgcr/Naca/Capn2/Gata6/Bag3/Cxcr2/Sirt4/Sirt5/Fndc1/Sfrp2/Map3k5/Gata4/Rapgef3/Mdk/Nol3	25
receptor metabolic process	0.000406897	0.005019	Nrg1/Magi2/Sh3gl2/Dnm1/Cacng3/Cacng4/Cacng5/Cacng7/Necab2/Dnm3/Drd2/Optn/Rab31/Dmd/Cd9/Fmr1/Pld2/Nr1d1/Fnta/Cntn2/Grk3/Arrb2/Ppara/Cav3/Drd3/Itgb3/Cxcr2/Arfgef2/Ptpn5/Pacsin1/Pcsk9/Wnt3a/Rnf43/Lmtk2/Efnb2/Uvrag/Inpp5f/Ophn1/Rspo1/Pip5k1c/Ubqln2/Ankrd13a/Sirt2/Bves/Trat1/Ldlrap1/Grem1/Gria1/Furin/Ramp3/Apln/Ramp1/Nsf/Ntf3/Pard3/Git1/Vegfa/Ache/Cacng2/Hdac2/Ece1	61
nephron morphogenesis	0.000409012	0.00503171	Lama5/Wnt11/Sox9/Gli3/Agt/Bcl2/Pdgfrb/Pkd1/Gpc3/Dlg1/Tcf21/Gdnf/Hnf1b/Pax2/Six4/Wnt9b/Pbx1/Kif26b/Irx1/Irx3/Sall1/Dchs1/Fat4/Ctnnbip1/Grem1/Cited1/Vegfa/Bmp7/Gata3/Ptch1/Pgf	31
lamellipodium organization	0.000409012	0.00503171	Arhgef7/Cdh13/Atp7a/Myo9b/Coro1b/Vav3/Vav2/S1pr1/Spata13/Rreb1/Carmil1/Ablim3/Mtss2/Ablim1/Cyfip1/Arpin/Kank1/Plekho1/Nck2/Pxn/Srgap2/Arpc5/Ablim2/Parvb/Arhgef6/Epha2/Ptpro/Pdpn/Fscn1/Src/Ajuba	31
regulation of transmembrane receptor protein serine/threonine kinase signaling pathway	0.000413694	0.00508257	Magi2/Dmrt1/Sulf1/Fst/Myocd/Tp53/Lox/Inhbb/Onecut1/Gpc3/Gdf6/Notch1/Kdr/Smad3/Bmp3/Tgfb3/Cav3/Nup93/Hfe/Lrp2/Gata6/Acvr1b/Men1/Gdf15/Glg1/Notch2/Tgfbr3/Strap/Emilin1/Bmper/Tfap2b/Igsf1/Rasl11b/Sptbn1/Rnf165/Dact2/Rgma/Chrdl2/Numa1/Sfrp2/Hjv/Chst11/Tmprss6/Lemd2/Veph1/Cd109/Chrdl1/Crb2/Lrg1/Eng/Rbpms/Grem1/Nbl1/Gata4/Furin/Ltbp1/Tcf7l2/Vasn/Zfp703/Fbn2/Fstl1/Gdf10/Ccn1/Fbn1/Sfrp1/Tgfb1i1/Bmp7/Zfp4…	68
forebrain neuron development	0.000423937	0.00519465	Drd1/Drd2/Atp7a/Cntn2/Fezf2/Tfap2a/Disc1/Plxna3/Rapgef2/Dclk2/Lhx6/Atg7/Arx/Robo1/Fgfr1/Nrp2/Robo2	17
regulation of presynapse organization	0.000423937	0.00519465	Wnt7a/Nlgn1/Nlgn2/Nlgn3/Clstn3/Ptprs/Il1rapl2/Wnt3a/Farp1/Slitrk2/Mdga1/Ntng2/Gpc4/Il1rapl1/App/Nrxn1/Snap91	17
protein-containing complex localization	0.000431834	0.00528443	Nrg1/Nup88/Magi2/Nlgn1/Rab8a/Dnm1/Cacng3/Cacng4/Cacng5/Cacng7/Map2k1/Stau2/Grip2/Dnm3/Reln/Myo5b/Dlg1/Mapk10/Camk2a/Tub/Fkbp4/Nptx1/Cep112/Nptx2/Nup93/Drd3/Itgb3/Tnik/Snapin/Nacc2/Nup214/Pacsin1/Dync2li1/Ift43/Exoc3l4/Tnfaip2/Akap8l/Ift27/Alkbh5/Efnb2/Kif5c/Ophn1/Thoc2/Clstn1/Klhl21/Pip5k1c/Anks1b/Gpc4/Cep131/Sirt2/Cnih2/Polr2d/Rpgr/Shisa6/Lca5l/Zfp365/Dlg3/Nrxn1/Dlg2/Akap6/Arl3/Cplx1/Iqsec2/Hhex…	72
regulation of peptidyl-serine phosphorylation	0.000434339	0.00530809	Il11/Mlxipl/Agt/Avp/Bcl2/Met/Nos1/Oprd1/Pde4d/Dmd/Ntrk2/Gfra2/Arrb2/Rptor/Ppm1f/Osm/Prkd2/Pak1/Stox1/Atp2b4/Mapkap1/Pink1/Plcl2/Irgm/Wnt3a/Sptbn4/Inpp5f/Sfrp2/Bcar3/Stk4/Nck2/Pdcd10/Smyd3/App/Ramp3/Gas6/Rapgef3/Nrxn1/Araf/Ntf3/Rack1/Vegfa/Gsk3b/Prkd1/Tek	45
positive regulation of hormone secretion	0.00044016	0.00537215	Baiap3/Arhgef7/Nlgn2/Rph3al/Drd2/Gck/Ppp3cb/Glul/Glp1r/Fgfr4/Htr2c/Inhbb/Adora2a/Irs1/Pax6/Ptpn11/Ppard/Ffar1/Rab8b/Pex5l/Tfr2/Gpr39/Gpld1/Cartpt/Hfe/Prkce/Irs2/Trpm2/Mcu/Cask/Cacna1d/Lrp1/C1qtnf1/Ildr1/Nkx3-1/Ano1/Atg7/Trpa1/Gpr68/Myrip/Blk/Edn3/Ucn3/Runx1/Prkn/Apln/Aacs/Tcf7l2/Kiss1r/Fgfr1/Abat/Gabbr1/Nnat	53
ensheathment of neurons	0.000443377	0.00539013	Nrg1/Egr2/Nfasc/Epb41l3/Lpar1/Tnfrsf1b/Mbp/Nf1/Bcas1/Rara/Rarb/Scn2a/Sod1/Tf/Tg/Clu/Ptn/Cd9/Ntrk2/Dlg1/Mal/Rxra/Cntn2/Psap/Ptprz1/Ppard/Itgb4/S100b/Sox10/Myrf/Mag/Scn8a/Tmem98/Tenm4/Fig4/Sirt2/Mall/Abcd1/Xk/Pllp/Tspan2/Cldn5/B4galt6/Tcf7l2/Gal3st1/Ntf3/Pard3/Cdh2/Atrn/Eif2b2/Fgfr3	51
axon ensheathment	0.000443377	0.00539013	Nrg1/Egr2/Nfasc/Epb41l3/Lpar1/Tnfrsf1b/Mbp/Nf1/Bcas1/Rara/Rarb/Scn2a/Sod1/Tf/Tg/Clu/Ptn/Cd9/Ntrk2/Dlg1/Mal/Rxra/Cntn2/Psap/Ptprz1/Ppard/Itgb4/S100b/Sox10/Myrf/Mag/Scn8a/Tmem98/Tenm4/Fig4/Sirt2/Mall/Abcd1/Xk/Pllp/Tspan2/Cldn5/B4galt6/Tcf7l2/Gal3st1/Ntf3/Pard3/Cdh2/Atrn/Eif2b2/Fgfr3	51
coagulation	0.000443377	0.00539013	Cpb2/Stxbp3/Hps1/F2rl3/Vwf/Gp1bb/Tspan8/Prkca/Slc4a1/Tbxa2r/Gnas/Cd9/Pdgfa/Pdgfra/Comp/P2rx1/Hnf4a/Itgb3/Papss2/Hs3st5/Pear1/F8/Wnt3a/Gna13/C1qtnf1/Hps4/Anxa8/F12/Axl/Fermt3/Ap3b1/Pip5k1c/Fbln1/Ano6/Tmprss6/Ubash3b/Adtrp/Plek/Rab27a/Prkg1/Pdpn/Sh2b3/Gas6/F13a1/Mertk/Lyn/Abat/Thbd/Tec/Lyst/Prkcq	51
regulation of myeloid cell differentiation	0.000445767	0.0054121	Mir125a/Rcor1/Clec2d/Cdk6/Tjp2/Inpp4b/Tcf3/Apc/Cebpb/Ets1/Nf1/Prkca/Rara/Gnas/Lox/Stat5a/Mitf/Stat1/Gata2/Ppargc1b/Ctr9/Zfp36l1/Acvr1b/Foxo3/Notch2/Foxp1/Scin/Trim58/Hmgb3/Ikzf1/Ror2/Ldb1/Meis2/Cnot4/Gpr68/Ubash3b/Tfe3/Zbtb16/Gas2l1/Cul4a/C1qc/Tmem178a/Rnf41/Rbfox2/Ankrd54/Gabpa/Kdm1a/Ctnnbip1/Runx1/Inpp5d/Itpkb/Twist2/Meis1/Zfpm1/Zfp36/Lyn/Mapk14/Ccl5/Klf10/Fbn1/Dll1/Gsk3b/Sfrp1/Fgfr3	64
regulation of action potential	0.000450348	0.00545273	Bin1/Fgf12/Cacna1c/Slc9a1/Fmr1/Dlg1/Cacnb3/Cacna2d1/Scn5a/Kcnb1/Pkp2/Cav3/Flna/Atp2a2/Foxp1/Trpa1/Ank3/Ntsr1/Cnr2/Pawr/Kcnc4/Gba/Jup/Fgf13	24
collagen fibril organization	0.000450912	0.00545273	P3h1/Lmx1b/Nf1/Lox/Atp7a/Comp/Col2a1/Mmp11/Adamts2/Dpt/Col11a2/Emilin1/Adamts14/Sfrp2/Loxl3/Grem1/Col5a3/Fmod/Scx/Vipas39/Ddr2/Col5a1	22
microvillus assembly	0.000451466	0.00545273	Pld1/Hnf4a/Atp8b1/Tnik/Rapgef6/Rapgef2/Rap1gap/Stk26/Slc9a3r1/Fscn1	10
membrane depolarization during cardiac muscle cell action potential	0.000451466	0.00545273	Cacnb2/Cacna1c/Cacna2d1/Scn5a/Cav3/Scn1b/Cacna1d/Cacna1g/Scn4b/Ank3	10
negative regulation of myeloid cell differentiation	0.000460504	0.00555466	Clec2d/Cdk6/Tjp2/Inpp4b/Tcf3/Nf1/Rara/Stat5a/Gata2/Ctr9/Zfp36l1/Hmgb3/Ldb1/Meis2/Gpr68/Ubash3b/Zbtb16/Gas2l1/Cul4a/C1qc/Tmem178a/Gabpa/Runx1/Inpp5d/Itpkb/Twist2/Meis1/Zfpm1/Zfp36/Lyn/Fbn1/Dll1/Sfrp1	33
aorta morphogenesis	0.000462508	0.0055716	Pdgfrb/Notch1/Mylk/Sec24b/Lrp1/Foxh1/Tfap2b/Tbx2/Prox1/Efnb2/Dll4/Adamts9/Chd7/Tbx1/Notch4/Eng	16
cell maturation	0.000468133	0.00563204	Npr2/Nlgn1/Nfasc/Pou2f2/Rps6ka2/Runx3/Grip2/Bcl2/Ren/Esr2/Gata2/Cntn2/Kdr/Prkar1a/Septin4/Gpat4/Abhd2/Sox10/Foxo3/Epas1/Pebp1/C1qa/Lrrk2/Slc26a6/Adgrb3/Trim58/Scarf1/Map3k13/Fam20c/Tfcp2l1/Abl2/Bcl11a/Axl/Sptbn4/Anks1a/Sox18/Lhx6/Sirt2/Ank3/Rnd1/Rxfp2/Runx2/Nrcam/Irx5/Kdm1a/Runx1/Pde3a/App/Nr4a2/Nrxn1/Dlg2/Cdc20/B4galt6/Vsx1/Fgfr1/Cspg4/Kcnma1/Vegfa/Gsk3b/Ihh/Gata3	61
detection of abiotic stimulus	0.000490994	0.00588418	Rs1/Kcnk4/Opn4/Atp2b2/Ephb1/Grin2b/Grm6/Pkd1/Rho/Fmr1/Plcb4/Fyn/Cacnb3/Asic2/Arrb2/Tac4/Asic3/Cav3/Pkd2l2/Nox3/Adora1/Pkd2l1/Pdzd7/Htr2a/Sema5b/Ano1/Trpm3/Tulp1/Sema5a/Cacna2d4/Trpa1/Whrn/Piezo1/Pde6c/Ntsr1/Gpr88/Pawr/Pcdh15/Jup/Mmp24/Cngb1	41
positive regulation of transporter activity	0.000490994	0.00588418	Cacnb2/Cacng3/Cacng4/Abcb1a/Nlgn3/Calm3/Kcnc2/Reln/Slc9a1/Dmd/Cacnb3/Kcnc1/Asic2/Cacna2d1/Abcc8/Atp1b1/Nedd4l/Rgs9/Jph2/Pink1/Wnk2/Lrrc26/Ephb2/Lrrc38/Akap7/Ank3/Stac2/Ntsr1/Nipsnap2/Prkg1/Stk39/Shank3/Rapgef3/Akap6/Trpv4/Casq1/Ager/Tmsb4x/Cacng2/Ikbkb/Trpc6	41
positive regulation of peptide hormone secretion	0.000490994	0.00588418	Baiap3/Arhgef7/Nlgn2/Rph3al/Drd2/Gck/Ppp3cb/Glul/Glp1r/Irs1/Pax6/Ppard/Ffar1/Rab8b/Pex5l/Tfr2/Gpr39/Gpld1/Hfe/Prkce/Irs2/Trpm2/Mcu/Cask/Cacna1d/Lrp1/Ildr1/Ano1/Atg7/Trpa1/Gpr68/Myrip/Blk/Ucn3/Prkn/Apln/Aacs/Tcf7l2/Abat/Gabbr1/Nnat	41
nuclear migration	0.000497583	0.00594778	Ntn1/Pax6/Fhod1/Dync1h1/Clmn/Trim58/Tacc1/Cep120/Tacc2/Sun1/Slc9a3r1/Slit1/Hhex/Myh10/Dctn4	15
membrane assembly	0.000497583	0.00594778	Magi2/Nrxn2/Nlgn1/Nlgn2/Nlgn3/Psap/Cav3/Sptbn1/Ephb2/Il1rapl1/Ank3/Rftn1/Nrxn1/Lrp4/Cdh2	15
negative regulation of muscle organ development	0.000507974	0.00606386	Fzd7/Usp2/Kcnk2/Apc/Ephb1/Myocd/S100b/Ppara/Capn3/Cav3/Sox6/Pak1/Pi16/Rgs4/Foxp1/Six4/Tbx5/Sirt2/Tll2/Sfmbt1/Meis1/Tgfbr2/Tsc22d3/Dll1/Hdac2	25
response to calcium ion	0.000508998	0.00606386	Nlgn1/Syt12/Syt17/Add1/Calm3/Grin2a/Grin2b/Nr3c1/Junb/Lipc/Pla2g4a/Plcd1/Ppp2ca/Vdr/Inhbb/Scn5a/Itpr3/Syt1/Mylk/Mcoln1/Cacybp/Adam9/Gpld1/Capn3/Trpm2/Pebp1/P2rx7/Syt15/Cpne5/Kcnmb3/Mttp/Tph2/Rasal1/Iqgap1/S100a16/Cpne8/Cpne4/Spag16/Itpkb/Ccnd1/Syt7/Nrxn1/Trpc3/Syt6/Kcnh1/Kcnmb4/Pcdh15/Cpne6/Prkaa2/Pde1c/Kcnma1/Cacng2/Sec31a/Dpep1	54
cellular response to oxygen levels	0.000509964	0.00606386	Eif4ebp1/Lpar1/Cflar/Daxx/Map2k1/Kcnk2/Bcl2/Cbs/Drd1/Gnb1/Oprd1/Myocd/Pgk1/Scn2a/Slc9a1/Tp53/Bcl2l1/Ptn/Atp7a/Itpr1/Cacnb3/Notch1/P4hb/Ppard/Hnf4a/S100b/Commd1/Gata6/Cpeb1/Prkce/Zfp36l1/Stox1/Foxo3/Epas1/Angpt4/Slc8a1/Pink1/Tert/Suv39h1/Sirt4/Uck2/Nkx3-1/Fndc1/Atg7/Sirt2/Irak1/Dnmt3a/Pmaip1/Ucn3/Flt1/Txnrd1/Stc2/Slc29a1/Ddah1/Vasn/Atp6v1a/Itpr2/Aifm1/Vegfa/Src/Sfrp1/Ajuba/Nol3/Trpc6	64
post-embryonic development	0.000511405	0.00606386	Fendrr/Cdh23/Flt3/Dscam/Acadm/Bcl2/Kcnj1/Gnas/Igf2r/Itpr1/Kdr/Ahr/Sox6/Mecom/Schip1/Alx4/Sema3c/Slc8a1/Stk36/Abl2/Ndn/Arid5b/Prdm1/Atg7/Invs/Bcl11b/Chst11/Llgl2/Plekha1/Myt1/Usp9x/Myl2/Zfx/Foxp2/Aco1/Apob/Flt1/Nr4a2/Bcl2l11/Inppl1/Tcf7l2/Fbn1/Vegfa/Gata3	44
arginine metabolic process	0.00051247	0.00606386	Nos1/Nos2/Nos3/Ass1/Arg2/Padi4/Atp2b4/Agmat/Nags/Ddah1/Slc7a7	11
positive regulation of glutamate receptor signaling pathway	0.00051247	0.00606386	Cacng3/Cacng4/Necab2/Nlgn3/Reln/Rgs9/Pink1/Ephb2/Shank3/Unc13a/Cacng2	11
tube formation	0.000512892	0.00606386	Pax3/Sox9/Dab2ip/Rara/Sdc4/Gdnf/Notch1/Hnf1b/Glmn/Lrp2/Nfib/Tbxt/Pax2/Sec24b/Lhx2/Grhl3/Six4/Trim71/Ptk7/Eda/Kat2a/Wnt9b/Kdm2b/Abl2/Sdccag8/Shroom3/Irx1/Tfap2a/Mib1/Irx3/Sall1/Rgma/Sfrp2/Zeb2/Spint1/Stk4/Zic5/Mthfd1l/Vasp/Lmo4/Bcas3/Grem1/Dlc1/Hand1/Shank3/Bcl2l11/Med12/Cdh1/Vegfa/Sfrp1/Bmp7/Gata3/Ptch1	53
positive regulation of muscle cell differentiation	0.000513178	0.00606386	Nrg1/Bcl2/Nr3c1/Myocd/Arrb2/Capn2/Cav3/Gdf15/Smarcd3/Foxp1/Myf5/Maml1/Wnt3a/Kat2a/Prox1/Efnb2/Ripor2/Tshz3/Cyp26b1/Olfm2/Tbx1/Ehd2/Adgrb1/Eng/Grem1/Akap6/Mapk14/Mmp14/Thra/Gsk3b/Hamp	31
negative regulation of response to wounding	0.000513178	0.00606386	Rtn4r/Cpb2/Tspan8/Wfdc1/Cd9/Pdgfa/Pdgfra/Ptprs/Abcc8/Smad3/Hmgcr/Cask/Rtn4rl1/C1qtnf1/F12/Rgma/Inpp5f/Lrig2/Tmprss6/Ubash3b/Epha4/Adtrp/Cd109/Prkg1/Sh2b3/Dusp10/Ajap1/Mdk/Abat/Ager/Thbd	31
regulation of phosphatase activity	0.000516144	0.00609115	Magi2/Ppp1r14a/Rcan2/Cry2/Ppp1r3b/Calm3/Drd2/Ppp2r2d/Pdgfrb/Ppp2ca/Ptprc/Ptn/Itga1/Myo1d/Smad3/Ahr/Rimbp2/Pkmyt1/Elfn1/Tmem132d/Gpld1/Ppargc1b/Tsks/Nuak1/Wdr81/Lmtk2/Farp1/Sh2d4a/Sema4d/Phactr1/Sh3rf2/Phactr2/Ppp1r37/Dmpk/Csrnp3/Ppp2r1b/Pcdh11x/Ptpa/Ppp1r16a/Slc39a10/Plek/Dlg3/Ppp2r2b/Dlg2/Pawr/Mgat5/Ppp1r16b/Ppp1r42/Camsap3/Ppp2r5c/Ikbkb/Ppp1r9b	52
regulation of neuron migration	0.000518232	0.00610802	Nrg1/Dab2ip/Camk2b/Reln/Camk2a/Pax6/Ptprz1/Il1r1/Flna/Flrt2/Unc5d/Igsf10/Rapgef2/Arhgef2/Lrig2/Srgap2/Fbxo31/Erbb4/Mdk/Cdh1/Gsk3b	21
regulation of muscle contraction	0.000520479	0.00612672	Nkx2-5/Cacna1h/Bin1/Map2k1/Pde5a/Prok2/Adra1b/Atp1a1/Cacna1c/Calm3/Pde4b/Pde4d/Myocd/Prkca/Slc9a1/Sod1/Tacr3/Tbxa2r/Dmd/Dlg1/Oxtr/P2rx1/Atp1b1/Scn5a/Scn4a/Pkp2/Smtn/Cav3/Arg2/Adora1/Scn10a/Atp2a2/Slc8a1/Dmpk/Flt1/Gata4/Prkg1/Fxyd1/Ccn2/Pawr/Akap6/Trpv4/Casq1/Anxa6/Abat/Dbn1/Jup/Kcnma1/Kcnq1/Fgf13	50
positive regulation of dendrite morphogenesis	0.000522464	0.00614067	Baiap2/Stau2/Camk2b/Met/Reln/Myo5b/Smad1/Cux2/Numbl/Tnik/Sgk1/Cask/Rab21/Tiam1/Epha4/Il1rapl1/Ptprf/Ankrd27/Fbxo31/Dbn1/Itpka/Ache/Kalrn	23
positive regulation of peptidyl-serine phosphorylation	0.000522989	0.00614067	Il11/Agt/Avp/Bcl2/Met/Nos1/Oprd1/Ntrk2/Gfra2/Arrb2/Rptor/Osm/Prkd2/Pak1/Stox1/Atp2b4/Mapkap1/Pink1/Irgm/Wnt3a/Sfrp2/Bcar3/Stk4/Pdcd10/Smyd3/App/Ramp3/Gas6/Rapgef3/Nrxn1/Araf/Ntf3/Vegfa/Gsk3b/Prkd1/Tek	36
cerebellar cortex formation	0.000525636	0.00616395	Wnt7a/Lhx5/Map2k1/Atp2b2/Atp7a/Cacna1a/Ptpn11/Prox1/Ldb1/Ophn1/Whrn/Nrxn1/Nfix/Dll1	14
positive regulation of secretion by cell	0.000538286	0.00627481	Baiap3/Cpb2/Arhgef7/Cacna1h/Stx1a/Cacnb2/Nlgn1/Septin5/Nlgn2/Flt3/Rph3al/Ap1g1/Unc13d/Agt/Avp/Drd2/Gck/Grin2b/Nr3c1/Mbp/Plcd1/Ppp3cb/Prkca/Sdc4/Bcl2l1/Glul/Itgam/Glp1r/Hk1/Pld2/Fgfr4/Myo5b/Gata2/Htr2c/Inhbb/Cck/Oxtr/Adora2a/Irs1/Pax6/Chrna4/Ptpn11/Ppard/Syt1/Tgfb3/Kcnb1/Cacna1b/Alox15b/Ffar1/Rab8b/Cadps/Pex5l/Tfr2/Gpr39/Glmn/Osm/Adam9/Gpld1/Cartpt/Nod2/Hfe/Ffar2/Prkce/Irs2/Trpm2/Rasgrp1/Mcu/Cask/…	128
peristalsis	0.00053998	0.00627481	Agt/Drd1/Drd2/Dlg1/Gdnf/Npy1r/Tshz3/Tifab	8
auditory receptor cell morphogenesis	0.000539981	0.00627481	Cdh23/Atp2b2/Sod1/Pdzd7/Sec24b/Wdpcp/Ripor2/Whrn/Triobp/Myo3b/Slc9a3r1/Pcdh15	12
bicarbonate transport	0.000539981	0.00627481	Slc4a1/Slc4a2/Slc4a9/Slc26a4/Slc4a5/Slc26a7/Slc26a6/Slc26a9/Slc4a11/Slc4a8/Slc26a10/Slc4a4	12
axonal fasciculation	0.000541854	0.00627481	Megf8/Efna5/Crtac1/Ncam1/Cntn2/Ptprz1/Ncam2/Epha3/Fezf2/Ndn/Sema5a/Ephb2/Epha4	13
animal organ maturation	0.000541854	0.00627481	Phospho1/Pax2/Mbtps2/Sema4d/Dchs1/Fat4/Ano6/Plxnb1/Grem1/Thbs3/Rflna/Fgfr3/Gata3	13
hepatocyte proliferation	0.000541854	0.00627481	Cpb2/Cflar/Gli1/Cebpb/Tgfa/Ptn/Itpr1/Notch2/Wnt3a/Prox1/Sulf2/Mdk/Rps6ka1	13
epithelial cell proliferation involved in liver morphogenesis	0.000541854	0.00627481	Cpb2/Cflar/Gli1/Cebpb/Tgfa/Ptn/Itpr1/Notch2/Wnt3a/Prox1/Sulf2/Mdk/Rps6ka1	13
neuron projection fasciculation	0.000541854	0.00627481	Megf8/Efna5/Crtac1/Ncam1/Cntn2/Ptprz1/Ncam2/Epha3/Fezf2/Ndn/Sema5a/Ephb2/Epha4	13
positive regulation of stem cell differentiation	0.000541854	0.00627481	Nkx2-5/Sox9/Sox5/Ptn/Gata6/Sox6/Sema3c/Sp7/Tbx5/Gata4/Ltbp3/Gsk3b/Bmp7	13
neural crest cell differentiation	0.000542844	0.00627844	Pax3/Lama5/Sox9/Efnb1/Gdnf/Pax6/Fn1/Sema3g/Tcof1/Sox10/Sema3c/Sema3e/Sema6c/Sema4f/Sema5b/Sema4d/Tfap2a/Sema5a/Zeb2/Sema3f/Wnt10a/Tbx1/Sema3b/Edn3/Kbtbd8/Pitx2/Erbb4/Anxa6/Nrp2/Sfrp1/Sema6b/Bmp7	32
cellular response to monosaccharide stimulus	0.000546238	0.00630983	Baiap3/Cpb2/Ptprn/Efna5/Mlxipl/Bcl2/Grik5/Met/Plcb1/Ppp2ca/Ppp3cb/Gclc/Nr1d1/Pax6/Fn1/Il1r1/Hmgcr/Igf1r/Kcnb1/LOC259246/Nptx1/Zbtb20/Gpr39/Pde4c/Gpld1/Prkce/Irs2/Pax2/Men1/Foxo3/Ptprn2/Cacna1d/Lrp1/Slc26a6/Stxbp4/Tiam1/Ano1/Pde8b/Atg7/Trpa1/Gpr68/Sidt2/Smarcb1/Myt1/Cacna1e/Gata4/Prkn/Gas6/Nrxn1/Slc29a1/Adcy5/Slc2a5/Aacs/Tcf7l2/Piwil4/Prkaa2/Ager/Cdk16/Pde1c/Rack1	60
cellular response to decreased oxygen levels	0.000554659	0.00639182	Eif4ebp1/Cflar/Daxx/Map2k1/Kcnk2/Bcl2/Cbs/Drd1/Gnb1/Oprd1/Myocd/Pgk1/Scn2a/Slc9a1/Tp53/Bcl2l1/Ptn/Atp7a/Itpr1/Cacnb3/Notch1/P4hb/Ppard/Hnf4a/S100b/Commd1/Gata6/Cpeb1/Prkce/Zfp36l1/Stox1/Foxo3/Epas1/Angpt4/Slc8a1/Pink1/Tert/Suv39h1/Sirt4/Nkx3-1/Fndc1/Sirt2/Irak1/Dnmt3a/Pmaip1/Ucn3/Flt1/Stc2/Slc29a1/Ddah1/Vasn/Itpr2/Aifm1/Vegfa/Src/Sfrp1/Ajuba/Nol3/Trpc6	59
monocarboxylic acid catabolic process	0.000554715	0.00639182	Hadh/Acacb/Acot8/Acadm/Ivd/Pccb/Acat1/Acox2/Lipe/Cpt2/Irs1/Acadsb/Ppard/Cpt1b/Cpt1a/Cyp4f18/Aig1/Abhd2/Irs2/Bdh2/Acoxl/Echdc2/Etfa/Cpt1c/Slc27a4/Pon3/Cyp26b1/Lpin1/Acad11/Auh/Adtrp/Abhd16a/Abcd1/Tysnd1/Idnk/Abat/Acox3/Mlycd	38
gastrulation	0.000562736	0.00647621	Fzd7/Nat8f5/Megf8/Snai1/Exoc4/Wnt11/Tcf3/Phldb1/Plpp3/Mbp/Hnf1a/Tp53/Wnt3/Gpc3/Smad3/Hnf1b/Fn1/Smad1/Itgb4/Prkar1a/Hnf4a/Nf2/Tbxt/Gata6/Itgb3/Ctr9/Pax2/Map2k5/Ext1/Col7a1/Wnt3a/Tenm4/Ldb1/Pofut2/Sfrp2/Ext2/Nphp3/Kdm6b/Crb2/Epha2/Gata4/Apln/Txnrd1/Nr4a3/Hand1/Scx/Fgfr1/Hhex/Itga7/Mmp2/Mmp9/Mmp14/Tgfbr2/Rack1/Hmga2/Sfrp1/Bmp7/Col5a1	58
organic hydroxy compound transport	0.000563842	0.00648089	Nrg1/Emb/Stx1a/Abcc3/Slc2a13/Syt12/Gpm6b/Syt17/Agt/Drd1/Drd2/Gck/Lipc/Nos1/Plcd1/Pomc/Ren/Hnf1a/Slc22a1/Prkcb/Scarb1/Abcc2/Oxtr/Adora2a/Gdnf/P2rx1/Scp2/Chrna4/Ptpn11/Syt1/Kcnb1/Osbpl1a/Tor1a/Npc1/Soat2/Cadps/Asic3/Mapk15/Commd1/Cartpt/Drd3/Htr2a/Slc16a7/Pcsk9/Osbpl9/Pink1/Lrp1/Srebf2/Lima1/Gramd1b/Slc26a6/C1qtnf1/Slc10a4/Osbp2/Syt15/Osbpl8/Pgap1/Osbpl5/Stra6/Irak1/Stard3/Ldlrap1/Apob/Prkn/Crhr1/S…	76
detection of external stimulus	0.000588305	0.0067537	Rs1/Kcnk4/Opn4/Atp2b2/Ephb1/Grin2b/Grm6/Pkd1/Rho/Fmr1/Plcb4/Fyn/Cacnb3/Asic2/Arrb2/Tac4/Asic3/Cav3/Pkd2l2/Nox3/Adora1/Pkd2l1/Pdzd7/Htr2a/Sema5b/Ano1/Trpm3/Tulp1/Sema5a/Cacna2d4/Trpa1/Whrn/Piezo1/Pde6c/Ntsr1/Gpr88/Pawr/Pcdh15/Jup/Mmp24/Cngb1	41
morphogenesis of embryonic epithelium	0.000590607	0.00676339	Pax3/Lama5/Sox9/Sulf1/Ar/Rara/Sdc4/Gdnf/Hnf1b/Glmn/Lrp2/Tbxt/Pax2/Sec24b/Lhx2/Grhl3/Six4/Trim71/Ptk7/Kat2a/Wnt9b/Kdm2b/Gli2/Abl2/Shroom3/Grsf1/Irx1/Tfap2a/Mib1/Irx3/Sall1/Rgma/Sfrp2/Zeb2/Spint1/Stk4/Wnt7b/Llgl2/Zic5/Mthfd1l/Vasp/Lmo4/Grem1/Dlc1/Hand1/Shank3/Pcdh8/Med12/Hhex/Sfrp1/Tgfb1i1/Bmp7/Gata3/Ptch1	54
negative regulation of ion transport	0.000590607	0.00676339	Mrln/Hoxa3/Acsl4/Usp2/Bin1/Fgf12/Gpm6b/Bcl2/Calm3/Drd2/Nos1/Nos3/Ppp2ca/Prkca/Atp7a/Fmr1/Plcb4/Cacnb3/Prkg2/Ahr/Commd1/Nedd4l/Cav3/Drd3/Adora1/Prkce/Irs2/Rgs4/Sestd1/Htr2a/Pcsk9/Pxk/Wnk2/Pacsin3/Ephb2/Best3/Ank3/Rem1/Ntsr1/Kcne4/Fam115e/Prkg1/Stk39/Crhr1/Grk6/Slc9a3r1/Pawr/Kcne5/Abat/Gabbr1/Mmp9/Kcnq1/Hamp/Hrh3	54
negative regulation of small GTPase mediated signal transduction	0.000592387	0.00677541	Syngap1/Dab2ip/Adra1b/Fbp1/Met/Nf1/Rasip1/Rasa3/Timp2/Mapkap1/Bcl6/Abl2/Arhgap24/Ripor2/Trim67/Kank1/Ephb2/Cgnl1/Rasal1/Kctd10/Ccdc125/Dlc1/Dgkz/Git1	24
neural crest cell development	0.000604512	0.00688809	Pax3/Lama5/Sox9/Efnb1/Gdnf/Pax6/Fn1/Sema3g/Tcof1/Sox10/Sema3c/Sema3e/Sema6c/Sema4f/Sema5b/Sema4d/Tfap2a/Sema5a/Zeb2/Sema3f/Tbx1/Sema3b/Edn3/Kbtbd8/Pitx2/Erbb4/Anxa6/Nrp2/Sema6b/Bmp7	30
regulation of heart growth	0.000604512	0.00688809	Nrg1/Nkx2-5/Acacb/Gli1/Kcnk2/Apc/Nr3c1/Ncam1/Notch1/Ppara/Cav3/Gata6/Pak1/Pi16/Rgs4/Tgfbr3/Foxp1/Tbx2/Tbx5/Prox1/Zfpm2/Gata4/Erbb4/Akap6/Meis1/Fgfr1/Mapk14/Tgfbr2/Hdac2/Hamp	30
hair cell differentiation	0.000605209	0.00688809	Cdh23/Atp2b2/Sod1/Notch1/Ush2a/Pdzd7/Slc44a4/Sec24b/Wdpcp/Ripor2/Mcoln3/Ush1c/Whrn/Triobp/Myo3b/Esrp1/Slc9a3r1/Pcdh15/Fgfr1/Pls3/Kcnma1/Dll1	22
positive regulation of axon extension	0.000605209	0.00688809	Nrg1/Megf8/Ntn1/Trpc5/Dscam/Myo5b/Fn1/Pak1/Map1b/Mapt/Atp5mc1/Lrp1/Map3k13/Disc1/Cyfip1/Sema5a/Fxn/Limk1/Dbn1/Vegfa/Eif2b2/Gsk3b	22
myelination	0.000608565	0.0069178	Nrg1/Egr2/Nfasc/Epb41l3/Lpar1/Tnfrsf1b/Mbp/Nf1/Bcas1/Rara/Rarb/Scn2a/Sod1/Tf/Tg/Clu/Ptn/Cd9/Ntrk2/Dlg1/Mal/Rxra/Cntn2/Psap/Ptprz1/Itgb4/S100b/Sox10/Myrf/Mag/Scn8a/Tmem98/Tenm4/Fig4/Sirt2/Mall/Abcd1/Xk/Pllp/Tspan2/Cldn5/B4galt6/Tcf7l2/Gal3st1/Ntf3/Pard3/Cdh2/Atrn/Eif2b2/Fgfr3	50
mesoderm formation	0.000616305	0.0069716	Snai1/Exoc4/Wnt11/Hnf1a/Wnt3/Smad3/Smad1/Itgb4/Prkar1a/Nf2/Tbxt/Itgb3/Pax2/Wnt3a/Pofut2/Sfrp2/Ext2/Kdm6b/Crb2/Epha2/Txnrd1/Nr4a3/Hand1/Scx/Fgfr1/Hmga2/Bmp7	27
positive regulation of phosphatidylinositol 3-kinase signaling	0.000616305	0.0069716	Nrg1/Flt4/Sox9/Agt/Pdgfrb/Rara/Reln/Ntrk2/Pld2/Fyn/Pdgfa/Kdr/Ppard/Igf1r/Osm/Pik3ap1/Nkx3-1/Sema4d/Prr5/Plxnb1/Prr5l/Flt1/Erbb4/Unc5b/Fgr/Ccl5/Tek	27
forebrain cell migration	0.000616305	0.0069716	Nrg1/Gli3/Cx3cr1/Dab2ip/Drd1/Drd2/Reln/Cntn2/Dab1/Lrrk2/Efhc1/Fezf2/Disc1/Axl/Mdga1/Lhx6/Arx/Sun1/Srgap2/Dixdc1/Emx2/Robo1/Slit1/Nr2e1/Fgfr1/Nrp2/Fgf13	27
positive regulation of striated muscle cell differentiation	0.000616305	0.0069716	Nrg1/Bcl2/Nr3c1/Myocd/Arrb2/Capn2/Cav3/Gdf15/Foxp1/Myf5/Maml1/Wnt3a/Kat2a/Prox1/Efnb2/Ripor2/Cyp26b1/Tbx1/Ehd2/Adgrb1/Grem1/Akap6/Mapk14/Mmp14/Thra/Gsk3b/Hamp	27
regulation of actin filament bundle assembly	0.000617141	0.00697256	Lpar1/Wnt11/Met/Sdc4/Tpm1/Pdlim4/Smad3/Tgfb3/Nf2/Arhgef15/Ppm1f/Fhod1/Swap70/Flna/Pak1/S1pr1/Arhgap28/Synpo2l/Carmil1/Ppm1e/Pxn/Mtss1/Plek/Synpo2/Prkn/Dlc1/Shank3/Rapgef3/Ccn2/Limk1/Shank1/Kiss1r/Dbn1/Ppp1r9a/Prkcq	35
bone remodeling	0.000637006	0.00717383	Inpp4b/Nf1/Prkca/Hnf1a/Tf/Ptn/Mitf/Tgfb3/Acp5/Cartpt/Ppargc1b/Itgb3/Tcirg1/Notch2/P2rx7/S1pr1/Tmem119/Ubash3b/Epha2/Tnfrsf11a/Grem1/Inpp5d/Syt7/Ptprv/Mepe/Mdk/Vegfa/Src/Ltbp3/Gsk3b/Ihh/Sfrp1/Fgfr3/Hamp/Ncdn/Spp2	36
cellular lipid catabolic process	0.000637276	0.00717383	Hadh/Acacb/Acot8/Acadm/Idh1/Ivd/Lipc/Neu1/Pccb/Pla2g4a/Plcb1/Acat1/Scarb1/Pld1/Pld2/Acox2/Lipe/Cpt2/Irs1/Psap/Acadsb/Ppard/Cpt1b/Cpt1a/Cyp4f18/Gpld1/Aig1/Mgll/Abhd2/Plcb3/Irs2/Bdh2/Acoxl/Echdc2/Pik3cg/Lrp1/Etfa/Gdpd1/Daglb/Cpt1c/Inpp5f/Dagla/Slc27a4/Cyp26b1/Lpin1/Acad11/Auh/Adtrp/Pla2g15/Sirt2/Abhd16a/Smpdl3b/Gla/Abcd1/Tysnd1/Apob/Gba/Acox3/Mlycd	59
cellular response to hexose stimulus	0.000637276	0.00717383	Baiap3/Cpb2/Ptprn/Efna5/Mlxipl/Bcl2/Grik5/Met/Ppp2ca/Ppp3cb/Gclc/Nr1d1/Pax6/Fn1/Il1r1/Hmgcr/Igf1r/Kcnb1/LOC259246/Nptx1/Zbtb20/Gpr39/Pde4c/Gpld1/Prkce/Irs2/Pax2/Men1/Foxo3/Ptprn2/Cacna1d/Lrp1/Slc26a6/Stxbp4/Tiam1/Ano1/Pde8b/Atg7/Trpa1/Gpr68/Sidt2/Smarcb1/Myt1/Cacna1e/Gata4/Prkn/Gas6/Nrxn1/Slc29a1/Adcy5/Slc2a5/Aacs/Tcf7l2/Piwil4/Prkaa2/Ager/Cdk16/Pde1c/Rack1	59
negative regulation of peptide hormone secretion	0.00065968	0.00741704	Hadh/Sstr3/Drd2/Acvr1c/Nos1/Inhbb/Irs1/Abcc8/Ptpn11/Hmgcr/Kcnb1/Pfkl/LOC259246/Rptor/Fam3d/Pde4c/Cartpt/Sirt4/Pde8b/Midn/Prkn/Pde1c/Kalrn/Kcnq1/Sfrp1	25
regulation of hemopoiesis	0.00066515	0.00744947	Mir125a/Rcor1/Clec2d/Cdk6/Tjp2/Foxj1/Inpp4b/Gli3/Flt3/Runx3/Tcf3/Il1rl2/Apc/Cebpb/Ets1/Nf1/Prkca/Ptprc/Rara/Gnas/Lox/Stat5a/Ptn/Mitf/Stat1/Gata2/Socs1/Jak3/Notch1/Kdr/Il2ra/Sox13/Prelid1/Ppargc1b/Ctr9/Zfp36l1/Acvr1b/Rasgrp1/Foxo3/Notch2/Foxp1/Lag3/Slc46a2/Nkap/Scin/Zap70/Trim58/Ikzf3/Kat2a/Bcl6/Hmgb3/Ikzf1/Sh3rf1/Ror2/Axl/Ldb1/Prdm1/Ap3b1/Meis2/Cnot4/Loxl3/Cyp26b1/Atg7/Gpr68/Ubash3b/Tfe3/Zbtb16/G…	107
cell-substrate adherens junction assembly	0.000665978	0.00744947	Efna5/Gpm6b/Bcl2/Sdc4/Apod/Kdr/Smad3/Ppm1f/Fermt2/Epha3/Lrp1/Wdpcp/Ldb1/Ptprk/Pxn/Iqgap1/Bcas3/Col16a1/Grem1/Dlc1/Dapk3/Camsap3/Actn1/Mmp14/Vegfa/Src/Ajuba/Tek	28
focal adhesion assembly	0.000665978	0.00744947	Efna5/Gpm6b/Bcl2/Sdc4/Apod/Kdr/Smad3/Ppm1f/Fermt2/Epha3/Lrp1/Wdpcp/Ldb1/Ptprk/Pxn/Iqgap1/Bcas3/Col16a1/Grem1/Dlc1/Dapk3/Camsap3/Actn1/Mmp14/Vegfa/Src/Ajuba/Tek	28
mesoderm morphogenesis	0.000665978	0.00744947	Snai1/Exoc4/Wnt11/Hnf1a/Wnt3/Smad3/Smad1/Itgb4/Prkar1a/Nf2/Tbxt/Itgb3/Pax2/Wnt3a/Pofut2/Sfrp2/Ext2/Tcf7l1/Kdm6b/Crb2/Epha2/Txnrd1/Nr4a3/Hand1/Scx/Fgfr1/Hmga2/Bmp7	28
temperature homeostasis	0.00066658	0.00744947	Acot11/Hadh/Map2k6/Apc/Avp/Cebpb/Drd1/Drd2/Pla2g4a/Ucp1/Gnas/Acsl1/Nr1d1/Oxtr/Cpt2/Notch1/Pemt/Dbh/Igf1r/LOC259246/Ppargc1b/Fto/Epha3/Nox3/Adora1/Trpm2/Epas1/Dync1h1/Htr2a/Arntl/Plcl2/Il18r1/Ybx2/Adamts5/Lpin1/Wnt10b/Tfe3/Esrrg/Ebf2/Appl2/Kdm6b/Ntsr1/Tnfrsf11a/Grb10/Kdm1a/Apln/Per2/Abat/Gatm/Ccl5/Thra/Vegfa/Ache/Tle3/Slc27a1/Zfp423	56
molting cycle	0.000682647	0.00760155	Snai1/Cdh3/Lama5/Sox9/Runx3/Foxe1/Apc/Bcl2/Fst/Nf1/Gnas/Atp7a/Pdgfa/Notch1/Per1/Fgf7/Acvr1b/Alx4/Arntl/Lhx2/Trps1/Tert/Eda/Gorab/Numa1/Nsdhl/Ldb1/Sox18/Wnt10b/Wnt10a/Tfap2c/Cd109/Ptch2/Trpv3/Runx1/Krt83/Krt71/Lrp4/Hdac2	39
hair cycle	0.000682647	0.00760155	Snai1/Cdh3/Lama5/Sox9/Runx3/Foxe1/Apc/Bcl2/Fst/Nf1/Gnas/Atp7a/Pdgfa/Notch1/Per1/Fgf7/Acvr1b/Alx4/Arntl/Lhx2/Trps1/Tert/Eda/Gorab/Numa1/Nsdhl/Ldb1/Sox18/Wnt10b/Wnt10a/Tfap2c/Cd109/Ptch2/Trpv3/Runx1/Krt83/Krt71/Lrp4/Hdac2	39
protein depolymerization	0.000682647	0.00760155	Sh3gl2/Add1/Add2/Apc/Tpm1/Map1a/Tmod1/Camsap2/Sptbn2/Clip2/Swap70/Map1b/Sgk1/Scin/Apc2/Lima1/Tmod3/Kif18b/Kif19/Sptbn1/Carmil1/Sptbn4/Sema5a/Arhgef2/Spef1/Plekhh2/Sptb/Nav3/Shroom2/Gas2l1/Plek/Mical2/Mid1ip1/Tmod2/Trpv4/Camsap3/Capza1/Fgf13/Ppp1r9b	39
regulation of striated muscle cell apoptotic process	0.000690209	0.00765817	Nrg1/Nkx2-5/Cflar/Agt/Bcl2/Myocd/Tp53/Camk2a/Hmgcr/Naca/Capn2/Gata6/Bag3/Cxcr2/Sirt4/Sirt5/Fndc1/Sfrp2/Map3k5/Gata4/Rapgef3/Mdk/Nol3	23
cochlea development	0.000690209	0.00765817	Sox9/Kcnk2/Atp2b2/Gabrb3/Gata2/Gabrb2/Psap/Pax2/Pou3f4/Grhl3/Ift27/Ptk7/Gli2/Dchs1/Sobp/Tbx1/Tifab/Myo3b/Musk/Cdh1/Fgfr3/Otof/Gata3	23
regulation of sodium ion transmembrane transport	0.000690209	0.00765817	Fgf12/Nos1/Slc9a1/Dmd/Atp1b1/Scn5a/Commd1/Nedd4l/Cav3/Drd3/Stom/Scn1b/Pcsk9/Wnk2/Neto2/Scn4b/Ank3/Stk39/Fxyd1/Slc9a3r1/Fxyd5/Fxyd6/Trpv4	23
response to fibroblast growth factor	0.000693501	0.0076855	Fgf12/Sulf1/Fgfr4/Pdgfra/Gclc/Kcnc1/Col2a1/Pax6/Hhip/Prkd2/Zfp36l1/Fgf7/Ndst1/Flrt2/Trim71/Ofd1/Fam20c/Dstyk/Fat4/Dll4/Sulf2/Elk1/Tbx1/Iqgap1/Runx2/Flrt1/Apln/Nrxn1/Fgf16/Ccn2/Tcf7l2/Fgfr1/Nr4a1/Zfp36/Ccl5/Kl/Vegfa/Sfrp1/Fgfr3/Gata3	40
behavioral fear response	0.0006998	0.00773683	Bcl2/Drd1/Grin2b/Esr2/Htr2c/Dpp4/Cck/Spire1/Pde8b/Npas2/Cacna1e/Grik2/Gng7/Shank3/Asic4/Fbxl20/Nr2e1/Asic1/Mdk/Rps6kb1/Kalrn	21
lung epithelium development	0.0006998	0.00773683	Foxj1/Sox9/Map2k1/Pkd1/Thrb/Fgfr4/Nfib/Gata6/Fgf7/Fndc3b/Foxp1/Lta4h/Numa1/Wnt7b/Ncor2/Stra6/Foxp2/Spdef/Thra/Hmga2/Fgfr3	21
multi-organism behavior	0.000712204	0.00786459	Nrxn3/Nrxn2/Septin5/Nlgn2/Cx3cr1/Shank2/Nlgn3/Avp/Drd1/Grin2b/Pnmt/Ppp3cb/Reln/Atxn1/Oxtr/Dbh/Abl2/Cln8/Cntfr/Kirrel3/Ptchd1/Tbx1/App/Shank3/Nrxn1/Nr2e1/Shank1/Grid1/Kalrn	29
JNK cascade	0.000717752	0.0078995	Flt4/Wnt7a/Sh3bp5/Fgf12/Dab2ip/Pja2/Cbs/Ephb1/Plcb1/Tf/Mapk10/Igf1r/Per1/Zmynd11/Nod2/Map4k2/Men1/Pak1/Rasgrp1/Tnik/Mecom/Irak4/Myd88/Unc5cl/Map3k13/Tiam1/Taok3/Sh3rf1/Mfhas1/Ror2/Sh3rf2/Map3k4/Map3k10/Fgd2/Sfrp2/Zeb2/Wnt7b/Nrk/Epha4/Gab1/Mapkbp1/Dixdc1/Irak1/Tlr3/Map3k5/Tnfrsf11a/Marveld3/Ankrd6/Map3k9/Stradb/App/Grik2/Prkn/Dusp10/Ccn2/Card9/Nphs1/Trpv4/Ager/Sfrp1	60
spinal cord development	0.00071792	0.0078995	Pax3/Lhx5/Gli3/Grin2a/Nefh/Nf1/Pkd1/Reln/Ptn/Gata2/Dcc/Cacna1a/Gdnf/Notch1/Pax6/Ptprs/Dab1/Foxn4/Bag3/Dmrt3/Foxp1/Wnt3a/Plxdc1/Gli2/Cln8/Mdga1/Dll4/Pbx3/Loxl3/Lhx4/Lmo4/Gdpd5/Pax7/Gria1/Phgdh/Robo1/Rapgef3/Zic1/Slit1/Med12/Slit3/Dll1/Robo2/Ptch1	44
regulation of wound healing	0.00071792	0.0078995	Cpb2/Tspan8/Wfdc1/Plpp3/Prkca/Tbxa2r/Cd9/Pdgfa/Pdgfra/Abcc8/Smad3/Hmgcr/Ppard/Duox1/Mylk/Capn3/Prkce/Cask/C1qtnf1/F12/Rreb1/Kank1/Arhgef2/Ano6/Tmprss6/Ubash3b/Adtrp/Cd109/Plek/Cadm4/Prkg1/Pdpn/Sh2b3/Dusp10/Ajap1/Duox2/Lyn/Abat/Acta2/Ager/Tgfbr2/Thbd/Tec/Prkcq	44
establishment of protein localization to membrane	0.000722354	0.00793886	Ndufa13/Bbs2/Srp54a/Exoc4/Rab8a/Grin3b/Rab26/Grip2/Calm3/Optn/Rab31/Slc12a1/Myo5b/Fyn/Mal/Mapk10/Cacnb3/Lypla1/Kcnb1/Rab8b/Npc1/Hspa4/Get1/Rilpl2/Vps37b/Cox18/Commd1/Adora1/Gga2/Ubl4a/Pak1/Stom/Tomm22/Zdhhc9/Rilpl1/Sptbn1/Bbs1/Sec63/Pex16/Frmpd1/Clstn1/Pkdcc/Amn/Zdhhc15/Ank3/C2cd5/Zdhhc18/Anxa13/Zfand2b/Zdhhc23/Pmaip1/Fam115e/Zdhhc11/Zdhhc14/Rftn1/Cacnb1/Nsf/Cplx1/Clip1/Vps37d/Oxa1l/Pard3/Rack1/G…	66
regulation of receptor internalization	0.000723586	0.00794299	Nrg1/Magi2/Sh3gl2/Necab2/Drd2/Fmr1/Arrb2/Drd3/Itgb3/Ptpn5/Pacsin1/Pcsk9/Wnt3a/Efnb2/Ophn1/Rspo1/Pip5k1c/Ubqln2/Ankrd13a/Sirt2/Grem1/Apln/Nsf/Ntf3/Pard3/Vegfa	26
hepatic stellate cell activation	0.000724739	0.00794625	Cygb/Pdgfrb/Myocd/Gclc/Nr1d1/Acta2/Rps6ka1/Akap12/Gsk3b	9
skin epidermis development	0.000728436	0.00797736	Snai1/Cdh3/Lama5/Sox9/Runx3/Foxe1/Apc/Bcl2/Fst/Nf1/Gnas/Atp7a/Pdgfa/Notch1/Fgf7/Acvr1b/Alx4/Lhx2/Trps1/Eda/Gorab/Numa1/Nsdhl/Ldb1/Sox18/Wnt10b/Wnt10a/Tfap2c/Cd109/Runx1/Krt71/Lrp4/Dll1/Hdac2	34
liver development	0.000742389	0.00812057	Cpb2/Upb1/Vwf/Bdh1/Cflar/Sox9/Gli3/Gli1/Acadm/Bcl2/Cebpb/Lipc/Met/Nf1/Pkd1/Rara/Rarb/Sp1/Hnf1a/Tgfa/Ptn/Atp7a/Acat1/Foxa3/Igf2r/Onecut1/Itpr1/Rxra/Atp2a3/Man2a1/Notch1/Smad3/Hnf1b/Ahr/Ass1/Hnf4a/Pcna/Ccdc40/Rhbdd3/Hfe/Gata6/Notch2/Tgfbr3/Pcsk9/Nts/Wnt3a/Prox1/Sec63/Sulf2/Atg7/Upf2/Cadm1/Nphp3/Zic3/Aco1/Runx1/Flt1/Ccnd1/Rapgef3/Aacs/Fscn1/Hhex/Mdk/Rpl13/Rps6ka1/Thra/Cit/Ihh/Hamp/Ptch1	70

## Sheet: Table S6.2
Description (Molecular Function)	pvalue	qvalue	geneID	count
metal ion transmembrane transporter activity	2.222e-26	5.12229e-23	Hcn2/Hcn3/Slc5a5/Cacna1h/Kcnk4/Slc6a9/Kcnj9/Cacnb2/Slc17a7/Kcnj4/Kcnh6/Kcns1/Kcnb2/Slc8a2/Cacng3/Cacng4/Cacng5/Cacng7/Trpc5/Kcnh7/Grin3b/Kcnq2/Kcnk2/Kcng3/Kcnh5/Slc6a13/Slc12a5/Slc12a9/Atp2c2/Slc9a5/Atp1a1/Atp1a3/Atp2b2/Atp4b/Atp7b/Cacna1c/Grik4/Grik5/Grin2a/Grin2b/Grin2c/Grin2d/Kcnj1/Kcnc2/Pkd1/Scn2a/Slc9a1/Slc9a3/Slc9a4/Tf/Slc22a1/Atp7a/Slc12a1/Itpr1/Cacnb3/Kcnc1/Asic2/Atp2a3/Cacna1a/Cacna2d1/S…	180
cation channel activity	1.21197e-21	1.39696e-18	Hcn2/Hcn3/Cacna1h/Kcnk4/Kcnj9/Cacnb2/Kcnj4/Kcnh6/Kcns1/Kcnb2/Cacng3/Cacng4/Cacng5/Cacng7/Trpc5/Kcnh7/Grin3b/Kcnq2/Kcnk2/Kcng3/Kcnh5/Cacna1c/Grik4/Grik5/Grin2a/Grin2b/Grin2c/Grin2d/Kcnj1/Kcnc2/Pkd1/Scn2a/Itpr1/Cacnb3/Kcnc1/Asic2/Cacna1a/Cacna2d1/P2rx1/Abcc8/Abcc9/Chrna4/Scn5a/Itpr3/Scn4a/Kcnb1/Kcnj6/Cacna1b/Kcnq5/Kcnh3/Kcnj14/Trpc7/Asic3/Pex5l/Otop2/Mcoln1/Pkd2l2/Rasa3/Pkd2l1/Chrne/Trpm2/Mcu/Grik1…	137
gated channel activity	3.88531e-21	2.98555e-18	Hcn2/Hcn3/Cacna1h/Kcnk4/Kcnj9/Cacnb2/Slc17a7/Kcnj4/Kcnh6/Kcns1/Kcnb2/Cacng3/Cacng4/Cacng5/Cacng7/Kcnh7/Grin3b/Kcnq2/Kcnk2/Kcng3/Kcnh5/Cacna1c/Grik4/Grik5/Grin2a/Grin2b/Grin2c/Grin2d/Kcnj1/Kcnc2/Scn2a/Gabrb3/Gabra3/Itpr1/Cacnb3/Kcnc1/Asic2/Cacna1a/Cacna2d1/Gabrb2/P2rx1/Chrna4/Scn5a/Glra1/Itpr3/Scn4a/Kcnb1/Kcnj6/Cacna1b/Kcnq5/Kcnh3/Kcnj14/Asic3/Pex5l/Mcoln1/Gabra2/Rasa3/Pkd2l1/Chrne/Trpm2/Clcn6/Gri…	142
ion channel activity	1.41603e-20	7.63747e-18	Hcn2/Hcn3/Cacna1h/Kcnk4/Kcnj9/Cacnb2/Slc17a7/Kcnj4/Kcnh6/Kcns1/Kcnb2/Cacng3/Cacng4/Cacng5/Cacng7/Trpc5/Kcnh7/Grin3b/Kcnq2/Kcnk2/Kcng3/Kcnh5/Cacna1c/Grik4/Grik5/Grin2a/Grin2b/Grin2c/Grin2d/Kcnj1/Kcnc2/Pkd1/Scn2a/Gabrb3/Gabra3/Itpr1/Cacnb3/Kcnc1/Asic2/Cacna1a/Cacna2d1/Gabrb2/P2rx1/Abcc8/Abcc9/Chrna4/Scn5a/Glra1/Itpr3/Scn4a/Kcnb1/Kcnj6/Cacna1b/Kcnq5/Kcnh3/Kcnj14/Trpc7/Asic3/Pex5l/Otop2/Mcoln1/Lrrc8c…	161
substrate-specific channel activity	1.65653e-20	7.63747e-18	Hcn2/Hcn3/Cacna1h/Kcnk4/Kcnj9/Cacnb2/Slc17a7/Kcnj4/Kcnh6/Kcns1/Kcnb2/Cacng3/Cacng4/Cacng5/Cacng7/Trpc5/Kcnh7/Grin3b/Kcnq2/Kcnk2/Kcng3/Kcnh5/Cacna1c/Grik4/Grik5/Grin2a/Grin2b/Grin2c/Grin2d/Kcnj1/Kcnc2/Pkd1/Scn2a/Gabrb3/Gabra3/Aqp5/Itpr1/Cacnb3/Kcnc1/Asic2/Cacna1a/Cacna2d1/Gabrb2/P2rx1/Abcc8/Abcc9/Chrna4/Scn5a/Glra1/Itpr3/Scn4a/Kcnb1/Kcnj6/Cacna1b/Kcnq5/Kcnh3/Kcnj14/Trpc7/Asic3/Pex5l/Otop2/Mcoln1/L…	164
ion gated channel activity	2.60128e-20	9.99438e-18	Hcn2/Hcn3/Cacna1h/Kcnk4/Kcnj9/Cacnb2/Slc17a7/Kcnj4/Kcnh6/Kcns1/Kcnb2/Cacng3/Cacng4/Cacng5/Cacng7/Kcnh7/Grin3b/Kcnq2/Kcnk2/Kcng3/Kcnh5/Cacna1c/Grik4/Grik5/Grin2a/Grin2b/Grin2c/Grin2d/Kcnj1/Kcnc2/Scn2a/Gabrb3/Gabra3/Itpr1/Cacnb3/Kcnc1/Asic2/Cacna1a/Cacna2d1/Gabrb2/P2rx1/Chrna4/Scn5a/Glra1/Itpr3/Scn4a/Kcnb1/Kcnj6/Cacna1b/Kcnq5/Kcnh3/Kcnj14/Asic3/Pex5l/Mcoln1/Gabra2/Rasa3/Pkd2l1/Chrne/Trpm2/Clcn6/Gri…	137
channel activity	1.86961e-19	5.38742e-17	Hcn2/Hcn3/Cacna1h/Kcnk4/Kcnj9/Cacnb2/Slc17a7/Kcnj4/Kcnh6/Kcns1/Kcnb2/Cacng3/Cacng4/Cacng5/Cacng7/Trpc5/Kcnh7/Grin3b/Kcnq2/Kcnk2/Kcng3/Kcnh5/Bcl2/Cacna1c/Grik4/Grik5/Grin2a/Grin2b/Grin2c/Grin2d/Kcnj1/Kcnc2/Pkd1/Scn2a/Gabrb3/Gabra3/Aqp5/Itpr1/Cacnb3/Kcnc1/Asic2/Cacna1a/Cacna2d1/Gabrb2/P2rx1/Abcc8/Abcc9/Chrna4/Scn5a/Glra1/Itpr3/Scn4a/Kcnb1/Kcnj6/Cacna1b/Kcnq5/Kcnh3/Kcnj14/Trpc7/Asic3/Pex5l/Otop2/Mco…	170
passive transmembrane transporter activity	1.86961e-19	5.38742e-17	Hcn2/Hcn3/Cacna1h/Kcnk4/Kcnj9/Cacnb2/Slc17a7/Kcnj4/Kcnh6/Kcns1/Kcnb2/Cacng3/Cacng4/Cacng5/Cacng7/Trpc5/Kcnh7/Grin3b/Kcnq2/Kcnk2/Kcng3/Kcnh5/Bcl2/Cacna1c/Grik4/Grik5/Grin2a/Grin2b/Grin2c/Grin2d/Kcnj1/Kcnc2/Pkd1/Scn2a/Gabrb3/Gabra3/Aqp5/Itpr1/Cacnb3/Kcnc1/Asic2/Cacna1a/Cacna2d1/Gabrb2/P2rx1/Abcc8/Abcc9/Chrna4/Scn5a/Glra1/Itpr3/Scn4a/Kcnb1/Kcnj6/Cacna1b/Kcnq5/Kcnh3/Kcnj14/Trpc7/Asic3/Pex5l/Otop2/Mco…	170
voltage-gated cation channel activity	5.00097e-15	1.28095e-12	Hcn2/Hcn3/Cacna1h/Kcnj9/Cacnb2/Kcnj4/Kcnh6/Kcns1/Kcnb2/Cacng3/Cacng4/Cacng5/Cacng7/Kcnh7/Kcnq2/Kcnk2/Kcng3/Kcnh5/Cacna1c/Grin2a/Grin2b/Grin2c/Grin2d/Kcnj1/Kcnc2/Cacnb3/Kcnc1/Cacna1a/Cacna2d1/Kcnb1/Kcnj6/Cacna1b/Kcnq5/Kcnh3/Kcnj14/Grik1/Kcng1/Kcnj5/Cacna1d/Cacna1g/Kcnab2/Cacna2d2/Kcnt2/Cacna2d3/Kcng2/Kcng4/Lrrc26/Cacna2d4/Trpa1/Lrrc38/Il1rapl1/Kcnk5/Kcna7/Kcne4/Kcnj3/Cacnb1/Cacna1e/Cacna1i/Gas6/Kc…	71
voltage-gated ion channel activity	1.0441e-14	2.18811e-12	Hcn2/Hcn3/Cacna1h/Kcnj9/Cacnb2/Kcnj4/Kcnh6/Kcns1/Kcnb2/Cacng3/Cacng4/Cacng5/Cacng7/Kcnh7/Kcnq2/Kcnk2/Kcng3/Kcnh5/Cacna1c/Grin2a/Grin2b/Grin2c/Grin2d/Kcnj1/Kcnc2/Scn2a/Cacnb3/Kcnc1/Cacna1a/Cacna2d1/Scn5a/Scn4a/Kcnb1/Kcnj6/Cacna1b/Kcnq5/Kcnh3/Kcnj14/Clcn6/Grik1/Scn10a/Kcng1/Scn1b/Scn11a/Scn8a/Kcnj5/Cacna1d/Cacna1g/Kcnab2/Cacna2d2/Kcnt2/Cacna2d3/Kcng2/Kcng4/Ano1/Lrrc26/Cacna2d4/Trpa1/Lrrc38/Ano6/Scn…	86
voltage-gated channel activity	1.0441e-14	2.18811e-12	Hcn2/Hcn3/Cacna1h/Kcnj9/Cacnb2/Kcnj4/Kcnh6/Kcns1/Kcnb2/Cacng3/Cacng4/Cacng5/Cacng7/Kcnh7/Kcnq2/Kcnk2/Kcng3/Kcnh5/Cacna1c/Grin2a/Grin2b/Grin2c/Grin2d/Kcnj1/Kcnc2/Scn2a/Cacnb3/Kcnc1/Cacna1a/Cacna2d1/Scn5a/Scn4a/Kcnb1/Kcnj6/Cacna1b/Kcnq5/Kcnh3/Kcnj14/Clcn6/Grik1/Scn10a/Kcng1/Scn1b/Scn11a/Scn8a/Kcnj5/Cacna1d/Cacna1g/Kcnab2/Cacna2d2/Kcnt2/Cacna2d3/Kcng2/Kcng4/Ano1/Lrrc26/Cacna2d4/Trpa1/Lrrc38/Ano6/Scn…	86
potassium ion transmembrane transporter activity	1.56752e-14	3.01129e-12	Hcn2/Hcn3/Kcnk4/Kcnj9/Kcnj4/Kcnh6/Kcns1/Kcnb2/Kcnh7/Kcnq2/Kcnk2/Kcng3/Kcnh5/Slc12a5/Slc12a9/Slc9a5/Atp1a1/Atp1a3/Atp4b/Grik4/Grik5/Kcnj1/Kcnc2/Slc9a1/Slc9a3/Slc9a4/Slc12a1/Kcnc1/Abcc8/Abcc9/Atp1b1/Kcnb1/Kcnj6/Kcnq5/Slc12a8/Kcnh3/Kcnj14/Pkd2l1/Slc12a4/Grik1/Kcng1/Kcnj5/Kcnab2/Grik3/Kcnt2/Kcng2/Kcng4/Kcnmb3/Slc9a8/Lrrc26/Lrrc38/Slc24a4/Slc9a7/Slc9a9/Kcnk5/Kcna7/Kcne4/Kcnj3/Grik2/Kcnn1/Kcnn2/Kcnn3/K…	75
actin binding	2.5413e-13	4.50644e-11	Cacnb2/Epb41l3/Bin1/Myo1b/Wipf1/Trpc5/Afap1/Coro1a/Hip1/Myo16/Coro7/Add1/Add2/Myh3/Coro6/Nos2/Nos3/Sipa1l1/Slc4a1/Tpm1/Dmd/Pdlim4/Syn1/Myo5b/Map1a/Myo1d/Myo9b/Tmod1/Utrn/Nf2/Wipf3/Pdlim7/Samd14/Spata32/Fermt2/Nod2/Sptbn2/Mybpc2/Prkce/Flna/Map1b/Enc1/Coro1b/Fhdc1/Homer2/Vps18/Scin/Clmn/Lrrk2/Lima1/Pstpip1/Espnl/Ssh2/Tns4/Baiap2l1/Shroom3/Sptbn1/Synpo2l/Pxk/Anxa8/Phactr1/Pstpip2/Spire1/Ablim3/Diaph…	143
calcium ion transmembrane transporter activity	4.2369e-12	6.97654e-10	Cacna1h/Cacnb2/Slc8a2/Cacng3/Cacng4/Cacng5/Cacng7/Trpc5/Grin3b/Atp2c2/Atp2b2/Cacna1c/Grin2a/Grin2b/Grin2c/Grin2d/Pkd1/Itpr1/Cacnb3/Atp2a3/Cacna1a/Cacna2d1/Itpr3/Cacna1b/Trpc7/Mcoln1/Pkd2l2/Rasa3/Pkd2l1/Trpm2/Mcu/Atp2b4/Jph2/Atp2a2/Slc8a1/Cacna1d/Cacna1g/Cacna2d2/Cacna2d3/Jph3/Mcoln3/Cacna2d4/Trpa1/Slc24a4/Panx1/Il1rapl1/Jph4/Trpv3/Cacnb1/Cacna1e/Cacna1i/Gas6/Trpc3/Ncs1/Trpv4/Cacna1s/Anxa6/Marcksl…	62
DNA-binding transcription activator activity, RNA polymerase II-specific	3.04757e-11	4.68364e-09	E2f4/Ctcfl/Prrx2/Egr2/Nkx2-5/Rax/Dmrt1/Ebf1/Pou2f3/Foxj1/Myt1l/Pou2f2/Barhl1/Sox9/Tcf3/Ar/Cebpb/Nr3c1/Hoxc4/Junb/Mycs/Myocd/Sp1/Hnf1a/Tp53/Stat5a/Mitf/Stat1/Esr2/Plagl1/Gata2/Onecut1/Tcf21/Nfia/Notch1/Pax6/Smad3/Otx1/Smad1/Hnf4a/Ppara/Vezf1/Lmx1a/Irf2/Nfib/Nfic/Tbxt/Sox10/Foxo3/Epas1/Ehf/Mybl2/Dlx2/Alx4/Arntl/Lhx2/Hivep2/Grhl3/Six4/Batf/Esrrb/Myf5/Foxh1/Sp7/Tfap2b/Tbx22/Cdx4/Elf4/Glis2/Tbx2/Tbx4/…	147
calcium channel activity	7.15191e-11	1.03044e-08	Cacna1h/Cacnb2/Cacng3/Cacng4/Cacng5/Cacng7/Trpc5/Grin3b/Cacna1c/Grin2a/Grin2b/Grin2c/Grin2d/Pkd1/Itpr1/Cacnb3/Cacna1a/Cacna2d1/Itpr3/Cacna1b/Trpc7/Mcoln1/Pkd2l2/Rasa3/Pkd2l1/Trpm2/Mcu/Jph2/Cacna1d/Cacna1g/Cacna2d2/Cacna2d3/Jph3/Mcoln3/Cacna2d4/Trpa1/Slc24a4/Panx1/Il1rapl1/Jph4/Trpv3/Cacnb1/Cacna1e/Cacna1i/Gas6/Trpc3/Ncs1/Trpv4/Cacna1s/Anxa6/Marcksl1/Itpr2/Cacng2/Slc24a3/Trpc6	55
monovalent inorganic cation transmembrane transporter activity	9.34521e-11	1.26725e-08	Hcn2/Hcn3/Slc5a5/Kcnk4/Slc6a9/Kcnj9/Slc17a7/Kcnj4/Kcnh6/Kcns1/Kcnb2/Slc8a2/Slc36a1/Kcnh7/Kcnq2/Kcnk2/Kcng3/Kcnh5/Slc2a13/Slc6a13/Slc12a5/Slc12a9/Atp2c2/Slc9a5/Atp5po/Atp1a1/Atp1a3/Atp4b/Grik4/Grik5/Kcnj1/Atp5f1e/Kcnc2/Scn2a/Slc9a1/Slc9a3/Slc9a4/Slc22a1/Slc12a1/Kcnc1/Asic2/Atp2a3/Slc1a1/Abcc8/Abcc9/Atp1b1/Scn5a/Ucp3/Scn4a/Kcnb1/Kcnj6/Kcnq5/Slc4a9/Slc12a8/Kcnh3/Kcnj14/Asic3/Otop2/Tcirg1/Pkd2l1/Trpm…	127
phosphoric ester hydrolase activity	3.64083e-10	4.66281e-08	Plce1/Ptpre/Ptpru/Inpp4b/Ptpn12/Pde11a/Pde7b/Eya2/Ptpn21/Dusp5/Pde5a/Ptprg/Pde9a/Plpp3/Ppp1r3b/Atp1a1/Fbp1/Gnb1/Ppp2r2d/Pde4b/Pde4d/Pfkfb1/Plcb1/Plcd1/Ppp2ca/Ppp3cb/Prkar2b/Ptprc/Gnas/Plcb4/Pld1/Pld2/Prkar1b/Ptprs/Alpl/Ptprz1/Ptpn11/Pde4a/Prkar1a/Acp5/Pfkl/Ptpn9/Pgp/Phospho1/Ppm1f/Nt5dc2/Pde4c/Gpld1/Eya4/Ppm1n/Plcb3/Dusp9/Ptprm/Ptpn5/Minpp1/Ptprn2/Plppr1/Plppr2/Dusp7/Ctdspl/Plcl2/Ptpn18/Gdpd2/Cpp…	121
potassium channel activity	4.52344e-10	5.48827e-08	Hcn2/Hcn3/Kcnk4/Kcnj9/Kcnj4/Kcnh6/Kcns1/Kcnb2/Kcnh7/Kcnq2/Kcnk2/Kcng3/Kcnh5/Grik4/Grik5/Kcnj1/Kcnc2/Kcnc1/Abcc8/Abcc9/Kcnb1/Kcnj6/Kcnq5/Kcnh3/Kcnj14/Pkd2l1/Grik1/Kcng1/Kcnj5/Kcnab2/Grik3/Kcnt2/Kcng2/Kcng4/Kcnmb3/Lrrc26/Lrrc38/Kcnk5/Kcna7/Kcne4/Kcnj3/Grik2/Kcnn1/Kcnn2/Kcnn3/Kcnab3/Kcnv1/Kcnt1/Kcnh1/Kcnip3/Kcnn4/Kcnmb4/Kcne5/Kcnc4/Kcnma1/Kcnq1	56
PDZ domain binding	5.35809e-10	6.17591e-08	Fzd7/Mpp3/Hcn2/F11r/Kcnj9/Nlgn1/Kcnj4/Exoc4/Lpar1/Baiap2/Cacng3/Tcf3/Adgrl2/Atp2b2/Grik5/Grin2c/Grm5/Slc9a3/Dmd/Dlg1/Erc2/Lzts3/Dlgap3/Lrp2/Atp2b4/Tgfbr3/Cask/Cacna1d/Crim1/Sntb1/Slc26a6/Rapgef2/Llgl2/Plekha1/Adgrb1/Cadm1/Nkd1/Shisa6/Tmem88/Gria1/Grik2/Cript/Prkn/Dlg3/Slc9a3r1/Nsf/Slc22a4/Dlg2/Musk/Apba1/Cit/Rps6kb1/Synj2/Mpp2	54
transmembrane receptor protein kinase activity	5.83497e-10	6.40531e-08	Flt4/Flt3/Ephb1/Met/Acvr1c/Pdgfrb/Ntrk2/Fgfr4/Igf2r/Pdgfra/Ros1/Kdr/Igf1r/LOC259246/Alk/Epha3/Acvr1b/Erbb3/Amhr2/Tgfbr3/Epha10/Lmtk2/Ror2/Axl/Hjv/Ephb2/Epha4/Epha2/Nrg2/Eng/Flt1/Erbb4/Mertk/Ddr2/Fgfr1/Nrp2/Musk/Tgfbr2/Fgfr3/Tek	40
protein tyrosine kinase activity	7.1154e-10	7.45585e-08	Flt4/Flt3/Map2k1/Ephb1/Met/Pdgfrb/Ntrk2/Fgfr4/Fyn/Igf2r/Pdgfra/Jak3/Ros1/Kdr/Igf1r/LOC259246/Alk/Epha3/Erbb3/Map2k5/Epha10/Zap70/Tnk2/Lmtk2/Dstyk/Abl2/Txk/Ror2/Axl/Wee1/Ephb2/Pkdcc/Epha4/Sla/Melk/Itk/Blk/Epha2/Baz1b/Nrg2/Flt1/Erbb4/Mertk/Ddr2/Aatk/Fgr/Fgfr1/Frk/Lyn/Nrp2/Musk/Src/Fgfr3/Tec/Tek	55
phospholipid binding	1.27993e-09	1.28286e-07	Rs1/Fzd7/Baiap3/Pik3c2g/Septin5/Lpar1/Mcf2l/Bin1/Myo1b/Bdh1/Scarb2/Rph3a/Adap1/Psd/Syt12/Dab2ip/Hip1/Syt17/Kcnj1/Nf1/Plekha5/Pla2g4a/Plcb1/Plcd1/Ucp1/Scarb1/Pld1/Pld2/Itpr1/Mfge8/Pemt/Psap/Itpr3/Syt1/Cadps/Unc13c/Gltp/Pik3c2b/Commd1/Fermt2/Atp8b1/Sptbn2/Pla2g5/Rasgrp1/Map1b/Sgk1/Pla2g1b/Sestd1/Esyt1/Jph2/Mapkap1/Pla2g2a/Pacsin1/Snx30/Gramd1b/Plekhb2/Wdfy1/Wdr45/Rapgef6/Tiam1/Tecpr1/Pitpnm2/Wdfy3/…	136
transmembrane receptor protein tyrosine kinase activity	1.78405e-09	1.67027e-07	Flt4/Flt3/Ephb1/Met/Pdgfrb/Ntrk2/Fgfr4/Igf2r/Pdgfra/Ros1/Kdr/Igf1r/LOC259246/Alk/Epha3/Erbb3/Epha10/Lmtk2/Ror2/Axl/Ephb2/Epha4/Epha2/Nrg2/Flt1/Erbb4/Mertk/Ddr2/Fgfr1/Nrp2/Musk/Fgfr3/Tek	33
cell adhesion molecule binding	1.81137e-09	1.67027e-07	Nrg1/Ctnnd2/Itga6/Nrxn2/Nlgn1/Vwf/Cdh3/Nlgn2/Tenm2/Lama5/Tspan8/Nlgn3/Cdhr5/Cdh13/Plpp3/Grin2a/Grin2b/Nos2/Nos3/Prkca/Dmd/Ptn/Cd9/Mfge8/Comp/Cdh6/Gfra1/P4hb/Kdr/Utrn/Ptprz1/Ptpn11/Fn1/Itgb4/Nf2/Adam9/Cdh10/Cdh22/Thbs4/Itgb3/Ntng1/Timp2/Ccn5/Ptprm/Emilin1/Cib2/Arvcf/Tenm3/Tenm4/Itgal/Fermt3/Sfrp2/Itgb6/Cdh26/Tbc1d2/Fbln1/Dst/Ptprf/Pxn/Cdh15/Ank3/Ptprt/Cadm1/Cdh20/Col16a1/Nectin4/Ccn6/Slc14a2/Fxyd5…	85
protein serine/threonine kinase activity	2.06894e-09	1.83441e-07	Cdc42bpb/Cdk6/Map2k6/Rps6ka2/Map2k1/Camk2g/Sgk2/Camk2b/Acvr1c/Prkca/Prkcg/Prkcb/Camk4/Ntrk2/Mapk10/Grk3/Camk2a/Prkg2/Eif2ak1/Mapk15/Pkmyt1/Nek8/Mylk/Hunk/Gtf2h3/Mapkapk2/Cdk18/Tssk6/Aurkc/Prkd2/Prkce/Pkn1/Map4k2/Acvr1b/Stk10/Pak1/Tnik/Sgk1/Limk2/Amhr2/Map2k5/Tgfbr3/Cask/Pnck/Tssk3/Pink1/Nuak1/Lrrk2/Irak4/Stk36/Ulk2/Map3k13/Tnk2/Tssk2/Lmtk2/Fam20c/Taok3/Dstyk/Dapk1/Wnk2/Camk1d/Map3k4/Dmpk/Map3k10/…	133
actin filament binding	2.22109e-09	1.89637e-07	Cacnb2/Bin1/Myo1b/Wipf1/Coro1a/Hip1/Myo16/Coro7/Add1/Add2/Myh3/Coro6/Sipa1l1/Tpm1/Myo5b/Myo1d/Myo9b/Tmod1/Utrn/Wipf3/Samd14/Fermt2/Mybpc2/Flna/Coro1b/Scin/Clmn/Lima1/Pstpip1/Espnl/Shroom3/Anxa8/Pstpip2/Ablim3/Nrap/Ablim1/Myh14/Ush1c/Tulp1/Myo10/Myh7b/Coro2a/Maco1/Myom3/Sptb/Panx1/Myo5c/Myom1/Shroom4/Shroom2/Myo18a/Wipf2/Arpc5/Rcsd1/Ablim2/Svil/Flnc/Antxr1/Mtss1/Triobp/Myo7b/Arpc1b/Actn4/Trpv4/Pkn…	77
growth factor binding	3.14536e-09	2.5896e-07	Flt4/Itga6/Il6r/Acvr1c/Pdgfrb/Ptn/Ntrk2/Fgfr4/Igf2r/Pdgfa/Pdgfra/Col2a1/Pcsk6/Kdr/Ptprz1/Igfbp6/Il1r1/Scn5a/Igfbp1/Il2ra/Tgfb3/Igf1r/Itgb4/Igfbp7/Col4a1/Ltbp4/Itgb3/Acvr1b/Kazald1/Glg1/Erbb3/Amhr2/Ccn5/Tgfbr3/Crim1/Fstl4/Htra4/Axl/Cd109/Eng/Ccn6/Flt1/Furin/Ltbp2/Ltbp1/Ccn2/Vasn/Fgfr1/Igfals/Lifr/Ntf3/Tgfbr2/Ccn1/Kl/Sort1/Vegfa/Ltbp3/Fgfr3/Col5a1/Tek	60
structural constituent of synapse	3.83575e-09	3.04911e-07	Magi2/Rims2/Shank2/Dnm3/Camk2b/Nefh/Dlg1/Erc2/Bsn/Sptbn2/Ppfia2/Pclo/Dlg3/Shank3/Dlg2/Dlgap1/Actn1/Pls3/Git1/Rims1/Mpp2	21
calmodulin binding	6.28576e-09	4.83011e-07	Rasgrf2/Myo1b/Slc8a2/Kcnq2/Camk2g/Kcnh5/Add1/Add2/Atp2b2/Cacna1c/Camk2b/Grm4/Grm5/Mbp/Myh3/Nos1/Nos2/Nos3/Plcb1/Ppp3cb/Slc9a1/Camk4/Myo5b/Cacna1a/Camk2a/Myo1d/Myo9b/Scn5a/Syt1/Kcnq5/Unc13c/Mapkapk2/Camsap2/Plcb3/Atp2b4/Cask/Edf1/Pnck/Slc8a1/Dapk1/Camk1d/Myo10/Iqgap3/Iqgap1/Mknk1/Itpkb/Kcnn1/Kcnn2/Kcnn3/Cnn3/Syt7/Basp1/Phka1/Unc13a/Kcnh1/Kcnn4/Trpv4/Cacna1s/Camsap3/Camkv/Myh10/Marcksl1/Itpka/Pde1c…	66
ligand-gated channel activity	1.4812e-08	1.10147e-06	Hcn2/Kcnj9/Slc17a7/Kcnj4/Kcnh6/Kcnh7/Grin3b/Grik4/Grik5/Grin2a/Grin2b/Grin2c/Grin2d/Kcnj1/Gabrb3/Gabra3/Itpr1/Asic2/Gabrb2/P2rx1/Chrna4/Glra1/Itpr3/Kcnj6/Kcnj14/Asic3/Pex5l/Mcoln1/Gabra2/Rasa3/Chrne/Trpm2/Grik1/Jph2/P2rx7/Gabrr1/Kcnj5/Atp5mc1/Grik3/Jph3/Clca5/Mcoln3/Trpa1/Jph4/Gria1/Kcnj3/Grik2/Asic1/Anxa6/Gabrg3/Grid1/Chrna1/Itpr2/Cngb1/Kcnma1	55
channel regulator activity	1.56819e-08	1.12971e-06	Stx1a/Nrxn3/Nrxn2/Cacnb2/Kcns1/Cacng3/Cacng4/Cacng5/Cacng7/Fgf12/Kcnk2/Sgk2/Bcl2/Calm3/Grm2/Grm3/Nos1/Prkcb/Dlg1/Itpr1/Cacnb3/Abcc9/Prss30/Gpld1/Nedd4l/Cav3/Dpp6/Flna/Sgk1/Atp2b4/Scn1b/Kcnab2/Pcsk9/Cacna2d2/Cacna2d3/Wnk2/Tmprss3/Kcnmb3/Pacsin3/Lrrc26/Lrrc38/Scn4b/Rem1/Kcne4/Prkg1/Fxyd1/Stx8/Slc9a3r1/Fxyd5/Nrxn1/Fxyd6/Kcnip3/Kcnmb4/Kcne5/Rack1/Cacng2/Fgf13	57
ligand-gated ion channel activity	1.67259e-08	1.16841e-06	Hcn2/Kcnj9/Slc17a7/Kcnj4/Kcnh6/Kcnh7/Grin3b/Grik4/Grik5/Grin2a/Grin2b/Grin2c/Grin2d/Kcnj1/Gabrb3/Gabra3/Itpr1/Asic2/Gabrb2/P2rx1/Chrna4/Glra1/Itpr3/Kcnj6/Kcnj14/Asic3/Pex5l/Mcoln1/Gabra2/Rasa3/Chrne/Trpm2/Grik1/Jph2/P2rx7/Gabrr1/Kcnj5/Grik3/Jph3/Clca5/Mcoln3/Trpa1/Jph4/Gria1/Kcnj3/Grik2/Asic1/Anxa6/Gabrg3/Grid1/Chrna1/Itpr2/Cngb1/Kcnma1	54
phosphatase binding	2.1927e-08	1.48669e-06	Magi2/Flt4/Slc9a3r2/Eif4ebp1/Cry2/Dab2ip/Myo16/Bcl2/Cacna1c/Drd1/Gck/Met/Ncam1/Ppp2ca/Ppp3cb/Slc9a1/Sod1/Tp53/Pdlim4/Fmr1/Itga1/Stat1/Dlg1/Itpr1/Jak3/Ros1/Smad3/Hmgcr/Ppara/Cacna1b/Skap1/Irs2/Mapt/Pecam1/Atp2b4/Pstpip1/Kat2a/Anapc4/Mtmr3/Sh2d4a/Mfhas1/Phactr1/Sh3rf2/Sptbn4/Ap3b1/Mast2/Pxn/Iqgap1/Ppp1r18/Ptpa/Ptprt/Sh3yl1/Traf3/Map3k5/Cadm4/Igbp1b/Dlg3/Slc9a3r1/Dlg2/Pawr/Akap6/Mvp/Kcnn4/Sbf2/Nptxr…	78
ion channel binding	2.84453e-08	1.87354e-06	Stx1a/Rims2/Kcnb2/Fgf12/Kcnh5/Cacna1c/Calm3/Nos1/Kcnc2/Pde4b/Pde4d/Pkd1/Ppp2ca/Fmr1/Fyn/Fhl1/Dlg1/Kcnc1/Abcc8/Abcc9/Scn5a/Kcnb1/Rims4/Nedd4l/Cav3/Flna/Scn10a/Scn1b/Slc8a1/Kcnab2/Lrrk2/Diaph1/Kcng4/Lrrc26/Lrrc38/Panx1/Scn4b/Ank3/Kcne4/Fam115e/Trappc2/Rapgef3/Actn4/Akap6/Kcnh1/Kcnip3/Kcne5/Lyn/Actn1/Src/Kcnq1/Fgf13/Rims1/Ppp1r9a/Ppp1r9b/Mpp2/Herpud1	57
sodium ion transmembrane transporter activity	4.35218e-08	2.78692e-06	Hcn2/Hcn3/Slc5a5/Slc6a9/Slc17a7/Slc8a2/Slc6a13/Slc9a5/Atp1a1/Atp1a3/Atp4b/Grik4/Grik5/Scn2a/Slc9a1/Slc9a3/Slc9a4/Slc22a1/Slc12a1/Asic2/Slc1a1/Atp1b1/Scn5a/Scn4a/Slc4a9/Asic3/Pkd2l1/Trpm2/Slc6a6/Slc1a3/Slc20a2/Grik1/Scn10a/Scn1b/Scn11a/Scn8a/Slc8a1/Slc4a5/Grik3/Slc5a10/Slc10a4/Slc4a11/Slc9a8/Slc24a4/Slc4a8/Scn4b/Slc9a7/Slc9a9/Slc13a4/Slc6a8/Grik2/Asic4/Slc13a3/Asic1/Slc4a4/Slc24a3	56
voltage-gated potassium channel activity	4.83141e-08	3.01018e-06	Hcn2/Hcn3/Kcnj9/Kcnj4/Kcnh6/Kcns1/Kcnb2/Kcnh7/Kcnq2/Kcnk2/Kcng3/Kcnh5/Kcnj1/Kcnc2/Kcnc1/Kcnb1/Kcnj6/Kcnq5/Kcnh3/Kcnj14/Kcng1/Kcnj5/Kcnab2/Kcnt2/Kcng2/Kcng4/Lrrc26/Lrrc38/Kcnk5/Kcna7/Kcne4/Kcnj3/Kcnab3/Kcnv1/Kcnt1/Kcnh1/Kcne5/Kcnc4/Kcnma1/Kcnq1	40
beta-catenin binding	5.16981e-08	3.13626e-06	Ctnnd2/Slc9a3r2/Ptpru/Sox9/Gli3/Cdhr5/Apc/Ar/Grin2b/Met/Nos2/Nos3/Smad3/Nf2/Axin2/Foxo3/Apc2/Foxo4/Sall1/Dact2/Kank1/Cdh26/Tcf7l1/Shroom2/Ptprk/Pxn/Btrc/Ptprt/Kdm6b/Dact3/Ctnnbip1/Prkn/Slc9a3r1/Med12/Tcf7l2/Ajap1/Cdh2/Cdh1/Gsk3b	39
protein phosphatase binding	1.05834e-07	6.25576e-06	Flt4/Eif4ebp1/Dab2ip/Myo16/Bcl2/Cacna1c/Drd1/Gck/Met/Ppp2ca/Ppp3cb/Slc9a1/Sod1/Tp53/Pdlim4/Fmr1/Itga1/Stat1/Itpr1/Jak3/Ros1/Hmgcr/Cacna1b/Skap1/Irs2/Mapt/Pecam1/Atp2b4/Pstpip1/Kat2a/Anapc4/Mtmr3/Mfhas1/Phactr1/Sh3rf2/Ap3b1/Pxn/Iqgap1/Ptpa/Ptprt/Traf3/Map3k5/Cadm4/Igbp1b/Dlg3/Dlg2/Pawr/Akap6/Mvp/Kcnn4/Nptxr/Mapk14/Jup/Pard3/Rack1/Cdh2/Cdh1/Rps6kb1/Kcnq1/Ikbkb/Stau1/Ppp1r9a/Ppp1r9b	63
steroid hormone receptor activity	2.67598e-07	1.54221e-05	Nr2f2/Ar/Nr3c1/Rara/Rarb/Thrb/Vdr/Esr2/Rxra/Nr1d1/Nr3c2/Ppard/Hnf4a/Ppara/Abhd2/Esrrb/Nkx3-1/Paqr7/Esrrg/Nr4a2/Nr4a3/Nr5a2/Nr2e1/Nr4a1/Nr2f1/Thra/Nr5a1/Nr1i2	28
phosphoric diester hydrolase activity	3.69994e-07	2.0114e-05	Plce1/Pde11a/Pde7b/Pde5a/Pde9a/Gnb1/Pde4b/Pde4d/Plcb1/Plcd1/Prkar2b/Gnas/Plcb4/Pld1/Pld2/Prkar1b/Pde4a/Prkar1a/Pde4c/Gpld1/Plcb3/Plcl2/Gdpd2/Gdpd1/Pde6a/Pde8a/Pde8b/Apex2/Pde6c/Mpped2/Smpdl3b/Gdpd5/Pde3a/Gna11/Pde1c/Pde2a/Ccl5/Plcb2	38
3',5'-cyclic-nucleotide phosphodiesterase activity	3.75186e-07	2.0114e-05	Pde11a/Pde7b/Pde5a/Pde9a/Pde4b/Pde4d/Prkar2b/Prkar1b/Pde4a/Prkar1a/Pde4c/Pde6a/Pde8a/Pde8b/Pde6c/Pde3a/Pde1c/Pde2a	18
glutamate receptor activity	3.75186e-07	2.0114e-05	Grin3b/Grik4/Grik5/Grin2a/Grin2b/Grin2c/Grin2d/Grm1/Grm2/Grm3/Grm4/Grm5/Grm6/Grik1/Grik3/Gria1/Grik2/Grid1	18
voltage-gated calcium channel activity	4.15466e-07	2.17672e-05	Cacna1h/Cacnb2/Cacng3/Cacng4/Cacng5/Cacng7/Cacna1c/Cacnb3/Cacna1a/Cacna2d1/Cacna1b/Cacna1d/Cacna1g/Cacna2d2/Cacna2d3/Cacna2d4/Trpa1/Il1rapl1/Cacnb1/Cacna1e/Cacna1i/Gas6/Ncs1/Cacna1s/Marcksl1/Cacng2	26
sodium channel activity	5.08631e-07	2.60562e-05	Hcn2/Hcn3/Grik4/Grik5/Scn2a/Asic2/Scn5a/Scn4a/Asic3/Pkd2l1/Trpm2/Grik1/Scn10a/Scn1b/Scn11a/Scn8a/Grik3/Slc4a11/Scn4b/Grik2/Asic4/Asic1	22
ligand-gated cation channel activity	7.3687e-07	3.69278e-05	Hcn2/Kcnj9/Kcnj4/Kcnh6/Kcnh7/Grik4/Grik5/Grin2a/Grin2b/Grin2c/Grin2d/Kcnj1/Itpr1/Asic2/P2rx1/Chrna4/Itpr3/Kcnj6/Kcnj14/Asic3/Pex5l/Mcoln1/Rasa3/Chrne/Trpm2/Grik1/Jph2/P2rx7/Kcnj5/Grik3/Jph3/Mcoln3/Trpa1/Jph4/Gria1/Kcnj3/Grik2/Asic1/Chrna1/Itpr2/Cngb1	41
cyclic-nucleotide phosphodiesterase activity	8.04853e-07	3.94766e-05	Pde11a/Pde7b/Pde5a/Pde9a/Pde4b/Pde4d/Prkar2b/Prkar1b/Pde4a/Prkar1a/Pde4c/Pde6a/Pde8a/Pde8b/Pde6c/Pde3a/Pde1c/Pde2a	18
guanyl-nucleotide exchange factor activity	8.53435e-07	4.09873e-05	Rasgrf2/Arhgef7/Plce1/Hps1/Cyth1/Mcf2l/Sh3bp5/Eif2b3/Psd/Dock9/Arhgef15/Abr/Rgl1/Mycbp2/Arhgef3/Plekhg2/Rinl/Rasgrp1/Vav3/Arfgef2/Vav2/Rapgef6/Tiam1/Arhgef18/Hps4/Ralgps2/Spata13/Dis3/Farp1/Arhgef37/Psd2/Dock1/Gbf1/Fgd2/Trio/Rapgef2/Arhgef2/Bcar3/Plekhg5/Prex1/Psd4/Dock11/Rin3/Mon1a/Rasgef1c/Arhgef40/Fgd3/Elmo1/Eps8l1/Ankrd27/Arhgef28/Sh2d3c/Fgd5/Arhgef19/Rapgef5/Dennd1c/Fgd1/Arhgef6/Dock6/Iqsec3…	70
actinin binding	1.10306e-06	5.18947e-05	Trpc5/Cacna1c/Rara/Pdlim4/Adora2a/Pdlim7/Mybpc2/Pkd2l1/Cacna1d/Nrap/Myom3/Myom1/Lmo7/Ptprt/Ldb3/Synpo2/Magi1/Pdlim1/Kcnn2/Prom1/Pdlim5/Nphs1/Actn1/Nfkb1/Trpc6	25
GTPase activator activity	1.17842e-06	5.36249e-05	Wnt11/Adap1/Syngap1/Dab2ip/Nf1/Sipa1l1/Plcb1/Myo9b/Acap1/Abr/Arhgap31/Sgsm1/Adprhl1/Sipa1l3/Rasa3/Rasgrp1/Rgs4/Rgs9/Tbck/Arhgap15/Smap2/Arhgap8/Lrrk2/Adgrb3/Arhgap28/Tbc1d25/Rap1gap2/Sgsm2/Arhgap27/Agfg2/Git2/Tbc1d9/Rasal2/Rabgap1l/Arhgap24/Arhgap22/Gmip/Arhgap21/Arhgap26/Mtss2/Dock1/Rapgef2/Rap1gds1/Ophn1/Tbc1d2/Rap1gap/Arhgap45/Asap1/Elmod1/Tbc1d2b/Agap1/Tbc1d9b/Llgl2/Rasal1/Srgap2/Sipa1/Agap3/…	73
ankyrin binding	1.18636e-06	5.36249e-05	Kcnq2/Atp1a1/Ptprc/Slc4a1/Scn5a/Rhcg/Slc8a1/Cacna1d/Sptbn1/Sptbn4/Sptb/Flnc/Nrcam/Plec/Cdh1	15
ion channel regulator activity	1.44981e-06	6.4273e-05	Stx1a/Nrxn3/Nrxn2/Cacnb2/Kcns1/Cacng4/Cacng7/Kcnk2/Sgk2/Calm3/Grm2/Grm3/Prkcb/Dlg1/Itpr1/Cacnb3/Abcc9/Nedd4l/Cav3/Dpp6/Flna/Sgk1/Scn1b/Kcnab2/Pcsk9/Cacna2d2/Cacna2d3/Wnk2/Kcnmb3/Pacsin3/Lrrc26/Lrrc38/Rem1/Kcne4/Prkg1/Fxyd1/Stx8/Fxyd5/Nrxn1/Fxyd6/Kcnip3/Kcnmb4/Kcne5/Rack1/Cacng2	45
scaffold protein binding	1.74432e-06	7.58703e-05	Cacna1h/Nlgn1/Baiap2/Map2k1/Nlgn3/Grin2a/Grin2b/Nos1/Nos3/Pde4d/Ubtf/Scn5a/Dlgap3/Krt15/Tcof1/Atp2b4/P2rx7/Cacna1g/Panx1/Nck2/Krt5/Gria1/Cript/Shank3/Adcy5/Shank1/Itpr2/Lrp4/Cit/Src/Dll1/Kcnq1/Ikbkb	33
heparin binding	2.67099e-06	0.000114025	Rtn4r/Fgf12/Crispld2/Nav2/Lamc2/Lipc/Ncam1/Ptprc/Ptn/Itgam/Fgfr4/Comp/Pcsk6/Ptprs/Fn1/Thbs4/Fgf7/Pla2g5/Ccn5/Tgfbr3/Adamts15/Rtn4rl1/Adamts5/Tmem184a/Rspo1/Adamtsl5/Col23a1/Ptprf/Col13a1/Ccn6/Rspo2/Aplp1/Apob/App/Ltbp2/Col5a3/Ccn2/Ccdc80/Slit1/Lrtm2/Thbs3/Fgfr1/Fstl1/Mdk/Nrp2/Ager/Nell1/Ccl5/Slit3/Ccn1/Fbn1/Vegfa/Sfrp1/Bmp7/Col5a1/Ptch1	56
Rho guanyl-nucleotide exchange factor activity	3.92994e-06	0.000159693	Rasgrf2/Arhgef7/Mcf2l/Dock9/Arhgef15/Abr/Arhgef3/Plekhg2/Vav3/Vav2/Tiam1/Arhgef18/Spata13/Farp1/Arhgef37/Fgd2/Trio/Arhgef2/Plekhg5/Prex1/Dock11/Arhgef40/Fgd3/Eps8l1/Arhgef28/Fgd5/Arhgef19/Arhgef6/Fgd6/Arhgef1/Kalrn/Sos2	32
dopamine receptor binding	3.93441e-06	0.000159693	Dnm1/Palm/Atp1a3/Drd1/Grin2b/Gnas/Grk3/Arrb2/Ptpn11/Ptger1/Drd3/Gna13/Slc9a3r1/Nsf/Gna12/Ppp1r9b	16
structural constituent of postsynaptic specialization	3.94856e-06	0.000159693	Magi2/Shank2/Dlg1/Dlg3/Shank3/Dlg2/Dlgap1/Git1/Mpp2	9
cyclic nucleotide binding	4.12684e-06	0.000164025	Hcn2/Hcn3/Pde11a/Pde5a/Pde4b/Pde4d/Prkar2b/Prkar1b/Prkg2/Pde4a/Prkar1a/Cnbd2/Rapgef2/Popdc2/Bves/Prkg1/Rapgef3/Pde1c/Pde2a/Cngb1	20
cAMP binding	6.04988e-06	0.000236382	Hcn2/Hcn3/Pde4b/Pde4d/Prkar2b/Prkar1b/Pde4a/Prkar1a/Cnbd2/Rapgef2/Popdc2/Bves/Rapgef3/Pde1c/Pde2a	15
alpha-actinin binding	7.08641e-06	0.000272267	Cacna1c/Rara/Pdlim4/Adora2a/Pdlim7/Mybpc2/Pkd2l1/Cacna1d/Nrap/Myom3/Myom1/Ptprt/Ldb3/Synpo2/Magi1/Pdlim1/Kcnn2/Pdlim5/Nphs1/Actn1	20
nuclear receptor activity	7.3509e-06	0.000273319	Nr2f2/Ar/Nr3c1/Rara/Rarb/Thrb/Vdr/Esr2/Rxra/Ppard/Ahr/Ppara/Nkx3-1/Esrrg/Nr4a2/Nr4a3/Nr5a2/Nr4a1/Thra/Nr5a1/Nr1i2	21
transcription factor activity, direct ligand regulated sequence-specific DNA binding	7.3509e-06	0.000273319	Nr2f2/Ar/Nr3c1/Rara/Rarb/Thrb/Vdr/Esr2/Rxra/Ppard/Ahr/Ppara/Nkx3-1/Esrrg/Nr4a2/Nr4a3/Nr5a2/Nr4a1/Thra/Nr5a1/Nr1i2	21
GTPase regulator activity	9.05737e-06	0.000331423	Wnt11/Adap1/Syngap1/Dab2ip/Nf1/Sipa1l1/Plcb1/Myo9b/Acap1/Abr/Arhgap31/Sgsm1/Adprhl1/Sipa1l3/Rasa3/Rasgrp1/Rgs4/Rgs9/Tbck/Arhgap15/Smap2/Arhgap8/Lrrk2/Adgrb3/Arhgap28/Tbc1d25/Rap1gap2/Sgsm2/Arhgap27/Agfg2/Git2/Tbc1d9/Rasal2/Rabgap1l/Arhgap24/Arhgap22/Gmip/Arhgap21/Arhgap26/Mtss2/Dock1/Rapgef2/Rap1gds1/Ophn1/Tbc1d2/Rap1gap/Arhgap45/Asap1/Elmod1/Tbc1d2b/Agap1/Tbc1d9b/Llgl2/Rasal1/Srgap2/Sipa1/Agap3/…	75
glutamate receptor binding	1.07741e-05	0.000388082	Cacng3/Cacng4/Necab2/Shank2/Dnm3/Atp2b2/Drd2/Grin2a/Grin2b/Gnas/Myo5b/Fyn/Map1a/Dlg1/Adora2a/Camk2a/Il1r1/Homer2/Ptpn5/Neto2/Ophn1/Shisa6/Dlg3/Shank3/Nsf/Dlg2/Shank1/Gsk3b/Cacng2	29
structural constituent of postsynapse	1.39515e-05	0.000494798	Magi2/Shank2/Dnm3/Camk2b/Nefh/Dlg1/Dlg3/Shank3/Dlg2/Dlgap1/Actn1/Git1/Mpp2	13
insulin-like growth factor binding	1.49764e-05	0.000523099	Itga6/Igf2r/Igfbp6/Igfbp1/Igf1r/Itgb4/Igfbp7/Itgb3/Kazald1/Ccn5/Crim1/Htra4/Ccn6/Ccn2/Igfals/Ccn1	16
ion antiporter activity	1.65483e-05	0.000569375	Slc8a2/Slc9a5/Atp1a3/Slc4a1/Slc4a2/Slc9a1/Slc9a3/Slc9a4/Slc4a9/Slc37a1/Slc26a4/Slc8a1/Slc4a5/Slc26a7/Slc26a6/Slc26a9/Slc9a8/Slc24a4/Slc4a8/Slc9a7/Slc9a9/Slc26a10/Slc22a4/Slc24a3	24
structural constituent of postsynaptic density	1.79579e-05	0.000608789	Magi2/Shank2/Dlg1/Dlg3/Shank3/Dlg2/Dlgap1/Mpp2	8
active transmembrane transporter activity	1.82931e-05	0.000611165	Ankh/Slc5a5/Slc6a9/Slc17a7/Slc8a2/Abcc3/Slco3a1/Slc36a1/Slc16a10/Slc38a1/Slc38a4/Abcb1a/Abcc4/Slc2a13/Slc6a13/Slc12a5/Slc12a9/Atp2c2/Slc9a5/Atp5po/Atp1a1/Atp1a3/Atp2b2/Atp4b/Atp7b/Slco2a1/Atp5f1e/Slc4a1/Slc4a2/Slc9a1/Slc9a3/Slc9a4/Slc22a1/Atp7a/Slc12a1/Slc38a3/Abcc2/Atp2a3/Slc1a1/Abcc8/Abcc9/Atp1b1/Slc16a2/Tomm20/Slc4a9/Slc35e4/Slc12a8/Abca17/Slc35d2/Tcirg1/Slc37a1/Slc26a4/Mcu/Slc6a6/Slc1a3/Slc12…	101
glycosaminoglycan binding	1.94288e-05	0.000639834	Rtn4r/Fgf12/Sulf1/Crispld2/Nav2/Lamc2/Lipc/Ncam1/Ptprc/Ptn/Itgam/Hk1/Fgfr4/Comp/Pcsk6/Ptprs/Fn1/Nod2/Thbs4/Fgf7/Pla2g5/Ccn5/Tgfbr3/Adamts15/Rtn4rl1/Adamts5/Tmem184a/Sema5a/Extl2/Sulf2/Rspo1/Adamtsl5/Col23a1/Ptprf/Spock2/Egflam/Eng/Col13a1/Ccn6/Rspo2/Aplp1/Apob/App/Ltbp2/Col5a3/Ccn2/Ccdc80/Slit1/Lrtm2/Thbs3/Fgfr1/Anxa6/Fstl1/Mdk/Nrp2/Ager/Nell1/Ccl5/Tgfbr2/Slit3/Ccn1/Fbn1/Vegfa/Sfrp1/Bmp7/Col5a1/P…	67
ligand-gated calcium channel activity	2.38011e-05	0.000767346	Grin2a/Grin2b/Grin2c/Grin2d/Itpr1/Itpr3/Mcoln1/Rasa3/Trpm2/Jph2/Jph3/Mcoln3/Trpa1/Jph4/Itpr2	15
sulfur compound binding	2.39664e-05	0.000767346	Acot11/Rtn4r/Acacb/Fgf12/Crispld2/Nav2/Lamc2/Acadm/Atp1a3/Cbs/Fst/Gsta2/Lipc/Ncam1/Ptprc/Ptn/Itgam/Fgfr4/Comp/Pcsk6/Ptprs/Scp2/Fn1/Glra1/Hnf4a/Soat2/Chst15/Acbd6/Eci3/Thbs4/Fgf7/Pla2g5/Pank1/Slc6a6/Ccn5/Tgfbr3/Adamts15/Rtn4rl1/Adamts5/Tmem184a/Sema5a/Rspo1/Adamtsl5/Col23a1/Ptprf/Acbd7/Gsta5/Col13a1/Ccn6/Rspo2/Aplp1/Apob/App/Ltbp2/Col5a3/Ccn2/Ccdc80/Slit1/Lrtm2/Thbs3/Fgfr1/Anxa6/Fstl1/Mdk/Nrp2/Ald…	77
delayed rectifier potassium channel activity	2.72455e-05	0.000860385	Kcns1/Kcnb2/Kcnq2/Kcng3/Kcnc2/Kcnc1/Kcnb1/Kcnq5/Kcng1/Kcng4/Kcna7/Kcne4/Kcnh1/Kcne5/Kcnc4/Kcnq1	16
phosphatase activity	3.66024e-05	0.00114025	Ptpre/Ptpru/Inpp4b/Ptpn12/Eya2/Ptpn21/Dusp5/Ptprg/Plpp3/Ppp1r3b/Atp1a1/Fbp1/Ppp2r2d/Pfkfb1/Ppp2ca/Ppp3cb/Ptprc/Ptprs/Alpl/Ptprz1/Ptpn11/Acp5/Pfkl/Ptpn9/Pgp/Phospho1/Ppm1f/Nt5dc2/Eya4/Ppm1n/Dusp9/Ptprm/Ptpn5/Minpp1/Ptprn2/Plppr1/Plppr2/Dusp7/Ctdspl/Ptpn18/Cpped1/Ssh2/Ptpn14/Ppef2/Mtmr3/Inpp5f/Plpp4/Fig4/Ppm1l/Cdc14a/Plppr5/Pon3/Nt5c1a/Lpin1/Plppr3/Ptprb/Ppm1h/Ubash3b/Ppp2r1b/Pxylp1/Mtmr1/Ppef1/Ptp…	81
heparan sulfate sulfotransferase activity	4.31946e-05	0.00132767	Hs3st2/Hs3st5/Ndst1/Hs6st2/Hs3st3b1/Hs6st1/Ndst4/Hs3st3a1/Hs6st3/Hs3st6	10
integrin binding	4.61399e-05	0.00138215	Nrg1/Itga6/Vwf/Lama5/Tspan8/Plpp3/Prkca/Dmd/Ptn/Cd9/Mfge8/Comp/Gfra1/P4hb/Kdr/Utrn/Ptprz1/Fn1/Itgb4/Nf2/Adam9/Thbs4/Itgb3/Timp2/Ccn5/Emilin1/Cib2/Fermt3/Sfrp2/Itgb6/Cdh26/Fbln1/Dst/Pxn/Col16a1/Ccn6/Ccn2/Itga7/Lyn/Actn1/Mmp14/Ccn1/Fbn1/Src/Gsk3b	45
ionotropic glutamate receptor activity	4.61999e-05	0.00138215	Grin3b/Grik4/Grik5/Grin2a/Grin2b/Grin2c/Grin2d/Grik1/Grik3/Gria1/Grik2/Grid1	12
protein kinase C binding	4.67657e-05	0.00138215	Sdc4/Prkcb/Pld2/Irs1/Pkp2/Adam9/Prkd2/Itgb3/Pkn1/Flna/Dact2/Pard6b/Plek/Ldb3/Dact3/Pdlim5/Pawr/Trpv4/Hdac9/Fez1/Nell1/Rack1/Src/Hdac5/Cavin3	25
3',5'-cyclic-AMP phosphodiesterase activity	5.8703e-05	0.00171299	Pde7b/Pde4b/Pde4d/Pde4a/Pde4c/Pde8a/Pde8b/Pde3a/Pde2a	9
antiporter activity	6.46149e-05	0.00186193	Slc8a2/Slc9a5/Atp1a3/Slc4a1/Slc4a2/Slc9a1/Slc9a3/Slc9a4/Slc38a3/Slc4a9/Slc35e4/Slc35d2/Slc37a1/Slc26a4/Slc8a1/Slc4a5/Slc26a7/Slc26a6/Slc26a9/Tmco3/Slc9a8/Slc35e2b/Slc24a4/Slc4a8/Slc9a7/Slc9a9/Slc26a10/Slc22a4/Slc25a14/Slc24a3	30
secondary active transmembrane transporter activity	7.20306e-05	0.00204999	Ankh/Slc5a5/Slc6a9/Slc17a7/Slc8a2/Slco3a1/Slc36a1/Slc16a10/Slc38a1/Slc38a4/Slc2a13/Slc6a13/Slc12a5/Slc12a9/Slc9a5/Atp1a3/Slco2a1/Slc4a1/Slc4a2/Slc9a1/Slc9a3/Slc9a4/Slc22a1/Slc12a1/Slc38a3/Slc1a1/Slc16a2/Slc4a9/Slc35e4/Slc12a8/Slc35d2/Slc37a1/Slc26a4/Mcu/Slc6a6/Slc1a3/Slc12a4/Slc20a2/Slc38a2/Slc8a1/Slc16a7/Slc4a5/Slc26a7/Slc26a6/Slc5a10/Slc26a9/Slc10a4/Tmco3/Slc4a11/Slc9a8/Slco5a1/Slc35e2b/Slc24a4…	68
sulfotransferase activity	7.37223e-05	0.00205516	Chst15/Wscd1/Chst9/Sult2b1/Hs3st2/Hs3st5/Chst1/Ndst1/Chst7/Hs6st2/Hs3st3b1/Chst4/Chst5/Chst8/Chst11/Hs6st1/Ust/Ndst4/Hs3st3a1/Hs6st3/Gal3st3/Chst13/Gal3st1/Hs3st6	24
high voltage-gated calcium channel activity	7.39952e-05	0.00205516	Cacnb2/Cacna1c/Cacnb3/Cacna1a/Cacna1b/Cacna1d/Cacnb1/Cacna1s	8
histone acetyltransferase binding	8.03014e-05	0.00220376	Gli3/Cebpb/Ets1/Myocd/Pla2g4a/Sp1/Tp53/Stat1/Pax6/Pcna/Epas1/Taf7/Trip4/Sirt2/Bcas3/Nr4a3	16
phosphatidylserine binding	9.18627e-05	0.00249138	Rs1/Scarb2/Syt12/Syt17/Plcd1/Scarb1/Mfge8/Syt1/Rasgrp1/Jph2/Gramd1b/Syt15/Axl/Osbpl8/RGD1359449/Asap1/Osbpl5/Appl2/Anxa13/Adgrb1/Gas6/Syt7/Syt6/Cpne6/Anxa6	25
flavin adenine dinucleotide binding	9.43411e-05	0.00252885	Dao/Cry2/Acadm/Ivd/Dmgdh/Nos1/Nos2/Nos3/Fmo2/Acox2/Acadsb/Chdh/Por/Acoxl/Etfa/Dus3l/D2hgdh/Aifm3/Kdm1b/Foxred2/Acad11/Aox4/Mical2/Xdh/Steap4/Kdm1a/Txnrd1/Gulo/Prodh1/Ddo/Dpyd/Acox3/Aifm1	33
protein tyrosine phosphatase activity	9.7496e-05	0.00258338	Ptpre/Ptpru/Ptpn12/Eya2/Ptpn21/Dusp5/Ptprg/Ptprc/Ptprs/Ptprz1/Ptpn11/Ptpn9/Pgp/Eya4/Dusp9/Ptprm/Ptpn5/Ptprn2/Dusp7/Ptpn18/Ssh2/Ptpn14/Mtmr3/Cdc14a/Ptprb/Ubash3b/Mtmr1/Ptprk/Ptprf/Dusp14/Dupd1/Dusp8/Ptprt/Ptpro/Dusp10/Ptprv	36
postsynaptic neurotransmitter receptor activity	0.00010352	0.00270624	Grik4/Grik5/Grin2a/Grin2b/Grin2c/Grin2d/Grm1/Grm5/Gabrb3/Gabra3/Gabrb2/Chrna4/Glra1/Gabra2/Chrne/Grik1/Gabrr1/Grik3/Gria1/Grik2/Gabrg3/Grid1/Chrna1/Gabbr1	24
inositol 1,4,5 trisphosphate binding	0.000106396	0.00270624	Trpc5/Rph3a/Plcd1/Itpr1/Itpr3/Trpc7/Plcl2/Trpc3/Itpr2/Trpc6	10
phosphatidylinositol binding	0.000107035	0.00270624	Rs1/Fzd7/Pik3c2g/Septin5/Mcf2l/Myo1b/Rph3a/Adap1/Dab2ip/Hip1/Kcnj1/Plekha5/Plcb1/Plcd1/Pld1/Pld2/Itpr1/Itpr3/Syt1/Cadps/Pik3c2b/Commd1/Fermt2/Sgk1/Sestd1/Esyt1/Jph2/Mapkap1/Snx30/Plekhb2/Wdfy1/Wdr45/Tecpr1/Pitpnm2/Wdfy3/Dok7/Pxk/Anxa8/Mtss2/Plekha4/Numa1/Gbf1/Sh3pxd2a/Fgd2/Tulp1/Snx18/Myo10/Osbpl8/RGD1359449/Asap1/Snx33/Pxdc1/Snx24/Clvs2/Iqgap1/Plekha1/Osbpl5/Sh3yl1/Appl2/Plek/Ldlrap1/Syt7/Inppl1…	74
small GTPase binding	0.000107054	0.00270624	Cdc42bpb/Rasgrf2/Arhgef7/Plce1/Exoc4/Rims2/Mcf2l/Sh3bp5/Map2k1/Rph3a/Rph3al/Ap1g1/Unc13d/Optn/Sod1/Kpnb1/Atp7a/Myo5b/Myo9b/Dock9/Rims4/Pex5l/Arhgef15/Abr/Rilpl2/Sgsm1/Rgl1/Mycbp2/Arhgef3/Adprhl1/Plekhg2/Gga2/Pkn1/Flna/Pak1/Rasgrp1/Vav3/Tbck/Vav2/Mapkap1/Sytl1/Yipf1/Lrrk2/Sorl1/Tbc1d25/Ranbp17/Rapgef6/Sgsm2/Rab11fip4/Tiam1/Arhgef18/Rilpl1/Hps4/Tbc1d9/Ipo9/Rabgap1l/Spata13/Farp1/Arhgef37/Diaph1/Mts…	115
ionotropic glutamate receptor binding	0.000108002	0.00270624	Cacng3/Cacng4/Shank2/Drd2/Grin2b/Gnas/Myo5b/Map1a/Dlg1/Il1r1/Neto2/Ophn1/Shisa6/Dlg3/Shank3/Nsf/Dlg2/Shank1/Gsk3b/Cacng2	20
tubulin binding	0.000113333	0.00280928	Agbl4/Kif1c/Gli1/Dnm1/Klc1/Dnm3/Eml2/Apc/Nf1/Kif27/Pde4b/Gnas/Fmr1/Fyn/Map1a/Spag5/Fnta/Cryab/Skap1/Rita1/Cacybp/Kif28p/Kif21b/Camsap2/Fam161a/Trim36/Cav3/Clip2/Cep57l1/Map1b/Mapt/Fhdc1/Dync1i1/Ino80/Apc2/Kifc2/Kif21a/Lrrk2/Efhc1/Ofd1/Kif18b/Kif19/Tiam1/Kif26b/Jakmip1/Kif13b/Tubgcp3/Jakmip2/Kifc3/B9d2/Ndn/Numa1/Arhgef2/Kif5c/Spef1/Fam83d/Kif12/Maco1/Mast2/Kif26a/Nav3/Tbcel/Dst/Gas2l1/Sirt2/Eml1/T…	97
nucleoside-triphosphatase regulator activity	0.000146324	0.00358845	Wnt11/Adap1/Syngap1/Dab2ip/Atp4b/Nf1/Sipa1l1/Plcb1/Myo9b/Atp1b1/Acap1/Abr/Arhgap31/Sgsm1/Adprhl1/Sipa1l3/Bag3/Rasa3/Rasgrp1/Rgs4/Rgs9/Tbck/Arhgap15/Smap2/Arhgap8/Lrrk2/Adgrb3/Arhgap28/Tbc1d25/Rap1gap2/Sgsm2/Arhgap27/Agfg2/Git2/Tbc1d9/Tor1aip2/Rasal2/Rabgap1l/Arhgap24/Arhgap22/Gmip/Arhgap21/Arhgap26/Mtss2/Dock1/Rapgef2/Rap1gds1/Ophn1/Tbc1d2/Rap1gap/Arhgap45/Asap1/Elmod1/Tbc1d2b/Agap1/Tbc1d9b/Llgl2…	80
protein C-terminus binding	0.000148823	0.00361132	Tjp2/Slc9a3r2/Sh3gl2/Dnm1/Coro1a/Map2k1/Shank2/Ap1g1/Grip2/Eml2/Atp2b2/Optn/Ppp2ca/Slc4a1/Sp1/Tp53/Atxn1/Dlg1/Itpr1/Atp1b1/Fn1/Syt1/Cacna1b/Cav3/Vta1/Fign/Cask/Atp2a2/Srebf2/Efhc1/Tert/Pdzd11/Pxk/Cep120/Numa1/Xrcc4/Pex16/Foxn3/Fbln1/Tfcp2/Dst/Lama1/Zbtb16/Kpna3/Lmo7/Akap7/Sipa1/Pias4/Mid1ip1/Gria1/Dlg3/Shank3/Nsf/Ccn2/Dlg2/Dapk3/Cited1/Cdc20/Kcnip3/Med12/Shank1/Bcam/Mapk14/Dgkz/Src/Grip1/Tcf4/Ppp…	70
G protein-coupled receptor binding	0.000153524	0.00368659	Fzd7/Magi2/Wnt7a/Wnt11/Dnm1/Palm/Necab2/Dnm3/Prok2/Agt/Atp1a3/Avp/Drd1/Grin2b/Grm5/Gnal/Pde4d/Pomc/Ppp2ca/Wnt3/Gnas/Stat1/Fyn/Cort/Adora2a/Grk3/Arrb2/Pnoc/Psap/Tub/Ptpn11/Ptger1/Itgb4/Tac4/Wnt9a/Drd3/Adora1/Flna/Fcgr1a/Uchl1/Homer2/Atp2a2/S1pr1/Wnt3a/Rnf43/Wnt9b/Gna13/Cxcl14/Ror2/Bbs1/Rapgef2/Usp20/Rspo1/Wnt7b/Wnt10b/Ccrl2/Wnt10a/Ccl9/Ccl25/Ccl27/Mrap2/Edn3/Ptch2/Marco/Ucn3/Pacrg/Rspo2/Aplp1/Gria…	84
DNA-binding transcription repressor activity, RNA polymerase II-specific	0.000171387	0.00407311	Rcor1/Snai1/Myt1l/Jdp2/Hivep1/Tcf3/Mlxipl/Cebpb/Zfp382/Tcf21/Nr1d1/Pax6/Ppard/Ppara/Prrx1/Zfp161/Zbtb20/Cux2/Irf8/Sox6/Pcbp3/Foxo3/Aebp2/Zbtb5/Ylpm1/Srebf2/Tbx2/Bcl6/Foxk1/Prox1/Zfp281/Ikzf1/Bcl11a/Fezf2/Zfp219/Nfatc4/Klf12/Tfap2a/Sall1/Ovol1/Arid5b/Prdm1/Zeb2/Foxs1/Zhx3/Msc/Bach2/Cc2d1b/Heyl/Satb1/Hes6/Arx/Zbtb16/Mzf1/Tfap2c/Mypop/Emx2/Foxp2/Pitx2/Prkn/Hand1/Vax2/Kcnip3/Nr2e1/Zfpm1/Hhex/Nfkb1/Nr…	70
inorganic anion transmembrane transporter activity	0.000190085	0.00447139	Ankh/Slc5a5/Slc17a7/Slc12a5/Slc12a9/Slc4a1/Slc4a2/Slc22a1/Gabrb3/Gabra3/Slc12a1/Gabrb2/Slc1a1/Glra1/Slc4a9/Slc12a8/Lrrc8c/Gabra2/Slc37a1/Slc26a4/Slc12a4/Clcn6/Gabrr1/Slc4a5/Slc26a7/Ano4/Slc26a6/Cldn4/Slc26a9/Lrrc8d/Clca5/Ano1/Slc4a11/Best3/Ano6/Slc4a8/Gpr89b/Clca2/Best2/Slc26a10/Slc12a6/Gabrg3/Clcnkb/Slc4a4/Slc25a14	45
alcohol binding	0.000192655	0.00448605	Scarb2/Trpc5/Rph3a/Prom2/Plcd1/Syp/Apod/Itpr1/Scp2/Itpr3/Osbpl1a/Npc1/Soat2/Trpc7/Sult2b1/Prkce/Gramd1b/Plcl2/Osbp2/Osbpl8/Osbpl5/Stra6/Stard3/Prom1/Trpc3/Snap91/Anxa6/Itpr2/Trpc6/Ptch1	30
sodium channel regulator activity	0.000212451	0.00489756	Fgf12/Nos1/Prss30/Gpld1/Nedd4l/Cav3/Atp2b4/Scn1b/Pcsk9/Tmprss3/Scn4b/Fxyd1/Fxyd5/Fxyd6/Fgf13	15
Rho GTPase binding	0.000215504	0.00491874	Cdc42bpb/Rasgrf2/Arhgef7/Mcf2l/Sod1/Atp7a/Myo9b/Dock9/Arhgef15/Abr/Arhgef3/Plekhg2/Pkn1/Flna/Pak1/Vav3/Vav2/Lrrk2/Tiam1/Arhgef18/Spata13/Farp1/Arhgef37/Diaph1/Mtss2/Cyfip1/Fgd2/Trio/Iqgap3/Arhgef2/Plekhg5/Pak7/Prex1/Dock11/Srgap2/Arhgef40/Fgd3/Eps8l1/Iqgap1/Arhgef28/Pard6b/Fgd5/Arhgef19/Arhgef6/Kctd10/Srgap3/Fgd6/Arhgef1/Dapk3/Itpka/Kalrn/Ralbp1/Sos2	53
3',5'-cyclic-GMP phosphodiesterase activity	0.000233054	0.00526717	Pde11a/Pde5a/Pde9a/Prkar2b/Prkar1b/Prkar1a/Pde6a/Pde8a/Pde1c/Pde2a	10
SNARE binding	0.000280531	0.00627861	Baiap3/Stxbp3/Stx1a/Cplx2/Septin5/Syt12/Syt17/Syp/Cacna1a/Abcc9/Syt1/Kcnb1/Unc13c/Snapin/Vps18/Snph/Exoc3l4/Tnfaip2/Lrrk2/Txlng/Stxbp4/Syt15/Dapk1/Uvrag/Sec24d/Ankrd27/Stx8/Syt7/Nsf/Stx6/Syt6/Unc13a/Cplx1/Stx12/Stx5/Snap91/Vti1a/Txlna/Sec24c	39
bicarbonate transmembrane transporter activity	0.000290058	0.00642943	Slc4a1/Slc4a9/Slc26a4/Slc4a5/Slc26a7/Slc26a6/Slc26a9/Slc4a11/Slc4a8/Slc26a10/Slc4a4	11
potassium:proton antiporter activity	0.000300286	0.00653056	Slc9a5/Slc9a1/Slc9a3/Slc9a4/Slc9a8/Slc9a7/Slc9a9	7
structural constituent of presynapse	0.000300286	0.00653056	Rims2/Erc2/Bsn/Ppfia2/Pclo/Pls3/Rims1	7
voltage-gated calcium channel activity involved in cardiac muscle cell action potential	0.000309708	0.00667252	Cacnb2/Cacna1c/Cacna2d1/Cacna1d/Cacna1g	5
spectrin binding	0.000320299	0.00683679	Ptprn/Add1/Add2/Gnb1/Ptprc/Rho/Ush1g/Camsap2/Dync1i1/Sptbn4/Ush1c/Myo10/Ank3/Nphs1/Unc13a/Camsap3	16
calcium channel regulator activity	0.00032353	0.00684241	Stx1a/Nrxn3/Nrxn2/Cacnb2/Cacng4/Cacng7/Calm3/Grm2/Grm3/Prkcb/Itpr1/Cacnb3/Cav3/Cacna2d2/Cacna2d3/Pacsin3/Rem1/Prkg1/Nrxn1/Cacng2	20
chemorepellent activity	0.000345001	0.00723016	Nrg1/Efna5/Sema3g/Sema3c/Sema3e/Sema6c/Sema4f/Flrt2/Sema5b/Sema4d/Sema5a/Sema3f/Sema3b/Sema6b	14
vascular endothelial growth factor binding	0.000357216	0.00731438	Flt4/Pdgfrb/Ptn/Pdgfra/Kdr/Flt1	6
glutamate binding	0.000361711	0.00731438	Gad2/Grin2a/Grin2b/Grin2d/Glul/Gclc/Slc1a1/Slc1a3/Grik1	9
potassium ion antiporter activity	0.000361711	0.00731438	Slc9a5/Slc9a1/Slc9a3/Slc9a4/Slc9a8/Slc24a4/Slc9a7/Slc9a9/Slc24a3	9
receptor signaling complex scaffold activity	0.000361711	0.00731438	Magi2/Shank2/Grip2/Homer2/Ldlrap1/Shank3/Pdlim5/Shank1/Grip1	9

## Sheet: Table S6.3
Description (Cellular Component)	pvalue	qvalue	geneID	count
synaptic membrane	2.86131e-35	3.18358e-32	Nrg1/Magi2/Cacna1h/Stx1a/Slc6a9/Kcnj9/Cltb/Nlgn1/Kcnj4/Dlgap2/Cyth1/Rims2/Nlgn2/Tenm2/Baiap2/Slc8a2/Dnm1/Baalc/Cacng3/Cacng4/Cacng5/Cacng7/Palm/Grin3b/Rph3a/Shank2/Nlgn3/Clstn3/Adgrl2/Grip2/Dnm3/Hip1/Pja2/Atp1a3/Atp2b2/Cacna1c/Drd1/Drd2/Gad2/Grik4/Grik5/Grin2a/Grin2b/Grin2c/Grin2d/Grm1/Grm2/Grm3/Grm4/Grm5/Grm6/Met/Ncam1/Oprd1/Kcnc2/Sipa1l1/Prkcg/Scn2a/Syp/Dmd/Pdlim4/Gabrb3/Gabra3/Fmr1/Ntrk2/Efnb1…	216
postsynaptic membrane	6.32621e-31	3.51937e-28	Nrg1/Magi2/Cacna1h/Slc6a9/Nlgn1/Kcnj4/Dlgap2/Nlgn2/Tenm2/Slc8a2/Dnm1/Baalc/Cacng3/Cacng4/Cacng5/Cacng7/Grin3b/Rph3a/Shank2/Nlgn3/Clstn3/Adgrl2/Grip2/Dnm3/Hip1/Pja2/Atp2b2/Cacna1c/Drd1/Drd2/Grik4/Grik5/Grin2a/Grin2b/Grin2c/Grin2d/Grm1/Grm2/Grm3/Grm5/Met/Ncam1/Oprd1/Kcnc2/Sipa1l1/Dmd/Pdlim4/Gabrb3/Gabra3/Fmr1/Ntrk2/Dlg1/Dcc/Kcnc1/Cntn2/Adora2a/Arrb2/Cacna2d1/Camk2a/Gabrb2/P2rx1/Ptprs/Chrna4/Utrn/Pt…	165
postsynaptic specialization	1.83285e-30	6.79761e-28	Insyn2a/Nrg1/Magi2/Ctnnd2/Stx1a/Slc6a9/Nlgn1/Exoc4/Dlgap2/Epb41l3/Nlgn2/Rab8a/Baiap2/Dnm1/Baalc/Cacng3/Cacng4/Cacng5/Cacng7/Palm/Grin3b/Map2k1/Shank2/Camk2g/Nlgn3/Psd/Clstn3/Grip2/Dnm3/Syngap1/Pja2/Add1/Add2/Atp1a1/Atp2b2/Cacna1c/Camk2b/Drd2/Grik5/Grin2a/Grin2b/Grin2c/Grin2d/Nr3c1/Grm1/Grm3/Grm5/Met/Nefh/Nf1/Nos1/Oprd1/Sipa1l1/Plekha5/Pde4b/Ppp2ca/Bcas1/Prkcg/Syp/Dmd/Gabrb3/Gabra3/Fmr1/Syn1/Plcb4…	194
neuron to neuron synapse	1.67448e-29	4.6577e-27	Insyn2a/Nrg1/Magi2/Ctnnd2/Stx1a/Slc6a9/Nlgn1/Exoc4/Dlgap2/Epb41l3/Sh3gl2/Rab8a/Baiap2/Dnm1/Baalc/Cacng3/Cacng4/Cacng5/Cacng7/Palm/Grin3b/Map2k1/Shank2/Camk2g/Psd/Clstn3/Grip2/Dnm3/Syngap1/Pja2/Add1/Add2/Atp1a1/Atp2b2/Cacna1c/Camk2b/Drd2/Grik4/Grik5/Grin2a/Grin2b/Grin2c/Grin2d/Nr3c1/Grm1/Grm3/Grm5/Met/Nefh/Nf1/Nos1/Oprd1/Sipa1l1/Plekha5/Pde4b/Ppp2ca/Bcas1/Prkcg/Syp/Dmd/Fmr1/Syn1/Plcb4/Ntrk2/Fyn/Ma…	190
postsynaptic density	3.28565e-29	7.31143e-27	Insyn2a/Nrg1/Magi2/Ctnnd2/Stx1a/Slc6a9/Nlgn1/Exoc4/Dlgap2/Epb41l3/Rab8a/Baiap2/Dnm1/Baalc/Cacng3/Cacng4/Cacng5/Cacng7/Palm/Grin3b/Map2k1/Shank2/Camk2g/Psd/Clstn3/Grip2/Dnm3/Syngap1/Pja2/Add1/Add2/Atp1a1/Atp2b2/Cacna1c/Camk2b/Drd2/Grik5/Grin2a/Grin2b/Grin2c/Grin2d/Nr3c1/Grm1/Grm3/Grm5/Met/Nefh/Nf1/Nos1/Oprd1/Sipa1l1/Plekha5/Pde4b/Ppp2ca/Bcas1/Prkcg/Syp/Dmd/Fmr1/Syn1/Plcb4/Ntrk2/Fyn/Map1a/Dlg1/Itpr…	181
asymmetric synapse	4.20484e-29	7.79739e-27	Insyn2a/Nrg1/Magi2/Ctnnd2/Stx1a/Slc6a9/Nlgn1/Exoc4/Dlgap2/Epb41l3/Rab8a/Baiap2/Dnm1/Baalc/Cacng3/Cacng4/Cacng5/Cacng7/Palm/Grin3b/Map2k1/Shank2/Camk2g/Psd/Clstn3/Grip2/Dnm3/Syngap1/Pja2/Add1/Add2/Atp1a1/Atp2b2/Cacna1c/Camk2b/Drd2/Grik5/Grin2a/Grin2b/Grin2c/Grin2d/Nr3c1/Grm1/Grm3/Grm5/Met/Nefh/Nf1/Nos1/Oprd1/Sipa1l1/Plekha5/Pde4b/Ppp2ca/Bcas1/Prkcg/Syp/Dmd/Fmr1/Syn1/Plcb4/Ntrk2/Fyn/Map1a/Dlg1/Itpr…	182
intrinsic component of synaptic membrane	1.95481e-22	3.10712e-20	Nrg1/Cacna1h/Stx1a/Slc6a9/Kcnj9/Nlgn1/Nlgn2/Slc8a2/Cacng3/Cacng4/Cacng5/Cacng7/Grin3b/Nlgn3/Clstn3/Adgrl2/Atp1a3/Atp2b2/Cacna1c/Drd1/Drd2/Grik4/Grik5/Grin2a/Grin2b/Grin2d/Grm1/Grm2/Grm3/Grm4/Grm5/Ncam1/Oprd1/Scn2a/Gabrb3/Gabra3/Efnb1/Dcc/Kcnc1/Cntn2/Adora2a/Cacna1a/Cacna2d1/Gabrb2/P2rx1/Ptprs/Chrna4/Ptprz1/Glra1/Kcnj6/Gabra2/Cdh10/Drd3/Adora1/Itgb3/Sorcs3/Chrne/Lrrtm3/Slc6a6/Rgs7bp/Ntng1/Grik1/Sc…	118
cation channel complex	7.6471e-21	1.06355e-18	Hcn2/Cacna1h/Stx1a/Kcnk4/Cacnb2/Nlgn1/Kcns1/Kcnb2/Cacng3/Cacng4/Cacng5/Cacng7/Trpc5/Grin3b/Kcnq2/Kcnk2/Kcng3/Micu2/Cacna1c/Calm3/Grik4/Grik5/Grin2a/Grin2b/Grin2c/Grin2d/Kcnc2/Pde4b/Pde4d/Pkd1/Scn2a/Cacnb3/Kcnc1/Cntn2/Cacna1a/Cacna2d1/Abcc8/Abcc9/Scn5a/Scn4a/Kcnb1/Cacna1b/Kcnq5/Trpc7/Dlgap3/Pex5l/Dpp6/Pkd2l1/Mcu/Grik1/Sestd1/Scn10a/Kcng1/Scn1b/Scn11a/Scn8a/Kcnj5/Cacna1d/Cacna1g/Kcnab2/Atp5mc1/Grik…	105
integral component of synaptic membrane	3.3581e-20	4.15147e-18	Nrg1/Cacna1h/Stx1a/Slc6a9/Kcnj9/Nlgn1/Nlgn2/Slc8a2/Cacng3/Cacng4/Cacng5/Cacng7/Grin3b/Nlgn3/Clstn3/Adgrl2/Atp1a3/Atp2b2/Cacna1c/Drd1/Drd2/Grik4/Grik5/Grin2a/Grin2b/Grin2d/Grm1/Grm2/Grm3/Grm4/Grm5/Ncam1/Oprd1/Scn2a/Gabrb3/Gabra3/Efnb1/Dcc/Kcnc1/Adora2a/Cacna1a/Gabrb2/P2rx1/Ptprs/Chrna4/Ptprz1/Glra1/Kcnj6/Gabra2/Cdh10/Drd3/Adora1/Itgb3/Sorcs3/Chrne/Lrrtm3/Slc6a6/Grik1/Scn10a/Htr2a/Atp2b4/Scn11a/Scn…	108
intrinsic component of postsynaptic membrane	1.11909e-19	1.24514e-17	Nrg1/Cacna1h/Slc6a9/Nlgn1/Nlgn2/Slc8a2/Cacng3/Cacng4/Cacng5/Cacng7/Grin3b/Nlgn3/Clstn3/Adgrl2/Atp2b2/Cacna1c/Drd1/Drd2/Grik4/Grik5/Grin2a/Grin2b/Grin2d/Grm1/Grm2/Grm3/Grm5/Ncam1/Oprd1/Gabrb3/Gabra3/Dcc/Kcnc1/Cntn2/Adora2a/Cacna2d1/Gabrb2/P2rx1/Ptprs/Chrna4/Ptprz1/Glra1/Gabra2/Cdh10/Drd3/Adora1/Sorcs3/Chrne/Lrrtm3/Slc6a6/Rgs7bp/Htr2a/Scn8a/Slc8a1/Slc16a7/Abhd17a/Adcy1/Efnb2/Dagla/Slitrk2/Ephb2/Cls…	91
transmembrane transporter complex	1.66425e-19	1.68336e-17	Hcn2/Cacna1h/Stx1a/Kcnk4/Cacnb2/Nlgn1/Kcns1/Kcnb2/Cacng3/Cacng4/Cacng5/Cacng7/Trpc5/Grin3b/Kcnq2/Kcnk2/Kcng3/Shank2/Micu2/Atp1a1/Atp1a3/Atp4b/Cacna1c/Calm3/Grik4/Grik5/Grin2a/Grin2b/Grin2c/Grin2d/Kcnc2/Pde4b/Pde4d/Pkd1/Scn2a/Slc9a1/Gabrb3/Gabra3/Dlg1/Cacnb3/Kcnc1/Cntn2/Cacna1a/Cacna2d1/Gabrb2/Abcc8/Abcc9/Chrna4/Atp1b1/Scn5a/Glra1/Scn4a/Kcnb1/Cacna1b/Kcnq5/Trpc7/Dlgap3/Pex5l/Lrrc8c/Gabra2/Dpp6/Pkd…	131
cell-cell junction	3.23324e-19	2.99784e-17	Kirrel2/Cdc42bpb/Magi2/Ctnnd2/Cdh23/Itga6/Tjp2/F11r/Ptpru/Nfasc/Cyth1/Epb41l3/Cdh3/Tenm2/Sv2a/Patj/Coro1a/Adgrl3/Nphs2/Abcb1a/Cdh13/Add1/Adra1b/Apc/Atp1a1/Atp7b/Ncam1/Prkca/Prkcg/Rho/Scn2a/Slc4a1/Slc9a1/Pdlim4/Fgfr4/Dlg1/Dpp4/Abcc2/Oxtr/Cdh6/Atp1b1/Scn5a/Frmd6/Pdlim7/Clmp/Skap1/Mapk15/Pkp2/Mylk/Cldn10/Cav3/Dsg3/Cdh10/Cdh22/Fhod1/Sipa1l3/Rasip1/Flna/Pak1/Pecam1/Gjb1/Nphp1/Ptprm/Cask/P2rx7/Scn1b/At…	176
distal axon	4.43638e-19	3.79697e-17	Rtn4r/Hcn3/Arhgef7/Exoc4/Cplx2/Ptprn/Septin5/Bin1/Tenm2/Sv2b/Sv2a/Trpc5/Kcnk2/Klc1/Trak2/Shank2/Dscam/Crtac1/Apc/Atp1a3/Calm3/Drd1/Drd2/Grik4/Grik5/Grin2a/Grin2b/Grm4/Ncam1/Nos1/Tubb3/Oprd1/Kcnc2/Pnmt/Ppp2ca/Prkca/Prkcg/Syp/Clu/Gabrb3/Fmr1/Syn1/Glul/Prkcb/Ntrk2/Cck/Dcc/Kcnc1/Pnoc/Utrn/Ptprz1/Glra1/Dbh/Syt1/Cacna1b/Erc2/Fkbp4/Tor1a/Unc13c/Nptx2/Ush2a/Kif21b/Syn2/Lrp2/Adora1/Cpeb1/Flna/Pak1/Map1b/M…	161
ion channel complex	5.4968e-19	4.36851e-17	Hcn2/Cacna1h/Stx1a/Kcnk4/Cacnb2/Nlgn1/Kcns1/Kcnb2/Cacng3/Cacng4/Cacng5/Cacng7/Trpc5/Grin3b/Kcnq2/Kcnk2/Kcng3/Shank2/Micu2/Cacna1c/Calm3/Grik4/Grik5/Grin2a/Grin2b/Grin2c/Grin2d/Kcnc2/Pde4b/Pde4d/Pkd1/Scn2a/Gabrb3/Gabra3/Dlg1/Cacnb3/Kcnc1/Cntn2/Cacna1a/Cacna2d1/Gabrb2/Abcc8/Abcc9/Chrna4/Scn5a/Glra1/Scn4a/Kcnb1/Cacna1b/Kcnq5/Trpc7/Dlgap3/Pex5l/Lrrc8c/Gabra2/Dpp6/Pkd2l1/Chrne/Mcu/Grik1/Sestd1/Scn10a/…	124
presynaptic membrane	1.1255e-18	8.34845e-17	Nrg1/Cacna1h/Stx1a/Slc6a9/Kcnj9/Cltb/Cyth1/Rims2/Nlgn2/Dnm1/Hip1/Atp1a3/Atp2b2/Cacna1c/Drd1/Drd2/Gad2/Grik4/Grik5/Grin2a/Grin2b/Grm1/Grm2/Grm3/Grm4/Grm6/Ncam1/Oprd1/Kcnc2/Scn2a/Syp/Fmr1/Efnb1/Dlg1/Kcnc1/Adora2a/Cacna1a/Cacna2d1/P2rx1/Ptprs/Chrna4/Glra1/Syt1/Kcnj6/Erc2/Rims4/Unc13c/Kctd16/Cdh10/Adora1/Rgs7bp/Ntng1/Grik1/Scn10a/Htr2a/Atp2b4/Snph/Cask/Scn11a/Scn8a/Cacna1d/Grik3/Igsf21/Adam23/Syap1/E…	98
receptor complex	1.52877e-18	1.00848e-16	Flt4/Itga6/Nlgn1/Flt3/Cacng3/Cacng4/Cacng5/Cacng7/Grin3b/Shank2/Il12rb1/Cd40/Ephb1/Grik4/Grik5/Grin2a/Grin2b/Grin2c/Grin2d/Grm1/Il6r/Met/Acvr1c/Npr1/Pdgfrb/Tf/Vdr/Vipr1/Gabrb3/Gabra3/Itgam/Ntrk2/Fgfr4/Itga1/Gfra2/Dlg1/Pdgfra/Rxra/Cd247/Ros1/Gabrb2/Gdnf/Gfra1/Irs1/Notch1/Kdr/Chrna4/Smad3/Nr3c2/Itpr3/Ahr/Igf1r/Itgb4/Gpr156/Alk/Dlgap3/Pex5l/Skap1/Mcoln1/Tfr2/Plxna2/Gabra2/Crlf1/Kctd16/Hfe/Epha3/Lrp2…	153
transporter complex	1.54086e-18	1.00848e-16	Hcn2/Cacna1h/Stx1a/Kcnk4/Cacnb2/Nlgn1/Kcns1/Kcnb2/Cacng3/Cacng4/Cacng5/Cacng7/Trpc5/Grin3b/Kcnq2/Kcnk2/Kcng3/Shank2/Micu2/Atp1a1/Atp1a3/Atp4b/Cacna1c/Calm3/Grik4/Grik5/Grin2a/Grin2b/Grin2c/Grin2d/Kcnc2/Pde4b/Pde4d/Pkd1/Scn2a/Slc9a1/Gabrb3/Gabra3/Dlg1/Cacnb3/Kcnc1/Cntn2/Cacna1a/Cacna2d1/Gabrb2/Abcc8/Abcc9/Chrna4/Atp1b1/Scn5a/Glra1/Scn4a/Kcnb1/Cacna1b/Kcnq5/Trpc7/Dlgap3/Pex5l/Lrrc8c/Gabra2/Dpp6/Pkd…	131
integral component of postsynaptic membrane	4.90168e-18	3.02987e-16	Nrg1/Cacna1h/Slc6a9/Nlgn1/Nlgn2/Slc8a2/Cacng3/Cacng4/Cacng5/Cacng7/Grin3b/Nlgn3/Clstn3/Adgrl2/Atp2b2/Cacna1c/Drd1/Drd2/Grik4/Grik5/Grin2a/Grin2b/Grin2d/Grm1/Grm2/Grm3/Grm5/Ncam1/Oprd1/Gabrb3/Gabra3/Dcc/Kcnc1/Adora2a/Gabrb2/P2rx1/Ptprs/Chrna4/Ptprz1/Glra1/Gabra2/Cdh10/Drd3/Adora1/Sorcs3/Chrne/Lrrtm3/Slc6a6/Htr2a/Scn8a/Slc8a1/Slc16a7/Adcy1/Efnb2/Dagla/Slitrk2/Ephb2/Clstn1/Epha4/Il1rapl1/Ptprf/Cnih2…	85
cell leading edge	4.63005e-16	2.71134e-14	Nrg1/Cdc42bpb/Hcn2/Cdk6/Arhgef7/Exoc4/Epb41l3/Mcf2l/Wipf1/Baiap2/Coro1a/Palm/Slc12a5/Psd/Pde9a/Apc/Tubb3/Oprd1/Kcnc2/Tacr3/Tpm1/Gnas/Dmd/Pdlim4/Atp7a/Gabra3/Pld1/Pld2/Dpp4/Kcnc1/Adora2a/Bcar1/Myo1d/Myo9b/Notch1/Ptprz1/Itgb4/Kcnb1/S100b/Nf2/Cacna1b/Duox1/Pdlim7/Skap1/Mylk/Arhgap31/Ush2a/Gabra2/Rinl/Adora1/Itgb3/Pak1/Coro1b/Mapt/Pecam1/Ptprm/Pacsin1/Cacna1d/Apc2/Lima1/Gdpd2/Abi3/Tiam1/Abl2/Sptbn1/S…	151
dendritic shaft	1.92397e-15	1.07034e-13	Rtn4r/Hcn2/Nlgn1/Exoc4/Lpar1/Nlgn2/Baiap2/Slc12a5/Stau2/Grip2/Syngap1/Sez6/Cacna1c/Drd1/Grm4/Grm5/Prkar2b/Map1a/Grk3/Cacna1b/Flna/Rgs7bp/Htr2a/Zmynd8/Slc8a1/Arhgef2/Kirrel1/Prex1/Whrn/Kirrel3/Epha4/Cnih2/Ntsr1/Jph4/Gria1/App/Cript/Dlg3/Nsf/Dbn1/Gabbr1/Gsk3b/Mpp2	43
apical part of cell	2.26023e-15	1.19753e-13	Ceacam6/Nrg1/Stxbp3/Cdh23/Slc9a3r2/Lct/Myo1b/Patj/Kcnk2/Abcb1a/Shank2/Cdhr5/Prom2/Plb1/Atp1a1/Atp2b2/Atp7b/Il6r/Adgrf5/Nos3/Kcnc2/Pde4d/Pdgfrb/Prkca/Ren/Slc4a2/Slc9a1/Slc9a3/Slc9a4/Tf/Gnas/Cd9/Atp7a/Slc12a1/Scarb1/Pld1/Myo5b/Aqp5/Dlg1/Dpp4/Mal/Cacnb3/Abcc2/Oxtr/Notch1/Prkg2/Slc1a1/Atp1b1/Fn1/Itpr3/Dbh/Nf2/Slc4a9/Dab1/Duox1/Ush2a/Atp8b1/Hfe/Sptbn2/Lrp2/Drd3/Sipa1l3/Itgb3/Rhcg/Tcirg1/Acy3/Slc44a4/S…	157
neuron spine	3.27304e-15	1.65531e-13	Nlgn1/Dlgap2/Lpar1/Rab8a/Tenm2/Baiap2/Slc8a2/Dnm1/Palm/Rph3a/Shank2/Psd/Grip2/Dnm3/Sez6/Add1/Atp1a3/Drd1/Drd2/Grin2a/Grin2b/Nr3c1/Grm1/Grm3/Grm5/Nos1/Oprd1/Sipa1l1/Pde4b/Prkar2b/Syp/Pdlim4/Fmr1/Ntrk2/Myo5b/Nr1d1/Asic2/Grk3/Arrb2/Camk2a/Cryab/Ptprz1/Lzts3/Cttnbp2/Dlgap3/Grid2ip/Adora1/Map1b/Rgs7bp/Slc1a3/Zmynd8/Arfgef2/Slc8a1/RSA-14-44/Abhd17a/Tiam1/Abl2/Farp1/Cyfip1/Ophn1/Clstn1/Anks1b/Asap1/Shis…	93
main axon	3.47303e-15	1.68009e-13	Nrg1/Nfasc/Epb41l3/Bin1/Dnm1/Tnfrsf1b/Kcnq2/Cd40/Mbp/Kcnc2/Pnmt/Scn2a/Map1a/Dlg1/Cck/Kcnc1/Cntn2/Adora2a/Myo1d/Dbh/Mgll/Adora1/Mag/Map1b/Mapt/Scn1b/Scn8a/Kcnab2/Tiam1/Sptbn1/Kif13b/Spock1/Sptbn4/Dagla/Trim46/Sirt2/Ank3/Cadm1/Nrcam/Ucn3/App/Robo1/Dlg2/Cldn5/Kcnh1/Gabbr1/Pard3/Cdh1/Ache/Robo2	50
dendritic spine	3.65245e-15	1.69327e-13	Nlgn1/Dlgap2/Lpar1/Rab8a/Tenm2/Baiap2/Slc8a2/Dnm1/Palm/Rph3a/Shank2/Psd/Grip2/Dnm3/Sez6/Add1/Atp1a3/Drd1/Drd2/Grin2a/Grin2b/Nr3c1/Grm1/Grm3/Grm5/Nos1/Oprd1/Sipa1l1/Pde4b/Prkar2b/Pdlim4/Fmr1/Ntrk2/Myo5b/Nr1d1/Asic2/Grk3/Arrb2/Camk2a/Cryab/Ptprz1/Lzts3/Cttnbp2/Dlgap3/Grid2ip/Adora1/Map1b/Rgs7bp/Slc1a3/Zmynd8/Arfgef2/Slc8a1/RSA-14-44/Abhd17a/Tiam1/Abl2/Farp1/Cyfip1/Ophn1/Clstn1/Anks1b/Asap1/Shisa8/E…	92
membrane raft	4.02546e-14	1.79154e-12	Rtn4r/Cacna1h/Efna5/Cflar/Baalc/Trpc5/Tnfrsf1b/Nphs2/Cblb/Sulf1/Gpm6b/Prom2/Cdh13/Add1/Add2/Adra1b/Atp1a1/Atp2b2/Cacna1c/Drd1/Ephb1/Nos1/Nos3/Oprd1/Pgk1/Plcd1/Ppp2ca/Prkar2b/Prkca/Ptprc/Sdc4/Slc9a1/Vdr/Gnas/Dmd/Cd8a/Atp7a/Lamp2/Itgam/Hk1/Scarb1/Pld2/Itga1/Fyn/Efnb1/Bsg/Dlg1/Dpp4/Itpr1/Mal/Dcc/Lipe/Grk3/Irs1/Myo1d/P2rx1/Kdr/Atp1b1/Scn5a/Igf1r/Prkar1a/Nf2/Npc1/Skap1/Capn2/Cav3/Tubb5/Lrp2/Cln3/Gprc5…	141
membrane microdomain	5.05516e-14	2.16328e-12	Rtn4r/Cacna1h/Efna5/Cflar/Baalc/Trpc5/Tnfrsf1b/Nphs2/Cblb/Sulf1/Gpm6b/Prom2/Cdh13/Add1/Add2/Adra1b/Atp1a1/Atp2b2/Cacna1c/Drd1/Ephb1/Nos1/Nos3/Oprd1/Pgk1/Plcd1/Ppp2ca/Prkar2b/Prkca/Ptprc/Sdc4/Slc9a1/Vdr/Gnas/Dmd/Cd8a/Atp7a/Lamp2/Itgam/Hk1/Scarb1/Pld2/Itga1/Fyn/Efnb1/Bsg/Dlg1/Dpp4/Itpr1/Mal/Dcc/Lipe/Grk3/Irs1/Myo1d/P2rx1/Kdr/Atp1b1/Scn5a/Igf1r/Prkar1a/Nf2/Npc1/Skap1/Capn2/Cav3/Tubb5/Lrp2/Cln3/Gprc5…	141
cell projection membrane	6.64697e-14	2.73912e-12	Nrg1/Bbs2/Hcn2/Cltb/Epb41l3/Palm/Abcb1a/Sstr3/Shank2/Slc12a5/Psd/Cdhr5/Pde9a/Prom2/Plb1/Apc/Drd1/Drd2/Gnb1/Oprd1/Kcnc2/Rho/Slc9a3/Tacr3/Tpm1/Dmd/Atp7a/Gabra3/Prkcb/Scarb1/Pld2/Dlg1/Dpp4/Abcc2/Kcnc1/Adora2a/Myo1d/Pemt/Utrn/Ptprz1/Kcnb1/Cacna1b/Ush2a/Gabra2/Atp8b1/Lrp2/Adora1/Itgb3/Pak1/Slc26a4/Mapt/Slc3a1/Cybrd1/Cask/Atp6v0a4/Pacsin1/Cacna1d/Apc2/Lima1/Slc26a6/Gna13/Tiam1/Sptbn1/Spata13/Ripor2/Dia…	120
postsynaptic specialization membrane	9.98298e-14	3.96692e-12	Nrg1/Nlgn1/Nlgn2/Cacng3/Cacng4/Cacng5/Cacng7/Grin3b/Nlgn3/Clstn3/Atp2b2/Grik5/Grin2a/Grin2b/Grin2c/Grin2d/Grm1/Grm5/Oprd1/Gabrb3/Gabra3/Dlg1/Dcc/Camk2a/Gabrb2/Ptprs/Chrna4/Ptprz1/Glra1/Nptx2/Gabra2/Cdh10/Drd3/Sorcs3/Chrne/Lrrtm3/Rgs7bp/Rgs9/Pacsin1/Scn8a/Slc16a7/Abhd17a/Tiam1/Adcy1/Efnb2/Clstn1/Il1rapl1/Ptprf/Cnih2/Ptprt/Lrfn1/Nrcam/Shisa6/Gria1/Ptpro/Dlg3/Cnksr2/Erbb4/Dlg2/Iqsec2/Dgki/Grid1/Chrn…	66
anchoring junction	1.66587e-13	6.39136e-12	Ctnnd2/Itga6/Arhgef7/Efna5/Cyth1/Cdh3/Afap1/Map2k1/Cdh13/Add1/Apc/Ptprc/Sdc4/Pdlim4/Itga1/Dlg1/Oxtr/Cdh6/Bcar1/Notch1/Itgb4/Nf2/Pdlim7/Pkp2/Lpp/Fermt2/Irf2/Capn2/Cav3/Dsg3/Cdh10/Cdh22/Itgb3/Pak1/Ptprm/Cass4/Nup214/Atp2a2/Flrt2/Tle2/Lima1/Esam/Rexo2/Cib2/Tns1/Tns4/Arvcf/Tnk2/Tchp/Crb1/Arhgap24/Shroom3/Prag1/Mpp7/Frmd4a/Dsc3/Kifc3/Nrap/Sptbn4/Itgb6/Kazn/Uba1/Pip5k1c/Tns2/Itga11/Dst/Shroom4/Shroom2/…	119
membrane region	4.78854e-13	1.77596e-11	Rtn4r/Cacna1h/Efna5/Cflar/Baalc/Trpc5/Tnfrsf1b/Nphs2/Cblb/Sulf1/Gpm6b/Prom2/Cdh13/Add1/Add2/Adra1b/Atp1a1/Atp2b2/Cacna1c/Drd1/Ephb1/Nos1/Nos3/Oprd1/Pgk1/Plcd1/Ppp2ca/Prkar2b/Prkca/Ptprc/Sdc4/Slc9a1/Vdr/Gnas/Dmd/Cd8a/Atp7a/Lamp2/Itgam/Hk1/Scarb1/Pld2/Itga1/Fyn/Efnb1/Bsg/Dlg1/Dpp4/Itpr1/Mal/Dcc/Lipe/Grk3/Irs1/Myo1d/P2rx1/Kdr/Atp1b1/Scn5a/Igf1r/Prkar1a/Nf2/Npc1/Skap1/Capn2/Cav3/Tubb5/Lrp2/Cln3/Gprc5…	142
adherens junction	6.08008e-13	2.18222e-11	Ctnnd2/Itga6/Arhgef7/Efna5/Cyth1/Cdh3/Afap1/Map2k1/Cdh13/Add1/Apc/Ptprc/Sdc4/Pdlim4/Itga1/Dlg1/Oxtr/Cdh6/Bcar1/Notch1/Itgb4/Nf2/Pdlim7/Pkp2/Lpp/Fermt2/Irf2/Capn2/Cav3/Cdh10/Cdh22/Itgb3/Pak1/Ptprm/Cass4/Nup214/Atp2a2/Flrt2/Tle2/Lima1/Esam/Rexo2/Cib2/Tns1/Tns4/Arvcf/Tnk2/Crb1/Arhgap24/Shroom3/Prag1/Mpp7/Frmd4a/Kifc3/Nrap/Sptbn4/Itgb6/Pip5k1c/Tns2/Itga11/Dst/Shroom4/Shroom2/Pxn/Tada1/Tns3/Lmo7/Cdh15…	114
intrinsic component of presynaptic membrane	9.61567e-13	3.34334e-11	Nrg1/Cacna1h/Stx1a/Slc6a9/Kcnj9/Atp1a3/Atp2b2/Cacna1c/Drd1/Drd2/Grik4/Grik5/Grin2a/Grin2b/Grm3/Grm4/Ncam1/Oprd1/Scn2a/Efnb1/Kcnc1/Adora2a/Cacna1a/Cacna2d1/P2rx1/Ptprs/Chrna4/Glra1/Kcnj6/Cdh10/Adora1/Rgs7bp/Ntng1/Grik1/Scn10a/Htr2a/Atp2b4/Scn11a/Scn8a/Cacna1d/Adam23/Efnb2/Cntnap4/Ntng2/Ephb2/Epha4/Gpc4/Cadm1/Slc1a7/Gria1/Kcnj3/Cacna1e/Syt7/Erbb4/Nrxn1/Fxyd6/Kcnh1/Kcnc4/Marcksl1/Gabbr1/Cdh2/Gabbr2/…	63
postsynaptic density membrane	1.21859e-12	4.1086e-11	Nrg1/Cacng3/Cacng4/Cacng5/Cacng7/Grin3b/Clstn3/Atp2b2/Grik5/Grin2a/Grin2b/Grin2c/Grin2d/Grm1/Grm5/Oprd1/Dlg1/Dcc/Ptprs/Ptprz1/Drd3/Sorcs3/Lrrtm3/Rgs7bp/Rgs9/Pacsin1/Scn8a/Slc16a7/Abhd17a/Tiam1/Adcy1/Efnb2/Clstn1/Il1rapl1/Ptprf/Cnih2/Ptprt/Lrfn1/Nrcam/Shisa6/Gria1/Ptpro/Dlg3/Cnksr2/Erbb4/Dlg2/Iqsec2/Dgki/Grid1/Cacng2/Mpp2	51
actin cytoskeleton	1.257e-12	4.11345e-11	Fhod3/Cdc42bpb/Stx1a/Septin5/Myo1b/Ptpn12/Wipf1/Baiap2/Afap1/Coro1a/Hip1/Myo16/Add1/Add2/Aldoa/Gck/Myh3/Rara/Tpm1/Pdlim4/Foxa3/Myo5b/Fyn/Bcar1/Cryab/Myo1d/Myo9b/Tmod1/Utrn/Nf2/Wipf3/Cttnbp2/Pdlim7/Samd14/Ush1g/Lpp/Mylk/Corin/Smtn/Fermt2/Dcdc2/Fhod1/Hfe/Sptbn2/Rinl/Sipa1l3/Mybpc2/Bag3/Flna/Pak1/Msra/Coro1b/Trmt10a/Ccn5/Vps18/Apc2/Lima1/Cib2/Pstpip1/Tmod3/Espnl/Gdpd2/Specc1/Baiap2l1/Abl2/Shroom3/Sp…	160
neuron projection terminus	2.34049e-12	7.44031e-11	Hcn3/Cplx2/Ptprn/Septin5/Bin1/Baiap2/Sv2b/Sv2a/Kcnk2/Apc/Atp1a3/Cacna1c/Drd1/Drd2/Grik4/Grik5/Grin2a/Grin2b/Grm4/Nos1/Oprd1/Kcnc2/Pnmt/Ppp2ca/Prkca/Prkcg/Syp/Dmd/Gabrb3/Fmr1/Syn1/Glul/Prkcb/Ntrk2/Cck/Kcnc1/Pnoc/Glra1/Dbh/Syt1/Cacna1b/Erc2/Ptpn9/Unc13c/Ush2a/Bsn/Syn2/Adora1/Scamp1/Pebp1/Uchl1/Grik1/P2rx7/Pacsin1/Ptprn2/Cacna1d/Kcnab2/Atp6v0a1/Grik3/Nts/Git2/Cyfip1/Tulp1/Tanc1/Ophn1/Maco1/Elk1/Epha…	95
integral component of presynaptic membrane	1.08145e-11	3.34239e-10	Nrg1/Cacna1h/Stx1a/Slc6a9/Kcnj9/Atp1a3/Atp2b2/Cacna1c/Drd1/Drd2/Grik4/Grik5/Grin2a/Grin2b/Grm3/Grm4/Ncam1/Oprd1/Scn2a/Efnb1/Kcnc1/Adora2a/Cacna1a/P2rx1/Ptprs/Chrna4/Glra1/Kcnj6/Cdh10/Adora1/Grik1/Scn10a/Htr2a/Atp2b4/Scn11a/Scn8a/Cacna1d/Adam23/Efnb2/Cntnap4/Ephb2/Epha4/Cadm1/Slc1a7/Gria1/Kcnj3/Cacna1e/Syt7/Erbb4/Nrxn1/Fxyd6/Kcnh1/Kcnc4/Gabbr1/Cdh2/Gabbr2/Kcnma1	57
leading edge membrane	1.17454e-11	3.53198e-10	Nrg1/Hcn2/Epb41l3/Palm/Slc12a5/Psd/Pde9a/Apc/Oprd1/Kcnc2/Tacr3/Tpm1/Gabra3/Dpp4/Kcnc1/Adora2a/Myo1d/Ptprz1/Kcnb1/Cacna1b/Ush2a/Gabra2/Adora1/Itgb3/Pak1/Mapt/Pacsin1/Cacna1d/Apc2/Tiam1/Sptbn1/Spata13/Ripor2/Diaph1/Psd2/Mtss2/Kank1/Arhgef2/Plekho1/Psd4/Pip5k1c/Shisa8/Ptprk/Piezo1/Eps8l1/Plekha1/Antxr1/C2cd5/Sh3yl1/Appl2/Plek/Epha2/Shisa6/Dock8/Gria1/Pdpn/Dlc1/Robo1/Unc5a/Kcnh1/Trpv4/Kcnc4/Fgr/Gabrg…	72
apical plasma membrane	2.75059e-11	8.05366e-10	Ceacam6/Nrg1/Stxbp3/Slc9a3r2/Lct/Kcnk2/Abcb1a/Shank2/Cdhr5/Prom2/Plb1/Atp1a1/Atp2b2/Il6r/Kcnc2/Pde4d/Pdgfrb/Slc4a2/Slc9a1/Slc9a3/Slc9a4/Tf/Gnas/Cd9/Atp7a/Slc12a1/Scarb1/Pld1/Aqp5/Dlg1/Dpp4/Mal/Cacnb3/Abcc2/Oxtr/Notch1/Prkg2/Slc1a1/Atp1b1/Fn1/Duox1/Ush2a/Atp8b1/Sptbn2/Lrp2/Itgb3/Rhcg/Tcirg1/Acy3/Slc44a4/Slc26a4/Tnik/Erbb3/Atp6v0a4/Cacna1d/Slc26a6/Atp6ap2/Rapgef6/Cldn4/Slc26a9/Dstyk/Shroom3/Wdpcp/R…	119
sarcolemma	3.55363e-11	1.01381e-09	Cacna1h/Cacnb2/Bin1/Cacng4/Cacng7/Pde9a/Adra1b/Atp1a1/Atp1a3/Cacna1c/Nos1/Nos3/Ppp3cb/Scn2a/Slc9a1/Vdr/Gnas/Dmd/Pld2/Bsg/Dlg1/Cacnb3/Cacna2d1/Cd59/Pemt/Abcc8/Abcc9/Utrn/Atp1b1/Scn5a/Tgfb3/Igf1r/Kcnb1/Capn3/Cav3/Plcb3/Prkce/Atp2b4/Slc38a2/Scn1b/Kcnj5/Slc8a1/Cacna1d/Cib2/Sgca/Sgcg/Fkrp/Rtn2/Dst/Popdc2/Akap7/Ank3/Flnc/Sync/Bves/Kcnj3/Cacnb1/Kcnn2/Fxyd1/Plec/Adcy5/Akap6/Slc2a5/Cacna1s/Casq1/Anxa6/Itg…	71
plasma membrane receptor complex	3.98125e-11	1.10742e-09	Itga6/Nlgn1/Cacng3/Cacng4/Cacng5/Cacng7/Grin3b/Shank2/Il12rb1/Cd40/Grik4/Grik5/Grin2a/Grin2b/Grin2c/Grin2d/Grm1/Il6r/Acvr1c/Tf/Itgam/Itga1/Dlg1/Cd247/Irs1/Chrna4/Igf1r/Itgb4/Gpr156/Dlgap3/Skap1/Tfr2/Hfe/Itgb3/Acvr1b/Chrne/Grik1/Grik3/Emilin1/Zap70/Il18r1/Cpt1c/Itgal/Hjv/Itgb6/Cntfr/Olfm2/Shisa8/Itga11/Porcn/Cnih2/Ifnlr1/Traf3/Rnf31/Shisa6/Trat1/Gria1/Grik2/Ramp3/Dlg3/Ramp1/Shank3/Dlg2/Itgad/Shank…	75
actin-based cell projection	5.42023e-11	1.47091e-09	Bbs2/Cdh23/Itga6/Slc9a3r2/Nlgn1/Exoc4/Nfasc/Myo1b/Tenm2/Baiap2/Coro1a/Palm/Cdhr5/Prom2/Ephb1/Lipc/Tubb3/Dmd/Atp7a/Fmr1/Scarb1/Aqp5/Dlg1/Pdgfa/Pdgfra/Oxtr/Myo9b/Utrn/Ptprz1/Nf2/Cacna1b/Nptx2/Ush2a/Loxhd1/Atp8b1/Wwox/Ceacam16/Itgb3/Pdzd7/Dync1h1/Homer2/Lrrk2/Cib2/Espnl/Crb1/Spata13/Kif13b/Farp1/Ripor2/Ush1c/Cyfip1/Myo10/Cdc14a/Mttp/Slc27a4/Whrn/Cbx6/Epha4/Vasp/Antxr1/Triobp/Myo3b/Myo7b/App/Kcnn3/Pd…	85
T-tubule	6.64619e-11	1.76066e-09	Cacnb2/Bin1/Cacng4/Cacng7/Adra1b/Atp1a1/Cacna1c/Nos1/Ppp3cb/Scn2a/Slc9a1/Vdr/Dlg1/Cacnb3/Cacna2d1/Abcc9/Scn5a/Tgfb3/Igf1r/Capn3/Cav3/Prkce/Atp2b4/Scn1b/Kcnj5/Slc8a1/Cacna1d/Rtn2/Akap7/Ank3/Kcnj3/Cacnb1/Kcnn2/Fxyd1/Akap6/Cacna1s/Casq1/Cdh2	38
axon terminus	7.11234e-11	1.80966e-09	Hcn3/Cplx2/Ptprn/Septin5/Bin1/Sv2b/Sv2a/Kcnk2/Atp1a3/Drd1/Drd2/Grik4/Grik5/Grin2a/Grin2b/Grm4/Nos1/Oprd1/Kcnc2/Pnmt/Ppp2ca/Prkca/Prkcg/Syp/Gabrb3/Fmr1/Syn1/Glul/Prkcb/Ntrk2/Cck/Kcnc1/Pnoc/Glra1/Dbh/Syt1/Cacna1b/Erc2/Unc13c/Ush2a/Syn2/Adora1/Scamp1/Pebp1/Grik1/P2rx7/Pacsin1/Ptprn2/Kcnab2/Atp6v0a1/Grik3/Nts/Git2/Cyfip1/Tulp1/Tanc1/Ophn1/Elk1/Epha4/Ror1/Dixdc1/Ntsr1/Ucn3/App/Grik2/Pclo/Prkn/Syt7/Rap…	85
intrinsic component of postsynaptic specialization membrane	7.15646e-11	1.80966e-09	Nrg1/Nlgn1/Nlgn2/Cacng3/Cacng4/Cacng7/Grin3b/Nlgn3/Clstn3/Atp2b2/Grik5/Grin2a/Grin2b/Grin2d/Grm1/Oprd1/Gabrb3/Gabra3/Dcc/Gabrb2/Ptprs/Chrna4/Ptprz1/Glra1/Gabra2/Cdh10/Drd3/Sorcs3/Chrne/Lrrtm3/Rgs7bp/Scn8a/Slc16a7/Abhd17a/Adcy1/Efnb2/Clstn1/Il1rapl1/Ptprf/Cnih2/Ptprt/Lrfn1/Nrcam/Shisa6/Gria1/Ptpro/Erbb4/Dlg2/Grid1/Chrna1/Cdh2/Cacng2/Mpp2	53
neuromuscular junction	3.47909e-10	8.6021e-09	Nrg1/Cyth1/Lamc1/Sv2a/Lama5/Rph3a/Syp/Ptn/Dlg1/Utrn/Prkar1a/Dlgap3/Dlgap4/Unc13c/Cav3/Thbs4/Syngr4/Prkce/Chrne/P2rx7/Cib2/Dok7/Spock1/Pdzrn3/Trip4/Epha4/Cdh15/Ank3/Sync/Gria1/App/Kcnn3/Pclo/Dlg3/Dlg2/Unc13a/Kcnc4/Myh10/Chrna1/Itga7/Musk/Pls3/Lrp4/Ache/Ppp1r9a/Prkcq/Syngr2	47
growth cone	5.47713e-10	1.32479e-08	Rtn4r/Arhgef7/Exoc4/Tenm2/Trpc5/Klc1/Trak2/Shank2/Dscam/Crtac1/Apc/Calm3/Ncam1/Tubb3/Clu/Fmr1/Ntrk2/Dcc/Utrn/Ptprz1/Erc2/Fkbp4/Tor1a/Nptx2/Kif21b/Lrp2/Cpeb1/Flna/Pak1/Map1b/Mapt/Timp2/Pink1/Lrp1/Lrrk2/Syap1/Tnk2/Tiam1/Lmtk2/Pcdh9/Disc1/Tshz3/Myh14/Cyfip1/Snx18/Lrig2/Kif5c/Prex1/Whrn/Cbx6/Trak1/Epha4/Ptprf/Arpc5/Sirt2/Iqgap1/Usp9x/Exoc6/App/Pclo/Tmod2/Csnk1e/Dlg3/Rapgef3/Nrxn1/Basp1/Limk1/Trpv4/Fs…	82
extracellular matrix	5.91857e-10	1.4011e-08	Fcgbp/P3h1/Itga6/Ntn1/Wnt7a/Vwf/Efna5/Lamc1/Lama5/Wnt11/Gpc2/Crispld2/Nav2/Lamc2/Grm1/Reln/Tf/Clu/Wnt3/Lox/Ptn/Gpc3/Dlg1/Comp/Cst3/Dmp1/Timp3/Col2a1/Mmp11/Pcsk6/Alpl/Ptprz1/Fn1/Tgfb3/Itgb4/Phospho1/Adamts2/Elfn1/Tfip11/Lrrn2/Ush2a/Fras1/Lrrc66/Col4a1/Gpld1/Chad/Thbs4/Ltbp4/Kazald1/Col17a1/Col11a2/Lrrtm3/Glg1/Timp2/Ccn5/Tgfbr3/Matn4/Cask/Matn1/Col27a1/Emilin1/Adamts15/Tecta/Col7a1/Adamts5/Mmp19/Co…	120
site of polarized growth	7.77846e-10	1.80303e-08	Rtn4r/Arhgef7/Exoc4/Tenm2/Trpc5/Klc1/Trak2/Shank2/Dscam/Crtac1/Apc/Calm3/Grm6/Ncam1/Tubb3/Clu/Fmr1/Ntrk2/Dcc/Utrn/Ptprz1/Erc2/Fkbp4/Tor1a/Nptx2/Kif21b/Lrp2/Cpeb1/Flna/Pak1/Map1b/Mapt/Timp2/Pink1/Lrp1/Lrrk2/Syap1/Tnk2/Tiam1/Lmtk2/Pcdh9/Disc1/Tshz3/Myh14/Cyfip1/Snx18/Lrig2/Kif5c/Prex1/Whrn/Cbx6/Trak1/Epha4/Ptprf/Arpc5/Sirt2/Iqgap1/Usp9x/Exoc6/App/Pclo/Tmod2/Csnk1e/Dlg3/Rapgef3/Nrxn1/Basp1/Limk1/Trp…	83
integral component of postsynaptic specialization membrane	1.04911e-09	2.3822e-08	Nrg1/Nlgn1/Nlgn2/Cacng3/Cacng4/Cacng7/Grin3b/Nlgn3/Clstn3/Atp2b2/Grik5/Grin2a/Grin2b/Grin2d/Grm1/Oprd1/Gabrb3/Gabra3/Dcc/Gabrb2/Ptprs/Chrna4/Ptprz1/Glra1/Gabra2/Cdh10/Drd3/Sorcs3/Chrne/Lrrtm3/Scn8a/Slc16a7/Adcy1/Efnb2/Clstn1/Il1rapl1/Ptprf/Cnih2/Ptprt/Lrfn1/Nrcam/Shisa6/Gria1/Ptpro/Erbb4/Grid1/Chrna1/Cdh2/Cacng2	49
transport vesicle	1.64e-09	3.58075e-08	Stx1a/Slc6a9/Cltb/Slc17a7/Exoc4/Ptprn/Septin5/Sh3gl2/Bin1/Rab8a/Sv2b/Sv2a/Dnm1/Rph3a/Rab26/Rph3al/Svop/Crispld2/Syt12/Unc13d/Syt17/Calm3/Ddc/Drd2/Gad2/Grin2a/Grin2b/Oprd1/Pde4b/Syp/Bcl2l1/Gnas/Dmd/Atp7a/Syn1/Fgfr4/Pcsk2/Igf2r/Itpr1/Ptprs/Abcc8/Dbh/Syt1/Ntf4/Tor1a/Rab8b/Nptx1/Cttnbp2/Unc13c/Septin4/Gabra2/Syn3/Bsn/Syn2/Sptbn2/Syngr4/Cln3/Septin1/Npy1r/Scamp1/Snapin/Pebp1/Sec24b/Ptpn5/Ptprn2/Copg1/…	126
intrinsic component of postsynaptic density membrane	1.64132e-09	3.58075e-08	Nrg1/Cacng3/Cacng4/Cacng7/Grin3b/Clstn3/Atp2b2/Grik5/Grin2a/Grin2b/Grin2d/Grm1/Oprd1/Dcc/Ptprs/Ptprz1/Drd3/Sorcs3/Lrrtm3/Rgs7bp/Scn8a/Slc16a7/Abhd17a/Adcy1/Efnb2/Clstn1/Il1rapl1/Ptprf/Cnih2/Ptprt/Lrfn1/Nrcam/Shisa6/Gria1/Ptpro/Erbb4/Dlg2/Grid1/Cacng2/Mpp2	40
excitatory synapse	2.66664e-09	5.70574e-08	Slc6a9/Kcnj9/Slc17a7/Nlgn1/Nlgn2/Baiap2/Cacng3/Nlgn3/Atp2b2/Grin2a/Grin2b/Grm4/Met/Pde4b/Syp/Plcb4/Ntrk2/Syt1/Kcnj6/Unc13c/Elfn1/Bsn/Sptbn2/Scn8a/Slc16a7/Cyfip1/Ptprf/Shisa6/Gria1/Kcnj3/Ntm/Pclo/Unc13a/Snap91/Kcnh1/Dgki/Shank1/Dbn1	38
ionotropic glutamate receptor complex	3.18665e-09	6.68975e-08	Nlgn1/Cacng3/Cacng4/Cacng5/Cacng7/Grin3b/Shank2/Grik4/Grik5/Grin2a/Grin2b/Grin2c/Grin2d/Dlg1/Dlgap3/Grik1/Grik3/Cpt1c/Olfm2/Shisa8/Porcn/Cnih2/Shisa6/Gria1/Grik2/Dlg3/Shank3/Dlg2/Shank1/Nrn1/Cacng2	31
synaptic vesicle	3.84791e-09	7.92834e-08	Stx1a/Slc6a9/Cltb/Slc17a7/Exoc4/Septin5/Sh3gl2/Bin1/Rab8a/Sv2b/Sv2a/Dnm1/Rph3a/Rab26/Svop/Syt12/Calm3/Ddc/Drd2/Gad2/Grin2a/Grin2b/Oprd1/Pde4b/Syp/Bcl2l1/Gnas/Dmd/Syn1/Ptprs/Abcc8/Syt1/Ntf4/Tor1a/Rab8b/Cttnbp2/Unc13c/Septin4/Gabra2/Syn3/Bsn/Syn2/Sptbn2/Syngr4/Cln3/Septin1/Npy1r/Scamp1/Snapin/Pebp1/Ptpn5/Ptprn2/Atp6v0a1/Lrrk2/Slc10a4/Disc1/Mctp2/Ston2/Borcs5/Cadm1/Slc30a3/Brsk1/Gria1/App/Prkn/Syt7/…	85
exocytic vesicle	5.49802e-09	1.11223e-07	Stx1a/Slc6a9/Cltb/Slc17a7/Exoc4/Septin5/Sh3gl2/Bin1/Rab8a/Sv2b/Sv2a/Dnm1/Rph3a/Rab26/Svop/Syt12/Unc13d/Syt17/Calm3/Ddc/Drd2/Gad2/Grin2a/Grin2b/Oprd1/Pde4b/Syp/Bcl2l1/Gnas/Dmd/Syn1/Ptprs/Abcc8/Syt1/Ntf4/Tor1a/Rab8b/Cttnbp2/Unc13c/Septin4/Gabra2/Syn3/Bsn/Syn2/Sptbn2/Syngr4/Cln3/Septin1/Npy1r/Scamp1/Snapin/Pebp1/Ptpn5/Ptprn2/Copg1/Atp6v0a1/Sytl1/Lrrk2/Slc10a4/Syt15/Disc1/Mctp2/Atl3/Ston2/Akap7/Iqgap…	96
GABA-ergic synapse	5.72864e-09	1.13819e-07	Baiap3/Nrg1/Magi2/Arhgef7/Nrxn3/Efna5/Rims2/Nlgn2/Sv2a/Nlgn3/Clstn3/Cdh13/Atp2b2/Drd1/Drd2/Plcb1/Gabrb3/Gabra3/Camk4/Itpr1/Gabrb2/Nr3c2/Erc2/Gabra2/Bsn/Cdh10/Epha3/Drd3/Pak1/Slc6a6/Gabrr1/Cntnap4/Slitrk2/Mdga1/Clstn1/Iqsec3/Nrg2/Ptpro/Cacna1e/Syt7/Erbb4/Nrxn1/Gabrg3/Gabbr1/Gabbr2/Git1/Rims1	47
neurotransmitter receptor complex	9.90478e-09	1.9334e-07	Nlgn1/Cacng3/Cacng4/Cacng5/Cacng7/Grin3b/Shank2/Grik4/Grik5/Grin2a/Grin2b/Grin2c/Grin2d/Dlg1/Dlgap3/Grik1/Grik3/Cpt1c/Olfm2/Shisa8/Porcn/Cnih2/Shisa6/Gria1/Grik2/Dlg3/Shank3/Dlg2/Shank1/Nrn1/Cacng2	31
presynaptic active zone	1.27946e-08	2.45442e-07	Nrg1/Cacna1h/Stx1a/Slc17a7/Rims2/Sv2a/Ppfia3/Shank2/Atp2b2/Grm4/Syp/Syn1/Ntrk2/Adora2a/Cacna1a/Cacna2d1/P2rx1/Nr3c2/Erc2/Rimbp2/Rims4/Unc13c/Bsn/Cdh10/Adora1/Ntng1/Atp2b4/Scn8a/Cacna1d/Ntng2/App/Pclo/Nrxn1/Unc13a/Snap91/Iqsec2/Dgki/Cdh2/Apba1/Kcnma1/Rims1/Otof	42
cell-substrate junction	1.57693e-08	2.97379e-07	Itga6/Arhgef7/Afap1/Map2k1/Ptprc/Sdc4/Dmd/Itga1/Bcar1/Itgb4/Pdlim7/Lpp/Fermt2/Irf2/Capn2/Cav3/Itgb3/Col17a1/Pak1/Cass4/Nup214/Flrt2/Tle2/Lima1/Rexo2/Cib2/Tns1/Tns4/Arhgap24/Prag1/Nrap/Itgb6/Pip5k1c/Tns2/Itga11/Dst/Pxn/Tada1/Tns3/Vasp/Iqgap1/Armc5/Adgrb1/Parvb/Dixdc1/Epha2/Flrt1/Synpo2/Dlc1/Plec/Nphs1/Limk1/Trpv4/Mapre2/Rsu1/Trip6/Parvg/Anxa6/Itga7/Actn1/Git1/Sh3kbp1/Smpx/Grb7/Dctn4/Tgfb1i1/Ajuba	67
cluster of actin-based cell projections	2.30014e-08	4.24856e-07	Bbs2/Cdh23/Slc9a3r2/Lct/Myo1b/Coro1a/Abcb1a/Shank2/Cdhr5/Plb1/Slc9a3/Atp7a/Prkcb/Pld2/Myo5b/Abcc2/Myo1d/Pemt/Itpr3/Cacna1b/Dab1/Soat2/Ush2a/Dcdc2/Loxhd1/Atp8b1/Lrp2/Ceacam16/Flna/Pdzd7/Slc26a4/Slc3a1/Homer2/Cybrd1/Slc38a2/Atp6v0a4/Scin/Lima1/Cib2/Slc26a6/Espnl/Gna13/Tiam1/Ripor2/Diaph1/Myh14/Ush1c/Cdc14a/Mttp/Slc27a4/Trpa1/Coro2a/Whrn/Amn/Myo18a/Triobp/Myo3b/Si/Myo7b/Slc9a3r1/Rapgef3/Prom1/Actn4/…	71
cell cortex	2.32927e-08	4.24856e-07	Arhgef7/Usp2/Cltb/Exoc4/Septin5/Rims2/Wipf1/Ppfia3/Daxx/Coro1a/Map2k1/Phldb1/Rhov/Hip1/Fnbp1/Lamc2/Apc/Gck/Nos2/Slc4a1/Myo5b/Myo1d/Myo9b/Tmod1/Utrn/Nr3c2/Itgb4/Nf2/Wipf3/Erc2/Rimbp2/Rims4/Cttnbp2/Unc13c/Septin4/Dcdc2/Bsn/Hfe/Sptbn2/Septin1/Flna/Stox1/Rai14/Dync1h1/RSA-14-44/Cnksr1/Agtrap/Exoc3l4/Tnfaip2/Cib2/Pstpip1/Fry/Tchp/Shroom3/Wdpcp/Sptbn1/Spire1/Mtss2/Spire2/Sptbn4/Numa1/Myo10/Cytip/Frmpd1…	109
integral component of postsynaptic density membrane	2.74808e-08	4.9037e-07	Nrg1/Cacng3/Cacng4/Cacng7/Grin3b/Clstn3/Atp2b2/Grik5/Grin2a/Grin2b/Grin2d/Grm1/Oprd1/Dcc/Ptprs/Ptprz1/Drd3/Sorcs3/Lrrtm3/Scn8a/Slc16a7/Adcy1/Efnb2/Clstn1/Il1rapl1/Ptprf/Cnih2/Ptprt/Lrfn1/Nrcam/Shisa6/Gria1/Ptpro/Erbb4/Grid1/Cacng2	36
potassium channel complex	2.7766e-08	4.9037e-07	Hcn2/Stx1a/Kcnk4/Kcns1/Kcnb2/Kcnq2/Kcnk2/Kcng3/Calm3/Grik4/Grik5/Kcnc2/Kcnc1/Cntn2/Abcc8/Abcc9/Kcnb1/Kcnq5/Dpp6/Grik1/Kcng1/Kcnj5/Kcnab2/Grik3/Kcng2/Kcng4/Kcnmb3/Lrrc26/Lrrc38/Kcna7/Kcne4/Kcnj3/Grik2/Kcnv1/Dlg2/Kcnh1/Kcnip3/Kcnmb4/Kcne5/Kcnc4/Kcnma1/Kcnq1	42
calcium channel complex	2.85068e-08	4.95588e-07	Cacna1h/Cacnb2/Cacng4/Cacng7/Trpc5/Micu2/Cacna1c/Calm3/Pde4b/Pde4d/Pkd1/Cacnb3/Cacna1a/Cacna2d1/Cacna1b/Pkd2l1/Mcu/Sestd1/Cacna1d/Cacna1g/Cacna2d2/Cacna2d3/Cacna2d4/Ptpa/Cacnb1/Cacna1e/Cacna1i/Akap6/Cacna1s/Cacng2/Herpud1	31
lamellipodium	3.39077e-08	5.80412e-07	Cdc42bpb/Arhgef7/Mcf2l/Coro1a/Apc/Tubb3/Dmd/Pdlim4/Pld1/Pld2/Dpp4/Bcar1/Myo9b/Notch1/Ptprz1/Nf2/Mylk/Arhgap31/Itgb3/Pak1/Coro1b/Ptprm/Apc2/Gdpd2/Abi3/Abl2/Spata13/Sh3rf1/Carmil1/Ablim3/Mtss2/Ablim1/Cyfip1/Arpin/Myo10/Plekhg5/Plekhh2/Pxn/Srgap2/Arpc5/Piezo1/Vasp/Antxr1/Parvb/Fgd1/Arhgef6/Epha2/App/Pdpn/Srcin1/Rapgef3/Inppl1/Limk1/Trpv4/Fscn1/Myh10/Acta2/Actn1/Cspg4/Dbn1/Dgkz/Cdh2/Cdh1/Fat1/Ppp1r9a…	67
cell-substrate adherens junction	4.21222e-08	7.10098e-07	Arhgef7/Afap1/Map2k1/Ptprc/Sdc4/Itga1/Bcar1/Itgb4/Pdlim7/Lpp/Fermt2/Irf2/Capn2/Cav3/Itgb3/Pak1/Cass4/Nup214/Flrt2/Tle2/Lima1/Rexo2/Cib2/Tns1/Tns4/Arhgap24/Prag1/Nrap/Itgb6/Pip5k1c/Tns2/Itga11/Dst/Pxn/Tada1/Tns3/Vasp/Iqgap1/Armc5/Adgrb1/Parvb/Dixdc1/Epha2/Flrt1/Synpo2/Dlc1/Plec/Nphs1/Limk1/Trpv4/Mapre2/Rsu1/Trip6/Parvg/Anxa6/Itga7/Actn1/Git1/Sh3kbp1/Smpx/Grb7/Dctn4/Tgfb1i1/Ajuba	64
plasma membrane raft	7.25034e-08	1.20402e-06	Cacna1h/Efna5/Cdh13/Add1/Add2/Adra1b/Atp1a1/Cacna1c/Drd1/Nos1/Nos3/Vdr/Cd8a/Itgam/Hk1/Scarb1/Pld2/Mal/Lipe/Irs1/Myo1d/Atp1b1/Scn5a/Igf1r/Prkar1a/Skap1/Cav3/Cln3/Htr2a/Lrrk2/Myof/Prtn3/Adtrp/Cdh15/Ehd2/Bves/Plvap/Dlc1/Fxyd1/Erbb4/Itgad/Akap6/Tgfbr2/Lrp4/Cdh2/Cdh1/Kcnma1/Src/Cavin3/Ptch1/Slc27a1	51
Schaffer collateral - CA1 synapse	1.47918e-07	2.39325e-06	Wnt7a/Sh3gl2/Baiap2/Cacng3/Grm1/Grm5/Ncam1/Nefh/Syp/Fmr1/Syn1/Myo5b/Fyn/Itpr1/Dcc/Camk2a/Prkar1b/Ptprs/Pde4a/Cacna1b/Abr/Bsn/Syn2/Ntng1/Cask/Slc16a7/Adcy1/Efnb2/Ntng2/Anks1b/Epha4/Cadm1/Nrxn1/Fbxl20/Cplx1/Pcdh8/Snap91/Iqsec2/Dgki/Shank1/Gabbr1/Dgkz/Akap12/Apba1/Apba2/Gsk3b/Cacng2/Mpp2	48
filopodium	1.48418e-07	2.39325e-06	Itga6/Nlgn1/Myo1b/Tenm2/Baiap2/Palm/Ephb1/Tubb3/Dmd/Fmr1/Myo9b/Utrn/Ptprz1/Nf2/Nptx2/Itgb3/Dync1h1/Spata13/Farp1/Ripor2/Cyfip1/Myo10/Cbx6/Epha4/Vasp/Antxr1/Myo3b/App/Kcnn3/Pdpn/Srcin1/Slc9a3r1/Rapgef3/Inppl1/Trpv4/Fscn1/Nptxr/Acta2/Dbn1/Fat1/Fgf13/Ppp1r9a/Ppp1r9b	43
terminal bouton	1.51083e-07	2.40143e-06	Cplx2/Septin5/Sv2b/Sv2a/Grik4/Grik5/Grin2a/Grin2b/Grm4/Kcnc2/Pnmt/Ppp2ca/Syp/Gabrb3/Fmr1/Syn1/Ntrk2/Cck/Dbh/Syt1/Erc2/Unc13c/Ush2a/Syn2/Adora1/Scamp1/Grik1/P2rx7/Pacsin1/Ptprn2/Atp6v0a1/Grik3/Cyfip1/Ophn1/Ntsr1/App/Grik2/Pclo/Prkn/Syt7/Rapgef3/Stx6/Unc13a/Cplx1/Snap91/Vti1a/Cngb1/Kcnma1/Ache/Prss12	50
basolateral plasma membrane	2.42066e-07	3.79339e-06	Stxbp3/Itga6/Kcnj4/Slc8a2/Abcc3/Slc16a10/Palm/Abcc4/Prom2/Atp1a1/Atp7b/Cacna1c/Met/Kcnc2/Pkd1/Slc4a1/Slc4a2/Slc9a1/Slc9a4/Tf/Tgfa/Slc22a1/Atp7a/Scarb1/Aqp5/Dlg1/Slc38a3/Arrb2/Myo1d/Atp1b1/Ide/Itgb4/Cacna1b/Slc4a9/Disp1/Adam9/Nod2/Adora1/Rhcg/Cnnm2/Slc1a3/Erbb3/Atp2b4/Cask/Slc8a1/Cacna1d/Slc4a5/Slc26a7/Lrp1/Slc26a6/Pdzd11/Cldn4/Dstyk/Hjv/Mttp/Ca9/Shroom4/Ank3/Anxa13/Cadm1/Slc26a10/Ldlrap1/Rab17/Sl…	84
neuron projection membrane	2.51318e-07	3.88367e-06	Nrg1/Hcn2/Epb41l3/Palm/Slc12a5/Oprd1/Kcnc2/Tacr3/Gabra3/Kcnc1/Adora2a/Myo1d/Kcnb1/Cacna1b/Ush2a/Gabra2/Adora1/Mapt/Cacna1d/Sptbn1/Ripor2/Shisa8/Shisa6/Gria1/Robo1/Unc5a/Kcnh1/Kcnc4/Gabrg3/Gabbr1/Ache/Robo2/Ppp1r9b/Mpp2	34
focal adhesion	3.52916e-07	5.37898e-06	Arhgef7/Afap1/Map2k1/Ptprc/Sdc4/Itga1/Bcar1/Itgb4/Pdlim7/Lpp/Fermt2/Irf2/Capn2/Cav3/Itgb3/Pak1/Cass4/Nup214/Flrt2/Tle2/Lima1/Rexo2/Tns1/Tns4/Arhgap24/Prag1/Itgb6/Pip5k1c/Tns2/Itga11/Dst/Pxn/Tada1/Tns3/Vasp/Iqgap1/Armc5/Adgrb1/Parvb/Dixdc1/Epha2/Flrt1/Synpo2/Dlc1/Plec/Nphs1/Limk1/Trpv4/Mapre2/Rsu1/Trip6/Parvg/Anxa6/Actn1/Git1/Sh3kbp1/Grb7/Dctn4/Tgfb1i1/Ajuba	60
cytoplasmic side of plasma membrane	6.66933e-07	1.00277e-05	Cyth1/Mcf2l/Nphs2/Palm/Atp2c2/Hip1/Gnb1/Gnal/Ptprc/Slc4a1/Gnas/Fyn/Dlg1/Nptx2/Fermt2/Rasa3/Mapt/Esyt1/Atp2a2/Kcnab2/Rab21/D2hgdh/Syap1/Gna13/Tiam1/Farp1/Snx18/Cbx6/Dst/Shroom4/Iqgap1/Traf3/Stac2/Rnf31/Blk/Ntsr1/Cd2/Ldlrap1/Rgs8/Cnr2/Gng7/Shank3/Ajap1/Gngt2/Fgr/Frk/Gng2/Nptxr/Lyn/Gna11/Gna12/Jup/Cdk16/Cdh1/Src/Ikbkb/Fgfr3/Ppp1r9b/Gna15	59
actin filament bundle	9.05582e-07	1.32936e-05	Septin5/Tpm1/Pdlim4/Cryab/Pdlim7/Lpp/Mylk/Fermt2/Fhod1/Sipa1l3/Bag3/Flna/Coro1b/Lima1/Pstpip1/Ablim3/Ablim1/Myh14/Dst/Shroom4/Pxn/Gas2l1/Ror1/Ldb3/Synpo2/Pdlim1/Dlc1/Actn4/Pdlim5/Fscn1/Trip6/Rflna/Myh10/Acta2/Actn1/Pls3/Septin9/Dctn4/Tek	39
extrinsic component of membrane	9.08043e-07	1.32936e-05	Rs1/Magi2/Cyth1/Pik3c2g/Cdh3/Mcf2l/Bin1/Tenm2/Rph3a/Psd/Hip1/Cdh13/Apc/Gnb1/Gnal/Tf/Gnas/Fmr1/Syn1/Fyn/Mal/Mfge8/Socs1/Cdh6/Scp2/Alox15b/Tor1a/Cadps/Nptx2/Pik3c2b/Fermt2/Syn3/Bsn/Syn2/Cdh10/Cdh22/Mgll/Sox10/Esyt1/Atp2a2/Kcnab2/Sytl1/Pik3cg/Apc2/D2hgdh/Wdr45/Syap1/Wdr81/Gna13/Tiam1/Wdfy3/Jakmip1/Mtmr3/Atg14/Farp1/Syt15/Vac14/Numa1/Snx18/Olfm2/Vps13d/Scube1/Snx33/Cdh15/Ehd2/Iqgap1/Stac2/Cdh20/Blk/P…	96
perikaryon	1.01105e-06	1.46095e-05	Rtn4r/Ctnnd2/Cacna1h/Serpini1/Pcsk5/Ptprn/Kcnb2/Slc8a2/Pde11a/Map2k1/Slc12a5/Pde9a/Cacna1c/Camk2b/Drd2/Grik4/Grik5/Nefh/Nos1/Kcnc2/Pnmt/Reln/Atp7a/Fmr1/Glul/Ntrk2/Itga1/Pcsk2/Esr2/Mapk10/Cck/Cacna1a/Cryab/Myo1d/Ptprs/Glra1/Ass1/Kcnb1/Trpm2/Map1b/Rgs7bp/Ptpn5/Scn1b/Grik3/Lrrk2/Mcrs1/Syap1/Rtn4rl1/Epha4/Sirt2/Ntsr1/App/Cacna1e/Grik2/Rgs8/Cnr2/Top1/Kcnh1/Drp2/Gabbr1/Rack1/Gabbr2	62
lateral plasma membrane	1.26237e-06	1.80072e-05	Apc/Drd2/Pkd1/Dlg1/Scn5a/Kcnb1/Erbb3/Gjb1/Cldn4/Iqgap3/Prickle2/C1qtnf5/Akap7/Iqgap1/Ank3/Bves/Gjb2/Cldn12/Ptpro/Cldn3/Cldn5/Vangl1/Actn1/Gna12/Jup/Ocln/Cdh1/Fgf13	28
calyx of Held	1.33057e-06	1.87397e-05	Cplx2/Septin5/Kcnk2/Atp1a3/Nos1/Prkca/Prkcg/Prkcb/Kcnc1/Glra1/Unc13c/Adora1/Git2/Unc13a/Cplx1/Ncs1/Kcnc4/Git1	18
collagen-containing extracellular matrix	1.48287e-06	2.06237e-05	P3h1/Itga6/Ntn1/Vwf/Efna5/Lamc1/Lama5/Gpc2/Nav2/Lamc2/Grm1/Tf/Clu/Ptn/Gpc3/Dlg1/Comp/Cst3/Timp3/Col2a1/Pcsk6/Ptprz1/Fn1/Tgfb3/Itgb4/Adamts2/Ush2a/Fras1/Col4a1/Thbs4/Ltbp4/Kazald1/Timp2/Tgfbr3/Matn4/Cask/Matn1/Col27a1/Emilin1/Adamts15/Tecta/Col7a1/Adamts5/Frem3/Ssc5d/Frem2/Sfrp2/Megf9/Lad1/Smoc1/Fbln1/Loxl1/Lama1/Gpc4/Egfl6/Col9a2/Coch/Egflam/Runx1/Ltbp1/Col5a3/Ccdc80/Fmod/Fbn2/Fbn1/Vegfa/Ache/Ltb…	72
node of Ranvier	1.96413e-06	2.69796e-05	Nfasc/Bin1/Kcnq2/Scn2a/Dlg1/Cntn2/Scn1b/Scn8a/Spock1/Sptbn4/Ank3/Nrcam/Cdh1	13
cortical cytoskeleton	2.04327e-06	2.7313e-05	Rims2/Wipf1/Coro1a/Hip1/Nos2/Slc4a1/Tmod1/Utrn/Nf2/Wipf3/Rims4/Dcdc2/Bsn/Hfe/Sptbn2/Flna/Cib2/Pstpip1/Shroom3/Sptbn1/Mtss2/Sptbn4/Numa1/Plekhh2/Sptb/Shroom4/Shroom2/Myrip/Wipf2/Llgl2/Epb42/Triobp/Gypc/Inpp5d/Pclo/Dlc1/Rapgef3/Actn4/Cldn5/Trpv4/Capza1/Myh2/Actn1/Dbn1/Cdh2/Cdh1/Rims1/Ppp1r9a/Ppp1r9b	49
voltage-gated calcium channel complex	2.04894e-06	2.7313e-05	Cacna1h/Cacnb2/Cacng4/Cacng7/Cacna1c/Pde4b/Pde4d/Cacnb3/Cacna1a/Cacna2d1/Cacna1b/Cacna1d/Cacna1g/Cacna2d2/Cacna2d3/Cacna2d4/Cacnb1/Cacna1e/Cacna1i/Cacna1s/Cacng2	21
cell-cell contact zone	2.06204e-06	2.7313e-05	Adra1b/Atp1a1/Prkca/Scn2a/Slc4a1/Slc9a1/Atp1b1/Scn5a/Pkp2/Cav3/Fhod1/Pak1/Pecam1/Scn1b/Atp2a2/Slc8a1/Rap2c/Tiam1/Pcdh9/Nrap/Sptbn4/Scn4b/Dst/Ank3/Cadm4/Fxyd1/Akap6/Baiap2l2/Ajap1/Anxa6/Actn1/Jup/Cdh2/Fgf13/Hamp	35
caveola	2.31774e-06	3.03387e-05	Cacna1h/Efna5/Cdh13/Adra1b/Atp1a1/Cacna1c/Drd1/Nos1/Nos3/Vdr/Hk1/Scarb1/Pld2/Lipe/Irs1/Atp1b1/Scn5a/Igf1r/Cav3/Cln3/Htr2a/Lrrk2/Myof/Adtrp/Cdh15/Ehd2/Bves/Plvap/Dlc1/Fxyd1/Erbb4/Akap6/Tgfbr2/Cdh1/Kcnma1/Src/Cavin3/Ptch1/Slc27a1	39
cell cortex part	2.56042e-06	3.31256e-05	Cltb/Exoc4/Septin5/Rims2/Wipf1/Ppfia3/Coro1a/Phldb1/Hip1/Gck/Nos2/Slc4a1/Myo5b/Tmod1/Utrn/Nr3c2/Nf2/Wipf3/Erc2/Rimbp2/Rims4/Unc13c/Septin4/Dcdc2/Bsn/Hfe/Sptbn2/Septin1/Flna/Exoc3l4/Tnfaip2/Cib2/Pstpip1/Tchp/Shroom3/Sptbn1/Mtss2/Sptbn4/Numa1/Plekhh2/Sptb/Osbpl8/Shroom4/Shroom2/Myrip/Wipf2/Llgl2/Epb42/Triobp/Gypc/Exoc6/Inpp5d/Pclo/Dlc1/Rapgef3/Actn4/Unc13a/Cldn5/Trpv4/Iqsec2/Capza1/Myh2/Actn1/Dbn1/…	71
brush border	3.35803e-06	4.29455e-05	Lct/Myo1b/Abcb1a/Shank2/Cdhr5/Plb1/Slc9a3/Atp7a/Prkcb/Pld2/Myo5b/Abcc2/Myo1d/Pemt/Itpr3/Dab1/Soat2/Atp8b1/Lrp2/Flna/Slc26a4/Slc3a1/Cybrd1/Slc38a2/Atp6v0a4/Scin/Lima1/Slc26a6/Gna13/Diaph1/Myh14/Ush1c/Mttp/Slc27a4/Coro2a/Amn/Myo18a/Si/Myo7b/Slc9a3r1/Rapgef3/Prom1/Actn4/Plec/Capza1/Myh10/Cubn/Actn1/Gna12	49
extrinsic component of plasma membrane	3.45731e-06	4.37127e-05	Rs1/Magi2/Cyth1/Cdh3/Mcf2l/Tenm2/Hip1/Cdh13/Apc/Gnb1/Gnal/Tf/Gnas/Fmr1/Fyn/Mfge8/Cdh6/Nptx2/Fermt2/Cdh10/Cdh22/Esyt1/Atp2a2/Kcnab2/Sytl1/Apc2/D2hgdh/Syap1/Gna13/Tiam1/Farp1/Numa1/Snx18/Olfm2/Scube1/Cdh15/Iqgap1/Stac2/Cdh20/Blk/Mycbpap/Rgs8/Cnr2/Gng7/Shank3/Cnksr2/Snap91/Dgki/Gngt2/Fgr/Frk/Gng2/Lyn/Gna11/Gna12/Jup/Cdk16/Cdh2/Cdh1/Src/Gna15	61
stress fiber	3.96867e-06	4.9063e-05	Septin5/Tpm1/Pdlim4/Pdlim7/Lpp/Mylk/Fermt2/Fhod1/Sipa1l3/Bag3/Coro1b/Lima1/Pstpip1/Ablim3/Ablim1/Myh14/Dst/Shroom4/Pxn/Gas2l1/Ror1/Ldb3/Synpo2/Pdlim1/Dlc1/Actn4/Pdlim5/Fscn1/Trip6/Myh10/Acta2/Actn1/Septin9/Dctn4/Tek	35
contractile actin filament bundle	3.96867e-06	4.9063e-05	Septin5/Tpm1/Pdlim4/Pdlim7/Lpp/Mylk/Fermt2/Fhod1/Sipa1l3/Bag3/Coro1b/Lima1/Pstpip1/Ablim3/Ablim1/Myh14/Dst/Shroom4/Pxn/Gas2l1/Ror1/Ldb3/Synpo2/Pdlim1/Dlc1/Actn4/Pdlim5/Fscn1/Trip6/Myh10/Acta2/Actn1/Septin9/Dctn4/Tek	35
intercalated disc	4.29798e-06	5.25502e-05	Adra1b/Atp1a1/Prkca/Scn2a/Slc4a1/Slc9a1/Atp1b1/Scn5a/Pkp2/Cav3/Fhod1/Pak1/Scn1b/Atp2a2/Slc8a1/Nrap/Sptbn4/Scn4b/Dst/Ank3/Fxyd1/Akap6/Anxa6/Actn1/Jup/Cdh2/Fgf13/Hamp	28
synaptic vesicle membrane	4.62895e-06	5.53797e-05	Stx1a/Slc6a9/Cltb/Slc17a7/Sh3gl2/Bin1/Sv2b/Sv2a/Rph3a/Rab26/Svop/Syt12/Calm3/Drd2/Gad2/Oprd1/Syp/Bcl2l1/Dmd/Syn1/Ptprs/Abcc8/Syt1/Unc13c/Gabra2/Syn3/Bsn/Syn2/Syngr4/Scamp1/Snapin/Ptprn2/Atp6v0a1/Slc10a4/Mctp2/Borcs5/Slc30a3/Prkn/Syt7/Stx6/Syt6/Unc13a/Stx12/Vti1a/Rab3b/Otof/Syngr2	47
exocytic vesicle membrane	4.62895e-06	5.53797e-05	Stx1a/Slc6a9/Cltb/Slc17a7/Sh3gl2/Bin1/Sv2b/Sv2a/Rph3a/Rab26/Svop/Syt12/Calm3/Drd2/Gad2/Oprd1/Syp/Bcl2l1/Dmd/Syn1/Ptprs/Abcc8/Syt1/Unc13c/Gabra2/Syn3/Bsn/Syn2/Syngr4/Scamp1/Snapin/Ptprn2/Atp6v0a1/Slc10a4/Mctp2/Borcs5/Slc30a3/Prkn/Syt7/Stx6/Syt6/Unc13a/Stx12/Vti1a/Rab3b/Otof/Syngr2	47
actomyosin	4.84088e-06	5.72991e-05	Cdc42bpb/Stx1a/Septin5/Tpm1/Pdlim4/Pdlim7/Lpp/Mylk/Fermt2/Fhod1/Sipa1l3/Bag3/Coro1b/Lima1/Pstpip1/Ablim3/Ablim1/Myh14/Dst/Shroom4/Myo18a/Pxn/Gas2l1/Ror1/Ldb3/Synpo2/Pdlim1/Dlc1/Actn4/Pdlim5/Fscn1/Trip6/Myh10/Acta2/Actn1/Septin9/Dctn4/Tek	38
voltage-gated potassium channel complex	6.21613e-06	7.28028e-05	Hcn2/Stx1a/Kcns1/Kcnb2/Kcnq2/Kcnk2/Kcng3/Calm3/Kcnc2/Kcnc1/Cntn2/Kcnb1/Kcnq5/Dpp6/Kcng1/Kcnj5/Kcnab2/Kcng2/Kcng4/Kcnmb3/Lrrc26/Lrrc38/Kcna7/Kcne4/Kcnj3/Kcnv1/Dlg2/Kcnh1/Kcnip3/Kcnmb4/Kcne5/Kcnc4/Kcnma1/Kcnq1	34
Golgi membrane	7.52007e-06	8.7157e-05	Slc35a2/Galnt6/Baiap3/Plce1/Pcsk5/Rtn1/Myo1b/Manea/Galnt10/Lfng/Rab26/Clstn3/Atp2c2/Pja2/Coro7/Atp7b/Gad2/Grm6/Rab31/Ggta1/Gnas/Ntrk2/Pld1/St6gal1/Adora2a/Man2a1/Parm1/Chst15/Cux2/B3gnt4/Nmnat2/B3gnt3/Cav3/Chst9/Galnt2/Sptbn2/B3gnt6/Yif1b/Prkce/Hs3st2/Cln3/Rasgrp1/Glg1/Scamp1/Snapin/Hpd/Sec24b/Slc39a13/Chst1/Ergic3/Ndst1/Arfgef2/Fut7/Chpf2/Copg1/St6galnac3/Agtrap/Rab21/Srebf2/Chst7/Zdhhc9/Mmgt1/I…	127
axolemma	7.81868e-06	8.96836e-05	Nrg1/Epb41l3/Kcnc2/Kcnc1/Adora2a/Myo1d/Adora1/Mapt/Sptbn1/Robo1/Kcnh1/Gabbr1/Ache/Robo2	14
basement membrane	8.3325e-06	9.46021e-05	P3h1/Itga6/Ntn1/Efna5/Lamc1/Lama5/Lamc2/Tf/Ptn/Dlg1/Cst3/Timp3/Col2a1/Fn1/Itgb4/Ush2a/Fras1/Col4a1/Thbs4/Timp2/Cask/Col7a1/Frem3/Frem2/Megf9/Lad1/Smoc1/Fbln1/Loxl1/Lama1/Egfl6/Col9a2/Egflam/Runx1/Ccdc80/Fbn1/Vegfa/Ache/Col18a1/Col5a1	40
postsynaptic density, intracellular component	8.68756e-06	9.76369e-05	Baiap2/Psd/Syngap1/Nr3c1/Nos1/Fyn/Dlg1/Nr3c2/Abr/Tnik/Tanc2/Arhgef2/Tanc1/Anks1b/Dlg3/Shank3/Dlgap1/Iqsec2	18
vesicle membrane	9.24582e-06	0.000102872	Stx1a/Slc6a9/Cltb/Slc17a7/Kcnj4/Ptprn/Sh3gl2/Bin1/Rab8a/Scarb2/Sh3bp5/Sv2b/Sv2a/Coro1a/Abcc4/Rph3a/Rab26/Rph3al/Svop/Syt12/Hip1/Calm3/Drd2/Gad2/Nos1/Nos2/Nos3/Oprd1/Rab31/Syp/Bcl2l1/Dmd/Gabrb3/Lamp2/Syn1/Aqp5/Bsg/Itpr1/Rab38/Gabrb2/Ptprs/Abcc8/Itpr3/Dbh/Syt1/Tor1a/Rab8b/Cadps/Unc13c/Sgsm1/Nmnat2/Gabra2/Syn3/Bsn/Syn2/Syngr4/Tcirg1/Trpm2/Scamp1/Snapin/Sec24b/Ap1b1/Atp2a2/Pacsin1/Ptprn2/Copg1/Atp6v0…	120
postsynaptic specialization, intracellular component	9.5629e-06	0.000105346	Baiap2/Psd/Syngap1/Nr3c1/Nos1/Fyn/Dlg1/Nr3c2/Abr/Tnik/Tanc2/Arhgef2/Tanc1/Anks1b/Dlg3/Shank3/Dlgap1/Iqsec2/Lyn/Src	20
ribbon synapse	1.63659e-05	0.000178521	Cdh23/Cacnb2/Sh3gl2/Rims2/Nlgn2/Dnm1/Bsn/Atp2a2/Pacsin1/Cacna1d/Nphp4/Pclo/Rapgef3/Iqsec2	14
cytoplasmic side of membrane	2.06552e-05	0.000223123	Cyth1/Mcf2l/Rps20/Nphs2/Palm/Atp2c2/Hip1/Gnb1/Gnal/Ptprc/Slc4a1/Gnas/Fyn/Dlg1/Nptx2/Fermt2/Rasa3/Cisd1/Mapt/Esyt1/Atp2a2/Kcnab2/Rab21/Lrrk2/D2hgdh/Syap1/Gna13/Tiam1/Farp1/Snx18/Hm13/Cbx6/Dst/Shroom4/Iqgap1/Borcs5/Rpl11/Traf3/Sppl2b/Stac2/Rnf31/Blk/Ntsr1/Cd2/Ldlrap1/Rgs8/Cnr2/Gng7/Shank3/Ajap1/Gngt2/Fgr/Frk/Gng2/Nptxr/Lyn/Gna11/Gna12/Jup/Cdk16/Cdh1/Src/Ikbkb/Fgfr3/Ppp1r9b/Gna15	66
cytoplasmic vesicle membrane	2.12399e-05	0.000227232	Stx1a/Slc6a9/Cltb/Slc17a7/Kcnj4/Ptprn/Sh3gl2/Bin1/Rab8a/Scarb2/Sh3bp5/Sv2b/Sv2a/Coro1a/Abcc4/Rph3a/Rab26/Rph3al/Svop/Syt12/Hip1/Calm3/Drd2/Gad2/Oprd1/Rab31/Syp/Bcl2l1/Dmd/Gabrb3/Lamp2/Syn1/Aqp5/Bsg/Itpr1/Rab38/Gabrb2/Ptprs/Abcc8/Itpr3/Dbh/Syt1/Tor1a/Rab8b/Cadps/Unc13c/Sgsm1/Nmnat2/Gabra2/Syn3/Bsn/Syn2/Syngr4/Tcirg1/Trpm2/Scamp1/Snapin/Sec24b/Ap1b1/Pacsin1/Ptprn2/Copg1/Atp6v0a1/Necap2/Agtrap/Rab21…	112
ruffle	2.55408e-05	0.000270643	Cdk6/Arhgef7/Wipf1/Baiap2/Psd/Pde9a/Apc/Tpm1/Gnas/Bcar1/Myo9b/Notch1/Ptprz1/S100b/Nf2/Pdlim7/Skap1/Rinl/Itgb3/Pak1/Pecam1/Pacsin1/Lima1/Tiam1/Spata13/Diaph1/Psd2/Mtss2/Kank1/Fgd2/Myo10/Arhgef2/Plekho1/Psd4/Pip5k1c/Eps8l1/Iqgap1/Plekha1/C2cd5/Sh3yl1/Appl2/Fgd1/Plek/Pdpn/Dlc1/Slc9a3r1/Clip1/Trpv4/Fscn1/Fgr/Actn1/Cit/Src/Synj2/Ppp1r9b	55
varicosity	2.656e-05	0.000278787	Bin1/Dnm1/Tnfrsf1b/Cd40/Pnmt/Dbh/Mgll/Map1b/Dagla/Cadm1/Ucn3	11
inhibitory synapse	3.21797e-05	0.000334619	Rims2/Nlgn2/Nlgn3/Gad2/Gabrb3/Glra1/Cep112/Gabra2/Bsn/Igsf21/Lhfpl4/Iqsec3/Pclo/Rims1	14
Z disc	4.25278e-05	0.000438127	Bin1/Aldoa/Cacna1c/Grin2b/Nos1/Pde4b/Ppp3cb/Slc4a1/Dmd/Pdlim4/Grk3/Cryab/Scn5a/Pdlim7/Capn3/Cav3/Mybpc2/Bag3/Flna/Pak1/Atp2b4/Jph2/Scn8a/Slc8a1/Cacna1d/Ppp1r12b/Synpo2l/Nrap/Myom3/Ky/Dst/Sphkap/Myom1/Ank3/Flnc/Sync/Ldb3/Synpo2/Pdlim1/Kcnn2/Actn4/Fhl2/Pdlim5/Casq1/Actn1/Jup	46
contractile fiber part	5.5446e-05	0.000565972	Fhod3/Bin1/Aldoa/Cacna1c/Calm3/Grin2b/Nos1/Pde4b/Ppp3cb/Sdc4/Slc4a1/Dmd/Pdlim4/Grk3/Cryab/Abcc9/Tmod1/Scn5a/Pdlim7/Capn3/Cav3/Mybpc2/Bag3/Flna/Pak1/Pecam1/Atp2b4/Jph2/Scn8a/Slc8a1/Cacna1d/Tmod3/Nbr1/Ppp1r12b/Sptbn1/Synpo2l/Nrap/Myom3/Ky/Dst/Sphkap/Myom1/Svil/Ank3/Flnc/Sync/Myl2/Ldb3/Synpo2/Pdlim1/Kcnn2/Tmod2/Actn4/Fhl2/Plec/Pdlim5/Cacna1s/Casq1/Lrrc39/Myh2/Acta2/Actn1/Jup/Mmp2/Smpx/Dctn4	66
transport vesicle membrane	6.60503e-05	0.000668088	Stx1a/Slc6a9/Cltb/Slc17a7/Ptprn/Sh3gl2/Bin1/Sv2b/Sv2a/Rph3a/Rab26/Rph3al/Svop/Syt12/Calm3/Drd2/Gad2/Oprd1/Syp/Bcl2l1/Dmd/Syn1/Itpr1/Ptprs/Abcc8/Dbh/Syt1/Unc13c/Gabra2/Syn3/Bsn/Syn2/Syngr4/Scamp1/Snapin/Sec24b/Ptprn2/Atp6v0a1/Srebf2/Tmem184a/Slc10a4/Spred2/Aftph/Mctp2/Sec24d/Borcs5/Slc30a3/Prkn/Syt7/Stx6/Syt6/Unc13a/Stx12/Vti1a/Sec24c/Rab3b/Otof/Syngr2/Sec31a	59
contractile fiber	7.06952e-05	0.000707859	Fhod3/Bin1/Aldoa/Cacna1c/Calm3/Grin2b/Myh3/Nos1/Pde4b/Pde4d/Ppp3cb/Sdc4/Slc4a1/Tpm1/Dmd/Pdlim4/Cst3/Grk3/Cryab/Abcc9/Tmod1/Scn5a/Pdlim7/Capn3/Cav3/Mybpc2/Bag3/Flna/Pak1/Pecam1/Atp2b4/Jph2/Scn8a/Slc8a1/Cacna1d/Tmod3/Nbr1/Ppp1r12b/Sptbn1/Synpo2l/Nrap/Myh7b/Myom3/Ky/Dst/Sphkap/Myom1/Ablim2/Svil/Ank3/Flnc/Sync/Myl2/Ldb3/Synpo2/Pdlim1/Kcnn2/Tmod2/Actn4/Fhl2/Plec/Pdlim5/Cacna1s/Casq1/Lrrc39/Myh2/Acta2/…	72
microtubule	7.12547e-05	0.000707859	Kif1c/Tpt1/Bin1/Baiap2/Slc8a2/Dnm1/Daxx/Map2k1/Klc1/Dnah1/Stau2/Dnm3/Eml2/Apc/Calm3/Tubb3/Kif27/Fmr1/Map1a/Dlg1/Spag5/Fkbp4/Clmp/Skap1/Kif28p/Kif21b/Camsap2/Fam161a/Dcdc2/Tubb5/Aurkc/Clip2/Cep57l1/Map1b/Mapt/Dync1h1/Fhdc1/Dync1i1/Snph/Arfgef2/Spaca9/Slc8a1/Kcnab2/Tekt2/Dync2li1/Apc2/Kifc2/Dnal4/Gtse1/Kif21a/Kif18b/Kif19/Tiam1/Kif26b/Jakmip1/Kif13b/Tubgcp3/Ror2/Kifc3/Disc1/Numa1/Arhgef2/Dclk2/Kif5…	103
ruffle membrane	7.51158e-05	0.000739612	Psd/Pde9a/Apc/Tpm1/Ptprz1/Itgb3/Pak1/Pacsin1/Tiam1/Spata13/Diaph1/Psd2/Mtss2/Kank1/Arhgef2/Plekho1/Psd4/Pip5k1c/Eps8l1/Plekha1/C2cd5/Sh3yl1/Appl2/Plek/Pdpn/Dlc1/Trpv4/Fgr/Src/Synj2/Ppp1r9b	31
presynaptic active zone membrane	8.09273e-05	0.000789844	Nrg1/Cacna1h/Stx1a/Atp2b2/Grm4/Cacna1a/Cacna2d1/P2rx1/Cdh10/Ntng1/Atp2b4/Scn8a/Cacna1d/Ntng2/Nrxn1/Snap91/Dgki/Cdh2/Apba1/Kcnma1/Otof	21
sarcoplasm	8.7636e-05	0.000847883	Mrln/Camk2g/Camk2b/Nos1/Hk2/Itpr1/Atp2a3/Cacna2d1/Itpr3/Thbs4/Jph2/Atp2a2/Spock1/Jph3/Dmpk/Rtn2/Akap7/Tmem109/Ank3/Flnc/Jph4/Xdh/Cacnb1/Plec/Akap6/Cacna1s/Casq1/Jsrp1/Itpr2/Nol3	30
myofibril	9.88578e-05	0.00094821	Fhod3/Bin1/Aldoa/Cacna1c/Calm3/Grin2b/Myh3/Nos1/Pde4b/Pde4d/Ppp3cb/Sdc4/Slc4a1/Tpm1/Dmd/Pdlim4/Grk3/Cryab/Abcc9/Tmod1/Scn5a/Pdlim7/Capn3/Cav3/Mybpc2/Bag3/Flna/Pak1/Atp2b4/Jph2/Scn8a/Slc8a1/Cacna1d/Tmod3/Nbr1/Ppp1r12b/Sptbn1/Synpo2l/Nrap/Myh7b/Myom3/Ky/Dst/Sphkap/Myom1/Ablim2/Svil/Ank3/Flnc/Sync/Myl2/Ldb3/Synpo2/Pdlim1/Kcnn2/Tmod2/Actn4/Fhl2/Plec/Pdlim5/Cacna1s/Casq1/Lrrc39/Myh2/Actn1/Jup/Mmp2/Smp…	69
presynaptic active zone cytoplasmic component	0.000157654	0.00149924	Rims2/Ppfia3/Nr3c2/Erc2/Rimbp2/Rims4/Unc13c/Bsn/Pclo/Unc13a/Iqsec2/Rims1	12
extrinsic component of cytoplasmic side of plasma membrane	0.000163378	0.0015405	Cyth1/Mcf2l/Hip1/Gnb1/Gnal/Gnas/Fyn/Fermt2/Esyt1/Atp2a2/Kcnab2/D2hgdh/Syap1/Gna13/Tiam1/Farp1/Snx18/Iqgap1/Stac2/Blk/Rgs8/Cnr2/Gng7/Shank3/Gngt2/Fgr/Frk/Gng2/Lyn/Gna11/Gna12/Cdk16/Src/Gna15	34
sarcomere	0.00017102	0.00159901	Fhod3/Bin1/Aldoa/Cacna1c/Calm3/Grin2b/Nos1/Pde4b/Ppp3cb/Slc4a1/Dmd/Pdlim4/Grk3/Cryab/Abcc9/Tmod1/Scn5a/Pdlim7/Capn3/Cav3/Mybpc2/Bag3/Flna/Pak1/Atp2b4/Jph2/Scn8a/Slc8a1/Cacna1d/Tmod3/Nbr1/Ppp1r12b/Sptbn1/Synpo2l/Nrap/Myom3/Ky/Dst/Sphkap/Myom1/Ank3/Flnc/Sync/Myl2/Ldb3/Synpo2/Pdlim1/Kcnn2/Tmod2/Actn4/Fhl2/Pdlim5/Cacna1s/Casq1/Lrrc39/Myh2/Actn1/Jup/Mmp2/Smpx/Dctn4	61
sodium channel complex	0.00017405	0.00160407	Grik4/Grik5/Scn2a/Scn5a/Scn4a/Grik1/Scn10a/Scn1b/Scn11a/Scn8a/Grik3/Scn4b/Grik2	13
parallel fiber to Purkinje cell synapse	0.000175886	0.00160407	Slc6a9/Kcnj9/Atp2b2/Grin2a/Grin2b/Grm4/Plcb4/Kcnj6/Unc13c/Sptbn2/Scn8a/Slc16a7/Kcnj3/Pclo/Snap91/Kcnh1	16
intrinsic component of presynaptic active zone membrane	0.000175886	0.00160407	Nrg1/Cacna1h/Atp2b2/Grm4/Cacna1a/Cacna2d1/P2rx1/Cdh10/Ntng1/Atp2b4/Scn8a/Cacna1d/Ntng2/Nrxn1/Cdh2/Kcnma1	16
I band	0.000206368	0.00186676	Bin1/Aldoa/Cacna1c/Grin2b/Nos1/Pde4b/Ppp3cb/Slc4a1/Dmd/Pdlim4/Grk3/Cryab/Scn5a/Pdlim7/Capn3/Cav3/Mybpc2/Bag3/Flna/Pak1/Atp2b4/Jph2/Scn8a/Slc8a1/Cacna1d/Ppp1r12b/Synpo2l/Nrap/Myom3/Ky/Dst/Sphkap/Myom1/Ank3/Flnc/Sync/Ldb3/Synpo2/Pdlim1/Kcnn2/Actn4/Fhl2/Pdlim5/Cacna1s/Casq1/Actn1/Jup	47
stereocilium bundle	0.000213859	0.00191892	Bbs2/Cdh23/Slc9a3r2/Coro1a/Cacna1b/Ush2a/Dcdc2/Loxhd1/Atp8b1/Ceacam16/Pdzd7/Homer2/Cib2/Espnl/Tiam1/Ripor2/Ush1c/Cdc14a/Trpa1/Whrn/Triobp/Myo3b/Slc9a3r1/Prom1/Pcdh15/Pls3	26
cortical actin cytoskeleton	0.000217953	0.00194001	Wipf1/Coro1a/Hip1/Utrn/Nf2/Wipf3/Dcdc2/Hfe/Sptbn2/Cib2/Pstpip1/Shroom3/Sptbn1/Mtss2/Sptbn4/Plekhh2/Sptb/Shroom4/Shroom2/Myrip/Wipf2/Llgl2/Triobp/Dlc1/Rapgef3/Cldn5/Trpv4/Capza1/Myh2/Actn1/Dbn1/Cdh2/Cdh1/Ppp1r9a/Ppp1r9b	35
filtration diaphragm	0.000274457	0.00240449	Kirrel2/Magi2/F11r/Nphs2/Nrxn1/Nphs1/Trpc6	7
slit diaphragm	0.000274457	0.00240449	Kirrel2/Magi2/F11r/Nphs2/Nrxn1/Nphs1/Trpc6	7
stereocilium	0.000336015	0.00291059	Bbs2/Cdh23/Slc9a3r2/Coro1a/Cacna1b/Ush2a/Loxhd1/Atp8b1/Ceacam16/Pdzd7/Homer2/Cib2/Espnl/Ripor2/Ush1c/Cdc14a/Whrn/Triobp/Myo3b/Slc9a3r1/Prom1/Pcdh15/Pls3	23
axonal growth cone	0.000337458	0.00291059	Rtn4r/Trak2/Apc/Fkbp4/Lrp2/Mapt/Lrp1/Tiam1/Cyfip1/Kif5c/Trak1/Epha4/Nrxn1/Limk1/Aatk/Dbn1/Pard3/Ptch1	18
actin filament	0.000389058	0.00332983	Myo1b/Wipf1/Afap1/Coro1a/Gck/Tpm1/Pdlim4/Fyn/Myo9b/Tmod1/Wipf3/Pdlim7/Smtn/Flna/Pak1/Coro1b/Vps18/Apc2/Pstpip1/Espnl/Gdpd2/Specc1/Carmil1/Pstpip2/Whrn/Shroom4/Wipf2/Ldb3/Pdlim1/Inpp5d/Cnn3/Dlc1/Pdlim5/Dapk3/Pawr/Actn1/Dbn1/Pls3/Src/Tek	40
paranode region of axon	0.000414225	0.00351816	Nfasc/Epb41l3/Scn2a/Dlg1/Mag/Kif13b/Sptbn4/Sirt2/Ank3/Cldn5	10
sarcoplasmic reticulum	0.000433412	0.00365324	Mrln/Camk2g/Camk2b/Nos1/Hk2/Itpr1/Atp2a3/Cacna2d1/Itpr3/Thbs4/Jph2/Atp2a2/Dmpk/Rtn2/Akap7/Tmem109/Ank3/Xdh/Cacnb1/Akap6/Cacna1s/Casq1/Jsrp1/Itpr2/Nol3	25
stereocilium tip	0.00046756	0.00391144	Cdh23/Coro1a/Ceacam16/Pdzd7/Homer2/Espnl/Ush1c/Cdc14a/Whrn/Myo3b/Slc9a3r1	11
presynaptic cytosol	0.000488902	0.00405946	Sh3gl2/Baiap2/Prkca/Prkcg/Fmr1/Prkcb/Camk2a/Prkce/Lrrk2/Anks1b/Ppfia2/Ncs1/Marcksl1	13
NMDA selective glutamate receptor complex	0.000502186	0.00410844	Nlgn1/Grin3b/Grin2a/Grin2b/Grin2c/Grin2d/Dlgap3/Shank1	8
L-type voltage-gated calcium channel complex	0.000502186	0.00410844	Cacnb2/Cacng4/Cacng7/Cacna1c/Cacnb3/Cacna2d1/Cacna1d/Cacna1s	8
hippocampal mossy fiber to CA3 synapse	0.000518109	0.00420777	Slc6a9/Sh3gl2/Grin3b/Shank2/Grik4/Grik5/Grin2b/Grin2d/Fmr1/Prkar1b/Syt1/Bsn/Slc16a7/Adcy1/Anks1b/Akap7/Slc30a3/Grik2/Syt7/Cacng2	20
anchored component of membrane	0.000572436	0.00461529	Ceacam6/Rtn4r/Efna5/Rab26/Gpc2/Gad2/Syn1/Gfra2/Gpc3/Cntn2/Cacna2d1/Cd59/Gfra1/Alpl/Prss30/Rgs7bp/Ntng1/Lsamp/Igsf21/Abhd17a/Rtn4rl1/Art1/Mdga1/Hjv/Ntng2/Cntfr/Gpc4/Zfand2b/Bst2/Cd2/Plaur/Ntm/Negr1/Msln/Dlg2/Marcksl1/Rab3b/Ache/Nrn1/Mpp2/Dpep1/Efna1	42
cell-cell adherens junction	0.000620951	0.00497043	Ctnnd2/Itga6/Cdh3/Cdh13/Add1/Apc/Pdlim4/Oxtr/Cdh6/Pdlim7/Cdh10/Cdh22/Ptprm/Atp2a2/Arvcf/Crb1/Kifc3/Nrap/Shroom2/Lmo7/Cdh15/Cdh20/Nectin4/Ldb3/Pdlim1/Pdlim5/Fat2/Ajap1/Camsap3/Lyn/Actn1/Jup/Pard3/Cdh2/Cdh1	35
AMPA glutamate receptor complex	0.000725781	0.00576805	Cacng3/Cacng4/Cacng5/Cacng7/Cpt1c/Olfm2/Shisa8/Porcn/Cnih2/Shisa6/Gria1/Dlg3/Nrn1/Cacng2	14
axon initial segment	0.000808456	0.00637953	Nfasc/Bin1/Kcnq2/Scn2a/Map1a/Cck/Scn8a/Sptbn4/Trim46/Ank3/Nrcam	11
tight junction	0.000953338	0.00746982	Magi2/Tjp2/F11r/Nfasc/Cyth1/Patj/Apc/Atp7b/Dlg1/Clmp/Mapk15/Cldn10/Sipa1l3/Esam/Rap2c/Ildr1/Cldn4/Mpp7/Frmd4a/Rapgef2/Arhgef2/Tjp3/C1qtnf5/Cgnl1/Tjap1/Shroom2/Ank3/Pard6b/Bves/Epha2/Marveld3/Magi1/Ccnd1/Dlg3/Cldn3/Cldn5/Amotl2/Actn1/Pard3/Ocln	40
brush border membrane	0.000998162	0.00776634	Abcb1a/Shank2/Cdhr5/Plb1/Slc9a3/Atp7a/Prkcb/Pld2/Abcc2/Pemt/Atp8b1/Lrp2/Slc26a4/Slc3a1/Cybrd1/Atp6v0a4/Lima1/Slc26a6/Gna13/Mttp/Slc27a4/Amn/Slc9a3r1/Rapgef3/Cubn/Gna12	26
basal plasma membrane	0.00108245	0.00833696	Itga6/Met/Tf/Aqp5/Dlg1/Itgb4/Rhcg/Erbb3/Cldn4/Shroom4/Ank3/Ldlrap1/Erbb4/Rapgef3/Plec/Ager/Tek	17
glial cell projection	0.00108649	0.00833696	Nfasc/Kcnk2/Grm3/Grm5/Dmd/Fmr1/Glul/Fyn/Mapt/Tmem50a/Pink1/Sirt2/Gjb2/App	14
basal part of cell	0.00110194	0.00834919	Nrg1/Itga6/Phldb1/Gck/Met/Syp/Tf/Itga1/Aqp5/Dlg1/Itgb4/Hfe/Rhcg/Erbb3/Cldn4/Shroom4/Ank3/Ldlrap1/Erbb4/Rapgef3/Plec/Ager/Otof/Tek	24
apical junction complex	0.00110309	0.00834919	Magi2/Tjp2/F11r/Nfasc/Cyth1/Patj/Apc/Atp7b/Dlg1/Frmd6/Clmp/Mapk15/Cldn10/Esam/Rap2c/Cldn4/Shroom3/Mpp7/Frmd4a/Kifc3/Rapgef2/Arhgef2/Tjp3/C1qtnf5/Cgnl1/Tjap1/Shroom4/Shroom2/Ank3/Pard6b/Bves/Nectin4/Marveld3/Magi1/Ccnd1/Dlg3/Cldn3/Cldn5/Amotl2/Camsap3/Actn1/Pard3/Ocln/Cdh1	44

## Sheet: Table S6.4
KEGG ID	Description (KEGG pathway)	pvalue	qvalue	geneID	Count
R-RNO-112316	Neuronal System	6.96e-21	6.29e-18	Hcn2/Hcn3/Stx1a/Kcnk4/Nrxn3/Kcnj9/Nrxn2/Cacnb2/Slc17a7/Nlgn1/Kcnj4/Dlgap2/Epb41l3/Kcnh6/Kcns1/Nlgn2/Rps6ka2/Cacng3/Cacng4/Slc38a1/Kcnh7/Kcnq2/Kcnk2/Kcng3/Shank2/Camk2g/Kcnh5/Slc6a13/Nlgn3/Grip2/Calm3/Camk2b/Gad2/Gnb1/Grik4/Grik5/Grin2a/Grin2b/Grin2c/Grin2d/Grm1/Grm5/Gnal/Kcnc2/Plcb1/Prkar2b/Prkcg/Slc22a1/Gabrb3/Gabra3/Syn1/Glul/Prkcb/Camk4/Dlg1/Cacnb3/Kcnc1/Cacna1a/Camk2a/Gabrb2/Ptprs/Slc1a1/Abcc…	137
R-RNO-112315	Transmission across Chemical Synapses	7.34e-11	3.31e-08	Stx1a/Kcnj9/Cacnb2/Slc17a7/Kcnj4/Rps6ka2/Cacng3/Cacng4/Slc38a1/Camk2g/Slc6a13/Grip2/Calm3/Camk2b/Gad2/Gnb1/Grik4/Grik5/Grin2a/Grin2b/Grin2c/Grin2d/Gnal/Plcb1/Prkar2b/Prkcg/Slc22a1/Gabrb3/Gabra3/Syn1/Glul/Prkcb/Camk4/Dlg1/Cacnb3/Cacna1a/Camk2a/Gabrb2/Slc1a1/Chrna4/Glra1/Syt1/Prkar1a/Kcnj6/Syn3/Syn2/Chrne/Slc1a3/Grik1/Slc38a2/Cask/Kcnj5/Grik3/Cacna2d2/Adcy1/Cacna2d3/Slc1a7/Rps6ka3/Gria1/Kcnj3/Cacnb…	80
R-RNO-5576891	Cardiac conduction	1.69e-09	5.09e-07	Kcnk4/Npr2/Cacnb2/Kcnj4/Slc8a2/Cacng3/Cacng4/Cacng5/Cacng7/Fgf12/Kcnk2/Camk2g/Atp1a1/Atp1a3/Atp2b2/Cacna1c/Calm3/Camk2b/Nos1/Npr1/Scn2a/Itpr1/Cacnb3/Atp2a3/Camk2a/Abcc9/Atp1b1/Scn5a/Itpr3/Scn4a/Kcnj14/Corin/Scn10a/Atp2b4/Scn1b/Atp2a2/Scn11a/Scn8a/Slc8a1/Cacna1d/Cacna2d2/Cacna2d3/Dmpk/Scn4b/Kcne4/Cacnb1/Fxyd1/Fxyd6/Kcnip3/Kcne5/Cacna1s/Casq1/Kcnq1/Fgf13	54
R-RNO-5576892	Phase 0 - rapid depolarisation	5.24e-09	1.18e-06	Cacnb2/Cacng3/Cacng4/Cacng5/Cacng7/Fgf12/Camk2g/Cacna1c/Calm3/Camk2b/Scn2a/Cacnb3/Camk2a/Scn5a/Scn4a/Scn10a/Scn1b/Scn11a/Scn8a/Cacna1d/Cacna2d2/Cacna2d3/Scn4b/Cacnb1/Cacna1s/Fgf13	26
R-RNO-1296071	Potassium Channels	1.15e-08	2.07e-06	Hcn2/Hcn3/Kcnk4/Kcnj9/Kcnj4/Kcnh6/Kcns1/Kcnh7/Kcnq2/Kcnk2/Kcng3/Kcnh5/Gnb1/Kcnc2/Kcnc1/Abcc8/Abcc9/Kcnb1/Kcnj6/Kcnh3/Kcnj14/Kcng1/Kcnj5/Kcnab2/Kcng2/Kcng4/Kcnmb3/Kcna7/Kcnj3/Kcnn1/Kcnn2/Kcnn3/Gng7/Kcnab3/Kcnv1/Kcnh1/Kcnmb4/Kcnc4/Gngt2/Gabbr1/Gabbr2/Kcnma1/Kcnq1	43
R-RNO-397014	Muscle contraction	3.59e-08	5.41e-06	Kcnk4/Npr2/Cacnb2/Kcnj4/Slc8a2/Cacng3/Cacng4/Cacng5/Cacng7/Fgf12/Kcnk2/Camk2g/Atp1a1/Atp1a3/Atp2b2/Cacna1c/Calm3/Camk2b/Myh3/Nos1/Npr1/Scn2a/Tpm1/Dmd/Itga1/Itpr1/Cacnb3/Atp2a3/Camk2a/Abcc9/Atp1b1/Scn5a/Itpr3/Scn4a/Kcnj14/Mylk/Corin/Cav3/Mybpc2/Pak1/Scn10a/Atp2b4/Scn1b/Atp2a2/Scn11a/Scn8a/Slc8a1/Cacna1d/Tmod3/Cacna2d2/Cacna2d3/Dmpk/Scn4b/Pxn/Kcne4/Cacnb1/Tmod2/Fxyd1/Fxyd6/Kcnip3/Kcne5/Cacna1s/Casq…	66
R-RNO-6794362	Protein-protein interactions at synapses	8.83e-08	1.14e-05	Nrxn3/Nrxn2/Nlgn1/Dlgap2/Epb41l3/Nlgn2/Shank2/Nlgn3/Grin2a/Grin2b/Grin2c/Grin2d/Grm1/Grm5/Dlg1/Ptprs/Dlgap4/Lrrtm3/Homer2/Cask/Il1rapl2/Slitrk2/Ppfibp1/Il1rapl1/Ptprf/Lrfn1/Gria1/Dlg3/Shank3/Dlg2/Dlgap1/Shank1	32
R-RNO-112314	Neurotransmitter receptors and postsynaptic signal transmission	2.98e-07	3.36e-05	Kcnj9/Kcnj4/Rps6ka2/Cacng3/Cacng4/Camk2g/Grip2/Calm3/Camk2b/Gnb1/Grik4/Grik5/Grin2a/Grin2b/Grin2c/Grin2d/Gnal/Plcb1/Prkar2b/Prkcg/Gabrb3/Gabra3/Prkcb/Camk4/Dlg1/Camk2a/Gabrb2/Chrna4/Glra1/Prkar1a/Kcnj6/Chrne/Grik1/Kcnj5/Grik3/Adcy1/Rps6ka3/Gria1/Kcnj3/Grik2/Dlg3/Gng7/Nsf/Dlg2/Adcy5/Gngt2/Gabrg3/Chrna1/Gabbr1/Rps6ka1/Camkk2/Gabbr2/Grip1/Plcb2	54
R-RNO-6794361	Neurexins and neuroligins	1.15e-06	0.000115611	Nrxn3/Nrxn2/Nlgn1/Dlgap2/Epb41l3/Nlgn2/Shank2/Nlgn3/Grm1/Grm5/Dlgap4/Lrrtm3/Homer2/Cask/Dlg3/Shank3/Dlg2/Dlgap1/Shank1	19
R-RNO-422475	Axon guidance	1.49e-06	0.000134795	Arhgef7/Nfasc/Sh3gl2/Dnm1/Map2k1/Dscam/Dnm3/Ephb1/Grin2b/Met/Ncam1/Tubb3/Ptprc/Reln/Gfra2/Fyn/Dcc/Cntn2/Col2a1/Gdnf/Ptpn11/Dab1/Pdlim7/Plxna2/Col4a1/Epha3/Itgb3/Irs2/Pak1/Vav3/Vav2/Sema3e/Epha10/Efnb2/Sptbn4/Dock1/Plxna3/Trio/Sema5a/Plxna4/Cd72/Rap1gap/Sptb/Pip5k1c/Dscaml1/Plxnb1/Nck2/Tuba4a/Epha4/Col23a1/Arpc5/Arhgef28/Col9a2/Rnd1/Epha2/Pik3cd/Grb10/Tuba3a/Tuba8/Dok5/Arpc1b/Shank3/Col5a3/Unc5a/F…	77
R-RNO-425393	Transport of inorganic cations/anions and amino acids/oligopeptides	1.77e-06	0.000145332	Slc5a5/Slc17a7/Slc8a2/Slc36a1/Slc16a10/Slc38a1/Slc38a4/Slc12a5/Slc9a5/Calm3/Slc4a1/Slc4a2/Slc9a1/Slc9a3/Slc9a4/Slc38a3/Slc1a1/Slc4a9/Slc26a4/Slc6a6/Slc1a3/Slc3a1/Slc12a4/Slc20a2/Slc38a2/Slc8a1/Slc4a5/Slc26a7/Slc26a6/Slc26a9/Slc9a8/Slc24a4/Slc4a8/Slc9a7/Slc17a5/Slc9a9/Slc1a7/Slc12a6/Slc7a7/Slc4a4/Slc24a3	41
R-RNO-5576893	Phase 2 - plateau phase	4.15e-06	0.000312403	Cacnb2/Cacng3/Cacng4/Cacng5/Cacng7/Cacna1c/Cacnb3/Cacna1d/Cacna2d2/Cacna2d3/Kcne4/Cacnb1/Kcne5/Cacna1s/Kcnq1	15
R-RNO-193648	NRAGE signals death through JNK	5.89e-06	0.00040946	Arhgef7/Arhgef15/Abr/Arhgef3/Plekhg2/Vav3/Vav2/Gna13/Arhgef37/Fgd2/Trio/Arhgef2/Plekhg5/Arhgef40/Fgd3/Arhgef19/Arhgef6/Bcl2l11/Kalrn/Sos2	20
R-RNO-1296072	Voltage gated Potassium channels	1.05e-05	0.00062509	Kcnh6/Kcns1/Kcnh7/Kcnq2/Kcng3/Kcnh5/Kcnc2/Kcnc1/Kcnb1/Kcnh3/Kcng1/Kcnab2/Kcng2/Kcng4/Kcna7/Kcnab3/Kcnv1/Kcnh1/Kcnc4/Kcnq1	20
R-RNO-163685	Integration of energy metabolism	1.08e-05	0.00062509	Acsl4/Cacnb2/Acly/Cacna1c/Gnb1/Kcnc2/Plcb1/Prkar2b/Glp1r/Itpr1/Cacnb3/Cacna1a/Abcc8/Itpr3/Prkar1a/Kcnb1/Ffar1/Cacna1d/Cacna2d2/Kcng2/Prkag2/Agpat1/Fasn/Gng7/Rapgef3/Adcy5/Gngt2/Prkaa2/Gna11/Plcb2/Gna15	31
R-RNO-418346	Platelet homeostasis	1.11e-05	0.00062509	Slc8a2/Pde11a/Pde5a/Pde9a/Atp2b2/Calm3/Gnb1/Nos1/Nos2/Nos3/Itpr1/Atp2a3/P2rx1/Prkg2/Itpr3/Trpc7/Ptgir/Atp2b4/P2rx7/Atp2a2/Slc8a1/Apob/Gng7/Gngt2/Fgr/Pde2a/Trpc6	27
R-RNO-425407	SLC-mediated transmembrane transport	1.88e-05	0.00097193	Slc35a2/Emb/Slc5a5/Slc6a9/Slc17a7/Slc8a2/Slco3a1/Slc36a1/Slc16a10/Slc38a1/Slc38a4/Slc2a13/Slc6a13/Slc12a5/Slc9a5/Avp/Calm3/Slc4a1/Slc4a2/Slc9a1/Slc9a3/Slc9a4/Slc22a1/Apod/Bsg/Slc38a3/Slc1a1/Slc16a2/Slc4a9/Slc35d2/Rhcg/Slc44a4/Slc26a4/Slc6a6/Slc1a3/Slc3a1/Slc12a4/Slc20a2/Slc38a2/Lcn9/Slc8a1/Slc4a5/Slc26a7/Slc26a6/Pdzd11/Slc5a10/Slc26a9/Slc39a2/Slc39a14/Slc22a15/Slc9a8/Slc27a4/Slc24a4/Slc39a3/Slc4a…	72
R-RNO-109582	Hemostasis	1.97e-05	0.00097193	Kif1c/Stxbp3/F11r/F2rl3/Gp1bb/Slc8a2/Pde11a/Klc1/Pde5a/Pde9a/Aldoa/Atp2b2/Calm3/Gnb1/Nos1/Nos2/Nos3/Tubb3/Kif27/Mafk/Prkar2b/Prkcg/Sdc4/Sod1/Tbxa2r/Tf/Clu/Cd9/Lamp2/Prkcb/Fyn/Gata2/Bsg/Itpr1/Pdgfa/Arrb2/Atp2a3/Bcar1/P2rx1/Prkg2/Psap/Ptpn11/Atp1b1/Dgkg/Itpr3/Tgfb3/Prkar1a/Trpc7/Kif28p/Kif21b/Mgll/Ptgir/Gata6/Itgb3/Flna/Cdc37l1/Mag/Rasgrp1/Lhfpl2/Glg1/Vav3/Atp2b4/Angpt4/Vav2/P2rx7/Atp2a2/Slc8a1/Pik…	132
R-RNO-936837	Ion transport by P-type ATPases	2.04e-05	0.00097193	Camk2g/Atp2c2/Atp1a1/Atp1a3/Atp2b2/Atp4b/Calm3/Camk2b/Atp7a/Atp2a3/Camk2a/Atp1b1/Atp13a4/Atp9b/Atp8b1/Atp2b4/Atp2a2/Pdzd11/Atp11a/Fxyd1/Fxyd6	21
R-RNO-1500931	Cell-Cell communication	2.94e-05	0.0013279	Kirrel2/F11r/Cdh3/Nphs2/Cdh13/Lamc2/Fyn/Cdh6/Itgb4/Fermt2/Cdh10/Flna/Col17a1/Kirrel1/Nck2/Sdk2/Pxn/Cdh15/Iqgap1/Pard6b/Flnc/Parvb/Cadm1/Arhgef6/Krt5/Nectin4/Nphs1/Actn1/Jup/Pard3/Cdh2/Cdh1	32
R-RNO-422356	Regulation of insulin secretion	5.59e-05	0.0024032	Acsl4/Cacnb2/Cacna1c/Gnb1/Kcnc2/Plcb1/Glp1r/Itpr1/Cacnb3/Cacna1a/Abcc8/Itpr3/Kcnb1/Ffar1/Cacna1d/Cacna2d2/Kcng2/Gng7/Rapgef3/Adcy5/Gngt2/Gna11/Plcb2/Gna15	24
R-RNO-983712	Ion channel transport	6.45e-05	0.002646	Trpc5/Camk2g/Atp2c2/Sgk2/Atp1a1/Atp1a3/Atp2b2/Atp4b/Calm3/Camk2b/Atp7a/Asic2/Atp2a3/Camk2a/Atp1b1/Trpc7/Asic3/Atp13a4/Mcoln1/Atp9b/Atp8b1/Tcirg1/Trpm2/Clcn6/Atp2b4/Stom/Atp2a2/Atp6v0a4/Atp6v0a1/Ano4/Pdzd11/Atp11a/Wnk2/Clca5/Ano1/Trpa1/Best3/Atp6v1c2/Best2/Trpv3/Fxyd1/Fxyd6/Asic4/Trpv4/Atp6v1a/Casq1/Asic1/Clcnkb/Tsc22d3/Trpc6/Atp6v0e1	51
R-RNO-2022928	HS-GAG biosynthesis	7.63e-05	0.00299651	Gpc2/Sdc4/Gpc3/Slc35d2/Hs3st2/Hs3st5/Ndst1/Ext1/Hs6st2/Hs3st3b1/Hs6st1/Gpc4/Ndst4/Hs3st3a1/Hs3st6	15
R-RNO-442755	Activation of NMDA receptors and postsynaptic events	0.000120179	0.00447733	Rps6ka2/Camk2g/Calm3/Camk2b/Grin2a/Grin2b/Grin2c/Grin2d/Prkar2b/Camk4/Dlg1/Camk2a/Prkar1a/Rps6ka3/Gria1/Dlg3/Dlg2/Rps6ka1/Camkk2	19
R-RNO-383280	Nuclear Receptor transcription pathway	0.000124071	0.00447733	Ar/Rara/Rarb/Vdr/Esr2/Nr1d1/Nr3c2/Ppard/Hnf4a/Ppara/Esrrb/Ncor2/Esrrg/Nr4a2/Nr4a3/Nr5a2/Nr4a1/Thra/Nr5a1/Nr1i2	20
R-RNO-392154	Nitric oxide stimulates guanylate cyclase	0.000128893	0.00447733	Pde11a/Pde5a/Pde9a/Nos1/Nos2/Nos3/Itpr1/Prkg2/Pde2a	9
R-RNO-194840	Rho GTPase cycle	0.000144894	0.00484675	Arhgef7/Rhov/Arhgef15/Abr/Arhgap31/Arhgef3/Fam13b/Plekhg2/Vav3/Arhgap15/Vav2/Arhgap8/Arhgap27/Gna13/Arhgap24/Arhgap22/Gmip/Arhgef37/Arhgap26/Fgd2/Depdc1b/Trio/Arhgef2/Plekhg5/Ophn1/Arhgap45/Srgap2/Arhgef40/Fgd3/Arhgef19/Arhgef6/Arhgap30/Srgap3/Arhgap10/Kalrn/Ralbp1/Sos2	37
R-RNO-1474290	Collagen formation	0.000163578	0.00527632	P3h1/Lamc2/Lox/Col2a1/P4hb/Itgb4/Adamts2/Col4a1/Col17a1/P3h3/Col27a1/Col7a1/Adamts3/Loxl3/Loxl1/Col23a1/P4ha2/P4ha3/Col9a2/Tll2/Col13a1/Col5a3/Mmp9/Col18a1/Col5a1	25
R-RNO-416482	G alpha (12/13) signalling events	0.000228543	0.00688034	Arhgef7/Gnb1/Tbxa2r/Arhgef15/Abr/Arhgef3/Plekhg2/Vav3/Vav2/Gna13/Arhgef37/Fgd2/Trio/Arhgef2/Plekhg5/Plxnb1/Arhgef40/Fgd3/Arhgef19/Arhgef6/Gng7/Gngt2/Gna12/Kalrn/Sos2	25
R-RNO-446728	Cell junction organization	0.000228543	0.00688034	F11r/Cdh3/Cdh13/Lamc2/Cdh6/Itgb4/Fermt2/Cdh10/Flna/Col17a1/Sdk2/Pxn/Cdh15/Pard6b/Flnc/Parvb/Cadm1/Arhgef6/Krt5/Nectin4/Actn1/Jup/Pard3/Cdh2/Cdh1	25
R-RNO-1630316	Glycosaminoglycan metabolism	0.000269064	0.00775236	Gpc2/Sdc4/Slc9a1/Arsb/Gpc3/Has3/Chst15/B3gnt4/B3gnt3/Slc35d2/Chst9/Hs3st2/Papss2/Hs3st5/Chst1/Ndst1/Chpf2/Ext1/Chst7/Hs6st2/Hs3st3b1/B3gnt2/Chst5/Chst11/Glb1/Hs6st1/Chpf/B3gnt7/Gpc4/Ndst4/Hs3st3a1/Chst13/St3gal2/St3gal3/Fmod/B4galt6/Hs3st6/Cspg4	38
R-RNO-5578775	Ion homeostasis	0.000274676	0.00775236	Slc8a2/Camk2g/Atp1a1/Atp1a3/Atp2b2/Calm3/Camk2b/Nos1/Itpr1/Atp2a3/Camk2a/Abcc9/Atp1b1/Itpr3/Atp2b4/Atp2a2/Slc8a1/Dmpk/Fxyd1/Fxyd6/Casq1	21
R-RNO-418360	Platelet calcium homeostasis	0.000307437	0.00841406	Slc8a2/Atp2b2/Calm3/Itpr1/Atp2a3/P2rx1/Itpr3/Trpc7/Atp2b4/P2rx7/Atp2a2/Slc8a1/Trpc6	13
R-RNO-9006934	Signaling by Receptor Tyrosine Kinases	0.000334338	0.00888118	Nrg1/Flt4/Arhgef7/Pcsk5/Ptpru/Sh3gl2/Lamc1/Ptpn12/Rps6ka2/Baiap2/Lama5/Map2k1/Lamc2/Calm3/Met/Nos3/Pdgfrb/Ppp2ca/Tgfa/Stat5a/Prkcb/Ntrk2/Fgfr4/Fyn/Pdgfa/Pdgfra/Col2a1/Bcar1/Irs1/Pcsk6/Kdr/Ptpn11/Igf1r/Ntf4/Col4a1/Itgb3/Fgf7/Tcirg1/Irs2/Pak1/Erbb3/Vav3/Vav2/Mapkap1/Atp6v0a4/Atp6v0a1/Col27a1/Flrt2/Dnal4/Dusp7/Tns4/Spred2/Cyfip1/Dock1/Spint1/Shc2/Prr5/Atf1/Ppp2r1b/Nck2/Lama1/Col23a1/Ptprk/Pxn/Elmo1/…	100
